# Supplementary material for: Pressure induced enhancement of the magnetic ordering temperature in rhenium(IV) monomers
Source: Nat Commun. 2016 Dec 21;7:13870. doi: 10.1038/ncomms13870 (PMC5187583; doi:10.1038/ncomms13870)
Supplement: Supplementary Data 1 — Crystallographic files for compound 1 at various pressures and temperatures. [file ncomms13870-s2.zip]

Archive with 9 entries (8 files):
- Compound 1/Re_MeCN_4k.cif
- Compound 1/[ReCl4(MeCN).MeCN]@0.10GPa.cif
- Compound 1/[ReCl4(MeCN).MeCN]@0.30GPa.cif
- Compound 1/[ReCl4(MeCN).MeCN]@1.80GPa.cif
- Compound 1/[ReCl4(MeCN).MeCN]@2.60GPa.cif
- Compound 1/[ReCl4(MeCN).MeCN]@4.30GPa.cif
- Compound 1/[ReCl4(MeCN).MeCN]@ambient.cif
- Compound 1/[ReCl4(MeCN).MeCN]@1.20GPa.cif
- Compound 1/
