# Supplementary material for: Pressure induced enhancement of the magnetic ordering temperature in rhenium(IV) monomers
Source: Nat Commun. 2016 Dec 21;7:13870. doi: 10.1038/ncomms13870 (PMC5187583; doi:10.1038/ncomms13870)
Supplement: Supplementary Data 1 — Crystallographic files for compound 1 at various pressures and temperatures. [file ncomms13870-s2.zip › Compound 1/Re_MeCN_4k.cif]

data_re_mecn
_audit_creation_date              2016-07-07
_audit_creation_method
;
Olex2 1.2
(compiled 2016.02.19 svn.r3266 for OlexSys, GUI svn.r5155)
;
_shelxl_version_number            2014/6
_publ_contact_author_address      ?
_publ_contact_author_email        ?
_publ_contact_author_name         ''
_publ_contact_author_phone        ?
_publ_section_references
;
Dolomanov, O.V., Bourhis, L.J., Gildea, R.J, Howard, J.A.K. & Puschmann, H.
 (2009), J. Appl. Cryst. 42, 339-341.

Sheldrick, G.M. (2008). Acta Cryst. A64, 112-122.

Sheldrick, G.M. (2015). Acta Cryst. C71, 3-8.
;
_chemical_name_common             ?
_chemical_name_systematic         ?
_chemical_formula_moiety          'C4 H6 Cl4 N2 Re, C2 H3 N'
_chemical_formula_sum             'C6 H9 Cl4 N3 Re'
_chemical_formula_weight          451.16
_chemical_melting_point           ?
loop_
  _atom_type_symbol
  _atom_type_description
  _atom_type_scat_dispersion_real
  _atom_type_scat_dispersion_imag
  _atom_type_scat_source
 'C' 'C' 0.0033 0.0016 'International Tables Vol C Tables 4.2.6.8 and 6.1.1.4'
 'H' 'H' 0.0000 0.0000 'International Tables Vol C Tables 4.2.6.8 and 6.1.1.4'
 'Cl' 'Cl' 0.1484 0.1585 'International Tables Vol C Tables 4.2.6.8 and 6.1.1.4'
 'N' 'N' 0.0061 0.0033 'International Tables Vol C Tables 4.2.6.8 and 6.1.1.4'
 'Re' 'Re' -1.0185 7.2310
 'International Tables Vol C Tables 4.2.6.8 and 6.1.1.4'

_shelx_space_group_comment
;
The symmetry employed for this shelxl refinement is uniquely defined
by the following loop, which should always be used as a source of
symmetry information in preference to the above space-group names.
They are only intended as comments.
;
_space_group_crystal_system       'orthorhombic'
_space_group_IT_number            62
_space_group_name_H-M_alt         'P n m a'
_space_group_name_Hall            '-P 2ac 2n'
loop_
  _space_group_symop_operation_xyz
 'x, y, z'
 'x+1/2, -y+1/2, -z+1/2'
 '-x, y+1/2, -z'
 '-x+1/2, -y, z+1/2'
 '-x, -y, -z'
 '-x-1/2, y-1/2, z-1/2'
 'x, -y-1/2, z'
 'x-1/2, y, -z-1/2'

_cell_length_a                    10.2610(2)
_cell_length_b                    13.4766(3)
_cell_length_c                    9.5069(2)
_cell_angle_alpha                 90
_cell_angle_beta                  90
_cell_angle_gamma                 90
_cell_volume                      1314.65(5)
_cell_formula_units_Z             4
_cell_measurement_reflns_used     1597
_cell_measurement_temperature     4
_cell_measurement_theta_max       27.849
_cell_measurement_theta_min       2.605
_shelx_estimated_absorpt_T_max    ?
_shelx_estimated_absorpt_T_min    ?
_exptl_absorpt_coefficient_mu     10.024
_exptl_absorpt_correction_T_max   0.7456
_exptl_absorpt_correction_T_min   0.4015
_exptl_absorpt_correction_type    multi-scan
_exptl_absorpt_process_details
;
SADABS-2008/1 (Bruker,2008) was used for absorption correction.
wR2(int) was 0.1038 before and 0.0352 after correction.
The Ratio of minimum to maximum transmission is 0.5385.
The \l/2 correction factor is 0.0015.
;
_exptl_absorpt_special_details    ?
_exptl_crystal_colour             'clear green'
_exptl_crystal_colour_lustre      clear
_exptl_crystal_colour_primary     green
_exptl_crystal_density_diffrn     2.279
_exptl_crystal_density_meas       ?
_exptl_crystal_density_method     ?
_exptl_crystal_description        block
_exptl_crystal_F_000              836
_exptl_crystal_recrystallization_method 'Grown from MeCN'
_exptl_crystal_size_max           0.18
_exptl_crystal_size_mid           0.15
_exptl_crystal_size_min           0.11
_exptl_special_details
;
Data was collected in a Merril Bassett DAC.
Opening angle 40 degrees 
Diamond Anvil Culet of 0.6mm
Tungsten gasket indented and drilled with 0.2 mm sample hole
;
_exptl_transmission_factor_max    ?
_exptl_transmission_factor_min    ?
_diffrn_reflns_av_R_equivalents   0.0199
_diffrn_reflns_av_unetI/netI      0.0114
_diffrn_reflns_Laue_measured_fraction_full 0.987
_diffrn_reflns_Laue_measured_fraction_max 0.975
_diffrn_reflns_limit_h_max        13
_diffrn_reflns_limit_h_min        -13
_diffrn_reflns_limit_k_max        15
_diffrn_reflns_limit_k_min        -17
_diffrn_reflns_limit_l_max        12
_diffrn_reflns_limit_l_min        -12
_diffrn_reflns_number             15800
_diffrn_reflns_point_group_measured_fraction_full 0.987
_diffrn_reflns_point_group_measured_fraction_max 0.975
_diffrn_reflns_theta_full         26.000
_diffrn_reflns_theta_max          27.947
_diffrn_reflns_theta_min          2.622
_diffrn_ambient_temperature       4
_diffrn_detector                  'CCD area detector'
_diffrn_detector_area_resol_mean  8.333
_diffrn_detector_type             'Bruker APEXII area detector'
_diffrn_measured_fraction_theta_full 0.987
_diffrn_measured_fraction_theta_max 0.975
_diffrn_measurement_device        'XIPHOS four-circle diffractometer'
_diffrn_measurement_device_type   'Bruker APEX-II CCD'
_diffrn_measurement_method        '\f scans'
_diffrn_measurement_specimen_support '0.5mm graphite fibre'
_diffrn_radiation_collimation     focused
_diffrn_radiation_monochromator   'multilayer optics'
_diffrn_radiation_probe           x-ray
_diffrn_radiation_type            MoK\a
_diffrn_radiation_wavelength      0.71073
_diffrn_source                    'Bruker TXS with Helios Optics'
_diffrn_source_current            108.0
_diffrn_source_power              5.4
_diffrn_source_target             Mo
_diffrn_source_type               'Rotating Anode'
_diffrn_source_voltage            50.0
_diffrn_special_details           'Collected at 4 K (yes seriously!)'
_reflns_Friedel_coverage          0.000
_reflns_Friedel_fraction_full     .
_reflns_Friedel_fraction_max      .
_reflns_number_gt                 1597
_reflns_number_total              1607
_reflns_special_details
;
 Reflections were merged by SHELXL according to the crystal
 class for the calculation of statistics and refinement.
 
 _reflns_Friedel_fraction is defined as the number of unique
 Friedel pairs measured divided by the number that would be
 possible theoretically, ignoring centric projections and
 systematic absences.
;
_reflns_threshold_expression      'I > 2\s(I)'
_computing_cell_refinement        ?
_computing_data_collection        ?
_computing_data_reduction         ?
_computing_molecular_graphics     'Olex2 (Dolomanov et al., 2009)'
_computing_publication_material   'Olex2 (Dolomanov et al., 2009)'
_computing_structure_refinement   'ShelXL (Sheldrick, 2015)'
_computing_structure_solution     'ShelXS (Sheldrick, 2008)'
_refine_diff_density_max          1.396
_refine_diff_density_min          -1.022
_refine_diff_density_rms          0.110
_refine_ls_extinction_coef        .
_refine_ls_extinction_method      none
_refine_ls_goodness_of_fit_ref    1.287
_refine_ls_hydrogen_treatment     constr
_refine_ls_matrix_type            full
_refine_ls_number_parameters      88
_refine_ls_number_reflns          1607
_refine_ls_number_restraints      57
_refine_ls_R_factor_all           0.0151
_refine_ls_R_factor_gt            0.0149
_refine_ls_restrained_S_all       1.265
_refine_ls_shift/su_max           0.001
_refine_ls_shift/su_mean          0.000
_refine_ls_structure_factor_coef  Fsqd
_refine_ls_weighting_details
'w=1/[\s^2^(Fo^2^)+(0.0085P)^2^+3.5118P] where P=(Fo^2^+2Fc^2^)/3'
_refine_ls_weighting_scheme       calc
_refine_ls_wR_factor_gt           0.0339
_refine_ls_wR_factor_ref          0.0340
_refine_special_details           ?
_olex2_refinement_description
;
1. Fixed Uiso
 At 1.5 times of:
  All C(H,H,H) groups
2. Uiso/Uaniso restraints and constraints
Uanis(C3) = Uanis(C3A)
3. Rigid body (RIGU) restrains
 All non-hydrogen atoms
 with sigma for 1-2 distances of 0.004 and sigma for 1-3 distances of 0.004
4. Others
 Fixed Sof: C3(0.5) H3A(0.5) H3B(0.5) H3C(0.5) C3A(0.5) H3AA(0.5) H3AB(0.5)
 H3AC(0.5) N2(0.5) C1(0.5) C2(0.5) H2A(0.5) H2B(0.5) H2C(0.5)
5.a Idealised Me refined as rotating group:
 C3(H3A,H3B,H3C), C3A(H3AA,H3AB,H3AC), C2(H2A,H2B,H2C)
;
_atom_sites_solution_hydrogens    geom
_atom_sites_solution_primary      direct
_atom_sites_solution_secondary    ?
loop_
  _atom_site_label
  _atom_site_type_symbol
  _atom_site_fract_x
  _atom_site_fract_y
  _atom_site_fract_z
  _atom_site_U_iso_or_equiv
  _atom_site_adp_type
  _atom_site_occupancy
  _atom_site_site_symmetry_order
  _atom_site_calc_flag
  _atom_site_refinement_flags_posn
  _atom_site_refinement_flags_adp
  _atom_site_refinement_flags_occupancy
  _atom_site_disorder_assembly
  _atom_site_disorder_group
 Re1 Re 0.94175(2) 0.7500 0.48241(2) 0.00299(5) Uani 1 2 d S TU P . .
 Cl2 Cl 0.76238(8) 0.7500 0.63065(9) 0.00673(16) Uani 1 2 d S TU P . .
 Cl3 Cl 1.10042(8) 0.7500 0.30693(9) 0.00644(16) Uani 1 2 d S TU P . .
 Cl4 Cl 1.04628(5) 0.62566(5) 0.60496(6) 0.00657(12) Uani 1 1 d . U . . .
 N5 N 0.84675(19) 0.64100(16) 0.3645(2) 0.0065(4) Uani 1 1 d . U . . .
 C3 C 0.7099(11) 0.5129(12) 0.2262(15) 0.0103(17) Uani 0.5 1 d . U . A 1
 H3A H 0.6385 0.4955 0.2866 0.016 Uiso 0.5 1 calc GR . . A 1
 H3B H 0.7587 0.4543 0.2033 0.016 Uiso 0.5 1 calc GR . . A 1
 H3C H 0.6769 0.5423 0.1414 0.016 Uiso 0.5 1 calc GR . . A 1
 C3A C 0.7421(10) 0.5095(12) 0.2001(16) 0.0103(17) Uani 0.5 1 d . U . A 2
 H3AA H 0.6946 0.5424 0.1266 0.016 Uiso 0.5 1 calc GR . . A 2
 H3AB H 0.6849 0.4654 0.2498 0.016 Uiso 0.5 1 calc GR . . A 2
 H3AC H 0.8126 0.4723 0.1598 0.016 Uiso 0.5 1 calc GR . . A 2
 C6 C 0.7945(3) 0.5836(2) 0.2980(3) 0.0109(5) Uani 1 1 d . U . . .
 N2 N 0.4734(5) 0.5637(5) 0.4957(6) 0.0205(11) Uani 0.5 1 d . U . B -1
 C1 C 0.4506(5) 0.6463(5) 0.5125(6) 0.0155(11) Uani 0.5 1 d . U . B -1
 C2 C 0.4224(4) 0.749(4) 0.5337(5) 0.0189(10) Uani 0.5 1 d . U . B -1
 H2A H 0.4627 0.7873 0.4606 0.028 Uiso 0.5 1 calc GR . . B -1
 H2B H 0.4558 0.7695 0.6234 0.028 Uiso 0.5 1 calc GR . . B -1
 H2C H 0.3298 0.7589 0.5313 0.028 Uiso 0.5 1 calc GR . . B -1

loop_
  _atom_site_aniso_label
  _atom_site_aniso_U_11
  _atom_site_aniso_U_22
  _atom_site_aniso_U_33
  _atom_site_aniso_U_23
  _atom_site_aniso_U_13
  _atom_site_aniso_U_12
 Re1 0.00447(7) 0.00183(8) 0.00267(8) 0.000 -0.00008(4) 0.000
 Cl2 0.0073(3) 0.0061(4) 0.0067(4) 0.000 0.0021(3) 0.000
 Cl3 0.0073(3) 0.0057(4) 0.0064(4) 0.000 0.0019(3) 0.000
 Cl4 0.0079(2) 0.0051(3) 0.0068(3) 0.0015(2) -0.0010(2) 0.0011(2)
 N5 0.0081(9) 0.0048(10) 0.0067(11) 0.0009(8) -0.0007(8) 0.0011(8)
 C3 0.010(5) 0.0066(17) 0.015(5) -0.002(3) -0.004(3) -0.001(4)
 C3A 0.010(5) 0.0066(17) 0.015(5) -0.002(3) -0.004(3) -0.001(4)
 C6 0.0142(12) 0.0069(13) 0.0116(13) 0.0031(10) -0.0045(9) 0.0010(9)
 N2 0.021(2) 0.026(3) 0.014(3) 0.001(2) -0.0011(19) -0.005(2)
 C1 0.013(2) 0.027(3) 0.007(3) 0.003(2) 0.0009(19) -0.004(2)
 C2 0.0190(19) 0.026(3) 0.011(2) 0.002(6) 0.0017(16) -0.003(6)

_geom_special_details
;
 All esds (except the esd in the dihedral angle between two l.s. planes)
 are estimated using the full covariance matrix.  The cell esds are taken
 into account individually in the estimation of esds in distances, angles
 and torsion angles; correlations between esds in cell parameters are only
 used when they are defined by crystal symmetry.  An approximate (isotropic)
 treatment of cell esds is used for estimating esds involving l.s. planes.
;
loop_
  _geom_bond_atom_site_label_1
  _geom_bond_atom_site_label_2
  _geom_bond_distance
  _geom_bond_site_symmetry_2
  _geom_bond_publ_flag
 Re1 Cl2 2.3181(8) . ?
 Re1 Cl3 2.3311(8) . ?
 Re1 Cl4 2.3056(6) . ?
 Re1 Cl4 2.3056(6) 7_575 ?
 Re1 N5 2.089(2) 7_575 ?
 Re1 N5 2.089(2) . ?
 N5 C6 1.133(3) . ?
 C3 H3A 0.9600 . ?
 C3 H3B 0.9600 . ?
 C3 H3C 0.9600 . ?
 C3 C6 1.459(13) . ?
 C3A H3AA 0.9600 . ?
 C3A H3AB 0.9600 . ?
 C3A H3AC 0.9600 . ?
 C3A C6 1.467(13) . ?
 N2 C1 1.148(9) . ?
 C1 C2 1.43(5) . ?
 C2 H2A 0.9600 . ?
 C2 H2B 0.9600 . ?
 C2 H2C 0.9600 . ?

loop_
  _geom_angle_atom_site_label_1
  _geom_angle_atom_site_label_2
  _geom_angle_atom_site_label_3
  _geom_angle
  _geom_angle_site_symmetry_1
  _geom_angle_site_symmetry_3
  _geom_angle_publ_flag
 Cl2 Re1 Cl3 171.74(3) . . ?
 Cl4 Re1 Cl2 93.56(2) . . ?
 Cl4 Re1 Cl2 93.56(2) 7_575 . ?
 Cl4 Re1 Cl3 92.10(2) 7_575 . ?
 Cl4 Re1 Cl3 92.10(2) . . ?
 Cl4 Re1 Cl4 93.24(3) . 7_575 ?
 N5 Re1 Cl2 87.47(6) . . ?
 N5 Re1 Cl2 87.47(6) 7_575 . ?
 N5 Re1 Cl3 86.66(6) . . ?
 N5 Re1 Cl3 86.66(6) 7_575 . ?
 N5 Re1 Cl4 177.75(6) 7_575 . ?
 N5 Re1 Cl4 88.70(6) . . ?
 N5 Re1 Cl4 177.74(6) . 7_575 ?
 N5 Re1 Cl4 88.70(6) 7_575 7_575 ?
 N5 Re1 N5 89.35(12) . 7_575 ?
 C6 N5 Re1 178.3(2) . . ?
 H3A C3 H3B 109.5 . . ?
 H3A C3 H3C 109.5 . . ?
 H3B C3 H3C 109.5 . . ?
 C6 C3 H3A 109.5 . . ?
 C6 C3 H3B 109.5 . . ?
 C6 C3 H3C 109.5 . . ?
 H3AA C3A H3AB 109.5 . . ?
 H3AA C3A H3AC 109.5 . . ?
 H3AB C3A H3AC 109.5 . . ?
 C6 C3A H3AA 109.5 . . ?
 C6 C3A H3AB 109.5 . . ?
 C6 C3A H3AC 109.5 . . ?
 N5 C6 C3 171.2(4) . . ?
 N5 C6 C3A 172.4(4) . . ?
 N2 C1 C2 179.9(8) . . ?
 C1 C2 H2A 109.5 . . ?
 C1 C2 H2B 109.5 . . ?
 C1 C2 H2C 109.5 . . ?
 H2A C2 H2B 109.5 . . ?
 H2A C2 H2C 109.5 . . ?
 H2B C2 H2C 109.5 . . ?

_shelx_res_file
;
TITL ap1022
CELL 0.71073 10.261 13.4766 9.5069 90 90 90
ZERR 4 0.0002 0.0003 0.0002 0 0 0
LATT 1
SYMM 0.5+X,0.5-Y,0.5-Z
SYMM -X,0.5+Y,-Z
SYMM 0.5-X,-Y,0.5+Z
SFAC C H Cl N Re
UNIT 24 36 16 12 4
RIGU
EADP C3 C3A

L.S. 100
PLAN  20
MORE -1
BOND $H
CONF
fmap 2 53
acta 52
OMIT 4 2 0
OMIT 0 2 0
OMIT 9 1 7
OMIT 4 2 6
OMIT 2 1 10
OMIT 1 3 5
REM <olex2.extras>
REM <HklSrc "%.\\Re_MeCN.hkl">
REM </olex2.extras>

WGHT    0.008500    3.511800
FVAR       0.07994
RE1   5    0.941747    0.750000    0.482408    10.50000    0.00447    0.00183 =
         0.00267    0.00000   -0.00008    0.00000
CL2   3    0.762380    0.750000    0.630650    10.50000    0.00734    0.00614 =
         0.00672    0.00000    0.00206    0.00000
CL3   3    1.100420    0.750000    0.306926    10.50000    0.00726    0.00567 =
         0.00639    0.00000    0.00190    0.00000
CL4   3    1.046278    0.625663    0.604960    11.00000    0.00785    0.00510 =
         0.00677    0.00147   -0.00097    0.00113
N5    4    0.846749    0.641002    0.364459    11.00000    0.00809    0.00478 =
         0.00670    0.00091   -0.00066    0.00107
PART 1
C3    1    0.709904    0.512903    0.226192    10.50000    0.00987    0.00664 =
         0.01452   -0.00208   -0.00413   -0.00088
AFIX 137
H3A   2    0.638484    0.495528    0.286590    10.50000   -1.50000
H3B   2    0.758704    0.454317    0.203271    10.50000   -1.50000
H3C   2    0.676871    0.542327    0.141422    10.50000   -1.50000
AFIX   0
PART 0
PART 2
C3A   1    0.742126    0.509519    0.200084    10.50000    0.00987    0.00664 =
         0.01452   -0.00208   -0.00413   -0.00088
AFIX 137
H3AA  2    0.694644    0.542408    0.126621    10.50000   -1.50000
H3AB  2    0.684886    0.465390    0.249751    10.50000   -1.50000
H3AC  2    0.812605    0.472282    0.159787    10.50000   -1.50000
AFIX   0
PART 0
C6    1    0.794461    0.583611    0.298043    11.00000    0.01416    0.00691 =
         0.01157    0.00309   -0.00450    0.00097

PART -1
N2    4    0.473401    0.563686    0.495697    10.50000    0.02058    0.02647 =
         0.01434    0.00084   -0.00109   -0.00473
C1    1    0.450603    0.646255    0.512495    10.50000    0.01296    0.02670 =
         0.00671    0.00306    0.00088   -0.00372
C2    1    0.422392    0.748892    0.533663    10.50000    0.01902    0.02622 =
         0.01143    0.00238    0.00174   -0.00311
AFIX 137
H2A   2    0.462653    0.787313    0.460573    10.50000   -1.50000
H2B   2    0.455766    0.769508    0.623358    10.50000   -1.50000
H2C   2    0.329785    0.758882    0.531295    10.50000   -1.50000
AFIX   0
HKLF 4

REM  ap1022
REM R1 =  0.0149 for    1597 Fo > 4sig(Fo)  and  0.0151 for all    1607 data
REM     88 parameters refined using     57 restraints

END

WGHT      0.0085      3.5146

REM Highest difference peak  1.396,  deepest hole -1.022,  1-sigma level  0.110
Q1    1   0.9415  0.7500  0.3944  10.50000  0.05    1.40
Q2    1   1.0188  0.7500  0.4825  10.50000  0.05    1.39
Q3    1   0.8622  0.7500  0.4802  10.50000  0.05    1.26
Q4    1   0.9655  0.7500  0.5826  10.50000  0.05    0.72
Q5    1   0.8829  0.7500  0.5985  10.50000  0.05    0.58
Q6    1   0.9476  0.6817  0.5378  11.00000  0.05    0.56
Q7    1   1.0974  0.7500  0.2000  10.50000  0.05    0.54
Q8    1   0.6982  0.7500  0.4901  10.50000  0.05    0.51
Q9    1   1.0174  0.7500  0.3665  10.50000  0.05    0.50
Q10   1   0.9499  0.8170  0.4221  11.00000  0.05    0.46
Q11   1   1.1189  0.6233  0.6079  11.00000  0.05    0.38
Q12   1   0.7592  0.3810  0.3978  11.00000  0.05    0.38
Q13   1   0.6650  0.7500  0.6249  10.50000  0.05    0.36
Q14   1   0.6559  0.7500  0.7431  10.50000  0.05    0.36
Q15   1   0.8466  0.6990  0.3927  11.00000  0.05    0.36
Q16   1   0.3708  0.7500  0.7327  10.50000  0.05    0.35
Q17   1   0.7836  0.7500  0.7219  10.50000  0.05    0.34
Q18   1   0.9926  0.6661  0.5122  11.00000  0.05    0.34
Q19   1   0.8253  0.5836  0.3598  11.00000  0.05    0.33
Q20   1   0.9855  0.7500  0.6779  10.50000  0.05    0.33
;
_shelx_res_checksum               90997
_shelx_hkl_file
;
   0   0  -1   -0.41    0.04
   0   0   1   -0.44    0.04
   0   0  -1   -0.40    0.04
   0   0   2  316.06    6.97
   0   0   2  322.42    8.80
   0   0   2  332.48    9.57
   0   0  -2  340.98    9.53
   0   0  -2  330.82    8.64
   0   0   3   -0.33    0.21
   0   0  -3    0.29    0.22
   0   0   3   -0.04    0.15
   0   0  -3   -0.28    0.18
   0   0  -4  108.40    3.24
   0   0   4  106.05    2.28
   0   0   4  107.86    2.37
   0   0   4  109.08    3.20
   0   0   4  107.39    2.94
   0   0   5    0.15    0.17
   0   0   5    0.10    0.11
   0   0   5    0.24    0.14
   0   0   5    0.18    0.18
   0   0  -5    0.36    0.23
   0   0  -6  207.82    5.44
   0   0   6  204.50    5.45
   0   0   6  208.77    5.96
   0   0   6  201.74    4.26
   0   0   6  205.48    4.38
   0   0   7    1.01    0.30
   0   0   7    0.68    0.21
   0   0  -8  176.26    5.49
   0   0  -8  182.16    4.95
   0   0   8  181.33    4.00
   0   0   8  186.93    4.98
   1   0   0   -0.43    0.02
  -1   0   0   -0.42    0.02
  -1   0   0   -0.36    0.03
   1   0   0   -0.42    0.02
   1   0   0   -0.38    0.03
  -1   0   0   -0.43    0.02
  -1   0   1  759.73   18.56
   1   0   1  731.97   18.48
   1   0   1  721.10   20.22
  -1   0  -1  731.30   25.04
  -1   0  -1  713.15   25.31
  -1   0   1  747.90   29.35
   1   0  -1  714.97   18.50
   1   0   1  726.67   18.47
  -1   0  -1  727.27   20.23
  -1   0  -1  707.72   27.91
   1   0   1  785.87   27.62
   1   0  -1  704.00   20.26
   1   0  -2    0.81    0.13
  -1   0  -2    1.16    0.13
  -1   0   2    1.08    0.14
  -1   0   2    0.91    0.11
   1   0   2    1.12    0.14
   1   0   2    0.92    0.13
   1   0  -2    1.00    0.15
  -1   0  -2    0.97    0.12
  -1   0   2    1.19    0.16
   1   0   2    1.28    0.11
  -1   0  -2    0.93    0.13
   1   0   2    0.92    0.12
   1   0   2    1.22    0.13
  -1   0  -2    1.05    0.10
   1   0  -3   35.16    1.12
  -1   0   3   36.08    0.90
   1   0   3   35.73    0.87
  -1   0   3   36.65    1.11
   1   0  -3   36.10    1.25
  -1   0   3   35.18    1.21
  -1   0  -3   35.29    1.17
  -1   0  -3   33.58    1.06
   1   0   3   36.60    1.18
  -1   0   3   35.55    0.86
  -1   0  -3   35.33    1.07
   1   0   3   36.29    1.08
   1   0   3   34.80    0.84
  -1   0  -3   38.64    1.22
   1   0   4   40.66    0.96
  -1   0   4   40.08    1.02
  -1   0  -4   40.96    1.39
   1   0   4   40.23    1.24
  -1   0  -4   40.41    1.22
   1   0  -4   39.36    1.41
  -1   0  -4   40.36    1.36
  -1   0   4   38.83    0.96
   1   0   4   41.18    1.36
   1   0   4   40.92    1.01
  -1   0   4   40.92    1.28
  -1   0   4   39.66    1.39
   1   0  -5   75.56    2.42
   1   0   5   71.70    1.65
   1   0   5   74.51    1.73
  -1   0  -5   73.54    2.11
  -1   0   5   74.10    2.36
  -1   0  -5   75.06    2.39
  -1   0  -5   75.15    2.36
  -1   0   5   72.35    2.17
   1   0   5   72.16    2.14
   1   0   5   75.29    2.33
  -1   0   5   74.36    1.74
  -1   0   5   73.24    1.66
   1   0   6    9.59    0.47
  -1   0   6   12.90    0.67
  -1   0   6   12.67    0.54
  -1   0  -6   10.40    0.57
   1   0   6   13.96    0.57
  -1   0   6   12.35    0.50
  -1   0  -6   10.92    0.70
  -1   0   6   11.10    0.70
   1   0   6   13.34    0.68
  -1   0  -7   69.25    2.10
   1   0   7   66.40    1.71
  -1   0   7   72.70    2.17
   1   0   7   67.00    2.12
  -1   0  -7   70.27    2.38
  -1   0   7   72.66    1.74
  -1   0  -8   13.30    0.70
   1   0   8   12.42    0.61
  -1   0  -8   12.91    0.82
  -1   0   8   12.46    0.63
  -1   0   8   12.94    0.73
   1   0   8   13.13    0.73
  -2   0   0  321.52    9.24
   2   0   0  329.31    9.28
  -2   0   0  339.30    8.47
   2   0   0  321.02    6.81
  -2   0   0  323.28    6.78
   2   0   0  326.81    8.44
  -2   0   0  319.94    6.66
  -2   0   0  327.95    9.33
   2   0   0  327.91    9.38
   2   0  -1    6.54    0.21
  -2   0   1    6.77    0.27
   2   0   1    6.84    0.27
   2   0   1    6.44    0.21
   2   0  -1    6.62    0.22
   2   0  -1    6.70    0.28
   2   0  -1    6.72    0.27
  -2   0  -1    6.66    0.20
  -2   0   1    7.29    0.31
   2   0  -1    6.35    0.29
  -2   0  -1    6.69    0.29
   2   0   1    6.73    0.26
  -2   0  -1    6.80    0.27
  -2   0  -1    6.31    0.21
   2   0  -1    6.64    0.29
   2   0   1    6.50    0.29
  -2   0  -1    7.15    0.29
   2   0   1    6.58    0.28
  -2   0   1    6.86    0.27
   2   0   1    6.77    0.22
  -2   0   1    6.51    0.21
  -2   0   1    7.16    0.30
  -2   0  -1    6.65    0.26
  -2   0   1    6.48    0.20
   2   0  -2  606.62   17.66
  -2   0   2  644.68   17.92
  -2   0   2  622.19   13.12
  -2   0   2  660.56   16.49
  -2   0   2  641.61   16.41
  -2   0   2  640.47   17.85
   2   0   2  664.28   17.80
   2   0   2  626.09   17.67
   2   0   2  631.64   12.86
  -2   0  -2  652.17   17.76
  -2   0  -2  622.51   16.22
  -2   0  -2  629.78   12.79
  -2   0  -2  589.54   12.89
   2   0  -2  614.13   13.14
   2   0   2  638.01   13.15
   2   0  -2  606.44   16.16
  -2   0  -2  650.79   16.21
  -2   0  -2  607.68   17.64
   2   0   2  625.32   16.28
   2   0   2  628.02   16.15
   2   0  -2  617.71   12.95
  -2   0   2  619.10   12.81
  -2   0   3  116.39    3.02
   2   0   3  118.17    2.43
   2   0   3  114.33    3.00
  -2   0  -3  116.17    3.28
   2   0   3  116.27    3.00
  -2   0  -3  109.92    2.39
   2   0  -3  112.09    2.38
   2   0   3  112.57    2.37
  -2   0   3  115.30    3.30
  -2   0   3  114.01    2.42
  -2   0   3  112.70    2.37
   2   0  -3  112.78    3.03
   2   0  -3  108.75    3.31
  -2   0  -3  113.39    2.99
   2   0   3  117.81    3.29
  -2   0  -3  115.35    3.26
  -2   0  -3  113.39    2.37
  -2   0  -3  111.52    2.97
  -2   0  -4  170.74    3.44
  -2   0   4  165.46    3.49
   2   0   4  165.61    4.74
  -2   0   4  168.41    3.43
  -2   0  -4  168.87    4.75
  -2   0   4  169.03    4.77
   2   0   4  167.61    3.49
  -2   0  -4  165.49    4.71
   2   0   4  162.91    3.42
   2   0  -4  165.46    4.80
   2   0   4  166.60    4.34
  -2   0   4  163.61    4.35
  -2   0  -4  161.36    4.31
  -2   0  -4  156.95    3.45
  -2   0   5   17.36    0.58
  -2   0  -5   15.78    0.74
   2   0   5   16.92    0.58
  -2   0   5   17.42    0.78
  -2   0  -5   15.85    0.53
   2   0   5   16.27    0.69
   2   0   5   16.52    0.76
  -2   0  -5   16.13    0.72
  -2   0  -5   15.52    0.65
  -2   0   5   16.06    0.53
   2   0   5   16.17    0.54
  -2   0   5   16.61    0.72
  -2   0  -6   57.02    1.92
  -2   0  -6   55.12    1.70
   2   0   6   59.58    1.44
  -2   0   6   56.94    1.95
  -2   0   6   51.54    1.35
   2   0   6   57.45    1.92
  -2   0   6   55.74    1.43
  -2   0  -6   55.12    1.36
  -2   0   6   55.82    1.79
   2   0   6   55.20    1.36
   2   0   6   57.59    1.77
  -2   0  -7    5.29    0.36
   2   0   7    5.14    0.37
  -2   0   7    5.24    0.40
  -2   0  -7    5.34    0.43
  -2   0  -7    5.57    0.49
  -2   0   7    5.59    0.48
   2   0   7    5.00    0.44
   2   0   8   54.65    1.81
  -2   0  -8   54.55    1.40
  -2   0  -8   55.39    1.98
  -2   0   8   54.45    1.83
   2   0   8   53.90    1.45
  -2   0  -8   52.46    1.74
  -2   0   8   54.25    1.47
  -2   0 -10   72.55    1.89
  -2   0 -11   62.75    1.73
  -2   0 -12   20.86    0.89
   3   0   0   -0.22    0.16
   3   0   0   -0.18    0.13
  -3   0   0   -0.11    0.15
  -3   0   0    0.11    0.19
   3   0   0   -0.09    0.13
  -3   0   0   -0.07    0.09
  -3   0   0    0.17    0.17
  -3   0   1   54.02    1.65
  -3   0  -1   55.25    1.65
  -3   0  -1   56.82    1.52
  -3   0  -1   53.58    1.18
   3   0   1   53.65    1.50
  -3   0   1   56.82    1.53
  -3   0  -1   56.14    1.51
  -3   0  -1   52.85    1.21
   3   0   1   54.24    1.65
  -3   0   1   53.76    1.51
   3   0  -1   54.32    1.20
   3   0  -1   53.78    1.52
  -3   0  -1   55.63    1.65
  -3   0   1   54.67    1.18
   3   0  -1   53.96    1.65
   3   0  -1   54.24    1.65
   3   0   1   54.33    1.22
   3   0   1   52.23    1.19
   3   0   1   55.97    1.64
   3   0  -1   53.84    1.22
  -3   0   1   54.86    1.21
   3   0   1   54.30    1.51
  -3   0   1   54.62    1.66
  -3   0  -2  179.09    4.57
  -3   0   2  181.68    4.60
   3   0   2  176.06    3.64
   3   0   2  175.46    4.58
   3   0   2  179.12    3.70
  -3   0   2  179.79    3.63
  -3   0  -2  179.19    5.01
   3   0   2  179.34    5.02
   3   0  -2  176.98    3.64
   3   0  -2  177.84    3.69
  -3   0  -2  180.19    4.58
  -3   0   2  179.19    3.69
  -3   0   2  181.31    5.03
  -3   0  -2  175.63    3.68
  -3   0  -2  180.09    5.01
  -3   0  -2  180.37    3.62
   3   0  -2  177.60    5.04
  -3   0  -3  107.38    2.24
   3   0   3  105.79    2.26
  -3   0  -3  106.00    3.11
  -3   0   3  110.11    3.13
   3   0   3  107.81    3.12
   3   0   3  109.26    2.31
   3   0  -3  105.53    3.15
  -3   0   3  108.50    2.86
  -3   0  -3  109.08    3.10
  -3   0   3  103.13    2.28
  -3   0  -3  104.17    2.27
  -3   0   3  107.09    2.25
   3   0  -3  104.36    2.26
   3   0  -3  103.77    2.29
   3   0   3  107.72    2.86
  -3   0  -3  106.69    2.84
  -3   0  -4  154.23    4.41
  -3   0  -4  155.58    4.44
   3   0   4  155.27    3.22
  -3   0  -4  153.15    4.05
  -3   0  -4  152.25    3.24
  -3   0   4  155.06    4.46
  -3   0   4  154.77    3.20
   3   0   4  155.30    4.45
  -3   0   4  155.13    3.27
   3   0   4  150.76    4.07
  -3   0   4  151.39    4.08
   3   0   4  156.51    3.28
  -3   0  -4  151.21    3.20
   3   0   5    1.26    0.21
  -3   0   5    1.21    0.29
  -3   0   5    1.60    0.23
  -3   0  -5    1.32    0.27
   3   0   5    1.33    0.24
  -3   0  -5    1.69    0.25
  -3   0  -5    1.59    0.20
   3   0   5    0.82    0.25
   3   0   5    1.18    0.20
  -3   0  -5    1.52    0.27
  -3   0  -6    4.33    0.41
  -3   0  -6    4.66    0.38
  -3   0   6    4.39    0.34
   3   0   6    4.33    0.37
   3   0   6    3.85    0.41
  -3   0  -6    4.33    0.31
  -3   0   6    4.13    0.41
  -3   0  -6    4.32    0.31
  -3   0   6    3.90    0.44
  -3   0   6    4.92    0.33
  -3   0   7   13.25    0.70
  -3   0  -7   11.44    0.63
  -3   0   7   13.35    0.56
   3   0   7   12.87    0.57
  -3   0  -7   11.51    0.71
  -3   0  -7   12.60    0.55
   3   0   7   13.60    0.71
  -3   0  -7   12.30    0.52
  -3   0   8   76.96    2.37
   3   0   8   76.58    1.92
  -3   0  -8   73.08    2.27
  -3   0  -8   74.88    1.85
  -3   0  -8   72.56    1.80
  -3   0   8   75.76    1.89
  -3   0  -9   19.78    0.76
  -3   0   9   19.32    0.76
  -3   0 -10  209.56    4.58
  -3   0 -11   14.37    0.69
  -3   0 -12   99.25    2.49
  -4   0   0   57.34    1.74
   4   0   0   56.24    1.75
   4   0   0   55.06    1.27
   4   0   0   56.38    1.60
  -4   0   0   55.55    1.24
  -4   0   0   54.47    1.58
   4   0   0   57.48    1.29
  -4   0   0   56.10    1.27
   4   0  -1    8.87    0.42
   4   0  -1    9.06    0.35
  -4   0   1    9.11    0.42
   4   0   1    8.96    0.41
   4   0  -1    9.23    0.34
  -4   0   1    8.54    0.31
  -4   0  -1    8.93    0.33
   4   0  -1    8.93    0.46
   4   0   1    9.19    0.34
   4   0   1    9.15    0.46
  -4   0   1    9.26    0.33
  -4   0   1    8.91    0.45
   4   0   1    9.11    0.34
  -4   0  -1    8.93    0.45
  -4   0  -1    8.30    0.31
  -4   0  -1    9.35    0.42
   4   0  -2   15.55    0.48
   4   0   2   15.46    0.61
  -4   0   2   16.47    0.66
   4   0   2   15.61    0.50
  -4   0  -2   15.11    0.47
  -4   0  -2   14.86    0.63
  -4   0   2   15.63    0.46
   4   0  -2   15.44    0.49
  -4   0  -2   15.21    0.59
  -4   0  -2   14.93    0.45
  -4   0   2   15.84    0.60
   4   0   2   16.24    0.67
  -4   0   2   15.58    0.47
   4   0  -2   15.40    0.60
   4   0   2   15.83    0.49
   4   0  -2   15.16    0.66
   4   0  -3  139.21    3.00
  -4   0  -3  141.47    2.93
   4   0   3  141.51    3.73
   4   0   3  142.71    3.02
   4   0   3  140.30    4.08
  -4   0  -3  137.54    2.98
   4   0  -3  140.97    2.96
  -4   0  -3  140.78    4.06
  -4   0   3  142.72    2.94
  -4   0  -3  142.00    3.72
  -4   0   3  139.61    3.73
  -4   0   3  138.95    4.08
   4   0   3  138.46    2.96
  -4   0   3  142.20    2.99
   4   0  -4    0.53    0.17
  -4   0   4    0.49    0.17
   4   0   4    0.57    0.18
   4   0   4    0.55    0.22
  -4   0   4    0.53    0.22
   4   0  -4    0.49    0.16
  -4   0  -4    0.57    0.20
   4   0   4    0.36    0.17
   4   0   4    0.58    0.25
  -4   0  -4    0.19    0.15
  -4   0  -5   69.77    1.62
   4   0   5   69.86    2.09
  -4   0  -5   68.87    2.24
  -4   0  -5   68.43    2.04
   4   0   5   73.73    1.72
   4   0   5   68.86    1.65
  -4   0   5   67.72    1.65
  -4   0   5   69.92    2.08
  -4   0   5   69.88    1.62
  -4   0   5   73.94    2.29
  -4   0  -5   68.07    1.63
   4   0   5   69.50    2.27
  -4   0   6    0.26    0.26
  -4   0  -6    0.51    0.23
   4   0   6    0.19    0.19
   4   0   6    0.05    0.21
  -4   0   6    0.59    0.24
  -4   0  -6    0.55    0.25
  -4   0  -6    0.69    0.19
  -4   0   6    0.13    0.16
  -4   0   6    0.63    0.18
  -4   0  -6    0.28    0.17
  -4   0  -7   13.28    0.59
  -4   0  -7   14.87    0.76
  -4   0  -7   14.92    0.59
   4   0   7   12.85    0.75
  -4   0  -7   14.12    0.81
  -4   0   7   13.14    0.78
  -4   0   7   13.73    0.60
   4   0   7   13.50    0.67
   4   0   8   24.42    0.88
  -4   0  -8   23.52    0.79
  -4   0   8   22.66    0.82
  -4   0   8   22.05    1.01
  -4   0  -8   22.57    0.80
  -4   0  -9  115.49    2.68
  -4   0 -10    2.85    0.37
  -4   0 -11  134.76    3.15
   5   0   0   -0.09    0.12
   5   0   0   -0.20    0.11
   5   0   0   -0.25    0.14
  -5   0   0    0.02    0.16
   5   0   0   -0.25    0.14
  -5   0   0    0.12    0.17
  -5   0   0   -0.01    0.12
  -5   0   0   -0.21    0.11
  -5   0  -1   13.72    0.60
  -5   0  -1   13.73    0.48
   5   0  -1   13.93    0.66
   5   0   1   13.57    0.47
  -5   0   1   14.15    0.60
  -5   0   1   14.03    0.47
   5   0  -1   13.33    0.47
  -5   0   1   13.22    0.46
   5   0   1   14.26    0.50
   5   0  -1   15.40    0.62
   5   0   1   14.32    0.61
   5   0   1   14.01    0.65
  -5   0  -1   13.93    0.45
   5   0  -1   15.27    0.50
  -5   0   1   13.40    0.64
  -5   0  -1   14.72    0.65
   5   0   2   23.22    0.66
  -5   0  -2   22.00    0.62
  -5   0  -2   22.72    0.88
  -5   0   2   23.23    0.89
   5   0  -2   22.71    0.83
   5   0   2   22.86    0.83
   5   0   2   23.27    0.91
  -5   0  -2   21.80    0.64
  -5   0  -2   22.50    0.82
   5   0  -2   22.55    0.91
   5   0  -2   22.76    0.66
  -5   0   2   22.02    0.81
  -5   0   2   22.99    0.63
  -5   0   2   22.70    0.65
   5   0  -2   22.60    0.67
   5   0   2   24.92    0.70
  -5   0  -3   24.19    0.95
  -5   0   3   23.50    0.89
  -5   0   3   24.02    0.71
  -5   0  -3   23.48    0.88
   5   0  -3   24.79    0.73
   5   0   3   23.70    0.97
   5   0  -3   25.58    0.73
   5   0   3   23.88    0.71
  -5   0   3   25.31    0.70
  -5   0  -3   24.86    0.70
  -5   0  -3   24.34    0.71
   5   0   3   24.69    0.90
   5   0   3   25.50    0.75
  -5   0   3   24.50    0.99
   5   0   4  129.05    3.53
  -5   0  -4  128.84    2.80
   5   0   4  126.91    3.86
  -5   0   4  130.32    2.81
   5   0   4  132.12    2.86
  -5   0   4  130.85    2.76
  -5   0  -4  129.44    3.50
  -5   0  -4  128.49    2.76
  -5   0  -4  125.09    3.81
  -5   0   4  126.38    3.84
   5   0   4  132.16    2.80
  -5   0   4  125.33    3.51
   5   0  -4  127.10    2.79
   5   0  -4  127.33    2.82
  -5   0  -5   33.39    1.28
  -5   0   5   34.54    0.92
   5   0   5   32.65    0.95
   5   0   5   33.29    1.22
  -5   0   5   33.11    1.19
  -5   0  -5   33.60    0.94
  -5   0   5   33.52    0.95
   5   0   5   33.96    1.33
  -5   0  -5   34.83    0.93
  -5   0   5   34.70    1.32
   5   0   5   34.95    1.00
  -5   0  -5   33.35    1.18
   5   0  -5   35.95    0.97
  -5   0   6   77.20    2.32
  -5   0   6   77.51    1.86
  -5   0  -6   75.29    2.50
  -5   0  -6   77.45    2.30
   5   0   6   79.48    1.93
  -5   0  -6   77.85    1.83
   5   0   6   77.05    2.36
  -5   0  -6   75.05    1.81
  -5   0  -7    4.40    0.36
   5   0   7    3.69    0.48
   5   0   7    4.38    0.44
  -5   0   7    4.52    0.37
  -5   0  -7    4.20    0.35
  -5   0   7    4.40    0.49
  -5   0  -7    4.23    0.44
  -5   0  -8   39.48    1.13
   5   0   8   38.89    1.22
  -5   0  -8   37.01    1.10
  -5   0   8   40.27    1.18
  -5   0  -9    0.37    0.21
  -5   0   9    0.02    0.23
  -5   0 -10   82.11    2.07
  -5   0 -11   11.79    0.64
  -6   0   0  237.85    4.79
  -6   0   0  234.68    6.08
  -6   0   0  239.27    4.88
   6   0   0  227.45    6.66
  -6   0   0  233.37    6.64
   6   0   0  231.00    4.83
  -6   0  -1   31.36    1.14
   6   0   1   30.17    1.06
  -6   0   1   29.62    0.83
   6   0  -1   30.65    0.84
   6   0   1   29.02    1.13
   6   0  -1   29.86    1.05
  -6   0  -1   30.64    0.82
   6   0  -1   30.87    1.16
  -6   0  -1   28.51    1.04
  -6   0   1   30.38    0.81
  -6   0   1   29.23    1.04
  -6   0  -1   29.45    0.85
  -6   0   1   30.06    1.13
   6   0  -1   29.98    0.85
   6   0   1   28.43    0.82
   6   0   1   30.58    0.86
   6   0  -2   67.58    1.59
  -6   0   2   67.82    1.58
  -6   0  -2   66.06    1.57
   6   0  -2   68.71    2.19
   6   0   2   65.57    2.16
  -6   0  -2   67.74    1.54
  -6   0  -2   67.31    1.98
   6   0  -2   65.80    1.57
   6   0   2   66.86    1.57
  -6   0   2   66.82    2.15
  -6   0   2   66.53    1.54
  -6   0  -2   64.69    2.14
   6   0   2   65.91    1.98
   6   0  -2   64.56    1.97
   6   0   2   67.98    1.61
  -6   0   2   67.58    1.98
   6   0   3   47.53    1.21
  -6   0   3   49.18    1.22
  -6   0   3   47.60    1.18
   6   0  -3   50.00    1.24
   6   0  -3   48.27    1.22
   6   0   3   48.30    1.68
   6   0   3   48.55    1.25
  -6   0  -3   47.69    1.22
  -6   0  -3   48.35    1.53
  -6   0   3   47.84    1.66
   6   0   3   47.29    1.54
  -6   0  -3   47.59    1.65
  -6   0  -3   47.23    1.18
  -6   0   3   47.38    1.52
  -6   0  -4   53.27    1.67
   6   0   4   53.57    1.86
   6   0  -4   52.02    1.35
  -6   0   4   55.10    1.34
  -6   0   4   51.35    1.30
   6   0   4   54.83    1.72
  -6   0  -4   50.41    1.80
   6   0   4   54.37    1.39
  -6   0  -4   53.01    1.34
  -6   0   4   52.74    1.68
   6   0  -4   51.63    1.34
  -6   0   4   52.57    1.83
  -6   0  -4   55.03    1.32
   6   0   4   54.99    1.36
  -6   0   5   40.52    1.06
  -6   0   5   40.52    1.09
  -6   0  -5   39.07    1.09
   6   0  -5   39.20    1.11
   6   0   5   41.23    1.16
  -6   0  -5   39.49    1.49
  -6   0   5   39.88    1.50
  -6   0   5   40.03    1.38
   6   0   5   39.33    1.41
  -6   0  -5   39.02    1.06
   6   0  -5   40.44    1.11
  -6   0  -5   40.26    1.36
  -6   0  -6   50.77    1.35
  -6   0   6   51.75    1.73
   6   0   6   51.95    1.43
  -6   0  -6   49.40    1.33
  -6   0  -6   51.73    1.69
  -6   0   6   51.42    1.37
   6   0   6   50.16    1.74
  -6   0  -7   31.31    0.97
  -6   0  -7   31.41    1.22
  -6   0  -7   31.46    0.97
   6   0   7   31.60    1.04
  -6   0   7   32.46    1.00
   6   0   7   30.32    1.27
  -6   0  -8   15.88    0.65
  -6   0   8   15.49    0.67
  -6   0  -8   16.47    0.68
   6   0   8   15.75    0.73
  -6   0   9   15.46    0.71
  -6   0  -9   14.29    0.66
  -6   0 -10   25.77    0.93
  -6   0 -11  130.03    3.08
   7   0   0    0.63    0.16
  -7   0   0    0.10    0.13
   7   0   0    0.22    0.17
  -7   0   0   -0.01    0.17
  -7   0   0    0.30    0.15
   7   0   0    0.10    0.14
   7   0   0    0.15    0.18
  -7   0   0    0.30    0.19
   7   0  -1  230.55    6.20
   7   0   1  233.01    6.79
   7   0   1  230.45    4.92
   7   0   1  244.66    5.02
   7   0   1  233.81    6.22
  -7   0   1  241.83    6.21
  -7   0  -1  233.91    6.77
   7   0  -1  239.08    6.82
  -7   0  -1  240.26    4.97
  -7   0   1  236.20    6.77
  -7   0  -1  232.97    6.20
  -7   0  -1  234.21    4.88
  -7   0   1  240.24    4.88
  -7   0   1  236.80    4.97
   7   0  -1  236.59    5.00
  -7   0  -2  129.54    3.62
   7   0   2  128.89    3.63
  -7   0   2  132.65    3.63
   7   0   2  127.40    3.96
  -7   0  -2  135.03    2.84
   7   0  -2  130.25    3.98
   7   0  -2  132.25    2.92
  -7   0  -2  127.84    2.88
   7   0   2  128.28    2.88
  -7   0  -2  130.67    3.94
  -7   0   2  132.60    2.89
   7   0   2  132.37    2.94
  -7   0   2  133.17    2.84
  -7   0   2  133.12    3.95
   7   0   3   83.02    1.96
   7   0   3   83.77    2.71
  -7   0   3   84.55    1.96
  -7   0   3   83.95    1.91
  -7   0   3   83.85    2.68
  -7   0  -3   81.31    1.91
  -7   0  -3   82.83    2.45
   7   0  -3   84.93    1.98
  -7   0  -3   82.13    1.95
   7   0   3   87.03    2.02
   7   0  -3   85.58    1.97
  -7   0   3   82.69    2.45
  -7   0  -3   83.35    2.68
   7   0   3   79.40    2.46
  -7   0  -4    4.47    0.41
  -7   0   4    5.06    0.32
   7   0  -4    4.71    0.36
  -7   0   4    5.03    0.34
  -7   0   4    4.67    0.42
  -7   0  -4    4.31    0.33
   7   0  -4    4.86    0.35
   7   0   4    4.31    0.37
   7   0   4    4.06    0.36
  -7   0  -4    4.44    0.33
   7   0   4    4.82    0.56
  -7   0   4    4.29    0.44
   7   0   4    4.59    0.45
  -7   0  -4    4.32    0.44
  -7   0   5   97.44    3.08
  -7   0  -5   94.61    2.25
  -7   0   5   95.44    2.82
   7   0  -5   97.61    2.26
   7   0   5   96.68    2.32
   7   0  -5   93.14    2.25
  -7   0   5   93.18    2.23
   7   0   5   92.34    2.85
  -7   0   5   96.10    2.21
  -7   0  -5   95.53    2.80
  -7   0  -5   95.52    2.21
  -7   0  -6    4.48    0.38
  -7   0  -6    4.05    0.39
   7   0  -6    3.83    0.38
  -7   0   6    3.73    0.35
  -7   0  -7   34.26    1.04
   7   0   7   34.57    1.14
  -7   0   7   33.68    1.06
  -7   0  -7   34.72    1.05
   7   0   8    4.41    0.47
  -7   0  -8    4.59    0.44
  -7   0  -8    5.42    0.43
  -7   0   8    4.69    0.43
  -7   0   9   61.05    1.69
  -7   0  -9   59.16    1.63
  -7   0 -10   52.78    1.52
   8   0   0  265.78    7.02
  -8   0   0  263.13    7.00
  -8   0   0  271.77    7.66
   8   0   0  268.94    7.71
   8   0   0  263.43    5.65
  -8   0   0  264.45    5.50
  -8   0   0  265.95    5.61
   8   0   1   45.50    1.22
   8   0  -1   43.82    1.53
   8   0   1   43.53    1.23
   8   0  -1   46.82    1.25
  -8   0   1   46.88    1.66
   8   0  -1   43.13    1.67
  -8   0   1   45.13    1.21
  -8   0  -1   45.77    1.53
  -8   0  -1   44.61    1.21
  -8   0  -1   45.81    1.18
  -8   0   1   44.52    1.52
  -8   0  -1   45.74    1.65
   8   0   1   44.65    1.68
   8   0   1   45.02    1.54
  -8   0   1   44.17    1.16
  -8   0  -2  255.10    6.81
  -8   0   2  267.91    7.45
  -8   0   2  258.96    6.81
   8   0   2  256.25    5.50
   8   0  -2  250.24    7.47
   8   0   2  249.82    6.82
  -8   0  -2  266.73    5.47
  -8   0  -2  261.76    5.36
   8   0  -2  258.77    5.48
   8   0   2  262.50    5.41
  -8   0   2  258.72    5.35
   8   0   2  255.61    7.46
  -8   0   2  256.53    5.44
   8   0  -2  258.60    6.83
  -8   0  -2  247.51    7.41
   8   0  -2  255.56    5.41
   8   0  -3   22.80    0.80
  -8   0   3   23.76    0.76
  -8   0  -3   21.95    0.73
  -8   0   3   22.53    1.05
  -8   0   3   21.70    0.72
  -8   0  -3   20.80    0.75
   8   0  -3   22.39    0.79
  -8   0  -3   20.87    1.05
   8   0   3   21.82    1.05
   8   0   3   21.48    0.76
   8   0   3   21.19    0.81
   8   0   3   20.64    0.95
  -8   0   3   22.07    0.97
  -8   0  -3   22.83    1.01
  -8   0   4  149.54    3.38
   8   0   4  147.68    4.28
  -8   0  -4  154.44    3.35
  -8   0  -4  149.70    3.39
  -8   0   4  157.10    4.66
  -8   0   4  155.01    3.34
   8   0   4  154.06    3.40
   8   0  -4  154.29    3.40
   8   0   4  150.31    3.45
   8   0  -4  153.99    3.43
  -8   0  -5    1.12    0.24
  -8   0   5    1.13    0.23
   8   0   5    1.18    0.27
   8   0  -5    1.26    0.25
   8   0  -5    1.31    0.25
  -8   0  -5    1.33    0.27
  -8   0   5    1.10    0.23
   8   0  -6   51.79    1.45
  -8   0  -6   53.62    1.44
   8   0   6   52.65    1.52
  -8   0   6   52.08    1.43
   8   0  -6   51.52    1.45
  -8   0  -6   52.93    1.42
   8   0   7    1.32    0.33
  -8   0  -7    1.05    0.25
  -8   0   7    0.25    0.26
  -8   0  -7    0.83    0.27
  -8   0   8   61.45    1.69
  -8   0  -8   61.23    1.66
  -8   0   9    3.87    0.46
  -8   0  -9    3.89    0.42
  -9   0   0    0.21    0.22
   9   0   0    0.12    0.19
   9   0   0    0.03    0.19
   9   0   0    0.20    0.27
  -9   0  -1  220.70    4.80
   9   0  -1  210.19    4.75
   9   0  -1  223.32    4.85
  -9   0   1  229.94    6.57
   9   0   1  220.14    4.77
  -9   0   1  226.88    4.72
   9   0   1  226.81    6.61
  -9   0  -1  222.91    4.71
  -9   0   1  224.96    4.81
   9   0   1  220.98    4.86
   9   0   2    0.82    0.22
  -9   0  -2    0.99    0.22
   9   0   2    0.90    0.31
   9   0   2    0.93    0.24
  -9   0   2    1.22    0.24
   9   0  -2    1.00    0.23
  -9   0  -2    0.81    0.24
   9   0  -2    1.08    0.25
  -9   0   2    1.10    0.33
  -9   0   2    1.00    0.22
  -9   0   3  178.49    3.95
  -9   0   3  185.07    3.89
  -9   0  -3  178.02    3.96
   9   0   3  173.85    3.93
   9   0   3  178.10    4.02
   9   0  -3  180.03    3.99
  -9   0  -3  180.33    3.89
   9   0  -3  177.68    3.94
  -9   0   3  181.31    5.41
  -9   0   4    0.30    0.19
   9   0  -4    0.58    0.22
  -9   0   4    0.37    0.20
   9   0   4    0.43    0.21
  -9   0  -4    0.46    0.22
   9   0  -4    0.41    0.20
  -9   0  -4    0.63    0.22
  -9   0  -5   23.51    0.84
   9   0  -5   23.73    0.85
  -9   0  -5   22.15    0.80
   9   0  -5   22.75    0.85
   9   0   5   24.42    0.91
  -9   0   5   23.90    0.83
   9   0   6    3.71    0.43
  -9   0  -6    3.21    0.36
  -9   0  -6    3.32    0.41
  -9   0   6    3.60    0.37
   9   0  -6    3.03    0.37
   9   0  -6    3.64    0.40
  -9   0  -7   78.14    2.01
  -9   0   7   78.85    2.03
  -9   0  -7   77.86    1.99
   9   0   7   76.11    2.11
  -9   0   8    9.12    0.58
  -9   0  -8   10.48    0.59
  -9   0  -9   56.47    1.65
  -9   0   9   59.15    1.71
  10   0   0  238.98    5.18
 -10   0   0  238.19    5.20
 -10   0   0  244.83    5.11
  10   0   0  239.48    5.26
  10   0   1    2.40    0.31
 -10   0   1    1.97    0.30
  10   0  -1    2.50    0.30
 -10   0  -1    2.40    0.32
  10   0   1    2.30    0.33
  10   0  -1    2.27    0.33
 -10   0  -1    2.50    0.33
 -10   0   1    2.43    0.31
  10   0  -2  201.83    4.51
 -10   0   2  203.57    4.39
  10   0   2  205.32    4.47
 -10   0  -2  205.67    4.41
 -10   0  -2  203.16    4.48
  10   0   2  201.39    4.54
 -10   0   2  202.46    4.48
  10   0  -2  206.21    4.48
  10   0  -3    2.89    0.35
 -10   0   3    3.24    0.31
 -10   0  -3    3.33    0.35
 -10   0  -3    3.20    0.36
 -10   0   3    2.88    0.33
  10   0  -3    3.16    0.35
  10   0   3    2.85    0.37
 -10   0   4   14.85    0.64
  10   0  -4   15.10    0.70
 -10   0  -4   14.36    0.65
 -10   0   4   14.90    0.66
  10   0  -4   15.50    0.70
 -10   0  -4   14.56    0.67
  10   0   4   15.70    0.75
 -10   0  -5    2.77    0.40
 -10   0   5    3.78    0.40
  10   0   5    3.91    0.43
 -10   0  -5    3.78    0.41
  10   0  -5    3.96    0.41
  10   0  -5    3.28    0.36
  10   0   6   30.30    1.14
 -10   0  -6   30.76    1.05
 -10   0   6   31.48    1.05
  10   0  -6   32.74    1.10
  10   0  -6   30.40    1.09
 -10   0  -6   31.72    1.06
 -10   0  -7   12.70    0.66
 -10   0   7   12.58    0.65
  10   0   7   12.56    0.74
 -10   0  -7   11.38    0.62
 -10   0   8  124.20    3.03
 -10   0  -8  122.52    2.98
 -11   0   0    0.13    0.19
  11   0   0    0.25    0.21
  11   0   0    0.33    0.23
 -11   0   0    0.38    0.22
  11   0   1  125.34    3.08
 -11   0   1  126.72    2.94
 -11   0   1  131.54    3.03
  11   0  -1  126.43    3.03
  11   0  -1  128.93    3.07
 -11   0  -1  125.61    2.95
  11   0   1  126.62    3.02
 -11   0  -1  129.18    3.03
  11   0   2    5.23    0.46
  11   0   2    5.37    0.46
 -11   0   2    5.10    0.43
 -11   0  -2    4.72    0.42
  11   0  -2    5.96    0.48
 -11   0  -2    5.64    0.45
  11   0  -2    5.30    0.45
 -11   0   2    5.76    0.43
 -11   0  -3   25.16    0.91
  11   0  -3   23.34    0.93
 -11   0   3   23.66    0.90
 -11   0  -3   25.24    0.92
 -11   0   3   23.70    0.87
  11   0   3   24.30    0.96
  11   0  -3   25.60    0.95
  11   0  -4   14.17    0.69
  11   0   4   14.14    0.74
 -11   0  -4   13.92    0.68
 -11   0   4   14.41    0.67
  11   0  -4   13.67    0.69
 -11   0  -4   14.38    0.67
  11   0   5    1.79    0.37
  11   0  -5    1.26    0.31
  11   0  -5    1.82    0.34
 -11   0  -5    1.18    0.30
 -11   0  -5    1.40    0.32
 -11   0   5    1.00    0.27
 -11   0  -6   34.89    1.21
  11   0   6   33.77    1.28
 -11   0  -6   35.96    1.19
  11   0  -6   35.19    1.23
  11   0  -6   36.53    1.24
 -11   0   6   37.25    1.21
 -11   0   7   37.37    1.24
 -11   0  -7   36.55    1.23
  11   0   7   33.65    1.31
  12   0   0   34.57    1.19
 -12   0   0   33.35    1.15
  12   0   0   32.55    1.18
 -12   0   0   33.99    1.11
  12   0   1    7.37    0.56
 -12   0   1    7.23    0.52
 -12   0  -1    7.15    0.52
 -12   0  -1    7.19    0.49
  12   0  -1    7.30    0.55
  12   0   1    7.10    0.53
  12   0  -1    7.11    0.54
 -12   0   1    7.49    0.51
  12   0  -2   17.99    0.83
 -12   0  -2   18.46    0.81
 -12   0   2   18.13    0.80
 -12   0   2   18.32    0.76
 -12   0  -2   17.99    0.78
  12   0  -2   18.04    0.82
  12   0   2   18.47    0.86
 -12   0   3   11.46    0.64
  12   0  -3   12.61    0.70
 -12   0  -3   11.30    0.62
  12   0   3   12.49    0.74
 -12   0  -3   11.86    0.65
  12   0  -3   12.39    0.69
 -12   0   3   12.36    0.63
  12   0  -4    5.57    0.50
 -12   0  -4    5.39    0.49
  12   0  -4    5.52    0.50
 -12   0   4    5.25    0.47
  12   0   4    4.96    0.52
 -12   0  -4    5.04    0.47
 -12   0   5   23.51    0.94
 -12   0  -5   24.38    0.98
  12   0   5   23.38    1.04
  12   0  -5   25.01    1.02
  12   0  -5   25.36    1.02
 -12   0  -5   24.48    0.97
 -13   0   0    0.52    0.28
  13   0   0    0.34    0.26
  13   0   0    0.32    0.28
 -13   0   0   -0.09    0.27
 -13   0  -1    0.08    0.27
  13   0   1    0.27    0.27
  13   0  -1    0.44    0.28
 -13   0   1    0.00    0.22
  13   0  -1    0.75    0.31
 -13   0  -1    0.27    0.25
  13   0  -2   41.35    1.43
  13   0   2   42.13    1.47
 -13   0  -2   41.74    1.36
  13   0  -2   42.58    1.43
 -13   0   2   42.31    1.39
 -13   0   2   44.48    1.36
 -13   0  -2   42.67    1.40
  13   0  -3    0.83    0.32
  13   0   3    0.36    0.30
   0   1   0   -1.01    0.03
   0  -1   0   -0.94    0.03
   0  -1   0   -0.97    0.03
   0   1  -1    7.01    0.30
   0  -1  -1    6.60    0.25
   0   1   1    6.55    0.22
   0  -1  -1    7.06    0.22
   0   1  -1    6.94    0.32
   0  -1   1    6.93    0.32
   0  -1   1    6.77    0.29
   0  -1   2   -0.02    0.07
   0  -1  -2    0.01    0.10
   0   1   2    0.08    0.08
   0   1   2    0.07    0.09
   0  -1   2   -0.11    0.10
   0  -1   2    0.01    0.11
   0  -1  -2    0.03    0.09
   0  -1   2    0.10    0.09
   0   1  -2    0.01    0.12
   0   1  -2    0.07    0.12
   0  -1   3   15.30    0.57
   0   1  -3   17.21    0.72
   0  -1   3   16.29    0.68
   0   1   3   16.45    0.49
   0   1   3   15.03    0.62
   0  -1  -3   15.32    0.68
   0  -1   3   14.62    0.50
   0   1  -3   16.60    0.77
   0   1   3   15.23    0.59
   0  -1  -3   16.49    0.62
   0  -1   3   14.65    0.70
   0  -1  -4    0.00    0.17
   0   1   4   -0.07    0.13
   0   1   4    0.26    0.12
   0  -1   4    0.00    0.17
   0  -1  -4    0.11    0.15
   0   1   4    0.12    0.15
   0  -1   4    0.07    0.14
   0   1  -4    0.28    0.22
   0  -1   4    0.25    0.12
   0  -1   4    0.20    0.17
   0  -1   5   90.51    2.07
   0  -1  -5   96.06    2.89
   0  -1   5   93.17    2.16
   0  -1   5   94.88    2.94
   0   1   5   92.61    2.82
   0   1   5   96.26    2.61
   0  -1   5   93.18    2.69
   0   1   5   95.26    2.01
   0   1   5   93.99    2.09
   0  -1   6    0.10    0.14
   0  -1  -6   -0.04    0.20
   0  -1   6    0.26    0.18
   0  -1  -6    0.21    0.20
   0   1   6    0.21    0.15
   0  -1   6   -0.08    0.23
   0  -1  -7  309.46    8.71
   0  -1   7  299.79    6.41
   0   1   7  302.87    6.34
   0   1   7  313.51    7.90
   0   1  -7  304.30    8.83
   0  -1  -7  310.37    7.87
   0  -1   7  295.54    7.96
   0   1  -7  299.93    7.96
   0  -1  -8    0.09    0.27
   0   1  -8    0.14    0.32
   0   1  -8    0.10    0.27
   0  -1   8   -0.02    0.28
   0   1  -9   70.02    2.31
   0  -1   9   74.33    1.89
  -1  -1   0   -0.24    0.04
   1   1   0   -0.25    0.04
   1  -1   0   -0.20    0.04
  -1   1   0   -0.31    0.04
   1  -1   0   -0.16    0.04
   1  -1   0   -0.19    0.04
   1   1   0   -0.20    0.04
  -1   1   0   -0.22    0.04
  -1  -1   0   -0.19    0.04
   1   1   0   -0.19    0.04
  -1   1   0   -0.26    0.04
  -1  -1  -1   93.15    2.33
  -1   1   1   90.93    2.36
  -1  -1  -1   92.18    2.55
  -1  -1  -1   88.98    2.36
  -1   1   1   95.91    2.34
   1  -1   1   91.60    1.91
  -1   1   1   95.11    2.56
   1  -1   1   94.36    2.61
   1  -1   1   93.89    2.37
   1   1  -1   90.60    2.61
  -1   1   1   91.47    2.63
   1  -1   1   91.73    2.37
   1   1  -1   88.37    2.39
   1  -1   1   98.50    2.61
  -1  -1  -1   93.76    2.55
   1  -1  -1   90.77    2.62
   1   1   1   93.30    2.54
   1   1   1   91.79    2.57
  -1   1  -1   87.13    1.90
   1  -1  -1   94.71    2.56
  -1   1  -1   93.40    2.37
  -1  -1   1   94.28    2.61
   1  -1  -1   90.55    2.39
  -1  -1   1   90.50    2.38
  -1   1  -1   96.12    2.60
  -1   1  -1   90.66    2.37
   1   1   1   91.07    2.39
   1  -1  -1   91.52    2.36
   1   1   1   92.59    2.33
  -1  -1   1   90.33    1.91
  -1   1   2   10.25    0.30
  -1  -1  -2   11.06    0.40
   1  -1   2   11.07    0.47
  -1  -1  -2   10.70    0.36
  -1  -1  -2   11.29    0.36
   1  -1   2   11.46    0.47
   1  -1   2   10.52    0.33
   1   1  -2   10.54    0.45
  -1   1   2   10.62    0.37
  -1  -1  -2   10.53    0.39
  -1   1   2   10.65    0.41
   1  -1   2   10.77    0.34
   1   1  -2   10.38    0.49
   1  -1   2   10.77    0.42
  -1  -1  -2   11.01    0.29
   1  -1   2   10.73    0.41
   1   1   2   10.84    0.39
   1   1   2   11.81    0.42
  -1  -1   2   10.76    0.44
  -1  -1   2   10.07    0.33
  -1   1  -2   10.26    0.45
  -1  -1   2   10.64    0.48
  -1  -1   2   10.35    0.34
   1   1   2   10.94    0.36
   1  -1  -2   10.91    0.37
  -1   1  -2   10.09    0.41
  -1   1  -2   10.64    0.47
   1  -1  -2   10.71    0.30
   1  -1  -2   10.08    0.41
   1   1   2   10.23    0.36
   1  -1   3    9.40    0.47
  -1   1   3   12.55    0.47
  -1  -1  -3    9.44    0.41
  -1  -1  -3   11.37    0.34
  -1  -1  -3    9.82    0.45
   1  -1   3   11.99    0.55
   1   1  -3   11.71    0.63
  -1   1   3   12.90    0.40
  -1   1   3   12.19    0.52
  -1  -1  -3    9.75    0.45
   1  -1   3    9.88    0.40
   1  -1   3   10.16    0.38
  -1  -1  -3   11.62    0.42
   1   1   3   12.18    0.46
  -1   1  -3   12.30    0.56
  -1  -1   3    9.09    0.39
  -1   1  -3   12.85    0.49
   1  -1  -3    9.82    0.50
   1  -1  -3    9.51    0.45
  -1  -1   3    9.80    0.43
   1   1   3   12.64    0.43
   1   1   3   12.67    0.36
  -1  -1   3    9.54    0.54
  -1   1  -3   12.97    0.54
  -1  -1   3   10.68    0.53
  -1   1   4    7.27    0.40
   1  -1   4    7.63    0.46
  -1  -1  -4    8.33    0.37
  -1  -1  -4    8.34    0.43
  -1   1   4    7.81    0.30
  -1   1   4    7.67    0.45
   1  -1   4    7.78    0.36
   1   1  -4    8.35    0.57
   1  -1   4    8.27    0.34
   1  -1   4    7.49    0.43
  -1   1   4    6.90    0.33
  -1  -1  -4    7.94    0.41
  -1  -1  -4    8.60    0.44
   1   1   4    7.38    0.40
   1  -1  -4    7.65    0.46
  -1  -1   4    7.81    0.47
  -1  -1   4    7.50    0.38
   1   1   4    7.66    0.38
   1   1   4    7.67    0.31
  -1   1  -4    7.53    0.42
  -1   1  -4    7.39    0.50
  -1  -1   4    7.50    0.34
   1  -1  -4    8.37    0.41
  -1  -1   4    8.20    0.51
  -1   1  -4    8.16    0.50
   1  -1   5    8.04    0.42
  -1  -1  -5    8.16    0.43
   1  -1   5    7.97    0.37
  -1  -1  -5    8.07    0.50
   1  -1   5    8.27    0.51
  -1   1   5    7.94    0.47
  -1  -1  -5    8.37    0.50
  -1   1   5    7.91    0.32
  -1   1   5    8.32    0.49
   1  -1   5    8.24    0.54
  -1   1   5    7.78    0.38
  -1   1  -5    7.75    0.57
  -1   1  -5    7.96    0.49
   1   1   5    8.58    0.48
  -1  -1   5    8.50    0.55
  -1  -1   5    8.19    0.43
   1   1   5    8.59    0.37
   1   1   5    8.21    0.32
   1   1   5    8.50    0.45
   1  -1  -5    8.40    0.56
  -1  -1   5    8.58    0.54
  -1  -1   5    7.73    0.37
  -1   1   6  216.02    4.62
   1  -1   6  214.88    4.56
   1  -1   6  226.98    4.70
  -1   1   6  222.49    5.76
  -1  -1  -6  218.42    6.28
   1  -1   6  219.55    6.35
   1  -1   6  220.36    5.83
  -1  -1  -6  220.54    5.68
  -1   1   6  224.53    6.29
  -1  -1   6  212.73    6.35
   1   1   6  224.89    5.73
  -1  -1   6  214.81    5.83
  -1   1  -6  219.25    6.43
   1   1   6  221.25    4.61
  -1  -1   6  214.65    4.55
  -1   1  -6  212.48    5.77
  -1  -1   6  214.03    4.68
  -1  -1  -7   57.34    1.95
  -1  -1  -7   57.32    1.73
   1  -1   7   57.05    1.50
  -1   1   7   54.62    1.42
   1  -1   7   56.39    1.85
  -1   1   7   56.70    1.78
  -1   1  -7   57.51    2.09
  -1   1  -7   57.39    1.82
   1   1   7   56.22    1.76
   1   1   7   55.81    1.42
  -1  -1   7   55.93    1.49
  -1  -1   7   56.84    1.86
   1  -1   8  187.64    5.09
  -1   1   8  183.57    4.01
   1  -1   8  183.75    4.09
  -1  -1  -8  188.84    5.49
  -1   1  -8  177.38    5.58
  -1   1  -8  184.18    5.04
  -1  -1   8  187.20    5.08
  -1  -1   8  183.37    4.08
   1   1  -9   11.22    0.73
   1  -1   9   10.10    0.57
  -1  -1   9   10.78    0.57
  -1  -1   9   10.74    0.69
  -2  -1   0  185.82    5.27
  -2  -1   0  189.25    4.99
   2   1   0  186.99    5.34
  -2   1   0  188.76    5.46
   2   1   0  182.42    5.01
  -2  -1   0  183.83    5.30
   2   1   0  180.56    3.98
   2   1   0  186.41    5.18
   2  -1   0  191.45    4.95
  -2  -1   0  183.97    3.84
   2  -1   0  187.08    5.53
  -2   1   0  187.92    3.92
   2  -1   0  190.02    5.05
   2   1   0  187.75    4.73
   2   1   0  178.86    3.88
  -2  -1   0  192.34    4.85
   2  -1   0  194.52    3.99
  -2   1   0  176.75    3.89
   2  -1   0  198.65    5.36
  -2  -1   0  190.51    3.86
  -2   1   0  193.06    4.97
  -2   1   0  195.60    5.18
  -2   1   1    0.77    0.10
   2  -1   1    0.86    0.11
   2  -1   1    0.76    0.10
  -2   1   1    0.94    0.12
  -2   1   1    0.81    0.11
  -2  -1  -1    1.02    0.08
   2   1  -1    0.82    0.10
  -2  -1  -1    1.05    0.11
  -2  -1  -1    0.90    0.09
   2   1  -1    0.82    0.11
   2   1  -1    0.86    0.12
  -2  -1  -1    0.83    0.08
   2   1  -1    1.09    0.13
   2  -1   1    0.77    0.13
  -2  -1  -1    0.77    0.10
   2  -1   1    0.89    0.11
   2  -1   1    0.86    0.14
   2  -1  -1    0.70    0.09
  -2   1  -1    1.11    0.13
  -2   1  -1    0.77    0.13
   2   1   1    0.82    0.08
   2  -1  -1    1.08    0.12
  -2  -1   1    0.73    0.12
  -2   1  -1    0.75    0.09
  -2   1  -1    0.77    0.12
   2   1   1    0.84    0.11
  -2  -1   1    0.96    0.13
  -2   1  -1    0.98    0.09
   2  -1  -1    0.93    0.09
  -2  -1   1    0.91    0.13
   2  -1  -1    0.68    0.10
  -2  -1   1    0.72    0.09
   2   1   1    0.76    0.09
  -2  -1   1    0.73    0.11
   2   1   1    0.63    0.10
  -2   1   2  308.15    8.87
   2  -1   2  314.94    8.14
  -2  -1  -2  308.08    8.69
   2   1  -2  291.09    8.46
  -2  -1  -2  312.47    8.58
   2   1  -2  290.58    6.12
   2  -1   2  336.21    9.02
   2   1  -2  304.20    7.91
   2  -1   2  314.41    8.03
  -2   1   2  309.93    8.71
   2  -1   2  317.46    8.53
  -2   1   2  291.99    6.43
   2  -1   2  305.88    6.47
  -2   1   2  299.51    6.22
  -2  -1  -2  305.54    6.22
   2  -1   2  313.20    6.13
  -2   1   2  314.93    7.93
  -2  -1  -2  316.19    7.88
  -2  -1  -2  305.39    6.30
  -2  -1  -2  311.67    8.05
  -2   1   2  310.60    8.13
  -2   1  -2  295.97    8.01
   2  -1  -2  298.42    6.43
  -2   1  -2  301.44    6.15
   2   1   2  319.30    8.68
   2   1   2  308.74    6.49
  -2   1  -2  299.15    8.05
  -2   1  -2  292.07    6.34
   2   1   2  305.13    8.08
  -2  -1   2  303.57    6.37
  -2  -1   2  309.64    7.97
   2  -1  -2  311.45    8.76
   2   1   2  297.09    7.83
   2  -1  -2  313.16    6.39
  -2   1  -2  291.61    8.67
   2  -1  -2  306.71    8.02
  -2  -1   2  318.62    9.13
   2   1   2  300.62    8.51
  -2  -1   2  300.51    6.31
  -2   1  -2  308.35    8.68
   2  -1   3    5.18    0.34
  -2  -1  -3    4.91    0.22
  -2   1   3    4.96    0.27
  -2  -1  -3    5.14    0.26
   2   1  -3    5.16    0.40
  -2  -1  -3    5.04    0.25
  -2   1   3    4.97    0.22
  -2   1   3    4.84    0.30
  -2  -1  -3    5.09    0.22
  -2  -1  -3    5.33    0.30
  -2   1   3    5.75    0.30
   2  -1   3    5.41    0.26
   2  -1   3    5.24    0.25
   2  -1   3    5.47    0.32
  -2   1   3    5.40    0.22
  -2  -1  -3    4.98    0.28
   2   1   3    4.99    0.27
   2   1   3    5.06    0.23
  -2   1  -3    5.41    0.34
   2  -1  -3    5.08    0.23
  -2  -1   3    5.03    0.26
  -2  -1   3    5.14    0.33
  -2  -1   3    5.51    0.24
   2   1   3    5.27    0.28
   2  -1  -3    5.38    0.30
   2  -1  -3    5.60    0.23
  -2   1  -3    4.88    0.30
  -2   1  -3    5.02    0.25
  -2   1  -3    5.16    0.25
   2  -1  -3    5.66    0.34
  -2  -1   3    5.18    0.35
   2   1   3    5.07    0.29
  -2   1   4  155.62    4.43
  -2  -1  -4  148.31    3.20
  -2   1   4  153.75    4.04
  -2  -1  -4  157.44    3.19
   2  -1   4  159.64    4.51
   2  -1   4  160.40    3.32
  -2  -1  -4  154.76    4.00
  -2   1   4  150.14    3.24
  -2   1   4  148.60    3.18
  -2  -1  -4  159.02    4.41
   2  -1   4  158.99    4.12
   2  -1   4  152.26    3.24
  -2  -1  -4  158.79    4.38
   2  -1  -4  149.23    4.43
  -2  -1   4  150.82    3.23
  -2   1  -4  149.77    4.48
  -2   1  -4  151.09    3.27
  -2   1  -4  152.46    4.07
  -2   1  -4  162.14    3.26
  -2  -1   4  153.80    3.30
  -2  -1   4  158.38    4.51
   2   1   4  153.73    4.02
   2   1   4  153.86    3.24
  -2   1  -4  154.18    4.45
  -2  -1   4  152.53    4.12
   2   1   4  155.73    4.40
   2   1   4  156.85    3.18
   2  -1   5   25.97    0.80
  -2   1   5   26.07    0.92
  -2  -1  -5   24.39    0.96
  -2   1   5   24.24    0.69
   2  -1   5   24.27    0.96
   2  -1   5   24.10    0.74
  -2  -1  -5   25.65    0.72
  -2  -1  -5   24.50    0.85
  -2   1   5   26.34    1.00
  -2   1   5   25.67    0.73
  -2  -1  -5   24.58    0.68
   2  -1   5   25.71    1.06
  -2  -1  -5   24.66    0.94
   2   1   5   24.93    0.72
   2  -1  -5   23.76    0.99
  -2  -1   5   26.00    1.07
  -2   1  -5   25.16    1.06
  -2  -1   5   26.65    0.79
   2   1   5   25.67    0.97
   2   1   5   26.01    0.69
  -2  -1   5   23.69    0.73
  -2  -1   5   26.86    0.99
  -2   1  -5   25.60    0.74
   2   1   5   24.71    0.88
  -2   1  -5   24.87    0.92
   2  -1   6  102.92    2.35
  -2  -1  -6   99.11    2.21
  -2  -1  -6  102.40    3.06
  -2   1   6   99.14    2.28
   2  -1   6  104.90    3.18
  -2   1   6   99.33    2.84
   2  -1   6  101.12    2.26
  -2  -1  -6  103.22    2.77
   2  -1   6  100.16    2.90
  -2  -1   6   98.26    2.24
  -2   1  -6   98.32    2.28
   2   1   6   96.95    2.25
  -2   1  -6   98.00    3.17
  -2  -1   6  101.78    2.92
  -2   1  -6   98.69    2.85
  -2  -1   6  102.93    2.34
   2   1   6   94.96    2.79
  -2  -1   6  104.39    3.19
  -2  -1  -7   96.68    3.00
  -2  -1  -7   95.49    2.16
  -2  -1  -7   95.52    2.70
   2  -1   7   95.74    2.30
  -2   1   7  100.29    2.81
   2  -1   7   96.43    2.86
  -2   1   7   97.87    2.24
   2   1   7   92.06    2.74
  -2  -1   7   97.60    2.88
  -2   1  -7   96.86    3.13
   2   1   7   95.63    2.22
  -2   1  -7   95.25    2.23
  -2   1  -7   94.74    2.79
  -2  -1   7   96.12    2.29
  -2   1   8   73.98    1.81
   2  -1   8   71.46    1.87
  -2  -1  -8   72.32    2.42
   2  -1   8   72.83    2.33
  -2   1  -8   69.93    2.25
  -2   1  -8   71.45    1.79
  -2  -1   8   76.74    2.34
  -2  -1   8   72.20    1.86
   2  -1   9  104.81    2.57
  -2  -1  -9  109.20    2.48
  -2  -1   9  106.33    2.55
  -2   1  -9  104.25    2.50
  -2  -1 -10    3.55    0.43
  -2  -1 -11   51.25    1.46
  -2   1 -11   51.09    1.53
  -2  -1 -12    2.94    0.41
  -2   1 -12    2.60    0.42
  -3  -1   0   -0.25    0.09
  -3   1   0   -0.42    0.15
   3  -1   0   -0.17    0.14
   3   1   0   -0.06    0.12
   3  -1   0   -0.21    0.12
   3   1   0   -0.15    0.12
  -3  -1   0   -0.24    0.16
   3  -1   0   -0.03    0.12
  -3  -1   0   -0.25    0.08
  -3  -1   0   -0.35    0.12
  -3   1   0    0.01    0.21
   3  -1   0   -0.10    0.16
  -3  -1   0   -0.44    0.15
  -3   1   0    0.04    0.11
  -3   1   0   -0.45    0.18
   3   1   0   -0.13    0.12
  -3   1   0   -0.38    0.10
  -3   1   0   -0.44    0.16
   3  -1   0   -0.01    0.15
   3  -1   0   -0.17    0.15
  -3  -1  -1   70.03    2.16
   3   1  -1   75.34    2.20
   3   1  -1   75.50    1.59
   3   1  -1   78.70    2.02
   3  -1   1   68.92    1.99
   3   1  -1   75.13    2.02
  -3  -1  -1   76.06    2.18
  -3   1   1   79.15    2.19
   3   1  -1   76.95    2.21
  -3   1   1   78.15    1.60
   3  -1   1   72.08    2.18
   3   1  -1   79.76    1.62
   3  -1   1   71.75    1.60
  -3  -1  -1   70.95    1.98
  -3  -1  -1   68.16    1.58
  -3   1   1   81.06    2.01
  -3  -1  -1   70.57    1.97
  -3   1   1   76.37    1.56
  -3   1   1   78.71    2.00
  -3  -1  -1   68.54    1.55
   3  -1   1   73.97    2.01
   3  -1   1   71.28    2.19
  -3   1   1   78.11    2.18
   3  -1   1   70.82    1.62
  -3   1  -1   79.83    2.02
   3  -1  -1   69.66    1.60
  -3   1  -1   78.59    1.58
  -3   1  -1   76.98    2.19
   3   1   1   78.72    2.18
   3   1   1   76.95    1.61
   3  -1  -1   69.04    2.17
  -3  -1   1   71.11    2.01
   3   1   1   77.21    2.16
  -3   1  -1   80.40    2.20
  -3  -1   1   72.06    2.01
   3  -1  -1   70.61    1.99
   3   1   1   78.08    1.99
  -3  -1   1   67.97    1.57
   3  -1  -1   70.11    1.98
   3  -1  -1   69.23    1.58
  -3  -1   1   70.53    2.19
   3   1   1   75.72    1.98
  -3   1  -1   76.98    1.62
   3  -1  -1   68.06    2.17
   3   1   1   78.77    1.58
  -3  -1   1   72.72    2.21
  -3   1  -1   80.22    2.02
  -3  -1   1   68.40    1.60
  -3  -1  -2   20.20    0.52
  -3   1   2   18.99    0.50
   3   1  -2   19.53    0.54
  -3   1   2   19.84    0.71
  -3  -1  -2   19.59    0.50
  -3  -1  -2   19.87    0.64
  -3   1   2   20.78    0.67
  -3   1   2   20.08    0.52
   3  -1   2   19.07    0.73
   3   1  -2   18.72    0.75
  -3  -1  -2   19.55    0.70
   3  -1   2   19.97    0.56
  -3  -1  -2   19.99    0.65
   3  -1   2   19.52    0.68
   3   1  -2   19.04    0.55
  -3  -1  -2   19.11    0.69
   3  -1   2   19.21    0.55
  -3   1   2   20.64    0.66
  -3   1  -2   19.81    0.52
  -3  -1   2   19.57    0.74
  -3  -1   2   19.70    0.54
  -3  -1   2   19.65    0.68
   3  -1  -2   19.63    0.67
   3  -1  -2   19.61    0.72
  -3  -1   2   18.90    0.52
   3   1   2   20.03    0.64
   3   1   2   19.56    0.51
   3   1   2   20.11    0.65
  -3   1  -2   19.62    0.67
   3  -1  -2   19.33    0.52
   3  -1  -2   19.76    0.52
  -3   1  -2   19.85    0.73
   3  -1  -2   19.36    0.65
  -3   1  -2   19.91    0.73
   3   1   2   19.82    0.71
  -3   1  -2   18.24    0.52
   3   1   2   20.29    0.53
   3  -1  -2   19.58    0.73
  -3  -1  -3  477.31    9.77
   3  -1   3  475.32    9.91
  -3   1   3  486.02   13.51
   3   1  -3  464.98   10.06
  -3  -1  -3  489.80   13.51
   3   1  -3  471.45    9.78
  -3  -1  -3  465.86    9.77
   3  -1   3  485.89   10.06
  -3   1   3  487.38   12.40
   3  -1   3  477.50   13.31
  -3  -1  -3  479.41   13.44
  -3   1   3  472.06    9.84
  -3  -1  -3  454.62   12.14
  -3   1   3  475.08    9.94
   3  -1  -3  477.34    9.98
  -3   1  -3  469.14   13.64
  -3  -1   3  475.50   10.17
  -3   1  -3  483.73   11.95
   3  -1  -3  486.82   13.54
   3   1   3  477.71   12.52
  -3   1  -3  464.67    9.60
   3   1   3  483.99   13.69
  -3  -1   3  459.92   13.65
   3   1   3  472.38    9.79
   3  -1  -3  472.69    9.97
  -3  -1   3  485.16   12.75
   3   1   3  485.45    9.99
  -3   1  -3  472.94    9.79
  -3  -1   3  463.95    9.99
  -3  -1  -4   18.33    0.71
   3  -1   4   17.95    0.80
  -3  -1  -4   17.76    0.52
   3  -1   4   18.30    0.58
  -3   1   4   18.88    0.53
  -3   1   4   17.57    0.68
  -3   1   4   18.23    0.75
  -3   1   4   18.22    0.55
  -3  -1  -4   18.89    0.66
   3  -1   4   18.11    0.73
  -3  -1  -4   17.48    0.71
  -3  -1  -4   18.02    0.52
   3  -1   4   18.32    0.61
   3   1   4   17.99    0.53
  -3  -1   4   18.14    0.80
   3   1   4   18.25    0.74
  -3   1  -4   17.52    0.56
  -3   1  -4   17.45    0.77
  -3   1  -4   17.72    0.70
   3   1   4   18.35    0.68
   3  -1  -4   18.14    0.76
  -3  -1   4   18.05    0.72
  -3  -1   4   17.21    0.57
  -3  -1   4   18.22    0.57
  -3   1  -4   18.00    0.57
   3   1   4   18.69    0.56
   3  -1  -4   18.10    0.56
  -3   1   5  185.40    3.87
  -3  -1  -5  182.90    5.21
  -3  -1  -5  181.76    3.79
   3  -1   5  182.68    3.95
   3  -1   5  180.62    3.86
   3  -1   5  179.52    5.34
  -3  -1  -5  180.73    5.23
  -3  -1  -5  180.38    3.83
  -3   1   5  185.90    4.83
   3  -1   5  182.21    4.89
  -3   1   5  184.76    3.79
  -3   1   5  189.73    5.28
  -3  -1  -5  180.23    4.77
  -3   1  -5  180.86    3.88
  -3  -1   5  182.15    5.34
  -3  -1   5  180.00    4.88
  -3   1  -5  183.98    3.86
   3   1   5  185.76    3.88
  -3   1  -5  182.53    5.33
  -3  -1   5  179.47    3.83
   3   1   5  189.85    3.80
   3   1   5  182.06    4.81
  -3  -1   5  180.08    3.92
   3   1   5  185.51    5.25
  -3   1  -5  187.43    4.86
   3  -1   6   32.44    1.32
  -3   1   6   32.15    0.92
   3  -1   6   33.55    1.00
   3  -1   6   32.46    0.96
  -3  -1  -6   32.39    1.09
  -3  -1  -6   31.50    0.86
  -3  -1  -6   32.28    1.20
   3  -1   6   32.42    1.21
  -3   1   6   31.83    1.14
  -3  -1  -6   32.42    0.89
  -3   1  -6   32.03    1.16
   3   1   6   31.89    1.13
  -3  -1   6   33.31    1.22
  -3   1  -6   31.46    0.92
   3   1   6   33.83    0.94
  -3  -1   6   33.43    1.33
  -3  -1   6   33.37    0.97
  -3   1  -6   32.13    1.30
  -3   1  -6   30.85    0.95
  -3  -1   6   33.42    0.92
   3  -1   7   85.47    2.11
  -3   1   7   87.85    2.03
  -3  -1  -7   85.12    1.98
  -3  -1  -7   83.47    1.95
  -3   1   7   88.06    2.54
  -3  -1  -7   82.60    2.70
   3  -1   7   83.83    2.61
  -3  -1  -7   84.16    2.45
  -3   1  -7   86.19    2.82
  -3  -1   7   85.75    2.07
  -3   1  -7   84.99    2.54
   3   1   7   85.49    2.04
  -3   1  -7   88.55    2.06
   3   1   7   85.64    2.51
  -3  -1   7   84.45    2.59
  -3   1  -7   87.69    2.03
  -3   1   8   49.27    1.33
   3  -1   8   47.44    1.39
  -3  -1  -8   49.53    1.29
   3  -1   8   47.51    1.72
  -3   1  -8   48.91    1.37
  -3   1  -8   47.08    1.64
  -3  -1   8   48.86    1.73
  -3   1  -8   47.94    1.32
  -3  -1   8   49.19    1.38
   3  -1   9   11.45    0.62
  -3  -1  -9   11.80    0.55
  -3  -1   9   11.92    0.60
  -3   1  -9   10.81    0.56
  -3   1  -9   12.34    0.62
  -3  -1 -10   21.75    0.82
  -3   1 -10   21.97    0.89
  -3  -1 -11    7.79    0.51
  -3   1 -11    8.61    0.58
  -3  -1 -12   10.30    0.60
  -3   1 -12    9.09    0.62
   4   1   0  132.06    2.88
   4  -1   0  146.37    2.94
  -4  -1   0  144.68    2.92
   4  -1   0  143.35    3.65
  -4   1   0  130.90    3.95
   4  -1   0  146.04    4.00
  -4  -1   0  144.97    3.64
  -4  -1   0  146.50    3.98
  -4   1   0  129.06    2.90
   4   1   0  132.14    3.98
   4  -1   0  148.21    2.90
  -4  -1   0  142.12    2.86
  -4   1   0  134.13    3.63
  -4   1   0  131.18    2.85
   4   1   0  134.15    3.64
   4   1   0  136.74    2.93
   4  -1   1   53.20    1.70
   4  -1   1   54.17    1.24
   4  -1   1   55.12    1.26
  -4  -1  -1   54.27    1.54
   4   1  -1   53.70    1.71
   4   1  -1   53.63    1.24
  -4  -1  -1   53.31    1.67
  -4   1   1   53.62    1.67
  -4  -1  -1   56.25    1.69
  -4  -1  -1   52.07    1.20
  -4   1   1   52.49    1.20
   4  -1   1   54.33    1.56
   4   1  -1   54.21    1.56
  -4  -1  -1   53.31    1.23
  -4   1   1   53.04    1.23
  -4   1   1   55.12    1.54
   4   1  -1   52.28    1.25
  -4  -1   1   54.33    1.24
   4  -1  -1   54.71    1.23
  -4   1  -1   55.39    1.56
  -4  -1   1   53.18    1.21
  -4   1  -1   54.56    1.69
   4  -1  -1   53.29    1.24
  -4  -1   1   54.02    1.56
  -4  -1   1   53.95    1.70
   4   1   1   52.35    1.68
   4  -1  -1   54.16    1.70
  -4   1  -1   54.98    1.24
   4  -1  -1   54.29    1.55
   4   1   1   55.52    1.25
   4   1   1   53.97    1.22
  -4   1  -1   53.07    1.21
   4   1   1   53.33    1.54
   4  -1   2  480.87   13.83
  -4  -1  -2  480.79   12.53
   4  -1   2  502.23   10.41
   4  -1   2  478.96   12.71
   4  -1   2  472.86   10.03
  -4  -1  -2  476.52    9.88
   4   1  -2  459.49   10.13
  -4   1   2  496.83   10.11
  -4   1   2  480.41   10.00
   4   1  -2  478.80    9.71
  -4  -1  -2  497.20   13.53
  -4  -1  -2  491.08   13.59
  -4   1   2  479.92   12.43
  -4   1   2  469.13   13.72
  -4  -1  -2  474.35   10.04
  -4  -1   2  480.80   12.37
  -4   1  -2  471.55   13.55
  -4  -1   2  473.10   13.56
   4  -1  -2  500.50   10.27
   4   1   2  487.35   13.26
  -4   1  -2  481.34    9.92
   4  -1  -2  475.06    9.68
   4   1   2  477.52    9.69
  -4   1  -2  471.10    9.99
   4  -1  -2  475.36   12.19
   4  -1  -2  465.29   13.90
   4   1   2  497.25   10.03
  -4   1  -2  476.61   12.54
  -4  -1   2  492.92    9.99
   4   1   2  468.62   12.23
  -4  -1   2  464.43   10.06
  -4  -1  -3    7.32    0.41
  -4   1   3    6.97    0.43
  -4   1   3    6.82    0.31
  -4  -1  -3    7.00    0.38
   4  -1   3    7.27    0.43
  -4  -1  -3    6.68    0.31
   4  -1   3    7.28    0.34
  -4   1   3    6.92    0.30
  -4  -1  -3    7.08    0.30
   4   1  -3    7.57    0.36
  -4   1   3    6.70    0.39
   4   1  -3    7.26    0.34
   4  -1   3    7.26    0.37
  -4  -1  -3    7.31    0.42
   4  -1   3    7.03    0.46
   4   1   3    7.29    0.43
  -4  -1   3    7.73    0.35
  -4   1  -3    7.17    0.32
  -4  -1   3    6.98    0.46
  -4   1  -3    6.96    0.43
   4   1   3    7.10    0.40
  -4  -1   3    7.20    0.34
  -4   1  -3    7.30    0.33
  -4  -1   3    7.08    0.43
   4  -1  -3    7.17    0.32
   4   1   3    7.55    0.34
   4   1   3    7.03    0.31
   4  -1  -3    7.45    0.33
  -4   1  -3    6.70    0.41
   4  -1   4  480.65    9.42
   4   1  -4  453.80    9.40
  -4   1   4  470.90   13.05
   4  -1   4  484.62    9.58
   4  -1   4  475.21   11.88
  -4   1   4  447.68   12.33
  -4  -1  -4  468.01   13.02
  -4   1   4  475.16    9.88
  -4  -1  -4  476.09    9.47
  -4  -1  -4  469.62   11.79
   4  -1   4  476.11   13.00
  -4  -1  -4  473.49    9.42
  -4   1   4  455.50    9.67
  -4   1  -4  460.28    9.50
  -4   1  -4  453.82    9.48
   4   1   4  480.90   12.93
  -4  -1   4  462.32   12.58
  -4  -1   4  463.24    9.84
  -4   1  -4  453.39   12.95
  -4  -1   4  466.47   10.03
   4   1   4  468.73    9.44
  -4   1  -4  453.71   11.83
  -4  -1   4  495.15   13.01
   4  -1  -4  463.63    9.87
   4  -1  -4  473.98    9.37
   4   1   4  482.16    9.71
   4   1   4  453.66   11.91
  -4  -1  -5   27.61    0.94
  -4  -1  -5   26.62    0.75
  -4   1   5   26.39    0.96
  -4   1   5   25.10    1.03
   4  -1   5   26.81    1.03
  -4  -1  -5   26.50    1.02
  -4   1   5   26.41    0.74
  -4   1   5   26.36    0.76
  -4  -1  -5   25.67    0.73
   4  -1   5   26.00    1.11
   4  -1   5   28.88    0.88
   4  -1   5   28.56    0.84
  -4  -1   5   26.10    1.00
  -4   1  -5   25.12    1.06
   4   1   5   27.10    0.81
  -4  -1   5   26.17    0.80
  -4   1  -5   25.33    0.98
  -4  -1   5   25.72    1.10
   4   1   5   26.03    1.04
   4   1   5   26.05    0.96
  -4  -1   5   25.34    0.76
   4  -1  -5   26.62    0.76
  -4   1  -5   25.56    0.76
  -4   1  -5   24.42    0.77
  -4  -1  -6  191.74    3.99
   4  -1   6  187.76    5.16
  -4  -1  -6  189.21    5.50
  -4  -1  -6  191.27    5.02
  -4   1   6  194.97    5.08
   4  -1   6  190.38    4.07
   4  -1   6  189.15    4.17
   4  -1   6  188.39    5.63
  -4  -1  -6  189.79    4.02
  -4   1   6  188.11    4.06
   4   1   6  190.82    4.10
  -4   1  -6  183.19    4.07
  -4   1  -6  188.03    4.04
  -4  -1   6  197.64    4.13
  -4   1  -6  189.29    5.10
  -4  -1   6  194.82    5.63
   4   1   6  190.78    5.07
  -4  -1   6  194.37    5.15
  -4   1  -6  182.35    5.57
  -4  -1   6  192.29    4.03
  -4  -1  -7    5.85    0.42
  -4  -1  -7    6.75    0.40
  -4   1   7    7.03    0.43
   4  -1   7    5.85    0.53
  -4   1   7    6.90    0.60
  -4  -1  -7    7.83    0.56
  -4  -1  -7    8.48    0.60
   4  -1   7    8.16    0.58
  -4  -1   7    6.77    0.44
  -4   1  -7    7.96    0.47
   4   1   7    7.08    0.47
  -4  -1   7    6.81    0.61
  -4   1  -7    7.24    0.48
  -4   1  -7    8.58    0.67
   4   1   7    6.75    0.51
   4  -1   8   63.92    2.14
  -4  -1  -8   66.19    1.60
   4  -1   8   65.63    1.75
  -4   1   8   64.26    1.65
  -4   1  -8   62.80    1.66
  -4   1  -8   61.08    2.04
  -4   1  -8   59.66    1.62
  -4  -1   8   66.16    2.13
  -4  -1   8   66.29    1.70
   4  -1   9    1.02    0.31
  -4  -1  -9    1.50    0.26
  -4   1  -9    0.96    0.25
  -4  -1   9    1.17    0.28
  -4   1  -9    0.83    0.25
  -4  -1 -10    6.47    0.46
  -4   1 -10    6.01    0.49
  -4  -1 -11    1.38    0.30
  -4   1 -11    1.60    0.34
  -5   1   0    0.45    0.15
   5   1   0   -0.02    0.11
   5  -1   0    0.03    0.16
  -5   1   0    0.52    0.20
  -5  -1   0   -0.11    0.15
   5   1   0    0.14    0.17
   5  -1   0    0.03    0.13
   5  -1   0    0.01    0.12
   5   1   0    0.39    0.15
   5  -1   0   -0.11    0.16
  -5  -1   0   -0.02    0.11
  -5   1   1  185.26    5.18
   5   1  -1  179.78    5.20
  -5  -1  -1  178.02    3.72
  -5  -1  -1  183.34    5.17
  -5  -1  -1  172.40    4.72
  -5   1   1  182.40    3.80
  -5   1   1  183.50    4.74
  -5  -1  -1  180.01    3.79
   5   1  -1  185.70    4.76
   5  -1   1  179.01    3.78
  -5   1   1  179.74    3.72
   5  -1   1  176.10    3.82
   5   1  -1  177.47    3.76
   5   1  -1  188.77    3.83
   5  -1   1  177.76    5.20
  -5  -1   1  183.57    4.75
  -5  -1   1  176.43    3.73
   5   1   1  185.03    4.75
   5   1   1  186.18    3.82
  -5  -1   1  180.95    5.19
   5  -1  -1  177.50    5.19
   5  -1  -1  181.01    3.76
   5  -1  -1  182.05    4.75
  -5   1  -1  179.35    3.73
  -5   1  -1  182.06    3.81
  -5   1  -1  182.84    4.75
   5   1   1  180.40    3.75
   5   1   1  185.44    5.19
   5  -1  -1  181.76    3.82
  -5  -1   1  181.04    3.81
  -5   1  -1  185.80    5.18
   5   1  -2   18.99    0.75
  -5   1   2   18.81    0.57
   5  -1   2   19.25    0.62
   5   1  -2   19.79    0.61
   5   1  -2   18.94    0.59
  -5   1   2   18.89    0.54
  -5   1   2   18.33    0.70
   5  -1   2   18.61    0.80
  -5  -1  -2   17.74    0.55
  -5  -1  -2   18.34    0.76
  -5   1   2   19.12    0.77
  -5  -1  -2   18.13    0.70
  -5  -1  -2   17.91    0.54
   5  -1   2   19.50    0.63
   5   1  -2   18.47    0.82
   5  -1   2   17.64    0.74
  -5   1  -2   18.63    0.77
  -5   1  -2   18.18    0.55
   5  -1  -2   18.61    0.58
   5   1   2   19.61    0.60
  -5  -1   2   18.33    0.79
  -5   1  -2   18.18    0.57
   5   1   2   18.58    0.78
   5  -1  -2   18.61    0.79
  -5  -1   2   18.76    0.57
  -5   1  -2   18.26    0.71
  -5  -1   2   18.77    0.72
  -5  -1   2   18.21    0.55
   5  -1  -2   18.81    0.58
   5   1   2   19.39    0.72
   5  -1  -2   17.44    0.70
   5   1   2   19.20    0.57
  -5  -1  -3  233.11    4.95
   5   1  -3  241.87    5.01
   5  -1   3  232.18    6.23
  -5   1   3  244.04    4.97
  -5   1   3  246.31    4.89
   5  -1   3  247.04    5.04
  -5  -1  -3  229.20    6.17
  -5   1   3  237.57    6.19
   5  -1   3  236.81    6.83
   5  -1   3  240.69    4.96
   5   1  -3  238.04    4.95
  -5  -1  -3  232.80    6.75
  -5   1   3  244.42    6.78
  -5  -1  -3  237.94    4.88
   5  -1  -3  237.44    4.92
   5   1   3  244.85    6.78
   5  -1  -3  239.68    4.98
  -5   1  -3  245.98    6.81
  -5   1  -3  234.52    6.22
   5  -1  -3  230.85    6.78
   5  -1  -3  233.99    6.20
  -5  -1   3  229.87    6.80
   5   1   3  241.17    6.20
  -5  -1   3  225.35    6.21
   5   1   3  251.84    5.00
  -5  -1   3  235.63    4.91
  -5   1  -3  254.38    4.92
  -5  -1   3  241.20    5.00
   5   1   3  251.43    4.92
  -5   1  -3  244.59    5.00
  -5   1   4    0.29    0.20
  -5   1   4    0.25    0.14
   5  -1   4    0.30    0.23
  -5  -1  -4    0.43    0.20
   5   1  -4    0.18    0.14
  -5  -1  -4    0.25    0.19
   5   1  -4    0.03    0.15
   5  -1   4    0.57    0.20
   5  -1   4    0.37    0.19
  -5   1   4    0.05    0.21
  -5  -1  -4    0.39    0.15
   5  -1   4    0.37    0.23
  -5   1   4    0.21    0.14
  -5  -1  -4    0.26    0.14
   5   1   4    0.10    0.21
  -5  -1   4    0.24    0.19
   5  -1  -4    0.42    0.15
  -5  -1   4    0.39    0.22
  -5   1  -4    0.62    0.17
  -5   1  -4   -0.01    0.17
   5  -1  -4    0.29    0.14
  -5   1  -4    0.19    0.21
  -5   1  -4    0.17    0.16
  -5  -1   4    0.40    0.14
  -5  -1   4    0.26    0.15
   5  -1   5  227.52    6.58
  -5  -1  -5  224.92    4.74
  -5   1   5  223.13    4.75
  -5  -1  -5  228.34    4.68
  -5   1   5  225.60    5.93
   5  -1   5  225.89    6.02
   5  -1   5  231.52    4.88
  -5   1   5  232.96    4.68
  -5  -1  -5  225.25    6.46
  -5   1   5  228.93    6.50
   5  -1   5  228.88    4.78
  -5  -1  -5  226.77    5.91
  -5   1  -5  225.04    5.96
  -5   1  -5  226.21    4.72
  -5  -1   5  224.85    4.71
   5   1   5  221.51    5.94
  -5  -1   5  229.45    6.57
   5   1   5  223.39    4.79
  -5   1  -5  216.76    4.77
   5  -1  -5  224.23    4.78
  -5  -1   5  226.26    4.80
   5  -1  -5  229.46    4.72
  -5   1  -5  217.08    6.51
  -5  -1   5  235.49    6.02
  -5  -1  -6   10.25    0.45
  -5  -1  -6    9.76    0.45
   5  -1   6   11.01    0.69
   5  -1   6    9.65    0.56
  -5   1   6   10.35    0.59
  -5   1   6   10.44    0.47
  -5  -1  -6   10.14    0.58
  -5  -1  -6   10.18    0.61
   5   1   6   11.21    0.52
  -5  -1   6   10.16    0.50
  -5  -1   6   10.17    0.63
  -5  -1   6   10.30    0.46
  -5   1  -6   10.39    0.49
  -5   1  -6   10.16    0.62
  -5  -1   6   10.41    0.67
  -5   1  -6   10.41    0.49
  -5   1  -6   10.64    0.68
   5  -1   7  106.49    2.62
  -5  -1  -7  106.00    3.08
  -5   1   7  112.68    3.15
   5  -1   7  104.11    3.23
  -5  -1  -7  105.58    2.46
  -5  -1  -7  104.57    2.44
  -5   1   7  112.55    2.52
  -5   1  -7  106.05    2.51
  -5  -1   7  109.06    2.55
  -5   1  -7  109.98    2.52
   5   1   7  114.61    2.58
  -5   1  -7  111.35    3.16
  -5  -1   7  107.79    3.20
   5  -1   8    7.77    0.54
  -5   1   8    7.43    0.46
  -5  -1  -8    6.96    0.41
  -5  -1   8    7.18    0.48
  -5   1  -8    7.02    0.46
  -5   1  -8    7.23    0.46
   5  -1   9   17.75    0.84
  -5  -1  -9   18.08    0.70
  -5   1  -9   19.86    0.77
  -5  -1   9   18.47    0.79
  -5   1  -9   19.94    0.78
  -5  -1 -10    7.67    0.48
  -5   1 -10    7.51    0.50
  -5  -1 -11    3.09    0.38
  -5   1 -11    3.49    0.44
  -6  -1   0  208.77    4.23
  -6   1   0  199.67    5.75
   6   1   0  196.95    5.79
   6  -1   0  205.49    4.26
  -6   1   0  206.89    4.24
  -6  -1   0  198.84    5.27
   6   1   0  200.69    5.29
   6   1   0  204.19    4.19
  -6   1   0  200.62    5.27
  -6  -1   0  199.45    5.76
  -6  -1   0  202.47    4.15
   6  -1   0  205.07    5.29
   6  -1   0  201.03    5.78
  -6   1   0  188.17    4.13
   6   1   0  198.58    4.25
  -6  -1  -1    0.34    0.19
   6   1  -1    0.37    0.15
  -6  -1  -1    0.24    0.15
  -6   1   1    0.68    0.20
   6  -1   1    0.19    0.15
  -6  -1  -1    0.24    0.16
   6   1  -1    0.37    0.14
   6  -1   1    0.19    0.18
  -6  -1  -1    0.29    0.17
   6  -1   1    0.16    0.14
   6   1  -1    0.63    0.22
  -6   1   1    0.21    0.13
   6   1  -1    0.20    0.19
  -6   1   1    0.32    0.20
   6  -1   1    0.17    0.19
  -6   1   1    0.53    0.17
   6   1   1    0.51    0.15
   6   1   1    0.44    0.21
   6  -1  -1    0.17    0.13
  -6   1  -1    0.16    0.18
   6  -1  -1    0.25    0.20
  -6  -1   1    0.05    0.19
  -6  -1   1    0.28    0.17
  -6   1  -1    0.34    0.18
  -6  -1   1    0.19    0.21
  -6   1  -1    0.02    0.20
   6  -1   2  143.84    2.97
  -6  -1  -2  138.62    2.89
   6  -1   2  136.82    4.07
  -6   1   2  132.06    2.88
  -6   1   2  137.09    4.03
  -6  -1  -2  140.99    2.95
   6   1  -2  132.90    2.94
   6   1  -2  134.99    4.07
   6   1  -2  134.31    2.98
  -6  -1  -2  140.88    4.02
  -6   1   2  132.82    3.68
   6  -1   2  140.11    3.00
  -6  -1  -2  136.47    3.68
  -6   1   2  136.90    2.95
   6   1  -2  133.82    3.71
  -6  -1   2  137.24    2.90
   6  -1  -2  138.56    3.69
   6   1   2  138.21    2.92
   6   1   2  129.15    4.02
  -6   1  -2  132.22    2.95
   6  -1  -2  141.93    2.98
  -6  -1   2  137.31    4.05
  -6   1  -2  130.78    4.02
   6   1   2  139.14    2.98
  -6   1  -2  129.56    3.69
   6  -1  -2  135.25    4.04
  -6  -1   2  140.79    3.72
   6   1   2  129.91    3.68
  -6  -1   2  140.37    2.97
  -6   1  -2  133.71    2.90
  -6   1   3    1.56    0.27
   6  -1   3    1.86    0.27
  -6  -1  -3    1.53    0.30
   6  -1   3    1.98    0.30
   6  -1   3    1.64    0.31
  -6  -1  -3    1.69    0.22
   6   1  -3    1.67    0.24
  -6   1   3    1.53    0.21
   6  -1   3    1.90    0.26
  -6   1   3    1.79    0.30
   6   1  -3    1.62    0.22
  -6   1   3    1.60    0.23
  -6  -1   3    1.62    0.21
   6  -1  -3    1.62    0.26
   6   1   3    1.99    0.27
   6  -1  -3    1.80    0.21
  -6  -1   3    1.93    0.22
   6   1   3    1.77    0.22
  -6   1  -3    1.43    0.27
  -6   1  -3    1.51    0.20
   6   1   3    1.82    0.29
   6  -1  -3    1.71    0.29
   6  -1  -3    1.54    0.22
  -6  -1   3    1.73    0.27
   6   1   3    2.21    0.32
  -6  -1   3    1.71    0.29
   6  -1   4  226.77    4.86
   6   1  -4  234.44    4.93
  -6  -1  -4  232.20    4.86
  -6  -1  -4  229.55    4.79
   6   1  -4  226.87    4.85
   6  -1   4  234.31    6.15
   6  -1   4  237.07    4.97
  -6  -1  -4  228.14    6.06
  -6  -1  -4  231.93    6.63
  -6   1   4  229.23    6.64
  -6   1   4  227.70    6.07
  -6   1   4  236.26    4.79
  -6   1   4  237.13    4.87
   6  -1   4  232.51    6.73
  -6  -1   4  236.39    6.13
   6  -1  -4  227.35    4.88
   6   1   4  230.38    4.91
  -6  -1   4  235.02    4.82
   6   1   4  228.08    6.65
   6   1   4  233.24    4.82
   6  -1  -4  235.84    4.84
  -6  -1   4  232.30    6.69
   6   1   4  224.35    6.08
  -6   1  -4  235.48    6.11
  -6   1  -4  235.05    4.82
  -6   1  -4  226.63    6.67
  -6   1  -4  223.32    4.88
  -6  -1   4  237.69    4.91
   6  -1   5   41.65    1.49
   6  -1   5   40.21    1.61
  -6   1   5   42.45    1.11
   6   1  -5   41.09    1.16
   6  -1   5   39.70    1.16
  -6   1   5   42.52    1.09
  -6  -1  -5   42.44    1.11
   6   1  -5   41.37    1.16
  -6  -1  -5   41.03    1.38
  -6  -1  -5   42.40    1.10
  -6   1   5   42.17    1.41
  -6  -1  -5   41.13    1.50
   6  -1   5   42.99    1.22
   6   1   5   42.07    1.44
   6  -1  -5   40.62    1.13
  -6   1  -5   41.07    1.14
  -6  -1   5   41.91    1.14
  -6  -1   5   41.92    1.44
  -6  -1   5   41.65    1.58
  -6   1  -5   42.03    1.44
   6   1   5   42.26    1.17
  -6  -1   5   42.21    1.11
   6  -1  -5   42.09    1.13
  -6   1  -5   39.74    1.54
  -6   1  -5   41.49    1.13
  -6  -1  -6  168.04    3.61
   6  -1   6  166.15    3.75
  -6   1   6  165.23    4.53
   6  -1   6  162.67    4.63
  -6  -1  -6  163.09    3.56
  -6  -1  -6  170.30    4.51
  -6   1   6  163.21    3.63
   6   1   6  165.29    3.68
  -6  -1   6  167.32    4.59
   6  -1  -6  170.56    3.62
   6   1   6  163.54    4.55
  -6   1  -6  162.97    4.56
  -6   1  -6  162.87    3.65
  -6  -1   6  166.54    3.67
  -6  -1   6  170.46    3.61
  -6   1  -6  164.42    3.61
  -6   1   7   68.54    1.70
  -6  -1  -7   65.03    1.65
  -6   1   7   68.52    2.13
  -6  -1  -7   65.20    1.64
   6  -1   7   65.45    1.81
  -6   1  -7   66.34    1.71
  -6   1  -7   66.27    1.70
  -6  -1   7   67.47    1.73
   6   1   7   67.25    1.75
  -6  -1  -8   20.03    0.72
   6  -1   8   19.32    0.86
  -6   1   8   20.56    0.76
  -6   1  -8   19.45    0.75
  -6   1  -8   20.07    0.77
  -6  -1   8   19.50    0.78
  -6  -1  -9    5.23    0.40
  -6  -1   9    5.24    0.47
  -6   1  -9    4.73    0.44
  -6  -1 -10   11.24    0.58
  -6   1 -10    9.87    0.60
  -6  -1 -11   30.06    1.04
  -6   1 -11   31.80    1.13
   7  -1   0    0.26    0.19
  -7   1   0    0.08    0.12
  -7  -1   0    0.23    0.20
   7  -1   0    0.28    0.14
   7  -1   0    0.19    0.15
   7   1   0    0.44    0.20
  -7   1   0    0.61    0.22
   7   1   0    0.43    0.16
  -7   1   0    0.43    0.15
   7   1   0    0.35    0.20
  -7   1   0    0.18    0.18
  -7  -1   0    0.31    0.20
   7  -1   0   -0.02    0.17
  -7  -1   0    0.20    0.15
  -7  -1   0    0.15    0.12
   7   1   0    0.44    0.15
   7  -1   1   28.21    1.09
  -7   1   1   30.89    0.83
   7  -1   1   27.72    0.86
  -7   1   1   31.52    1.18
  -7  -1  -1   27.12    1.05
  -7  -1  -1   27.42    0.81
   7   1  -1   30.14    0.88
  -7  -1  -1   27.52    0.84
  -7  -1  -1   27.09    1.13
   7  -1   1   28.83    0.89
   7   1  -1   32.85    0.89
   7  -1   1   29.23    1.19
   7   1  -1   32.24    1.22
   7   1  -1   29.77    1.09
  -7   1   1   31.15    0.86
  -7   1   1   31.34    1.09
   7  -1  -1   28.54    1.19
  -7   1  -1   31.94    0.88
  -7  -1   1   28.28    0.83
   7   1   1   31.81    0.90
  -7  -1   1   27.60    0.84
  -7   1  -1   31.59    0.84
  -7   1  -1   31.04    1.17
   7   1   1   31.67    1.21
   7  -1  -1   28.26    1.07
  -7  -1   1   28.44    1.16
   7  -1  -1   28.33    0.86
  -7   1  -1   31.67    1.10
  -7  -1   1   28.19    1.07
   7   1   1   31.46    1.10
   7  -1  -1   29.21    0.87
   7   1   1   30.13    0.86
   7  -1   2    0.75    0.27
   7   1  -2    0.28    0.15
   7  -1   2    0.77    0.20
  -7  -1  -2    0.82    0.23
  -7  -1  -2    0.69    0.16
  -7   1   2    0.22    0.20
  -7   1   2    0.22    0.19
   7   1  -2    0.45    0.16
   7  -1   2    1.13    0.28
  -7   1   2    0.23    0.12
  -7  -1  -2    0.66    0.22
  -7   1   2    0.31    0.14
   7   1  -2    0.39    0.24
  -7  -1  -2    0.61    0.16
  -7  -1   2    1.03    0.25
   7  -1  -2    0.76    0.23
   7   1   2    0.27    0.17
   7  -1  -2    0.60    0.26
   7  -1  -2    0.65    0.17
   7   1   2    0.22    0.22
  -7   1  -2    0.21    0.15
  -7  -1   2    0.53    0.15
   7  -1  -2    0.60    0.17
  -7  -1   2    0.85    0.25
   7   1   2    0.51    0.17
  -7   1  -2    0.45    0.21
  -7  -1   2    1.04    0.18
  -7   1  -2    0.21    0.21
   7   1   2    0.65    0.25
   7   1  -3   61.91    1.52
  -7  -1  -3   57.41    1.99
  -7  -1  -3   59.18    1.43
  -7   1   3   59.58    1.85
   7  -1   3   59.14    1.53
  -7   1   3   61.11    1.44
  -7   1   3   59.04    2.02
  -7  -1  -3   58.19    1.47
  -7   1   3   59.44    1.46
   7   1  -3   60.47    1.50
   7  -1   3   58.27    2.06
  -7  -1  -3   58.14    1.84
   7  -1   3   58.55    1.50
   7  -1   3   56.31    1.87
  -7   1  -3   58.21    1.87
  -7   1  -3   58.75    1.49
  -7  -1   3   59.75    1.88
   7   1   3   59.74    2.03
  -7   1  -3   58.84    2.03
   7  -1  -3   60.05    1.49
   7   1   3   60.23    1.47
   7  -1  -3   59.51    1.48
  -7   1  -3   60.74    1.46
  -7  -1   3   60.45    2.05
   7   1   3   63.68    1.53
   7   1   3   59.12    1.86
   7  -1  -3   56.76    2.02
  -7  -1   3   59.76    1.45
  -7  -1   3   60.51    1.49
  -7   1   4   19.14    0.64
  -7  -1  -4   19.34    0.84
   7  -1   4   18.65    0.98
  -7  -1  -4   18.27    0.63
  -7   1   4   18.89    0.82
   7  -1   4   18.60    0.74
  -7  -1  -4   18.26    0.88
  -7  -1  -4   18.17    0.65
  -7   1   4   19.40    0.89
   7   1  -4   18.57    0.69
   7   1  -4   18.31    0.69
  -7   1   4   18.61    0.64
   7  -1   4   18.02    0.90
   7  -1   4   18.08    0.70
  -7   1  -4   19.30    0.67
  -7   1  -4   18.19    0.84
  -7  -1   4   18.07    0.91
  -7  -1   4   19.48    0.65
  -7  -1   4   18.66    0.84
   7  -1  -4   19.96    0.68
  -7  -1   4   17.95    0.65
  -7   1  -4   18.99    0.68
   7  -1  -4   18.71    0.67
   7   1   4   21.42    0.90
  -7   1  -4   17.98    0.90
   7   1   4   19.20    0.70
  -7  -1  -5  152.84    3.37
  -7  -1  -5  149.79    3.32
   7  -1   5  154.85    3.50
   7  -1   5  155.14    4.33
   7   1  -5  154.90    3.40
  -7   1   5  153.82    4.23
  -7  -1  -5  152.79    4.21
   7   1  -5  151.05    3.43
   7  -1   5  157.51    3.43
  -7   1   5  156.66    3.38
   7   1   5  152.81    4.25
  -7  -1   5  151.54    3.34
  -7   1  -5  157.16    4.27
  -7  -1   5  154.08    3.41
  -7  -1   5  151.86    4.67
  -7  -1   5  148.76    4.26
   7   1   5  156.92    3.44
  -7   1  -5  152.03    3.41
   7  -1  -5  151.93    3.36
   7  -1  -5  145.47    3.38
  -7   1  -5  151.76    3.36
  -7   1   6  125.14    2.86
  -7  -1  -6  128.08    2.86
   7  -1   6  126.24    3.00
  -7  -1  -6  125.50    2.81
  -7  -1  -6  127.01    3.57
  -7  -1   6  128.97    2.85
   7   1   6  125.94    2.94
   7   1   6  124.97    3.63
  -7   1  -6  123.64    2.85
  -7   1  -6  126.06    2.90
   7  -1  -6  125.63    2.89
  -7  -1   6  126.19    2.91
   7  -1  -6  124.20    2.86
  -7  -1  -7    5.97    0.43
  -7   1   7    5.71    0.41
  -7  -1  -7    6.20    0.41
   7  -1   7    7.44    0.54
  -7   1  -7    6.39    0.45
  -7   1  -7    6.20    0.44
  -7  -1   7    5.46    0.42
   7   1   7    5.93    0.46
   7  -1   8   66.14    1.90
  -7   1   8   68.00    1.78
  -7  -1  -8   66.75    1.72
  -7   1  -8   67.62    1.78
  -7   1  -8   67.97    1.79
  -7  -1   8   68.72    1.82
  -7  -1  -9    0.19    0.22
  -7   1  -9    1.63    0.32
  -7  -1   9    0.61    0.28
  -7  -1 -10   47.74    1.40
  -7   1 -10   47.34    1.44
  -8  -1   0    7.93    0.55
  -8   1   0    6.80    0.50
   8   1   0    7.05    0.43
   8   1   0    6.75    0.40
   8  -1   0    7.29    0.56
   8  -1   0    7.58    0.52
  -8  -1   0    7.82    0.52
  -8  -1   0    7.77    0.42
  -8   1   0    6.21    0.39
  -8   1   0    7.17    0.53
  -8  -1   0    8.03    0.41
   8   1   0    7.44    0.57
   8  -1   0    7.74    0.42
   8   1   0    8.07    0.56
   8  -1   0    7.64    0.44
  -8   1   0    6.69    0.39
   8  -1   1    1.42    0.24
  -8  -1  -1    1.40    0.29
  -8   1   1    1.32    0.30
  -8  -1  -1    1.30    0.21
   8   1  -1    1.13    0.23
  -8   1   1    1.26    0.20
   8   1  -1    1.30    0.31
  -8  -1  -1    1.38    0.28
   8   1  -1    1.41    0.23
  -8   1   1    1.38    0.28
  -8  -1  -1    1.34    0.21
   8   1  -1    0.96    0.31
   8  -1   1    1.16    0.30
  -8   1   1    1.09    0.21
   8  -1   1    1.24    0.22
   8  -1   1    1.14    0.31
  -8  -1   1    1.26    0.20
   8   1   1    1.29    0.23
   8  -1  -1    1.29    0.30
  -8   1  -1    1.01    0.21
   8  -1  -1    1.59    0.33
   8   1   1    1.57    0.32
  -8  -1   1    1.66    0.31
  -8  -1   1    1.40    0.23
  -8  -1   1    1.24    0.30
  -8   1  -1    1.12    0.28
   8  -1  -1    1.27    0.23
   8   1   1    1.19    0.30
  -8   1  -1    0.84    0.18
   8  -1  -1    1.12    0.21
  -8   1  -1    1.16    0.27
   8   1   1    1.25    0.24
   8   1  -2    2.10    0.28
  -8   1   2    2.18    0.28
  -8  -1  -2    2.99    0.39
  -8   1   2    2.13    0.35
  -8  -1  -2    2.16    0.35
  -8   1   2    2.07    0.34
   8  -1   2    2.64    0.33
   8   1  -2    1.87    0.40
   8  -1   2    2.52    0.35
  -8   1   2    1.84    0.24
   8   1  -2    1.64    0.25
   8  -1   2    2.85    0.49
   8  -1   2    1.91    0.45
  -8  -1  -2    2.85    0.27
  -8  -1  -2    2.75    0.30
   8   1  -2    1.39    0.42
  -8   1  -2    1.71    0.33
   8   1   2    2.12    0.30
   8  -1  -2    2.95    0.33
   8  -1  -2    2.61    0.48
   8  -1  -2    2.84    0.44
  -8  -1   2    2.44    0.26
  -8   1  -2    1.91    0.25
  -8   1  -2    1.62    0.25
  -8  -1   2    2.52    0.39
  -8   1  -2    2.23    0.39
   8   1   2    2.18    0.29
   8  -1  -2    2.78    0.31
   8   1   2    3.32    0.50
   8   1   2    1.67    0.41
   8  -1   3   11.92    0.69
  -8   1   3   13.66    0.53
  -8  -1  -3   12.60    0.55
  -8   1   3   12.62    0.71
   8   1  -3   12.48    0.57
  -8  -1  -3   12.63    0.53
   8  -1   3   12.29    0.58
   8  -1   3   12.12    0.76
   8  -1   3   12.33    0.62
  -8   1   3   13.61    0.79
   8   1  -3   12.46    0.59
  -8   1   3   12.14    0.52
  -8  -1  -3   12.61    0.73
  -8  -1   3   12.62    0.81
  -8   1  -3   12.71    0.56
   8  -1  -3   12.09    0.56
   8  -1  -3   12.20    0.68
  -8  -1   3   11.84    0.54
   8   1   3   12.62    0.54
  -8   1  -3   12.55    0.73
  -8   1  -3   12.39    0.81
   8   1   3   12.32    0.57
  -8   1  -3   13.35    0.54
  -8  -1   3   11.47    0.51
   8   1   3   12.36    0.74
   8  -1  -3   12.33    0.56
   8  -1  -3   12.06    0.74
  -8  -1   3   12.56    0.72
   8   1   3   12.15    0.68
  -8   1   4   29.64    0.93
   8  -1   4   30.99    1.00
  -8   1   4   30.89    1.29
   8  -1   4   31.49    1.38
   8  -1   4   32.01    1.04
  -8  -1  -4   31.89    0.94
   8   1  -4   29.68    0.98
  -8  -1  -4   32.21    0.96
   8   1  -4   30.43    0.98
  -8  -1  -4   30.57    1.20
  -8   1   4   31.57    0.93
   8  -1  -4   31.16    0.96
   8   1   4   31.02    1.00
  -8  -1   4   32.06    0.94
  -8   1  -4   32.19    0.97
   8   1   4   28.95    1.20
   8  -1  -4   30.41    0.95
  -8   1  -4   30.98    0.98
  -8  -1   4   32.93    1.35
  -8  -1   4   31.48    0.98
  -8  -1  -5   32.56    1.01
  -8  -1  -5   32.39    0.99
   8  -1   5   33.29    1.11
  -8   1   5   33.03    1.00
   8   1  -5   33.57    1.05
   8   1  -5   33.29    1.06
   8  -1  -5   32.79    1.02
  -8   1  -5   33.84    1.05
  -8  -1   5   33.83    1.44
   8  -1  -5   32.58    1.02
  -8   1  -5   33.23    1.01
  -8  -1   5   35.07    1.05
  -8  -1   5   34.44    1.01
   8   1   5   33.46    1.06
  -8   1   6   22.23    0.78
   8   1  -6   21.39    0.83
  -8  -1  -6   22.32    0.79
   8  -1   6   21.91    0.89
  -8  -1  -6   21.37    0.77
  -8   1  -6   21.68    0.80
   8  -1  -6   21.49    0.80
  -8  -1   6   21.53    0.80
   8  -1  -6   21.54    0.80
  -8   1  -6   21.72    0.81
   8   1   6   21.99    0.84
   8  -1   7   69.06    1.98
  -8  -1  -7   75.21    1.86
  -8   1   7   72.84    1.87
  -8  -1  -7   71.15    1.81
   8   1   7   71.26    1.93
  -8   1  -7   72.25    1.89
  -8   1  -7   71.93    1.87
  -8  -1   7   72.90    1.90
  -8  -1  -8    2.56    0.34
  -8   1   8    1.85    0.32
  -8   1  -8    2.80    0.38
  -8  -1   8    2.23    0.35
  -8   1  -8    2.23    0.35
  -8  -1  -9  115.09    2.75
  -8   1  -9  116.24    2.81
  -8  -1 -10    0.96    0.29
   9  -1   0    0.00    0.20
  -9   1   0    0.15    0.25
   9   1   0    0.26    0.21
   9   1   0    0.62    0.30
   9  -1   0    0.30    0.19
  -9   1   0   -0.25    0.25
  -9  -1   0    0.12    0.23
   9  -1   0    0.64    0.31
   9   1   0   -0.03    0.18
  -9  -1   0    0.48    0.25
  -9   1   1    2.32    0.32
   9   1  -1    2.47    0.33
  -9   1   1    2.11    0.28
  -9  -1  -1    3.41    0.35
   9   1  -1    1.90    0.29
   9  -1   1    2.08    0.42
   9  -1   1    2.58    0.36
   9   1  -1    2.27    0.45
  -9  -1  -1    2.13    0.30
  -9   1   1    2.22    0.42
   9  -1   1    2.28    0.32
  -9   1  -1    2.00    0.31
  -9  -1   1    2.68    0.33
  -9   1  -1    3.23    0.36
   9   1   1    1.79    0.28
  -9  -1   1    2.94    0.36
   9   1   1    1.98    0.28
   9   1   1    1.99    0.40
   9  -1  -1    2.43    0.29
   9  -1  -1    2.29    0.32
   9   1  -2    1.75    0.29
  -9  -1  -2    1.80    0.26
   9  -1   2    1.76    0.29
   9   1  -2    2.01    0.31
   9  -1   2    1.78    0.37
  -9   1   2    2.08    0.40
  -9   1   2    1.85    0.28
  -9  -1  -2    1.75    0.28
  -9   1   2    2.50    0.32
   9  -1   2    1.66    0.29
  -9  -1   2    1.37    0.24
  -9   1  -2    1.67    0.29
   9   1   2    2.15    0.29
   9   1   2    2.01    0.31
   9  -1  -2    1.48    0.29
  -9   1  -2    1.87    0.28
   9   1   2    1.48    0.34
   9  -1  -2    1.70    0.27
  -9  -1   2    1.55    0.26
  -9   1   3   15.34    0.64
   9   1  -3   15.93    0.66
   9  -1   3   16.29    0.71
  -9   1   3   15.85    0.62
  -9   1   3   16.25    0.91
   9  -1   3   15.57    0.68
  -9  -1  -3   15.72    0.65
   9   1  -3   16.17    0.67
   9  -1   3   16.13    0.94
  -9  -1  -3   16.88    0.65
   9  -1  -3   16.87    0.68
   9   1   3   16.40    0.68
  -9  -1   3   16.43    0.66
   9  -1  -3   17.05    0.67
  -9   1  -3   15.57    0.65
  -9  -1   3   16.67    0.65
  -9   1  -3   15.18    0.66
  -9   1   4   37.32    1.10
   9   1  -4   38.02    1.16
   9   1  -4   36.89    1.14
  -9  -1  -4   38.17    1.10
  -9  -1  -4   37.54    1.11
   9  -1   4   37.60    1.20
  -9   1   4   36.43    1.08
   9  -1   4   37.95    1.16
  -9   1  -4   36.35    1.12
  -9  -1   4   36.48    1.08
  -9  -1   4   36.98    1.12
   9  -1  -4   37.96    1.14
   9   1   4   36.45    1.16
   9  -1  -4   38.48    1.14
  -9   1  -4   36.11    1.09
  -9  -1  -5    1.00    0.24
   9   1  -5    0.77    0.24
   9   1  -5    1.13    0.26
  -9  -1  -5    1.25    0.26
   9  -1   5    1.52    0.30
  -9   1   5    0.89    0.22
  -9   1  -5    1.13    0.26
   9  -1  -5    0.60    0.22
   9  -1  -5    1.08    0.25
   9   1   5    1.04    0.27
  -9  -1   5    0.83    0.23
  -9   1  -5    0.91    0.25
  -9  -1   5    0.90    0.23
   9  -1   6   36.62    1.26
  -9  -1  -6   37.54    1.15
   9   1  -6   38.04    1.21
  -9   1   6   37.50    1.14
   9   1  -6   38.76    1.22
  -9  -1  -6   35.87    1.12
  -9  -1   6   37.50    1.17
   9  -1  -6   36.84    1.18
   9  -1  -6   36.24    1.17
  -9   1  -6   38.57    1.19
   9   1   6   36.74    1.21
  -9   1  -6   38.50    1.17
  -9  -1  -7    1.65    0.30
   9  -1   7    1.67    0.36
  -9   1   7    1.39    0.28
   9  -1  -7    1.56    0.30
  -9  -1   7    1.61    0.32
  -9   1  -7    1.20    0.30
  -9   1  -7    1.86    0.32
  -9  -1  -8  132.21    3.10
   9  -1   8  131.42    3.34
  -9   1   8  137.05    3.18
  -9   1  -8  133.78    3.16
  -9  -1   8  133.42    3.20
  -9   1  -8  132.51    3.18
  -9  -1  -9    3.08    0.40
  -9  -1   9    2.63    0.40
  -9   1  -9    3.86    0.46
  10   1   0   38.69    1.15
  10   1   0   37.64    1.17
 -10   1   0   37.31    1.13
 -10  -1   0   38.25    1.11
  10  -1   0   36.08    1.16
 -10  -1   0   35.74    1.12
  10  -1   0   36.07    1.14
 -10   1   0   35.66    1.07
 -10   1   1   11.13    0.54
 -10   1   1   11.59    0.56
  10   1  -1   11.54    0.57
 -10  -1  -1   10.95    0.56
  10   1  -1   11.16    0.56
 -10  -1  -1   11.49    0.54
  10  -1   1   11.04    0.58
  10  -1   1   11.32    0.59
  10   1   1   10.74    0.58
 -10  -1   1   11.29    0.55
 -10   1  -1   10.88    0.55
  10  -1  -1   11.58    0.59
 -10   1  -1   11.22    0.56
  10  -1  -1   11.17    0.56
 -10  -1   1   11.68    0.54
  10   1   1   11.13    0.57
 -10  -1  -2   45.09    1.30
  10  -1   2   44.68    1.34
 -10  -1  -2   46.41    1.29
  10  -1   2   45.08    1.38
  10   1  -2   46.72    1.35
  10   1  -2   45.03    1.34
 -10   1   2   46.56    1.31
 -10   1   2   47.76    1.29
 -10  -1   2   44.90    1.27
  10   1   2   46.83    1.34
  10  -1  -2   45.41    1.33
 -10   1  -2   46.70    1.34
 -10   1  -2   46.87    1.30
  10   1   2   46.21    1.36
 -10  -1   2   46.05    1.32
  10  -1  -2   45.35    1.34
  10   1  -3    3.11    0.36
  10   1  -3    3.33    0.37
  10  -1   3    3.56    0.37
 -10   1   3    3.02    0.32
 -10  -1  -3    3.47    0.35
 -10   1   3    3.16    0.32
 -10  -1  -3    3.50    0.36
  10  -1   3    3.88    0.37
  10  -1  -3    3.73    0.38
  10  -1  -3    3.40    0.34
  10   1   3    3.39    0.38
 -10  -1   3    3.71    0.33
 -10  -1   3    3.33    0.35
 -10   1  -3    3.41    0.35
 -10   1  -3    3.64    0.37
 -10  -1  -4   37.70    1.15
  10  -1   4   36.60    1.27
 -10   1   4   39.85    1.18
  10   1  -4   38.67    1.23
 -10  -1  -4   38.08    1.18
  10   1  -4   38.29    1.22
 -10   1  -4   38.95    1.21
  10  -1  -4   40.00    1.23
  10   1   4   39.14    1.25
 -10  -1   4   38.68    1.16
  10  -1  -4   37.66    1.19
 -10   1  -4   40.29    1.19
 -10  -1   4   37.41    1.18
  10   1  -5   43.22    1.35
  10  -1   5   43.49    1.41
 -10   1   5   44.99    1.30
 -10  -1  -5   41.71    1.26
  10   1  -5   43.43    1.34
 -10  -1  -5   42.83    1.29
  10  -1  -5   43.69    1.33
  10   1   5   42.43    1.35
 -10   1  -5   44.14    1.33
 -10  -1   5   42.72    1.31
 -10   1  -5   42.35    1.30
  10  -1  -5   43.75    1.32
 -10   1   6   15.23    0.69
  10  -1   6   13.78    0.75
  10   1  -6   16.11    0.76
 -10  -1  -6   14.79    0.67
  10   1  -6   17.05    0.77
 -10  -1  -6   14.37    0.69
  10  -1  -6   15.75    0.72
  10   1   6   16.12    0.77
  10  -1  -6   14.89    0.72
 -10   1  -6   16.00    0.71
 -10  -1   6   15.33    0.71
 -10   1  -6   15.55    0.73
  10  -1   7   59.68    1.88
 -10  -1  -7   62.76    1.72
 -10   1   7   67.26    1.78
  10  -1  -7   60.98    1.76
 -10   1  -7   62.87    1.76
 -10  -1   7   64.61    1.79
 -10   1  -7   64.04    1.78
  10  -1   8    7.73    0.65
 -10   1   8    7.27    0.53
 -10  -1  -8    7.64    0.54
 -10   1  -8    7.74    0.56
 -10   1  -8    7.70    0.57
 -10  -1   8    6.86    0.55
 -11  -1   0    0.86    0.27
  11   1   0    0.28    0.24
  11  -1   0    0.53    0.23
 -11   1   0    0.18    0.19
 -11  -1   0    0.25    0.21
  11   1   0    0.19    0.22
  11  -1   0    0.16    0.20
 -11   1   0    0.31    0.22
 -11   1   1  113.04    2.66
 -11  -1  -1  115.32    2.69
 -11  -1  -1  113.95    2.74
  11   1  -1  110.87    2.74
  11  -1   1  114.70    2.77
  11   1  -1  112.98    2.78
 -11   1   1  116.22    2.75
  11  -1   1  113.87    2.81
 -11  -1   1  115.06    2.75
  11   1   1  113.12    2.74
  11   1   1  111.27    2.79
 -11   1  -1  110.14    2.74
  11  -1  -1  115.56    2.76
 -11  -1   1  115.62    2.69
 -11   1  -1  114.14    2.68
 -11  -1  -2    8.90    0.55
  11   1  -2    9.96    0.58
 -11   1   2    9.47    0.53
 -11   1   2    8.94    0.51
 -11  -1  -2    9.91    0.55
  11   1  -2    9.07    0.57
  11  -1   2    8.89    0.58
  11  -1   2    9.99    0.61
 -11   1  -2    9.19    0.56
 -11  -1   2    9.36    0.55
  11   1   2    9.30    0.60
  11  -1  -2   10.17    0.59
 -11   1  -2    9.53    0.56
 -11  -1   2   10.00    0.53
  11  -1  -2   10.19    0.59
 -11  -1  -3   40.04    1.25
  11  -1   3   39.34    1.32
  11   1  -3   39.67    1.28
 -11  -1  -3   39.87    1.22
 -11   1   3   42.14    1.23
 -11   1   3   40.85    1.25
  11   1  -3   42.16    1.32
  11   1   3   40.70    1.32
 -11  -1   3   41.46    1.28
 -11  -1   3   39.53    1.22
  11  -1  -3   41.35    1.29
 -11   1  -3   39.48    1.27
 -11   1  -3   40.23    1.24
  11  -1  -3   39.80    1.27
  11   1  -4   11.27    0.64
  11  -1   4   11.35    0.68
 -11  -1  -4   10.57    0.59
 -11   1   4   11.06    0.59
  11   1  -4   12.01    0.66
 -11  -1  -4   11.25    0.60
 -11   1  -4   11.14    0.63
  11   1   4   11.52    0.66
 -11   1  -4   11.27    0.62
  11  -1  -4   11.55    0.62
 -11  -1   4   11.88    0.60
 -11  -1   4   11.68    0.62
  11  -1  -4   11.20    0.60
  11   1  -5   53.17    1.59
 -11  -1  -5   54.07    1.52
 -11  -1  -5   53.63    1.53
 -11   1   5   50.19    1.50
  11   1  -5   49.41    1.57
  11  -1   5   53.64    1.67
 -11   1  -5   51.02    1.55
 -11   1  -5   50.17    1.51
  11  -1  -5   55.69    1.59
  11  -1  -5   53.85    1.57
  11   1   5   50.42    1.60
 -11  -1   5   52.67    1.54
 -11  -1  -6   34.00    1.14
 -11  -1  -6   35.15    1.17
  11   1  -6   34.54    1.21
 -11   1   6   33.52    1.14
  11  -1   6   32.37    1.26
  11   1  -6   32.94    1.20
  11  -1  -6   33.39    1.17
 -11   1  -6   32.28    1.15
  11   1   6   32.22    1.22
 -11   1  -6   33.65    1.19
 -11  -1   6   33.92    1.16
  11  -1  -6   34.80    1.19
 -11   1   7   50.38    1.51
  11  -1   7   47.21    1.65
 -11   1  -7   50.84    1.54
 -11  -1   7   48.68    1.53
  12   1   0  193.89    4.37
  12  -1   0  189.28    4.37
 -12   1   0  193.09    4.28
  12   1   0  191.68    4.43
 -12  -1   0  197.47    4.30
  12  -1   0  189.62    4.43
 -12  -1   0  193.01    4.37
 -12   1   0  190.67    4.37
  12  -1   1    0.92    0.29
 -12   1   1    0.98    0.25
  12   1  -1    0.86    0.28
 -12  -1  -1    0.85    0.28
  12  -1   1    0.93    0.28
 -12   1   1    1.29    0.30
  12   1  -1    0.91    0.29
 -12  -1  -1    0.83    0.25
 -12   1  -1    1.13    0.28
 -12   1  -1    0.82    0.27
  12   1   1    0.93    0.30
 -12  -1   1    0.94    0.26
 -12  -1   1    1.27    0.30
  12  -1  -1    1.10    0.30
  12  -1  -1    0.79    0.27
  12   1  -2   83.44    2.20
 -12  -1  -2   82.72    2.12
 -12  -1  -2   80.70    2.16
  12   1  -2   84.93    2.24
  12  -1   2   79.82    2.21
  12  -1   2   79.09    2.23
 -12   1   2   82.57    2.09
 -12   1   2   84.72    2.16
  12   1   2   80.60    2.22
 -12  -1   2   80.69    2.16
  12  -1  -2   81.02    2.18
 -12  -1   2   82.40    2.11
 -12   1  -2   84.61    2.13
  12  -1  -2   81.12    2.19
 -12   1  -2   84.04    2.19
 -12   1   3    0.49    0.25
 -12  -1  -3    0.34    0.25
  12   1  -3    0.72    0.29
 -12  -1  -3    0.54    0.25
  12  -1   3   -0.12    0.30
  12   1  -3    0.70    0.31
 -12  -1   3    0.39    0.25
 -12  -1   3    0.56    0.25
 -12   1  -3    0.64    0.28
  12   1   3    0.66    0.31
  12  -1  -3   -0.18    0.24
 -12   1  -3    0.34    0.26
  12  -1  -3    0.37    0.28
  12  -1   4   72.00    2.07
 -12   1   4   70.06    1.92
 -12  -1  -4   70.38    1.91
 -12  -1  -4   69.24    1.93
  12   1  -4   71.52    2.01
  12   1  -4   70.88    2.00
 -12   1  -4   72.29    1.94
  12  -1  -4   70.75    1.98
 -12   1  -4   70.79    1.98
  12  -1  -4   69.68    1.97
  12   1   4   70.07    2.03
 -12  -1   4   70.91    1.95
 -12  -1  -5    3.50    0.43
  12  -1   5    4.46    0.52
  12   1  -5    3.70    0.46
 -12  -1  -5    4.17    0.45
 -12   1   5    3.15    0.40
  12   1  -5    3.71    0.45
 -12  -1   5    3.76    0.44
 -12   1  -5    3.52    0.43
 -12   1  -5    3.87    0.43
  12   1   5    3.77    0.48
  12  -1  -5    4.25    0.45
  12  -1  -5    4.03    0.46
 -13  -1   0    0.37    0.29
  13  -1   0    0.36    0.28
  13  -1   0    0.23    0.25
 -13   1   0    0.17    0.29
 -13   1   0    0.01    0.25
  13   1   0    0.00    0.25
  13   1  -1   90.89    2.45
 -13   1   1   92.00    2.40
  13  -1   1   88.50    2.47
  13   1  -1   89.14    2.40
 -13  -1  -1   92.09    2.36
 -13   1   1   92.98    2.33
  13  -1   1   91.83    2.44
 -13  -1  -1   90.80    2.40
  13   1   1   88.45    2.45
 -13  -1   1   88.64    2.39
  13  -1  -1   90.82    2.45
 -13   1  -1   88.42    2.40
 -13   1  -1   92.64    2.36
  13  -1  -1   89.79    2.43
 -13  -1   1   91.77    2.34
  13   1  -2    0.55    0.30
  13   1  -2    0.51    0.30
  13  -1   2    0.56    0.28
 -13  -1  -2    1.06    0.31
 -13   1   2    0.80    0.30
 -13  -1  -2    0.75    0.27
 -13   1  -2    0.66    0.30
  13  -1  -2    0.82    0.30
  13   1   2    0.90    0.31
 -13  -1   2    0.72    0.29
 -13  -1   2    0.51    0.25
 -13   1  -2    0.43    0.26
  13  -1  -2    0.96    0.33
  13   1  -3   87.98    2.40
 -13  -1  -3   88.01    2.35
  13   1   3   85.48    2.42
  13  -1  -3   89.37    2.39
 -13  -1   3   89.22    2.30
   0   2   0  713.38   20.15
   0   2   0  719.12   18.44
   0   2   0  739.36   20.18
   0  -2   0  723.13   25.68
   0  -2   0  738.13   20.20
   0   2  -1   -0.09    0.11
   0  -2   1   -0.25    0.05
   0  -2   1   -0.22    0.08
   0  -2   1   -0.20    0.08
   0   2  -1   -0.16    0.10
   0  -2   1   -0.21    0.06
   0  -2  -2  490.10   12.00
   0   2  -2  473.37   13.71
   0   2   2  438.58   12.02
   0  -2   2  504.24   10.18
   0  -2   2  481.83   12.54
   0  -2   2  460.83   10.02
   0  -2  -2  517.28   13.25
   0   2  -2  466.21   12.28
   0   2   2  463.03   13.14
   0  -2   3   -0.52    0.14
   0   2   3   -0.52    0.09
   0   2  -3    0.01    0.26
   0   2   3   -0.44    0.10
   0  -2   3   -0.43    0.12
   0  -2  -3   -0.24    0.24
   0  -2   3   -0.45    0.15
   0  -2   3   -0.45    0.10
   0   2   4  145.70    4.28
   0  -2  -4  157.53    3.94
   0  -2   4  153.84    3.22
   0  -2  -4  154.02    4.34
   0   2   4  144.19    3.16
   0  -2   4  153.91    4.13
   0  -2   4  157.08    3.32
   0  -2   4  153.90    4.50
   0   2   4  150.85    3.94
   0  -2   5    0.24    0.14
   0   2   5    0.44    0.16
   0  -2  -5    0.04    0.17
   0   2   5    0.44    0.12
   0  -2   5   -0.04    0.16
   0   2   5    0.37    0.16
   0  -2   5    0.11    0.21
   0  -2  -5   -0.06    0.16
   0  -2   5    0.26    0.22
   0  -2  -5    0.11    0.18
   0  -2  -6  243.22    6.81
   0  -2  -6  247.60    6.16
   0  -2   6  251.24    6.97
   0   2   6  234.78    4.95
   0   2  -6  229.06    6.33
   0   2   6  235.53    6.16
   0  -2   6  243.65    6.37
   0   2  -6  215.22    6.98
   0  -2   6  244.64    5.12
   0  -2   6  240.80    4.98
   0   2  -7    0.07    0.25
   0  -2   7    0.07    0.25
   0  -2   7    0.04    0.24
   0  -2   7    0.14    0.23
   0  -2   7    0.08    0.16
   0   2  -7    0.21    0.27
   0  -2  -7    0.07    0.21
   0  -2   8  105.41    2.51
   0   2  -8   96.13    3.05
   0  -2  -8  102.45    3.23
   0  -2   8  104.87    3.10
   0  -2   9    0.31    0.23
   0  -2  10   34.62    1.16
   1   2   0    0.18    0.06
   1  -2   0    0.11    0.04
  -1  -2   0    0.14    0.05
   1  -2   0    0.15    0.05
  -1   2   0    0.09    0.04
   1  -2   0    0.13    0.05
  -1   2   0    0.10    0.05
  -1  -2   0    0.17    0.04
  -1   2   0    0.05    0.04
  -1  -2   0    0.14    0.05
   1  -2   1  503.74   13.91
  -1   2   1  521.73   12.37
  -1  -2  -1  500.42   13.41
  -1  -2  -1  506.22   12.24
   1  -2   1  484.25   10.12
   1   2  -1  480.40   12.74
  -1  -2  -1  462.94   12.21
  -1   2   1  503.07   13.46
  -1   2   1  500.08   12.30
   1  -2   1  477.71   12.77
   1   2  -1  467.65   13.86
   1  -2   1  478.28   13.94
   1  -2   1  472.31   10.21
  -1   2   1  503.39   13.49
  -1  -2  -1  480.10   13.37
   1  -2   1  475.97   12.64
   1  -2  -1  477.57   12.32
  -1   2  -1  469.97   10.12
   1  -2  -1  500.18   13.48
  -1   2  -1  478.86   13.71
  -1   2  -1  471.61   13.88
   1   2   1  501.35   13.37
  -1  -2   1  479.44   10.04
   1  -2  -1  487.50   13.49
  -1  -2   1  483.98   10.07
  -1   2  -1  495.48   10.01
  -1  -2   1  486.01   12.64
   1   2   1  490.88   12.22
   1   2   1  488.25   12.24
  -1   2  -1  478.22   12.70
   1  -2  -1  489.58   12.30
  -1  -2   1  494.20   13.96
   1   2   1  482.48   13.41
   1  -2   2    6.51    0.28
  -1  -2  -2    7.25    0.20
  -1  -2  -2    6.69    0.26
  -1   2   2    7.64    0.27
   1  -2   2    6.38    0.36
  -1  -2  -2    6.53    0.24
  -1  -2  -2    6.16    0.26
  -1   2   2    6.49    0.28
   1  -2   2    7.07    0.40
  -1  -2  -2    6.71    0.24
   1  -2   2    6.92    0.39
   1  -2   2    6.71    0.30
   1   2  -2    6.11    0.42
  -1   2   2    6.29    0.25
   1   2  -2    5.77    0.37
  -1   2   2    6.74    0.28
   1  -2   2    6.30    0.34
  -1   2  -2    6.42    0.41
   1   2   2    7.03    0.27
  -1  -2   2    5.65    0.30
   1  -2  -2    6.91    0.21
   1  -2  -2    6.23    0.25
   1   2   2    6.24    0.24
  -1  -2   2    6.12    0.39
  -1   2  -2    6.14    0.37
  -1  -2   2    6.20    0.41
   1  -2  -2    6.77    0.28
   1   2   2    6.64    0.27
  -1   2  -2    6.10    0.33
  -1  -2   2    6.80    0.29
  -1   2  -2    6.31    0.37
  -1   2   3  237.74    6.16
   1  -2   3  218.17    5.69
  -1   2   3  229.60    4.55
   1  -2   3  221.62    6.23
  -1  -2  -3  215.56    5.60
  -1  -2  -3  208.59    4.44
  -1  -2  -3  222.44    6.09
  -1  -2  -3  219.21    6.29
   1   2  -3  211.94    6.28
  -1   2   3  214.49    6.36
   1  -2   3  218.45    4.49
  -1   2   3  221.01    5.66
  -1  -2  -3  207.33    5.68
   1   2   3  221.37    6.06
   1   2   3  220.96    5.62
   1  -2  -3  212.27    5.57
  -1  -2   3  210.93    5.70
   1  -2  -3  219.02    4.38
  -1  -2   3  216.16    4.49
  -1   2  -3  224.19    5.68
  -1  -2   3  222.91    6.25
   1  -2  -3  217.04    6.12
  -1  -2   3  209.15    4.57
   1   2   3  227.41    4.47
  -1   2  -3  228.23    6.27
  -1   2  -3  228.40    6.22
   1  -2   4   25.62    0.73
   1  -2   4   25.19    1.04
  -1   2   4   26.43    0.84
   1  -2   4   26.85    0.97
  -1  -2  -4   24.81    0.62
  -1   2   4   24.97    0.91
  -1   2   4   24.96    0.67
  -1  -2  -4   26.94    0.90
  -1  -2  -4   25.44    0.82
  -1  -2  -4   25.94    0.78
   1  -2   4   25.69    0.78
  -1  -2  -4   25.88    0.88
   1   2   4   25.13    0.64
  -1  -2   4   25.35    0.73
   1  -2  -4   25.69    0.81
  -1  -2   4   26.32    0.79
  -1  -2   4   24.98    1.04
  -1   2  -4   25.54    1.09
   1   2   4   26.07    0.80
   1  -2  -4   26.37    0.91
  -1  -2   4   26.04    0.98
  -1   2  -4   26.14    0.95
   1   2   4   25.57    0.86
   1  -2   5  259.89    6.95
  -1   2   5  262.56    5.45
  -1  -2  -5  263.24    7.39
  -1   2   5  264.45    7.42
  -1   2   5  270.03    6.80
  -1  -2  -5  267.07    6.77
  -1  -2  -5  270.33    7.42
   1  -2   5  263.54    5.46
   1  -2   5  264.95    5.59
   1  -2   5  262.38    7.59
  -1  -2  -5  258.64    6.71
   1   2   5  264.20    5.43
   1   2   5  260.33    7.36
   1  -2  -5  267.20    7.43
  -1   2  -5  260.44    7.64
  -1   2  -5  275.28    6.93
  -1  -2   5  265.35    6.97
  -1  -2   5  273.35    5.60
  -1  -2   5  255.77    7.59
   1   2   5  266.86    6.74
  -1  -2   5  265.99    5.45
  -1   2   6   28.71    0.84
  -1  -2  -6   29.73    1.11
   1  -2   6   31.34    0.97
   1  -2   6   29.82    1.27
  -1   2   6   29.04    1.05
  -1  -2  -6   30.60    0.98
   1  -2   6   30.85    1.20
   1  -2   6   27.85    0.87
  -1  -2   6   29.63    1.17
  -1  -2   6   28.82    0.86
   1   2   6   30.04    1.00
  -1  -2   6   28.29    1.24
  -1   2  -6   30.69    1.35
   1   2   6   29.34    0.81
  -1  -2   6   29.36    0.94
  -1  -2  -7  103.23    3.18
   1  -2   7  103.99    2.50
  -1   2   7  106.71    2.36
   1  -2   7  102.71    3.36
   1  -2   7  105.43    3.11
   1  -2   7  102.49    2.39
  -1  -2   7  104.45    3.09
  -1   2  -7  104.83    3.06
  -1  -2   7  101.76    3.34
  -1  -2   7  104.42    2.48
  -1  -2   7  103.42    2.37
  -1   2  -7  108.39    3.48
   1  -2   8   15.86    0.87
   1  -2   8   15.24    0.72
  -1  -2  -8   15.89    0.83
  -1  -2   8   16.11    0.86
  -1  -2   8   16.32    0.73
  -1   2  -8   15.81    0.86
   1  -2   9   53.70    1.53
  -1  -2   9   52.27    1.50
   1  -2  10   13.42    0.70
  -1  -2  10   12.34    0.66
  -1  -2 -12   14.10    0.70
  -2  -2   0  326.00    8.50
   2  -2   0  333.16    8.53
   2  -2   0  328.28    6.84
   2   2   0  318.73    8.39
   2   2   0  318.77    6.74
  -2  -2   0  326.97    6.66
  -2  -2   0  330.37    9.31
   2  -2   0  332.11    8.48
   2  -2   0  340.21    9.36
   2  -2   0  328.42    9.37
  -2   2   0  326.79    6.61
  -2   2   0  313.73    9.22
  -2   2   0  335.29    8.56
   2   2   0  311.49    8.30
  -2  -2   0  332.21    9.23
  -2  -2   0  320.08    6.72
  -2   2   0  318.77    9.13
   2   2   0  312.47    9.15
  -2  -2   0  342.07    8.44
  -2   2   0  327.02    6.84
  -2   2   0  326.83    8.37
   2  -2   0  327.37    6.68
   2   2   0  309.25    9.32
   2  -2   1    5.97    0.33
  -2   2   1    5.74    0.24
   2  -2   1    6.02    0.31
  -2  -2  -1    5.81    0.26
   2  -2   1    6.00    0.25
  -2  -2  -1    5.87    0.23
  -2   2   1    5.68    0.27
   2   2  -1    5.59    0.24
   2  -2   1    5.78    0.28
   2   2  -1    5.57    0.29
  -2   2   1    5.76    0.19
  -2  -2  -1    5.71    0.18
  -2  -2  -1    6.01    0.24
   2  -2   1    5.73    0.29
  -2  -2  -1    5.99    0.26
  -2   2   1    6.08    0.25
   2  -2   1    5.67    0.24
  -2   2   1    5.89    0.26
   2   2  -1    5.86    0.24
  -2  -2  -1    5.73    0.18
   2   2  -1    5.63    0.30
  -2   2  -1    6.07    0.31
  -2   2  -1    5.87    0.28
  -2   2  -1    6.23    0.29
   2  -2  -1    5.56    0.27
   2   2   1    5.77    0.24
  -2  -2   1    5.84    0.28
  -2   2  -1    5.91    0.22
   2  -2  -1    5.51    0.20
  -2  -2   1    5.26    0.21
   2   2   1    6.17    0.28
  -2  -2   1    5.94    0.21
   2   2   1    6.14    0.20
  -2   2  -1    5.95    0.23
   2   2   1    6.21    0.27
   2  -2  -1    5.80    0.29
  -2  -2   1    6.04    0.32
   2  -2  -1    5.80    0.25
   2  -2  -1    5.78    0.20
  -2   2  -1    6.46    0.32
   2   2   1    5.69    0.23
   2  -2  -1    5.64    0.26
   2   2  -2  118.85    3.37
  -2  -2  -2  132.38    3.25
   2   2  -2  116.97    3.68
  -2   2   2  120.32    3.56
   2  -2   2  129.97    2.67
  -2  -2  -2  127.69    3.23
   2  -2   2  133.98    3.34
  -2  -2  -2  128.03    3.54
  -2   2   2  125.14    3.26
  -2   2   2  126.17    3.57
   2  -2   2  144.94    3.69
   2  -2   2  133.26    2.70
  -2   2   2  122.45    2.61
  -2  -2  -2  133.81    3.55
  -2  -2  -2  130.30    2.61
  -2  -2  -2  134.61    2.57
   2  -2   2  129.32    3.35
   2  -2   2  129.87    3.67
  -2   2   2  127.11    3.26
   2   2   2  124.21    3.24
  -2   2  -2  121.14    3.33
   2  -2  -2  128.71    2.62
   2  -2  -2  136.70    2.59
   2  -2  -2  134.70    3.58
  -2   2  -2  116.23    3.31
   2   2   2  124.79    2.61
   2  -2  -2  133.21    3.27
  -2   2  -2  116.59    2.66
  -2  -2   2  128.25    2.65
   2  -2  -2  133.54    3.27
  -2   2  -2  118.13    3.63
  -2  -2   2  130.59    3.69
   2   2   2  123.54    3.55
   2   2   2  127.25    3.54
   2   2   2  123.52    3.24
  -2   2  -2  122.12    3.65
   2  -2  -2  129.98    3.57
  -2  -2  -3   25.45    0.75
   2  -2   3   25.68    0.89
  -2  -2  -3   25.42    0.75
  -2  -2  -3   26.74    0.61
  -2  -2  -3   25.62    0.82
   2  -2   3   25.84    0.71
  -2  -2  -3   24.69    0.60
  -2   2   3   25.62    0.85
  -2  -2  -3   26.07    0.83
  -2   2   3   25.33    0.78
   2  -2   3   26.09    0.97
  -2   2   3   24.89    0.62
  -2   2   3   26.59    0.79
   2  -2   3   26.82    0.73
   2   2   3   25.46    0.76
  -2   2  -3   25.11    0.96
   2   2   3   27.43    0.85
  -2  -2   3   25.20    0.97
   2  -2  -3   25.62    0.62
   2   2   3   24.69    0.82
  -2  -2   3   25.37    0.68
   2  -2  -3   26.02    0.86
   2  -2  -3   25.16    0.63
   2  -2  -3   24.57    0.77
   2   2   3   25.45    0.76
  -2   2  -3   25.49    0.87
   2   2   3   26.12    0.62
  -2   2  -3   24.05    0.68
  -2  -2   3   25.08    0.70
  -2   2  -3   25.22    0.68
  -2  -2   3   25.82    0.89
   2  -2   4  301.48    7.50
   2  -2   4  297.12    6.03
   2  -2   4  287.67    5.92
   2  -2   4  304.75    8.21
  -2   2   4  281.83    8.14
  -2   2   4  284.22    5.89
  -2  -2  -4  294.64    5.80
  -2  -2  -4  292.96    8.00
  -2  -2  -4  280.97    7.48
  -2  -2  -4  293.73    7.30
  -2   2   4  285.46    7.33
  -2  -2  -4  283.65    7.98
  -2  -2  -4  285.21    5.86
  -2   2   4  276.22    5.92
  -2   2   4  319.60    7.36
   2   2   4  279.94    7.31
   2  -2  -4  291.60    5.81
   2  -2  -4  290.33    8.03
  -2  -2   4  294.77    8.20
   2   2   4  286.15    7.99
  -2  -2   4  293.21    6.02
   2   2   4  285.86    5.88
  -2   2  -4  288.27    5.91
   2   2   4  285.50    7.31
  -2  -2   4  300.65    7.50
  -2   2  -4  285.22    8.18
   2  -2  -4  280.01    7.32
  -2   2  -4  281.47    7.44
  -2   2  -4  283.53    5.97
  -2  -2   4  296.43    5.90
  -2  -2  -5   41.72    1.40
   2  -2   5   43.15    1.60
  -2   2   5   45.53    1.35
  -2  -2  -5   40.76    1.01
  -2   2   5   43.61    1.07
  -2   2   5   44.13    1.46
  -2  -2  -5   42.05    1.41
  -2  -2  -5   43.39    1.04
   2  -2   5   42.51    1.46
  -2   2   5   42.24    1.01
   2  -2   5   43.05    1.20
   2  -2   5   42.40    1.14
  -2  -2  -5   41.50    1.27
   2   2   5   42.64    1.05
  -2  -2   5   40.70    1.11
  -2  -2   5   47.89    1.20
   2   2   5   42.26    1.40
   2   2   5   43.49    1.30
  -2   2  -5   43.90    1.15
  -2  -2   5   46.37    1.49
  -2  -2   5   44.40    1.62
   2  -2  -5   41.30    1.43
  -2   2  -5   42.87    1.43
  -2   2  -5   43.32    1.62
   2  -2   6   88.35    2.81
  -2  -2  -6   89.87    1.90
  -2  -2  -6   82.02    2.32
  -2  -2  -6   80.83    1.85
  -2   2   6   83.01    1.92
   2  -2   6   86.21    2.07
   2  -2   6   84.50    1.98
  -2   2   6   83.00    2.40
  -2  -2  -6   89.58    2.59
   2  -2   6   84.81    2.56
  -2   2  -6   82.49    2.78
  -2  -2   6   84.72    2.55
   2   2   6   83.37    1.91
  -2  -2   6   85.00    1.96
  -2  -2   6   81.86    2.03
  -2  -2   6   87.36    2.79
   2   2   6   80.99    2.35
  -2   2  -6   82.22    2.49
  -2   2  -6   80.40    1.98
   2  -2   7   20.21    0.96
   2  -2   7   20.37    0.79
  -2  -2  -7   21.47    0.90
  -2  -2  -7   20.50    0.66
   2  -2   7   20.43    0.73
  -2   2   7   21.49    0.69
  -2   2  -7   21.58    1.08
  -2   2  -7   19.63    0.72
  -2  -2   7   21.22    0.97
  -2  -2   7   20.61    0.76
  -2  -2   7   20.48    1.04
  -2   2  -7   20.84    0.91
  -2  -2   7   19.24    0.70
   2  -2   8   11.46    0.60
  -2  -2  -8   12.93    0.71
  -2  -2  -8   12.85    0.54
   2  -2   8   11.88    0.75
  -2   2  -8   10.25    0.58
  -2   2  -8   10.07    0.70
  -2  -2   8   12.71    0.62
  -2  -2   8   12.65    0.77
   2  -2   9   87.94    2.27
  -2  -2  -9   89.54    2.09
  -2   2  -9   85.81    2.17
  -2  -2   9   90.34    2.23
   2  -2  10   34.84    1.20
  -2  -2 -10   38.77    1.11
  -2  -2  10   36.60    1.19
  -2   2 -10   33.95    1.15
  -2   2 -10   35.40    1.21
  -2  -2 -11   35.20    1.09
  -2   2 -11   33.20    1.20
  -2   2 -12    5.29    0.56
  -3  -2   0   -0.18    0.14
  -3   2   0   -0.19    0.10
   3   2   0   -0.51    0.13
   3   2   0   -0.25    0.15
   3   2   0   -0.36    0.07
   3  -2   0   -0.16    0.09
   3   2   0   -0.28    0.08
  -3   2   0   -0.26    0.11
   3   2   0   -0.23    0.10
  -3  -2   0   -0.13    0.12
   3  -2   0    0.01    0.16
  -3  -2   0   -0.20    0.11
  -3  -2   0   -0.06    0.13
   3  -2   0   -0.24    0.07
  -3   2   0   -0.17    0.09
   3  -2   0   -0.18    0.10
   3   2   0   -0.27    0.10
  -3   2   0   -0.14    0.12
   3  -2   1   85.24    1.87
  -3   2   1   86.90    2.49
   3   2  -1   88.00    1.87
   3   2  -1   86.42    1.84
  -3   2   1   87.36    2.29
  -3   2   1   88.19    1.84
  -3  -2  -1   84.51    1.83
  -3  -2  -1   87.83    2.29
   3  -2   1   85.83    1.85
  -3   2   1   87.07    1.80
  -3  -2  -1   86.89    2.49
   3  -2   1   88.65    2.54
   3  -2   1   85.68    2.54
  -3   2   1   94.50    2.31
  -3  -2  -1   83.00    2.49
  -3  -2  -1   83.04    1.79
   3  -2   1   81.79    2.31
  -3  -2  -1   82.72    2.26
  -3   2  -1   87.54    1.86
   3  -2  -1   85.67    2.29
  -3  -2   1   88.89    2.56
  -3  -2   1   81.86    2.53
  -3   2  -1   90.07    2.33
   3   2   1   87.05    1.81
  -3  -2   1   80.83    1.82
   3  -2  -1   85.78    2.29
  -3   2  -1   87.07    2.53
   3   2   1   87.62    2.28
   3   2   1   90.34    2.28
   3   2   1   88.97    2.50
   3   2   1   91.39    1.85
  -3   2  -1   88.74    1.82
   3  -2  -1   87.22    2.51
   3  -2  -1   86.05    1.82
   3  -2  -1   84.40    2.50
   3  -2  -1   83.77    1.84
  -3  -2   1   85.12    2.32
  -3  -2   1   82.86    1.85
   3  -2   2   27.68    1.01
  -3  -2  -2   28.79    0.93
   3  -2   2   28.36    0.75
  -3   2   2   29.15    0.70
  -3   2   2   30.99    0.90
   3   2  -2   28.10    0.74
  -3  -2  -2   29.64    0.94
  -3  -2  -2   28.91    0.85
   3   2  -2   27.72    0.75
  -3  -2  -2   28.87    0.67
  -3  -2  -2   29.22    0.69
  -3   2   2   28.96    0.68
  -3   2   2   29.21    0.95
   3  -2   2   28.89    0.76
  -3   2   2   29.86    0.87
  -3  -2  -2   28.24    0.86
  -3  -2   2   28.52    1.02
   3   2   2   29.11    0.94
  -3   2  -2   27.98    1.00
   3   2   2   29.61    0.68
  -3  -2   2   28.23    0.72
   3  -2  -2   28.70    0.70
   3  -2  -2   29.12    0.96
  -3   2  -2   28.58    0.92
   3  -2  -2   29.73    0.70
  -3   2  -2   28.30    0.73
  -3  -2   2   27.70    0.73
   3  -2  -2   28.30    0.88
   3   2   2   29.48    0.86
  -3   2  -2   28.98    0.72
  -3  -2   2   28.86    0.94
   3   2   2   28.97    0.70
   3  -2  -2   28.13    0.95
   3   2   2   28.06    0.86
   3  -2  -2   28.39    0.87
  -3  -2  -3  105.15    2.98
   3  -2   3  106.90    2.31
  -3   2   3  103.91    2.74
  -3   2   3  103.84    2.20
  -3  -2  -3  104.68    2.15
  -3   2   3  104.84    3.00
   3  -2   3  104.40    2.85
  -3  -2  -3  102.11    2.72
  -3  -2  -3  101.59    2.70
  -3   2   3  104.22    2.16
   3  -2   3  102.03    2.26
  -3  -2  -3  101.62    2.18
   3  -2   3  103.99    3.12
  -3  -2  -3  106.44    2.98
  -3   2  -3  101.33    2.25
   3   2   3  103.46    2.72
   3   2   3  103.64    2.73
   3  -2  -3  102.65    2.18
   3   2   3  103.71    2.20
   3   2   3  104.30    2.16
  -3  -2   3  104.74    2.28
  -3   2  -3  106.13    2.83
  -3  -2   3  103.69    3.11
  -3  -2   3   99.76    2.22
  -3  -2   3  103.41    2.85
  -3   2  -3  107.21    2.23
  -3   2  -3  102.13    3.09
   3  -2  -3   98.72    2.20
   3   2   3  103.96    2.98
   3  -2  -3  103.82    3.01
   3  -2   4  118.65    3.58
  -3  -2  -4  118.22    2.47
   3  -2   4  118.31    3.27
  -3  -2  -4  118.08    3.39
  -3   2   4  117.81    2.51
  -3  -2  -4  116.47    2.49
  -3   2   4  120.53    3.15
  -3   2   4  120.19    3.44
   3  -2   4  120.22    2.65
  -3  -2  -4  119.92    3.11
  -3   2   4  115.86    2.47
   3  -2   4  119.28    2.60
  -3  -2  -4  118.68    3.40
   3   2   4  119.35    3.41
   3  -2  -4  118.53    3.45
   3   2   4  115.21    3.12
   3  -2  -4  120.77    2.53
   3   2   4  120.73    2.53
  -3   2  -4  113.60    2.58
  -3   2  -4  116.40    3.24
  -3   2  -4  116.38    3.55
   3   2   4  117.69    2.46
  -3   2  -4  121.99    2.57
  -3  -2   4  115.78    3.56
  -3  -2   4  116.22    2.55
   3  -2  -4  119.37    2.50
   3  -2   5   56.09    1.82
  -3   2   5   61.72    1.70
   3  -2   5   55.08    1.98
  -3  -2  -5   56.08    1.31
   3  -2   5   58.02    1.48
  -3  -2  -5   55.16    1.79
  -3  -2  -5   56.80    1.31
  -3  -2  -5   57.04    1.64
  -3   2   5   59.51    1.86
   3  -2   5   55.72    1.42
  -3   2   5   60.54    1.36
  -3   2  -5   57.35    1.42
  -3  -2   5   56.03    1.39
  -3   2  -5   56.45    1.42
  -3  -2   5   57.02    1.82
  -3   2  -5   57.88    1.78
   3   2   5   58.00    1.81
   3   2   5   57.09    1.66
  -3  -2   5   55.93    1.44
  -3  -2   5   56.18    1.98
  -3   2  -5   58.37    1.98
   3   2   5   57.74    1.36
   3  -2   6   18.63    0.68
   3  -2   6   18.28    0.71
  -3  -2  -6   18.10    0.70
   3  -2   6   18.55    0.88
  -3   2   6   18.13    0.60
  -3  -2  -6   18.42    0.57
  -3  -2  -6   17.77    0.55
  -3   2   6   17.51    0.75
  -3  -2  -6   18.17    0.76
   3  -2   6   18.94    0.95
   3   2   6   17.58    0.73
  -3   2  -6   17.11    0.65
  -3   2  -6   17.27    0.91
  -3   2  -6   17.64    0.82
  -3  -2   6   18.81    0.69
  -3  -2   6   18.59    0.64
   3   2   6   17.90    0.61
  -3  -2   6   17.79    0.92
  -3   2  -6   17.18    0.67
  -3  -2   6   18.67    0.87
  -3   2   7   20.78    0.68
  -3  -2  -7   16.97    0.82
   3  -2   7   17.92    0.94
   3  -2   7   18.73    0.78
  -3   2   7   20.47    0.86
  -3  -2  -7   18.16    0.62
  -3  -2   7   17.97    0.67
  -3   2  -7   19.30    1.01
  -3   2  -7   18.89    0.71
  -3  -2   7   18.57    0.99
  -3   2  -7   19.87    0.91
  -3  -2   7   18.08    0.73
  -3  -2   7   18.73    0.93
  -3   2  -7   19.85    0.75
   3  -2   8  139.65    3.27
  -3  -2  -8  133.73    4.14
  -3  -2  -8  140.08    3.03
   3  -2   8  139.14    4.06
  -3   2  -8  136.96    3.16
  -3  -2   8  142.17    3.23
  -3  -2   8  139.03    4.03
  -3   2  -8  139.99    3.20
  -3   2  -8  140.21    3.97
  -3  -2  -9   14.88    0.59
   3  -2   9   14.80    0.73
  -3   2  -9   15.67    0.71
  -3   2  -9   15.39    0.68
  -3  -2   9   14.65    0.69
   3  -2  10  157.80    3.75
  -3  -2 -10  158.90    3.50
  -3   2 -10  161.19    3.69
  -3  -2  10  162.86    3.70
  -3   2 -10  155.53    3.63
  -3  -2 -11    4.02    0.41
  -3   2 -11    4.22    0.48
  -3   2 -12   57.86    1.73
   4  -2   0    3.49    0.26
  -4   2   0    2.67    0.18
  -4   2   0    2.82    0.21
  -4  -2   0    3.62    0.21
  -4  -2   0    3.18    0.20
   4  -2   0    3.28    0.27
   4   2   0    3.44    0.27
   4   2   0    3.03    0.25
   4   2   0    3.25    0.21
  -4   2   0    2.65    0.25
  -4  -2   0    3.74    0.28
  -4  -2   0    3.51    0.26
  -4  -2   0    3.60    0.25
   4  -2   0    3.48    0.22
   4  -2   0    4.18    0.23
  -4   2   0    2.59    0.26
  -4  -2  -1    0.13    0.14
   4  -2   1    0.39    0.13
   4   2  -1    0.14    0.11
  -4  -2  -1    0.10    0.12
   4  -2   1    0.13    0.14
   4   2  -1    0.16    0.17
   4   2  -1    0.01    0.16
   4  -2   1    0.09    0.10
  -4   2   1    0.02    0.10
  -4  -2  -1    0.12    0.10
  -4   2   1    0.13    0.14
   4   2  -1    0.07    0.12
  -4   2   1   -0.10    0.08
  -4   2   1    0.04    0.13
   4  -2   1    0.12    0.15
  -4  -2  -1    0.09    0.13
  -4  -2  -1    0.24    0.10
   4   2   1   -0.08    0.09
  -4  -2   1   -0.08    0.14
   4   2   1   -0.05    0.13
  -4   2  -1   -0.03    0.13
  -4   2  -1    0.00    0.09
   4  -2  -1    0.09    0.11
   4  -2  -1    0.12    0.13
   4  -2  -1    0.14    0.11
  -4   2  -1   -0.01    0.12
  -4   2  -1    0.05    0.10
   4  -2  -1    0.06    0.14
   4  -2  -1    0.21    0.15
  -4  -2   1    0.01    0.15
  -4  -2   1   -0.04    0.11
   4   2   1    0.05    0.09
  -4  -2   1    0.02    0.10
   4   2   1   -0.17    0.12
  -4  -2  -2   21.36    0.74
  -4   2   2   21.03    0.57
  -4  -2  -2   21.91    0.80
  -4   2   2   21.25    0.59
  -4   2   2   21.54    0.74
  -4   2   2   21.51    0.81
   4   2  -2   21.32    0.64
  -4  -2  -2   21.43    0.58
   4  -2   2   22.94    0.66
   4  -2   2   22.59    0.66
   4  -2   2   21.46    0.87
  -4  -2  -2   21.82    0.57
   4   2  -2   20.88    0.63
  -4  -2  -2   23.03    0.82
   4  -2   2   21.54    0.79
   4  -2  -2   21.97    0.75
   4  -2  -2   22.19    0.82
   4  -2  -2   22.24    0.60
  -4  -2   2   21.67    0.61
   4  -2  -2   21.46    0.61
  -4   2  -2   21.79    0.85
  -4   2  -2   20.22    0.62
   4   2   2   21.19    0.59
  -4  -2   2   21.04    0.85
   4   2   2   21.03    0.74
   4   2   2   21.51    0.61
  -4   2  -2   21.43    0.60
  -4  -2   2   21.96    0.63
   4   2   2   21.32    0.81
   4  -2  -2   22.95    0.83
  -4  -2   2   22.16    0.79
  -4   2  -2   21.84    0.79
  -4  -2  -3   50.71    1.16
  -4  -2  -3   51.52    1.48
   4  -2   3   49.90    1.57
  -4   2   3   52.27    1.63
  -4  -2  -3   51.74    1.61
   4  -2   3   50.98    1.73
   4   2  -3   52.42    1.28
  -4   2   3   51.24    1.17
   4  -2   3   51.94    1.27
  -4   2   3   51.87    1.50
   4   2  -3   51.01    1.26
  -4   2   3   50.21    1.19
   4  -2   3   51.44    1.29
  -4  -2  -3   50.12    1.18
  -4  -2  -3   49.93    1.61
   4   2   3   51.19    1.49
   4  -2  -3   50.55    1.50
   4  -2  -3   52.33    1.66
   4  -2  -3   51.23    1.20
  -4   2  -3   51.41    1.56
  -4  -2   3   51.40    1.72
  -4  -2   3   49.50    1.56
  -4   2  -3   52.93    1.23
   4  -2  -3   49.67    1.20
   4   2   3   52.37    1.21
   4   2   3   53.88    1.64
  -4   2  -3   51.48    1.70
   4   2   3   53.18    1.18
  -4   2  -3   49.89    1.23
  -4  -2   3   52.64    1.25
  -4  -2   3   50.86    1.22
   4  -2  -3   50.40    1.65
  -4  -2  -4    7.50    0.33
  -4   2   4    6.74    0.41
  -4  -2  -4    7.55    0.33
  -4   2   4    7.21    0.33
  -4  -2  -4    7.60    0.40
   4  -2   4    7.94    0.51
   4  -2   4    7.22    0.52
  -4  -2  -4    7.07    0.42
  -4  -2  -4    7.35    0.42
   4  -2   4    8.20    0.41
   4  -2   4    8.42    0.45
  -4   2   4    7.21    0.45
  -4   2   4    7.24    0.33
  -4  -2   4    6.61    0.50
  -4   2  -4    6.95    0.36
   4   2   4    7.18    0.41
   4   2   4    7.11    0.35
   4   2   4    7.00    0.44
  -4   2  -4    7.44    0.42
   4  -2  -4    7.09    0.33
  -4  -2   4    7.42    0.36
   4   2   4    8.12    0.33
  -4   2  -4    6.67    0.52
  -4   2  -4    6.65    0.48
  -4  -2   4    7.18    0.49
  -4  -2   4    7.43    0.40
  -4  -2  -5   55.29    1.79
   4  -2   5   56.59    1.97
  -4  -2  -5   55.53    1.31
   4  -2   5   57.79    1.47
  -4   2   5   53.65    1.66
  -4  -2  -5   55.89    1.30
  -4   2   5   55.27    1.83
   4  -2   5   55.23    1.43
  -4  -2  -5   58.33    1.65
   4  -2   5   54.81    1.80
  -4   2   5   54.33    1.33
  -4   2  -5   54.91    1.76
  -4  -2   5   56.62    1.38
   4  -2  -5   55.99    1.33
  -4  -2   5   56.61    1.42
  -4  -2   5   55.96    1.94
  -4   2  -5   54.15    1.92
  -4   2  -5   54.22    1.39
  -4   2  -5   56.25    1.39
   4   2   5   55.98    1.35
  -4  -2   5   56.35    1.78
   4   2   5   54.76    1.65
   4  -2   6    0.84    0.32
   4  -2   6    1.07    0.27
  -4  -2  -6    1.16    0.19
   4  -2   6    0.77    0.23
  -4   2   6    0.66    0.19
  -4   2   6    0.48    0.24
  -4  -2  -6    0.93    0.23
  -4  -2  -6    1.02    0.17
   4  -2   6    1.09    0.32
  -4  -2  -6    0.95    0.22
  -4   2  -6    0.73    0.26
  -4   2  -6    0.64    0.24
   4   2   6    0.79    0.23
  -4   2  -6    0.48    0.23
   4   2   6    0.51    0.18
  -4  -2   6    0.73    0.28
  -4  -2   6    0.87    0.21
  -4   2  -6    0.59    0.21
  -4  -2   6    0.67    0.28
   4  -2   7   75.82    2.02
  -4   2   7   76.87    2.32
  -4  -2  -7   76.29    1.79
  -4  -2  -7   76.13    2.45
  -4   2   7   80.27    1.86
   4  -2   7   75.85    2.47
  -4  -2   7   75.40    1.94
  -4   2  -7   78.43    2.40
  -4  -2   7   76.13    2.44
  -4   2  -7   76.95    1.92
  -4   2  -7   78.36    1.93
  -4  -2   7   77.78    1.89
  -4  -2  -8   22.31    0.73
   4  -2   8   23.43    0.91
  -4   2  -8   21.88    0.86
  -4  -2   8   22.69    0.85
  -4   2  -8   22.01    0.82
   4  -2   9  129.56    3.19
  -4  -2  -9  133.04    2.94
  -4   2  -9  132.39    3.10
  -4   2  -9  132.50    3.07
  -4  -2   9  132.26    3.13
  -4  -2 -10    4.74    0.40
   4  -2  10    4.47    0.51
  -4   2 -10    4.19    0.44
  -4   2 -10    4.07    0.45
  -4  -2  10    4.99    0.47
  -4  -2 -11   99.14    2.37
  -4   2 -11   99.00    2.53
   5   2   0    0.42    0.16
  -5  -2   0    0.09    0.16
   5   2   0    0.45    0.13
  -5   2   0    0.20    0.15
   5  -2   0    0.07    0.14
   5   2   0    0.22    0.11
  -5  -2   0    0.01    0.08
   5  -2   0    0.25    0.12
  -5   2   0    0.15    0.11
  -5   2   0    0.09    0.09
  -5  -2   0    0.43    0.18
  -5   2   0    0.27    0.15
  -5  -2   0    0.34    0.13
   5  -2   0    0.70    0.14
   5  -2   0    0.37    0.17
   5  -2   1   19.32    0.61
   5   2  -1   19.35    0.59
   5   2  -1   19.85    0.61
  -5   2   1   19.00    0.72
  -5  -2  -1   19.30    0.77
  -5  -2  -1   18.74    0.54
   5  -2   1   19.22    0.81
  -5  -2  -1   19.89    0.57
   5   2  -1   18.88    0.81
   5  -2   1   19.29    0.62
  -5   2   1   18.16    0.54
  -5   2   1   18.42    0.76
  -5  -2  -1   19.33    0.71
  -5   2   1   19.26    0.57
   5   2  -1   18.93    0.75
  -5   2  -1   18.81    0.59
  -5  -2   1   18.81    0.73
  -5   2  -1   18.53    0.56
  -5  -2   1   19.34    0.58
   5  -2  -1   20.15    0.60
  -5  -2   1   19.47    0.57
   5  -2  -1   19.59    0.79
   5  -2  -1   18.68    0.71
   5  -2  -1   20.13    0.60
   5   2   1   18.97    0.59
   5   2   1   19.12    0.57
  -5   2  -1   19.24    0.78
  -5  -2   1   19.17    0.80
   5   2   1   18.74    0.72
  -5   2  -1   18.73    0.73
   5   2   1   19.60    0.79
   5   2  -2    1.97    0.27
  -5  -2  -2    2.46    0.22
   5  -2   2    2.77    0.28
   5  -2   2    2.32    0.32
  -5  -2  -2    2.65    0.27
   5  -2   2    2.00    0.28
  -5   2   2    1.68    0.20
  -5   2   2    2.36    0.27
  -5  -2  -2    2.22    0.25
  -5   2   2    1.91    0.18
   5  -2   2    1.81    0.34
  -5  -2  -2    2.45    0.21
  -5   2   2    1.74    0.24
  -5   2  -2    1.87    0.28
  -5  -2   2    2.18    0.29
   5  -2  -2    2.09    0.25
   5  -2  -2    2.36    0.23
   5   2   2    1.71    0.27
  -5  -2   2    2.45    0.21
   5   2   2    2.26    0.27
  -5   2  -2    1.58    0.20
  -5   2  -2    2.22    0.27
  -5  -2   2    2.53    0.24
  -5  -2   2    2.44    0.28
   5   2   2    2.07    0.29
   5  -2  -2    2.11    0.28
   5  -2  -2    1.82    0.29
  -5   2  -2    2.60    0.24
   5   2   2    1.65    0.23
  -5   2   3    0.81    0.16
   5  -2   3    1.53    0.24
  -5  -2  -3    1.44    0.21
   5  -2   3    1.75    0.31
   5   2  -3    1.25    0.20
  -5   2   3    0.68    0.22
  -5   2   3    0.76    0.16
  -5  -2  -3    1.36    0.25
  -5   2   3    1.03    0.21
   5  -2   3    1.53    0.23
  -5  -2  -3    2.00    0.23
  -5  -2  -3    1.27    0.23
   5  -2   3    1.67    0.34
  -5   2  -3    1.08    0.28
  -5  -2   3    1.70    0.24
   5   2   3    1.08    0.22
   5   2   3    0.68    0.21
   5   2   3    1.05    0.18
  -5   2  -3    1.03    0.20
   5  -2  -3    1.48    0.25
  -5  -2   3    1.48    0.26
   5   2   3    1.02    0.16
   5  -2  -3    1.58    0.26
  -5  -2   3    1.49    0.21
   5  -2  -3    1.60    0.22
  -5   2  -3    0.75    0.27
   5  -2   4   49.29    1.29
  -5   2   4   48.99    1.15
   5   2  -4   48.95    1.25
  -5  -2  -4   46.13    1.45
   5  -2   4   46.02    1.56
   5  -2   4   47.66    1.71
  -5  -2  -4   46.67    1.16
   5  -2   4   47.51    1.25
  -5  -2  -4   46.68    1.14
  -5   2   4   50.79    1.62
  -5   2   4   47.21    1.47
   5   2  -4   48.09    1.23
  -5  -2  -4   47.54    1.58
  -5   2   4   47.56    1.17
   5  -2  -4   46.72    1.17
   5   2   4   47.60    1.60
  -5   2  -4   47.07    1.19
  -5  -2   4   47.42    1.19
  -5   2  -4   47.17    1.22
   5  -2  -4   46.70    1.17
  -5  -2   4   47.88    1.23
  -5   2  -4   46.96    1.67
  -5  -2   4   48.11    1.55
   5   2   4   48.52    1.19
  -5   2  -4   45.80    1.52
  -5  -2   4   45.60    1.68
   5   2   4   47.26    1.47
  -5  -2  -5   48.84    1.63
  -5   2   5   48.89    1.52
   5  -2   5   46.71    1.30
   5  -2   5   48.76    1.66
   5  -2   5   49.08    1.37
  -5  -2  -5   49.56    1.50
  -5  -2  -5   48.91    1.18
  -5  -2  -5   48.55    1.19
   5  -2   5   46.90    1.78
  -5   2   5   47.41    1.20
  -5  -2   5   48.56    1.24
   5   2   5   48.72    1.24
  -5   2  -5   47.00    1.26
  -5  -2   5   48.49    1.61
  -5  -2   5   47.63    1.75
   5   2   5   48.26    1.52
  -5   2  -5   48.00    1.74
   5  -2  -5   49.63    1.23
  -5   2  -5   46.85    1.58
  -5  -2   5   48.65    1.28
   5  -2  -5   47.34    1.22
  -5   2  -5   48.85    1.25
  -5   2   6  143.13    4.01
  -5  -2  -6  150.65    3.15
  -5  -2  -6  148.88    3.19
   5  -2   6  145.32    4.57
  -5   2   6  148.61    3.21
  -5  -2  -6  151.67    3.98
   5  -2   6  153.48    3.41
   5  -2   6  145.04    3.30
  -5  -2  -6  146.95    4.34
   5  -2   6  145.26    4.18
   5  -2  -6  150.15    3.20
  -5   2  -6  146.03    3.27
  -5  -2   6  149.16    3.23
   5   2   6  145.79    4.02
  -5   2  -6  141.59    4.48
  -5  -2   6  146.35    4.13
  -5  -2   6  149.68    4.52
  -5  -2   6  146.59    3.30
  -5   2  -6  145.07    4.10
   5   2   6  147.36    3.25
  -5   2  -6  143.22    3.24
  -5   2   7    0.59    0.20
  -5  -2  -7    0.83    0.27
   5  -2   7    1.60    0.41
   5  -2   7    1.64    0.34
  -5  -2  -7    1.00    0.21
  -5   2  -7    1.72    0.29
  -5  -2   7    0.79    0.26
  -5   2  -7    1.67    0.37
  -5   2  -7    0.88    0.25
   5  -2   8   85.20    2.25
  -5  -2  -8   86.12    2.00
  -5   2  -8   85.22    2.13
  -5   2  -8   85.42    2.12
  -5  -2   8   85.91    2.17
  -5  -2  -9    3.35    0.34
   5  -2   9    4.20    0.50
  -5   2  -9    3.27    0.38
  -5  -2   9    3.69    0.43
  -5   2  -9    3.45    0.46
  -5  -2 -10   75.33    1.90
  -5   2 -10   76.94    2.05
  -5  -2  10   80.44    2.11
  -5  -2 -11    6.82    0.48
  -5   2 -11    6.63    0.56
  -6   2   0  224.12    4.70
  -6   2   0  228.24    6.54
   6   2   0  236.68    4.84
  -6  -2   0  225.44    5.99
  -6   2   0  235.11    4.82
   6  -2   0  233.77    4.84
   6   2   0  229.85    6.58
  -6  -2   0  231.00    4.81
   6  -2   0  236.58    6.02
   6   2   0  224.41    4.75
   6  -2   0  229.54    6.58
  -6  -2   0  233.53    4.73
  -6  -2   0  226.86    6.55
  -6   2   0  229.15    6.00
  -6  -2  -1    4.78    0.40
  -6   2   1    4.98    0.34
  -6   2   1    4.91    0.40
   6   2  -1    4.69    0.43
  -6   2   1    4.57    0.40
  -6   2   1    4.63    0.29
  -6  -2  -1    4.48    0.30
   6  -2   1    5.50    0.39
  -6  -2  -1    5.00    0.30
   6   2  -1    4.57    0.37
   6  -2   1    4.85    0.31
   6  -2   1    6.09    0.34
  -6  -2  -1    4.35    0.36
   6   2  -1    5.47    0.33
   6   2  -1    5.20    0.31
   6  -2   1    4.82    0.41
  -6   2  -1    5.82    0.34
  -6  -2   1    4.66    0.38
   6   2   1    5.24    0.40
  -6  -2   1    5.17    0.33
  -6  -2   1    4.56    0.40
   6  -2  -1    4.82    0.39
  -6   2  -1    4.57    0.44
   6  -2  -1    4.80    0.36
  -6  -2   1    5.07    0.33
   6   2   1    5.24    0.31
   6  -2  -1    5.16    0.30
  -6   2  -1    5.21    0.40
   6   2   1    4.67    0.30
   6   2   1    4.72    0.36
   6  -2  -1    4.52    0.31
  -6   2  -1    5.95    0.31
   6   2  -2   82.79    1.94
   6  -2   2   83.00    1.93
  -6  -2  -2   82.27    2.36
  -6   2   2   82.72    1.84
  -6   2   2   82.71    2.57
  -6   2   2   84.66    2.37
   6  -2   2   83.98    2.65
   6   2  -2   82.58    1.91
  -6  -2  -2   81.92    1.84
   6  -2   2   81.74    2.42
  -6  -2  -2   79.15    2.56
  -6  -2  -2   82.68    1.88
  -6   2   2   82.48    1.88
   6  -2   2   84.06    1.96
  -6  -2   2   82.05    2.40
   6   2   2   88.25    2.61
   6  -2  -2   83.06    1.91
  -6  -2   2   82.34    1.87
   6   2   2   85.67    1.92
   6   2   2   82.72    1.88
   6  -2  -2   78.45    2.35
  -6   2  -2   84.55    1.87
  -6   2  -2   83.78    2.62
   6  -2  -2   81.00    2.59
   6   2   2   82.69    2.38
  -6  -2   2   83.92    2.63
  -6   2  -2   83.35    2.41
   6  -2  -2   86.38    1.90
  -6   2  -2   81.18    1.91
  -6  -2   2   85.16    1.92
  -6  -2  -3    4.88    0.33
  -6   2   3    5.92    0.31
   6  -2   3    5.80    0.38
   6  -2   3    5.66    0.35
  -6  -2  -3    6.86    0.34
   6   2  -3    5.83    0.36
  -6  -2  -3    5.53    0.40
  -6   2   3    5.80    0.43
  -6  -2  -3    7.02    0.47
   6   2  -3    5.83    0.35
   6  -2   3    5.91    0.45
  -6   2   3    5.53    0.39
  -6   2   3    6.03    0.32
   6  -2   3    6.13    0.48
  -6   2  -3    6.08    0.33
   6   2   3    5.87    0.40
   6   2   3    5.55    0.33
   6   2   3    6.29    0.37
  -6  -2   3    6.15    0.47
   6  -2  -3    5.82    0.42
   6  -2  -3    6.07    0.40
  -6  -2   3    5.76    0.42
   6  -2  -3    6.09    0.33
  -6  -2   3    6.14    0.33
  -6   2  -3    5.73    0.36
   6  -2  -3    6.06    0.33
   6   2   3    5.78    0.47
  -6   2  -3    6.08    0.47
  -6   2  -3    5.84    0.44
  -6  -2   3    5.95    0.35
  -6  -2  -4   49.64    1.55
   6  -2   4   49.04    1.65
   6   2  -4   51.34    1.34
  -6  -2  -4   48.73    1.23
  -6   2   4   51.02    1.71
  -6   2   4   49.16    1.24
  -6  -2  -4   51.04    1.22
  -6  -2  -4   48.99    1.68
   6   2  -4   48.42    1.30
   6  -2   4   49.17    1.33
   6  -2   4   51.34    1.37
   6  -2   4   50.00    1.82
  -6   2   4   48.29    1.55
  -6   2   4   50.25    1.22
   6  -2  -4   48.61    1.25
  -6   2  -4   47.31    1.75
  -6   2  -4   48.77    1.62
  -6  -2   4   50.38    1.78
   6   2   4   48.57    1.27
  -6  -2   4   50.12    1.29
  -6  -2   4   49.94    1.63
   6  -2  -4   49.83    1.25
  -6   2  -4   49.67    1.30
   6   2   4   47.49    1.55
  -6   2  -4   49.69    1.26
  -6  -2   4   49.71    1.26
  -6  -2  -5   53.22    1.66
  -6   2   5   54.19    1.33
   6  -2   5   53.24    1.81
  -6  -2  -5   53.26    1.32
  -6  -2  -5   53.23    1.30
   6  -2   5   53.91    1.44
  -6  -2  -5   53.86    1.81
   6  -2   5   55.13    1.48
  -6   2   5   51.76    1.67
   6  -2   5   51.92    1.97
   6  -2  -5   53.30    1.35
  -6   2  -5   52.26    1.36
  -6   2  -5   52.58    1.91
   6   2   5   51.84    1.69
   6   2   5   52.19    1.37
  -6  -2   5   53.70    1.36
  -6   2  -5   54.38    1.76
   6  -2  -5   51.10    1.34
  -6   2  -5   51.86    1.39
  -6  -2   5   50.90    1.91
  -6  -2   5   53.25    1.76
  -6  -2   5   53.39    1.40
  -6   2   6   65.03    1.60
  -6  -2  -6   63.81    1.57
   6  -2   6   66.15    1.78
   6  -2   6   64.98    1.71
   6  -2   6   63.60    2.15
  -6  -2  -6   64.81    1.58
  -6  -2  -6   66.60    1.99
  -6  -2  -6   61.05    2.13
  -6   2   6   65.05    2.01
  -6  -2   6   64.05    1.69
  -6   2  -6   64.44    2.10
  -6  -2   6   65.93    1.64
  -6  -2   6   63.01    2.29
   6   2   6   64.05    1.64
  -6   2  -6   66.66    1.68
  -6   2  -6   65.62    1.66
   6  -2  -6   65.02    1.61
   6  -2  -6   65.32    1.62
   6   2   6   65.15    2.03
   6  -2   7   71.14    1.97
  -6  -2  -7   74.04    1.75
  -6   2   7   73.37    1.79
  -6   2  -7   71.48    1.84
  -6  -2   7   71.93    1.87
  -6   2  -7   73.15    1.85
   6  -2   8   28.63    1.09
  -6  -2  -8   27.52    0.87
  -6   2  -8   30.03    0.99
  -6   2  -8   27.75    0.96
  -6  -2   8   27.90    0.99
   6  -2   9   39.73    1.39
  -6  -2  -9   37.47    1.13
  -6  -2   9   41.17    1.30
  -6   2  -9   40.86    1.25
  -6   2  -9   41.77    1.29
  -6  -2 -10   12.96    0.61
  -6   2 -10   12.66    0.70
  -6  -2  10   13.10    0.70
  -6  -2 -11   67.34    1.77
   7   2   0    0.35    0.20
  -7   2   0    0.20    0.14
   7   2   0    0.19    0.15
  -7   2   0    0.13    0.12
  -7   2   0    0.12    0.17
  -7   2   0    0.17    0.18
  -7  -2   0    0.17    0.13
   7  -2   0    0.54    0.16
  -7  -2   0    0.14    0.13
  -7  -2   0    0.09    0.16
  -7  -2   0    0.13    0.17
   7  -2   0    0.36    0.19
   7  -2   0    0.31    0.15
   7   2   0    0.16    0.17
   7  -2   0    0.40    0.21
   7   2   0    0.20    0.15
  -7   2   1  174.23    3.71
   7   2  -1  170.14    3.69
  -7   2   1  170.45    5.04
   7   2  -1  176.76    3.75
  -7   2   1  167.91    3.62
  -7  -2  -1  174.84    3.64
  -7  -2  -1  174.03    3.70
   7  -2   1  173.73    4.67
   7   2  -1  175.59    4.68
   7  -2   1  172.83    5.11
   7   2  -1  171.20    5.10
  -7  -2  -1  167.57    4.62
   7  -2   1  171.58    3.71
   7  -2   1  178.08    3.77
  -7  -2  -1  165.69    5.04
  -7   2   1  171.53    4.62
  -7  -2   1  175.47    4.66
  -7   2  -1  175.88    3.73
  -7   2  -1  174.00    3.64
   7   2   1  169.17    3.67
   7   2   1  171.67    5.09
   7   2   1  173.87    3.74
  -7   2  -1  173.38    4.66
  -7  -2   1  174.55    3.65
   7  -2  -1  171.20    4.64
   7  -2  -1  172.79    3.74
   7  -2  -1  176.29    3.70
  -7  -2   1  172.58    5.08
  -7   2  -1  171.85    5.06
   7  -2  -1  166.78    5.07
  -7  -2   1  173.65    3.72
   7   2   1  175.52    4.65
  -7   2   2   32.57    1.13
   7  -2   2   32.47    0.96
  -7  -2  -2   29.80    1.10
  -7   2   2   31.68    0.89
  -7  -2  -2   29.69    0.85
  -7   2   2   31.06    0.86
   7  -2   2   32.31    0.95
   7  -2   2   29.49    1.14
  -7   2   2   32.35    1.21
  -7  -2  -2   30.98    1.21
   7   2  -2   30.79    0.92
  -7  -2  -2   31.49    0.89
   7   2  -2   32.74    0.95
   7  -2   2   30.95    1.28
  -7   2  -2   31.02    1.14
  -7  -2   2   31.97    1.16
   7  -2  -2   31.36    0.92
   7  -2  -2   31.04    1.23
  -7  -2   2   31.46    0.88
  -7   2  -2   31.62    1.24
   7   2   2   30.62    0.88
  -7   2  -2   31.10    0.91
   7  -2  -2   30.89    1.12
   7   2   2   30.62    1.12
   7   2   2   30.79    0.92
  -7  -2   2   32.20    1.26
   7   2   2   30.42    1.22
  -7  -2   2   31.58    0.91
   7  -2  -2   31.21    0.91
  -7   2  -2   31.16    0.87
   7   2  -3  118.24    2.65
  -7  -2  -3  113.62    3.55
  -7   2   3  115.59    2.61
  -7  -2  -3  113.80    3.26
   7  -2   3  111.80    3.35
   7  -2   3  113.50    3.65
   7  -2   3  119.38    2.67
  -7   2   3  118.68    3.58
  -7  -2  -3  115.36    2.56
   7  -2   3  119.48    2.72
  -7   2   3  119.40    2.57
  -7  -2  -3  113.84    2.61
  -7   2   3  119.70    3.28
   7   2  -3  117.72    2.68
   7  -2  -3  112.33    2.62
  -7   2  -3  119.77    3.34
  -7  -2   3  118.05    3.33
   7  -2  -3  116.74    3.60
   7  -2  -3  112.64    3.27
  -7   2  -3  118.08    2.66
   7   2   3  117.66    3.29
   7   2   3  117.45    2.59
   7   2   3  118.84    3.59
  -7  -2   3  118.08    2.60
  -7  -2   3  117.59    3.63
   7   2   3  121.61    2.66
   7  -2  -3  114.99    2.61
  -7   2  -3  120.89    2.61
  -7  -2   3  119.27    2.66
  -7   2  -3  118.38    3.63
  -7  -2  -4    2.68    0.30
  -7  -2  -4    2.78    0.38
  -7   2   4    2.24    0.26
   7  -2   4    3.45    0.41
   7  -2   4    2.79    0.35
   7   2  -4    2.65    0.32
   7   2  -4    2.06    0.30
  -7  -2  -4    2.96    0.28
  -7  -2  -4    2.43    0.35
  -7   2   4    2.34    0.33
  -7   2   4    2.41    0.25
  -7   2  -4    2.84    0.34
  -7  -2   4    3.49    0.44
  -7  -2   4    3.16    0.38
  -7   2  -4    2.31    0.28
   7  -2  -4    2.77    0.29
  -7   2  -4    2.22    0.38
  -7  -2   4    2.76    0.29
  -7  -2   4    2.86    0.28
  -7  -2  -5   78.85    1.84
   7   2  -5   75.35    1.94
   7   2  -5   77.21    1.93
  -7   2   5   76.95    2.34
  -7  -2  -5   78.47    2.33
  -7  -2  -5   78.29    1.86
   7  -2   5   76.00    2.71
  -7   2   5   77.77    1.86
   7  -2   5   79.85    2.03
   7  -2   5   77.41    1.95
  -7  -2   5   78.42    1.93
  -7  -2   5   78.73    2.65
   7   2   5   78.57    1.91
  -7   2  -5   77.88    1.94
   7  -2  -5   77.93    1.88
  -7  -2   5   78.84    1.88
   7   2   5   74.89    2.34
  -7   2  -5   75.71    1.89
   7  -2  -5   78.02    1.87
   7  -2   6   14.47    0.71
  -7  -2  -6   14.45    0.59
  -7   2   6   15.10    0.59
  -7  -2  -6   13.15    0.56
  -7   2   6   15.16    0.76
  -7   2  -6   14.38    0.63
   7   2   6   14.57    0.64
  -7  -2   6   14.65    0.65
   7  -2  -6   14.47    0.60
  -7  -2   6   13.40    0.85
  -7   2  -6   15.14    0.67
  -7  -2   6   14.96    0.61
   7  -2  -6   14.06    0.60
  -7  -2  -7   73.60    1.80
   7  -2   7   74.29    2.03
  -7   2   7   75.43    1.86
  -7  -2   7   73.21    1.92
  -7   2  -7   73.43    1.89
  -7   2  -7   74.60    1.91
   7  -2  -7   74.59    1.86
  -7  -2  -8   29.64    0.93
   7  -2   8   28.68    1.12
  -7   2  -8   27.92    1.01
  -7  -2   8   29.54    1.04
  -7   2  -8   28.13    1.03
   7  -2   9   25.24    1.08
  -7  -2  -9   25.58    0.87
  -7  -2   9   25.90    1.00
  -7   2  -9   25.63    0.96
  -7   2  -9   25.90    0.98
  -7  -2 -10   36.54    1.13
  -7  -2  10   36.49    1.26
  -7   2 -10   35.16    1.23
   8   2   0  154.42    3.46
  -8  -2   0  156.69    3.36
   8  -2   0  155.36    3.41
  -8   2   0  153.85    4.27
   8  -2   0  155.75    3.46
   8   2   0  152.54    4.70
  -8   2   0  154.93    3.33
   8  -2   0  157.09    4.30
   8  -2   0  158.67    4.72
  -8  -2   0  153.56    3.41
  -8   2   0  156.74    4.66
  -8  -2   0  159.23    4.28
  -8  -2   0  158.73    4.68
   8   2   0  154.02    4.29
   8   2   0  153.25    3.39
  -8   2   0  154.74    3.42
   8   2  -1   12.68    0.56
  -8  -2  -1   11.96    0.70
  -8  -2  -1   12.78    0.52
  -8   2   1   13.28    0.73
  -8   2   1   13.27    0.55
   8   2  -1   12.74    0.55
   8   2  -1   12.83    0.80
  -8   2   1   12.82    0.51
   8  -2   1   14.07    0.83
   8  -2   1   14.16    0.59
   8  -2   1   12.84    0.57
   8   2  -1   12.50    0.72
   8  -2   1   12.67    0.72
  -8  -2  -1   12.76    0.52
  -8  -2  -1   12.93    0.66
  -8   2   1   12.88    0.68
   8  -2  -1   15.15    0.59
   8   2   1   11.99    0.69
  -8  -2   1   13.05    0.52
  -8   2  -1   12.94    0.74
   8   2   1   14.43    0.84
  -8   2  -1   12.59    0.68
   8   2   1   12.61    0.54
  -8  -2   1   12.99    0.74
  -8   2  -1   13.35    0.55
  -8  -2   1   12.61    0.68
   8  -2  -1   13.05    0.80
  -8   2  -1   12.41    0.51
   8  -2  -1   13.48    0.73
  -8  -2   1   13.12    0.53
   8  -2  -1   13.17    0.57
   8   2   1   13.43    0.56
  -8  -2  -2  236.69    4.95
  -8  -2  -2  241.58    6.29
  -8   2   2  229.89    6.27
   8  -2   2  238.04    6.36
   8  -2   2  239.46    5.13
   8  -2   2  244.26    6.97
  -8   2   2  243.66    4.95
   8   2  -2  235.68    5.09
  -8   2   2  238.69    6.87
  -8  -2  -2  233.75    5.03
  -8  -2  -2  235.79    6.86
   8  -2   2  236.10    5.05
  -8   2   2  231.83    5.02
   8   2  -2  235.68    5.02
   8   2   2  235.00    6.30
  -8   2  -2  238.52    4.97
   8  -2  -2  239.61    5.02
  -8  -2   2  236.78    6.32
   8  -2  -2  238.30    6.30
  -8  -2   2  236.76    5.05
  -8  -2   2  242.74    4.97
  -8   2  -2  231.20    6.89
  -8   2  -2  240.07    6.34
   8   2   2  237.20    6.90
  -8  -2   2  244.14    6.93
   8   2   2  241.45    5.00
   8  -2  -2  226.03    6.88
   8   2   2  234.68    5.08
   8  -2  -2  232.04    5.06
  -8   2  -2  238.17    5.07
  -8  -2  -3    1.99    0.36
   8  -2   3    1.87    0.31
   8  -2   3    1.78    0.38
  -8  -2  -3    1.69    0.27
  -8   2   3    1.92    0.26
  -8   2   3    1.71    0.36
   8   2  -3    2.18    0.32
   8  -2   3    2.11    0.31
  -8  -2  -3    1.85    0.26
   8   2  -3    1.90    0.29
  -8   2   3    1.82    0.26
  -8  -2   3    2.04    0.28
   8   2   3    1.94    0.33
  -8  -2   3    1.55    0.24
   8  -2  -3    1.83    0.27
  -8   2  -3    1.71    0.25
  -8  -2   3    2.56    0.45
  -8   2  -3    2.62    0.47
   8  -2  -3    1.95    0.34
   8  -2  -3    2.84    0.31
  -8   2  -3    1.55    0.29
   8   2   3    2.23    0.29
  -8  -2  -4  200.06    4.30
   8  -2   4  202.93    6.12
  -8  -2  -4  202.42    4.37
   8   2  -4  211.12    4.42
  -8   2   4  198.52    4.37
   8  -2   4  200.90    4.43
  -8  -2  -4  200.89    5.46
   8   2  -4  200.53    4.45
   8  -2   4  202.88    4.51
  -8  -2   4  204.20    6.06
  -8  -2   4  199.21    4.42
   8   2   4  201.37    5.49
  -8   2  -4  204.06    4.43
   8   2   4  206.62    4.43
   8  -2  -4  204.71    4.40
  -8   2  -4  205.02    4.36
   8  -2  -4  208.36    4.37
  -8  -2   4  199.19    4.34
   8   2  -5    0.28    0.20
   8  -2   5    0.67    0.27
   8   2  -5    0.33    0.21
   8  -2   5    0.35    0.21
  -8   2   5    0.18    0.18
  -8  -2  -5    0.21    0.20
  -8  -2  -5    0.38    0.19
  -8  -2   5    0.23    0.17
  -8  -2   5    0.31    0.21
   8  -2  -5    0.46    0.19
  -8   2  -5    0.36    0.24
   8   2   5    0.35    0.20
   8   2   5    0.39    0.26
   8  -2  -5    0.63    0.21
  -8   2  -5    0.24    0.20
   8  -2   6   91.99    2.38
  -8   2   6   92.22    2.19
  -8  -2  -6   91.61    2.18
  -8  -2  -6   93.28    2.16
  -8  -2   6   90.69    2.26
  -8   2  -6   88.10    2.25
  -8  -2   6   95.15    2.22
   8  -2  -6   91.35    2.22
   8  -2  -6   89.44    2.20
   8   2   6   91.23    2.25
  -8   2  -6   86.79    2.21
   8  -2   7   10.92    0.69
  -8  -2  -7    9.97    0.51
  -8   2   7   11.02    0.56
   8  -2  -7   10.32    0.54
  -8  -2   7   10.50    0.59
  -8   2  -7   10.84    0.64
  -8   2  -7   10.47    0.60
  -8  -2  -8   38.83    1.15
   8  -2   8   38.60    1.37
  -8   2  -8   37.82    1.24
  -8   2  -8   39.19    1.25
  -8  -2   8   39.35    1.27
   8  -2   9    1.95    0.46
  -8  -2  -9    2.09    0.33
  -8  -2   9    2.05    0.37
  -8   2  -9    2.24    0.37
  -8   2  -9    2.64    0.43
  -8  -2 -10   22.53    0.87
  -8  -2  10   23.45    0.99
  -9  -2   0    0.00    0.19
  -9   2   0   -0.17    0.16
   9   2   0   -0.09    0.25
   9   2   0    0.51    0.21
   9  -2   0    0.13    0.19
   9  -2   0    0.79    0.23
  -9   2   0    0.15    0.25
   9   2   0   -0.09    0.17
  -9   2   0   -0.03    0.20
  -9   2   1  150.15    3.32
   9  -2   1  148.54    3.33
  -9  -2  -1  143.94    3.30
   9   2  -1  149.29    3.32
  -9   2   1  149.95    3.24
  -9   2   1  152.66    4.53
   9   2  -1  151.28    4.60
   9   2  -1  144.22    3.35
  -9  -2  -1  145.19    3.25
  -9  -2   1  145.06    3.25
  -9   2  -1  147.26    3.25
   9  -2  -1  144.56    3.31
   9   2   1  146.70    3.35
   9   2   1  150.12    3.30
   9   2   1  148.78    4.57
  -9   2  -1  147.93    3.33
  -9  -2   1  145.45    3.32
   9  -2  -1  150.87    3.36
  -9  -2  -2    1.05    0.24
   9   2  -2    0.97    0.26
  -9  -2  -2    1.17    0.22
   9   2  -2    1.03    0.26
  -9   2   2    1.36    0.26
   9  -2   2    1.76    0.31
  -9   2   2    1.47    0.25
   9  -2   2    1.25    0.26
  -9   2   2    1.57    0.37
  -9  -2   2    1.26    0.24
  -9   2  -2    1.26    0.25
  -9   2  -2    0.95    0.26
   9  -2  -2    0.91    0.25
   9   2   2    1.31    0.26
  -9  -2   2    1.14    0.23
  -9  -2  -3  197.85    4.40
   9  -2   3  202.91    4.46
  -9   2   3  201.89    4.41
  -9   2   3  210.43    4.34
   9   2  -3  207.91    4.50
  -9  -2  -3  205.27    4.34
   9  -2   3  201.86    4.53
   9   2  -3  200.55    4.43
   9  -2  -3  206.16    4.42
  -9  -2   3  208.59    4.37
   9   2   3  199.28    4.46
  -9   2  -3  202.21    4.37
  -9  -2   3  197.19    4.43
   9  -2  -3  199.81    4.43
  -9   2  -3  203.02    4.45
   9   2  -4    6.89    0.45
  -9   2   4    7.29    0.43
   9   2  -4    6.79    0.46
   9  -2   4    6.66    0.48
   9  -2   4    6.97    0.49
  -9  -2  -4    6.84    0.41
  -9  -2  -4    6.79    0.43
  -9   2  -4    7.06    0.46
  -9  -2   4    6.82    0.45
  -9  -2   4    7.13    0.42
   9  -2  -4    7.00    0.44
  -9   2  -4    6.57    0.44
   9   2   4    6.95    0.46
   9  -2  -4    6.84    0.44
  -9  -2  -5   98.03    2.38
  -9   2   5  102.67    2.40
   9   2  -5  105.10    2.49
  -9  -2  -5   99.49    2.36
   9  -2   5   98.96    2.55
   9   2  -5   98.39    2.48
   9  -2  -5   99.11    2.41
   9   2   5  100.72    2.47
  -9  -2   5  100.68    2.40
   9  -2  -5  101.16    2.43
  -9   2  -5  100.67    2.42
  -9  -2   5   98.90    2.44
  -9   2  -5  102.64    2.47
   9  -2   6    2.60    0.41
  -9   2   6    2.11    0.31
  -9  -2  -6    1.91    0.29
  -9  -2  -6    2.39    0.35
  -9   2  -6    1.71    0.34
  -9   2  -6    1.34    0.37
   9  -2  -6    2.05    0.32
   9   2   6    2.30    0.34
   9  -2  -6    2.00    0.33
  -9  -2   6    2.00    0.32
  -9  -2  -7   56.50    1.52
  -9   2   7   56.72    1.55
   9  -2   7   53.65    1.72
  -9   2  -7   57.14    1.61
   9  -2  -7   53.84    1.54
  -9  -2   7   55.79    1.61
  -9   2  -7   55.28    1.61
  -9  -2  -8    5.90    0.45
   9  -2   8    5.40    0.58
  -9   2  -8    5.62    0.51
  -9  -2   8    5.72    0.48
  -9   2  -8    5.73    0.48
  -9  -2  -9   32.97    1.09
   9  -2   9   31.72    1.31
  -9   2  -9   33.85    1.20
  -9  -2   9   34.58    1.21
  10   2   0  131.55    3.01
 -10   2   0  128.82    3.01
 -10   2   0  127.42    2.93
 -10  -2   0  132.26    3.02
  10  -2   0  133.31    3.07
 -10  -2   0  132.38    2.96
  10   2   0  126.74    3.04
  10  -2   0  126.32    3.01
  10   2  -1    2.10    0.31
  10  -2   1    2.26    0.31
  10   2  -1    2.40    0.31
 -10   2   1    2.36    0.32
  10  -2   1    2.05    0.31
 -10  -2  -1    1.92    0.27
 -10  -2  -1    2.51    0.31
 -10   2   1    2.72    0.29
 -10  -2   1    2.35    0.29
  10   2   1    2.45    0.31
 -10   2  -1    2.34    0.32
 -10   2  -1    2.38    0.31
  10  -2  -1    2.70    0.31
  10   2   1    2.20    0.29
 -10  -2   1    2.48    0.31
  10  -2  -1    2.19    0.32
 -10   2   2  150.73    3.20
  10   2  -2  142.22    3.28
  10   2  -2  140.76    3.32
  10  -2   2  140.56    3.29
 -10  -2  -2  141.36    3.25
  10  -2   2  143.37    3.36
 -10  -2  -2  145.90    3.21
 -10   2   2  141.71    3.26
 -10  -2   2  143.61    3.22
 -10  -2   2  142.54    3.28
  10  -2  -2  141.22    3.27
 -10   2  -2  139.26    3.20
  10  -2  -2  143.76    3.30
  10   2   2  142.33    3.31
 -10   2  -2  139.06    3.28
 -10   2   3    8.77    0.49
  10   2  -3    9.15    0.54
  10   2  -3    8.92    0.52
 -10  -2  -3    8.91    0.49
 -10  -2  -3    8.92    0.49
  10  -2   3    8.82    0.54
  10  -2   3    9.03    0.55
 -10  -2   3    8.52    0.50
 -10   2  -3    8.73    0.50
  10   2   3    8.65    0.52
  10  -2  -3    8.83    0.51
  10  -2  -3    8.86    0.51
 -10  -2   3    8.54    0.48
 -10   2  -3    8.80    0.52
 -10  -2  -4   65.52    1.71
  10  -2   4   64.24    1.85
  10  -2   4   64.27    1.80
  10   2  -4   61.59    1.75
  10   2  -4   65.84    1.80
 -10  -2  -4   64.94    1.68
 -10   2   4   62.80    1.70
  10  -2  -4   67.22    1.75
 -10   2  -4   64.35    1.71
  10  -2  -4   64.60    1.74
 -10  -2   4   68.33    1.76
 -10   2  -4   63.53    1.75
  10   2   4   61.83    1.75
 -10  -2   4   65.16    1.70
  10   2  -5    1.88    0.33
 -10   2   5    1.76    0.33
 -10  -2  -5    1.93    0.31
 -10  -2  -5    2.02    0.31
  10  -2   5    1.97    0.36
  10   2  -5    2.41    0.36
 -10  -2   5    2.19    0.33
  10  -2  -5    2.11    0.33
 -10   2  -5    2.46    0.36
 -10   2  -5    2.35    0.36
  10   2   5    2.26    0.35
 -10  -2   5    2.35    0.35
  10  -2  -5    1.96    0.32
 -10   2   6   48.08    1.39
 -10  -2  -6   47.67    1.36
  10  -2   6   47.09    1.56
  10  -2  -6   48.22    1.43
 -10   2  -6   46.36    1.43
 -10  -2   6   48.72    1.45
  10  -2  -6   46.76    1.41
 -10   2  -6   48.04    1.46
  10  -2   7    9.77    0.70
 -10  -2  -7    9.43    0.55
 -10   2   7   10.74    0.58
  10  -2  -7    9.20    0.57
 -10   2  -7    9.84    0.63
 -10  -2   7   10.06    0.62
  10  -2  -7   10.44    0.61
 -10   2  -7    9.54    0.59
  10  -2   8   73.86    2.27
 -10  -2  -8   77.33    2.02
 -10   2  -8   79.55    2.14
 -10  -2   8   79.61    2.15
 -11  -2   0    0.17    0.23
 -11   2   0    0.08    0.22
  11   2   0    0.39    0.23
  11  -2   0    0.05    0.21
  11  -2   0    0.31    0.23
 -11   2   0    0.71    0.24
 -11  -2   0    0.61    0.24
  11   2   0    0.49    0.26
 -11  -2  -1   69.52    1.81
  11   2  -1   68.42    1.86
 -11   2   1   69.33    1.83
 -11  -2  -1   67.76    1.83
  11  -2   1   66.33    1.87
  11   2  -1   71.06    1.90
  11  -2   1   66.07    1.89
 -11   2   1   70.62    1.78
 -11  -2   1   67.94    1.80
  11  -2  -1   68.42    1.87
  11  -2  -1   69.36    1.88
 -11   2  -1   71.59    1.81
  11   2   1   69.61    1.89
 -11   2  -1   67.62    1.84
 -11  -2   1   70.22    1.85
 -11   2   2    4.47    0.41
 -11   2   2    4.93    0.40
 -11  -2  -2    5.14    0.41
  11  -2   2    4.24    0.43
  11   2  -2    4.53    0.47
  11   2  -2    4.12    0.46
  11  -2   2    4.48    0.47
 -11  -2  -2    4.75    0.43
 -11  -2   2    4.78    0.43
 -11   2  -2    4.78    0.46
  11   2   2    5.13    0.46
 -11   2  -2    4.09    0.44
  11  -2  -2    5.01    0.45
  11  -2  -2    4.96    0.43
 -11  -2   2    4.29    0.38
  11   2  -3   58.72    1.68
 -11  -2  -3   54.70    1.57
  11  -2   3   56.92    1.70
  11   2  -3   57.43    1.65
 -11   2   3   57.68    1.59
 -11  -2  -3   58.11    1.57
  11  -2   3   55.88    1.65
 -11   2  -3   59.25    1.66
 -11  -2   3   56.55    1.62
  11  -2  -3   55.78    1.62
  11   2   3   57.72    1.66
 -11   2  -3   57.90    1.60
  11  -2  -3   56.73    1.61
 -11  -2   3   56.32    1.58
  11   2  -4    6.56    0.50
 -11   2   4    7.14    0.49
 -11  -2  -4    6.41    0.46
  11   2  -4    7.19    0.53
 -11  -2  -4    6.44    0.47
  11  -2   4    6.80    0.57
 -11  -2   4    6.62    0.46
  11  -2  -4    6.69    0.49
  11  -2  -4    7.52    0.51
  11   2   4    6.73    0.52
 -11  -2   4    7.08    0.50
 -11   2  -4    6.55    0.52
 -11   2  -4    6.83    0.49
 -11   2   5   13.12    0.66
 -11  -2  -5   15.54    0.71
  11   2  -5   13.28    0.72
  11  -2   5   14.24    0.81
  11   2  -5   14.25    0.76
 -11  -2  -5   13.21    0.65
  11   2   5   15.12    0.76
 -11  -2   5   13.45    0.67
  11  -2  -5   14.06    0.71
  11  -2  -5   13.51    0.69
 -11   2  -5   13.95    0.70
 -11  -2   5   13.03    0.68
 -11   2  -5   14.01    0.71
 -11   2   6   54.96    1.58
 -11  -2  -6   54.00    1.55
  11  -2   6   55.49    1.78
  11  -2  -6   54.28    1.61
 -11   2  -6   55.09    1.65
  11  -2  -6   54.51    1.61
 -11   2  -6   52.94    1.61
 -11  -2   6   55.22    1.64
  11  -2   7   45.95    1.65
 -11   2   7   50.35    1.49
 -11   2  -7   49.07    1.54
  11  -2  -7   47.45    1.51
 -12  -2   0    3.06    0.38
 -12   2   0    1.97    0.33
  12   2   0    1.59    0.34
 -12  -2   0    2.66    0.38
  12  -2   0    2.35    0.37
 -12   2   0    2.63    0.38
  12   2  -1    4.75    0.48
 -12   2   1    4.70    0.41
 -12  -2  -1    5.16    0.43
 -12  -2  -1    5.48    0.45
  12  -2   1    5.03    0.47
  12  -2   1    4.89    0.48
  12   2  -1    4.87    0.48
 -12   2   1    4.43    0.44
 -12  -2   1    5.29    0.47
 -12   2  -1    4.51    0.43
 -12  -2   1    4.95    0.42
  12  -2  -1    5.69    0.47
  12   2   1    4.53    0.44
  12  -2  -1    4.89    0.47
 -12   2  -1    4.45    0.44
 -12  -2  -2   15.80    0.72
  12   2  -2   16.77    0.81
 -12  -2  -2   16.61    0.75
  12  -2   2   16.20    0.82
  12  -2   2   16.12    0.82
  12   2  -2   15.37    0.80
 -12   2   2   16.75    0.75
 -12  -2   2   16.56    0.73
 -12  -2   2   16.18    0.76
  12   2   2   16.00    0.81
  12  -2  -2   15.75    0.78
 -12   2  -2   15.82    0.73
 -12   2  -2   15.93    0.77
  12  -2  -2   16.34    0.78
  12   2  -3    3.36    0.44
 -12  -2  -3    2.52    0.36
  12  -2   3    4.47    0.53
 -12  -2  -3    2.75    0.38
 -12   2   3    3.41    0.40
  12  -2  -3    3.02    0.42
  12   2   3    3.18    0.41
 -12   2  -3    2.76    0.41
 -12  -2   3    2.75    0.36
 -12   2  -3    3.33    0.43
 -12  -2   3    2.44    0.34
  12  -2  -3    2.52    0.40
 -12  -2  -4   12.51    0.65
 -12  -2  -4   12.11    0.67
 -12   2   4   12.30    0.66
  12   2  -4   12.23    0.71
  12  -2   4   12.28    0.76
  12   2  -4   12.08    0.71
  12   2   4   11.78    0.71
  12  -2  -4   11.66    0.66
 -12   2  -4   12.29    0.69
 -12  -2   4   12.79    0.69
 -12   2  -4   11.85    0.71
 -12  -2   4   13.22    0.68
  12  -2  -4   12.70    0.68
 -12  -2  -5   35.15    1.17
  12   2  -5   34.27    1.25
  12  -2   5   32.94    1.29
 -12   2   5   32.42    1.14
 -12  -2  -5   32.42    1.14
  12   2  -5   34.16    1.25
 -12   2  -5   33.86    1.23
 -12   2  -5   34.28    1.19
  12  -2  -5   34.49    1.20
  12   2   5   33.29    1.24
  12  -2  -5   32.73    1.20
 -12  -2   5   33.11    1.19
 -13   2   0    0.11    0.24
 -13  -2   0    0.12    0.26
  13  -2   0    0.22    0.26
  13  -2   0    0.04    0.26
 -13  -2   0    0.21    0.23
  13   2   0    0.18    0.26
 -13   2   0    0.37    0.28
 -13   2   1    1.23    0.33
 -13   2   1    1.15    0.30
 -13  -2  -1    1.74    0.35
  13  -2   1    1.58    0.37
 -13  -2  -1    1.05    0.31
  13  -2   1    1.61    0.35
  13   2  -1    1.28    0.34
 -13   2  -1    1.24    0.34
  13   2   1    1.15    0.33
 -13  -2   1    1.28    0.30
 -13  -2   1    0.96    0.31
 -13   2  -1    1.31    0.30
  13  -2  -1    1.53    0.35
  13  -2  -1    1.62    0.35
  13  -2   2   15.43    0.83
 -13  -2  -2   16.75    0.78
  13  -2   2   15.91    0.85
 -13   2   2   16.09    0.77
 -13  -2  -2   16.14    0.77
  13   2  -2   16.51    0.82
  13  -2  -2   16.16    0.82
 -13  -2   2   16.36    0.77
 -13   2  -2   16.14    0.80
  13  -2  -2   15.60    0.79
  13   2   2   15.40    0.82
 -13  -2   2   15.32    0.78
 -13   2  -2   16.33    0.79
  13   2  -3    0.40    0.30
 -13  -2  -3    0.62    0.28
 -13  -2   3    0.52    0.27
  13   2   3    1.38    0.37
   0  -3   0   -0.81    0.06
   0   3   0   -0.85    0.09
   0  -3   0   -0.76    0.08
   0  -3   0   -0.67    0.09
   0   3  -1    5.17    0.34
   0   3   1    5.30    0.20
   0  -3  -1    5.45    0.20
   0  -3   1    5.10    0.30
   0  -3   1    5.07    0.34
   0  -3   1    4.97    0.24
   0   3   1    5.54    0.18
   0   3  -1    5.64    0.34
   0  -3  -1    5.76    0.18
   0   3   1    5.55    0.18
   0  -3   1    4.88    0.23
   0   3   1    5.24    0.20
   0  -3   2    0.16    0.30
   0   3  -2    0.69    0.32
   0   3   3   49.81    1.41
   0  -3   3   48.65    1.70
   0  -3   3   48.96    1.56
   0  -3  -3   52.48    1.31
   0  -3  -3   52.31    1.45
   0  -3   3   48.59    1.25
   0   3   3   47.00    1.30
   0  -3   3   49.70    1.21
   0  -3  -3   49.78    1.30
   0  -3   4    0.19    0.13
   0  -3  -4    0.02    0.12
   0  -3  -4    0.33    0.13
   0  -3   4    0.11    0.20
   0  -3  -4    0.24    0.11
   0  -3   4    0.34    0.18
   0   3   4    0.34    0.10
   0  -3   4    0.23    0.22
   0   3   4    0.38    0.12
   0   3   4    0.37    0.09
   0   3   5  113.68    2.43
   0  -3   5  114.62    3.62
   0  -3  -5  116.10    3.02
   0   3   5  115.12    3.03
   0  -3   5  113.97    2.66
   0   3   5  117.24    3.29
   0  -3  -5  117.13    3.34
   0  -3  -5  113.72    3.02
   0  -3   5  115.52    3.32
   0  -3   5  113.12    2.57
   0  -3   6    0.25    0.26
   0   3  -6    0.14    0.30
   0  -3   6    0.12    0.16
   0   3   6    0.21    0.17
   0   3  -6   -0.10    0.26
   0  -3  -6    0.04    0.18
   0  -3   6    0.20    0.17
   0  -3   6    0.17    0.23
   0  -3  -6    0.14    0.14
   0   3  -7   94.32    3.38
   0  -3   7  103.40    3.33
   0   3  -7   96.17    3.01
   0  -3  -7  105.12    3.08
   0  -3   7  102.78    2.45
   0  -3   7  101.97    3.04
   0  -3   7   99.39    2.34
   0   3  -8   -0.19    0.31
   0  -3  -8    0.22    0.26
   0  -3   8    0.21    0.33
   0  -3   8    0.09    0.25
   0  -3   9   39.72    1.27
   0  -3  10    0.02    0.25
   0  -3  11  170.38    3.99
   1  -3   0    0.00    0.08
  -1   3   0    0.02    0.08
   1   3   0    0.26    0.09
  -1  -3   0   -0.05    0.08
  -1  -3   0    0.21    0.10
  -1  -3   0    0.00    0.05
   1  -3   0   -0.01    0.07
  -1   3   0   -0.02    0.07
   1   3   0    0.15    0.08
  -1  -3   0    0.18    0.07
  -1   3   0    0.19    0.08
   1  -3   0    0.07    0.06
  -1  -3  -1   91.67    2.30
  -1  -3  -1   89.94    2.51
  -1  -3  -1   90.46    2.51
   1  -3   1   90.74    2.40
  -1   3   1   92.15    2.30
   1  -3   1   90.04    1.91
  -1   3   1   91.91    2.51
   1  -3   1  100.30    2.67
  -1   3   1   91.81    2.31
  -1  -3  -1   85.05    2.28
   1   3  -1   85.34    2.65
   1  -3   1   91.88    2.64
   1  -3   1   89.32    1.93
   1  -3   1   89.07    2.40
   1   3  -1   85.74    2.43
  -1  -3  -1   90.20    1.81
  -1   3   1   91.27    2.52
  -1   3  -1   92.48    2.63
   1  -3  -1   93.13    2.30
   1  -3  -1   91.44    2.52
  -1   3  -1   89.84    2.63
  -1  -3   1   85.86    1.90
  -1   3  -1   94.60    1.89
  -1  -3   1   88.67    2.43
  -1   3  -1   90.25    2.40
  -1  -3   1   87.53    2.65
   1   3   1   89.58    2.49
   1  -3  -1   92.09    2.30
  -1  -3   1   85.95    1.94
   1   3   1   93.64    2.29
  -1   3  -1   89.95    2.40
   1  -3  -1   93.33    2.52
   1  -3  -1   91.76    1.83
   1   3  -2  116.40    3.24
   1  -3   2  119.84    3.19
  -1   3   2  125.43    3.01
  -1   3   2  116.46    3.00
  -1   3   2  121.57    3.28
   1   3  -2  115.77    3.54
  -1  -3  -2  125.11    2.37
   1  -3   2  119.57    3.49
   1  -3   2  128.03    3.52
  -1  -3  -2  123.42    2.99
  -1  -3  -2  118.22    3.26
  -1  -3  -2  118.80    3.27
  -1  -3  -2  110.90    3.00
   1  -3   2  121.04    2.53
  -1  -3   2  119.83    3.23
   1  -3  -2  115.44    3.00
   1  -3  -2  120.66    3.01
  -1   3  -2  116.26    3.47
   1   3   2  117.77    3.27
   1  -3  -2  121.45    3.29
  -1   3  -2  116.29    3.17
   1   3   2  121.12    2.99
  -1  -3   2  117.46    3.52
   1   3   2  121.78    3.29
  -1   3  -2  115.35    3.48
  -1   3  -2  117.82    3.18
   1  -3  -2  117.08    3.29
  -1  -3   2  118.33    2.58
   1  -3  -2  121.15    2.38
   1   3   2  116.67    3.00
   1  -3   3   54.02    1.81
  -1   3   3   53.65    1.44
  -1  -3  -3   57.71    1.55
   1  -3   3   54.52    1.66
  -1   3   3   55.19    1.56
  -1  -3  -3   55.37    1.56
  -1  -3  -3   50.73    1.41
  -1   3   3   51.95    1.58
   1  -3   3   56.20    1.31
  -1  -3  -3   54.32    1.41
   1  -3   3   55.66    1.34
  -1   3   3   57.17    1.44
  -1  -3   3   55.29    1.68
   1   3   3   52.73    1.53
   1  -3  -3   54.93    1.43
   1   3   3   51.49    1.40
   1  -3  -3   55.14    1.14
  -1  -3   3   54.01    1.83
   1  -3  -3   54.27    1.57
  -1   3  -3   54.16    1.64
  -1   3  -3   51.95    1.82
  -1  -3   3   53.48    1.33
  -1  -3  -4   67.44    1.48
  -1  -3  -4   73.66    1.89
   1  -3   4   72.20    2.15
  -1  -3  -4   75.57    2.07
  -1  -3  -4   76.01    2.05
  -1   3   4   68.03    2.07
  -1   3   4   70.82    1.91
  -1   3   4   68.23    1.53
  -1  -3  -4   70.71    1.85
   1  -3   4   68.92    1.65
   1  -3   4   69.07    1.72
   1  -3   4   70.74    2.33
   1  -3  -4   69.99    1.87
  -1   3  -4   67.61    2.35
   1   3   4   68.33    1.85
   1  -3  -4   70.00    2.06
   1   3   4   70.16    1.50
  -1  -3   4   70.72    1.72
  -1   3  -4   70.87    2.11
  -1  -3   4   71.93    1.65
   1   3   4   68.09    2.01
  -1  -3   4   69.31    2.33
  -1  -3   4   71.35    2.16
  -1   3   5    1.70    0.26
  -1   3   5    1.50    0.21
  -1   3   5    1.43    0.25
   1   3   5    1.61    0.21
  -1   3  -5    1.16    0.35
  -1   3  -5    1.45    0.41
   1   3   5    1.83    0.20
   1   3   5    1.24    0.20
  -1  -3  -6   87.70    2.40
   1  -3   6   91.94    2.75
  -1   3   6   86.75    2.46
  -1  -3  -6   94.89    2.68
   1  -3   6   91.64    2.97
   1  -3   6   90.50    2.20
   1  -3   6   88.53    2.10
  -1   3   6   88.53    1.98
  -1  -3   6   90.12    2.72
  -1  -3   6   90.02    2.18
  -1  -3   6   86.84    2.07
  -1  -3   6   87.97    2.94
   1   3   6   87.93    2.42
  -1   3  -6   89.00    2.69
  -1   3  -6   85.94    3.02
   1  -3   7   54.56    1.89
  -1  -3  -7   55.58    1.78
   1  -3   7   54.41    1.44
   1  -3   7   55.81    2.05
   1  -3   7   54.05    1.52
  -1   3  -7   53.38    1.84
  -1  -3   7   53.31    1.49
  -1   3  -7   52.08    2.10
  -1  -3   7   52.95    2.00
  -1  -3   7   54.04    1.86
  -1  -3   7   51.81    1.39
  -1  -3  -8   65.77    2.10
   1  -3   8   64.85    2.18
   1  -3   8   63.11    1.75
  -1  -3   8   62.63    2.14
  -1  -3   8   62.26    1.71
  -1   3  -8   61.50    2.13
   1  -3   9   19.58    0.83
  -1  -3   9   19.84    0.82
   1  -3  10  117.47    2.93
  -1  -3  10  118.49    2.89
   1  -3  11    0.47    0.29
  -1  -3  11    0.06    0.25
  -2  -3   0  158.18    3.92
  -2   3   0  153.97    3.91
   2  -3   0  169.92    4.29
  -2  -3   0  148.62    3.13
   2  -3   0  149.14    4.37
  -2  -3   0  154.61    3.09
  -2   3   0  146.49    3.13
  -2   3   0  152.26    4.28
  -2  -3   0  152.88    3.91
   2  -3   0  154.75    3.91
   2   3   0  147.13    4.26
   2  -3   0  154.15    3.11
  -2   3   0  150.49    3.91
  -2  -3   0  156.84    4.28
   2   3   0  147.38    3.14
  -2   3   0  150.90    3.08
  -2   3   0  151.95    4.27
   2  -3   0  155.21    3.91
   2  -3   0  156.22    3.15
   2   3   0  149.06    3.91
  -2  -3   0  158.50    4.29
   2  -3   1  145.51    4.13
   2  -3   1  147.30    3.77
  -2  -3  -1  144.46    4.04
   2  -3   1  143.70    3.77
  -2  -3  -1  145.39    2.92
  -2  -3  -1  140.30    4.03
  -2   3   1  146.77    3.70
   2  -3   1  147.02    3.04
  -2  -3  -1  150.12    3.70
   2   3  -1  143.91    3.79
  -2   3   1  144.56    4.05
  -2  -3  -1  142.70    2.96
  -2   3   1  143.92    4.04
  -2  -3  -1  144.82    3.68
   2   3  -1  141.67    4.13
  -2   3   1  149.32    3.71
  -2   3   1  141.87    2.97
   2  -3   1  145.90    3.00
   2  -3   1  156.92    4.14
   2  -3  -1  146.44    3.00
   2  -3  -1  150.74    3.71
  -2  -3   1  145.01    3.03
  -2   3  -1  140.72    3.02
  -2   3  -1  145.27    2.97
   2   3   1  143.42    2.97
  -2  -3   1  152.52    4.16
   2  -3  -1  144.55    4.12
  -2  -3   1  148.17    3.79
   2  -3  -1  144.95    3.70
   2   3   1  140.68    4.02
  -2  -3   1  144.09    2.98
   2  -3  -1  142.26    2.98
   2   3   1  143.19    3.69
   2   3   1  146.88    3.69
  -2   3  -1  149.62    3.77
  -2   3  -1  147.36    4.12
  -2   3  -1  146.29    3.77
   2  -3  -1  154.27    4.06
   2   3   1  146.82    4.05
  -2  -3  -2  348.41    9.58
  -2   3   2  341.93    8.77
  -2  -3  -2  351.77    6.90
   2  -3   2  339.99    7.19
   2  -3   2  384.75    9.89
  -2  -3  -2  332.87    8.65
  -2  -3  -2  337.72    9.52
  -2  -3  -2  339.55    6.92
  -2   3   2  356.60    8.83
  -2   3   2  338.96    7.05
  -2   3   2  338.90    9.66
  -2   3   2  350.29    9.57
   2  -3   2  340.34    7.05
   2  -3   2  341.05    9.81
  -2  -3  -2  339.87    8.66
   2  -3  -2  347.53    6.92
   2  -3  -2  340.80    9.54
   2   3   2  339.15    6.93
   2   3   2  344.49    9.51
  -2   3  -2  334.87    8.74
  -2   3  -2  343.09    9.47
   2   3   2  331.98    8.70
  -2  -3   2  335.92    7.28
   2  -3  -2  333.14    9.61
  -2  -3   2  343.24    9.25
  -2  -3   2  335.43    7.27
   2  -3  -2  350.01    8.82
   2  -3  -2  342.06    8.72
  -2   3  -2  326.50    6.93
   2   3   2  342.27    9.55
  -2   3  -2  342.48    7.04
   2  -3  -2  334.07    7.02
   2   3   2  338.57    8.68
  -2  -3   2  337.86    9.97
  -2  -3  -3   86.41    2.38
  -2  -3  -3   82.10    1.74
  -2   3   3   82.21    2.20
  -2   3   3   84.75    2.41
  -2  -3  -3   79.73    2.16
   2  -3   3   84.03    1.88
   2  -3   3   83.61    2.38
   2  -3   3   85.55    2.61
  -2   3   3   82.59    1.76
   2  -3   3   87.55    1.92
  -2  -3  -3   85.10    2.38
  -2  -3  -3   84.02    2.17
  -2   3   3   88.70    2.21
  -2  -3  -3   84.32    1.72
  -2   3  -3   85.43    1.86
   2  -3  -3   81.29    1.77
  -2   3  -3   83.23    1.88
   2   3   3   84.43    2.38
   2   3   3   85.44    2.18
  -2  -3   3   82.96    2.61
  -2  -3   3   82.54    1.85
   2   3   3   82.67    2.17
  -2  -3   3   83.98    2.39
   2  -3  -3   80.70    2.19
   2   3   3   91.21    2.40
   2  -3  -3   82.96    1.75
  -2   3  -3   79.45    2.57
   2   3   3   86.08    1.76
  -2  -3   3   82.31    1.90
   2  -3  -3   83.73    2.41
   2  -3   4   74.99    1.79
  -2  -3  -4   73.70    2.15
   2  -3   4   72.88    1.73
  -2  -3  -4   77.21    2.16
  -2  -3  -4   75.79    1.96
  -2  -3  -4   73.11    1.96
  -2  -3  -4   76.09    1.56
  -2   3   4   72.38    2.19
   2  -3   4   76.35    2.43
   2  -3   4   75.63    2.21
  -2   3   4   71.89    1.60
  -2  -3  -4   72.22    1.57
  -2   3   4   73.49    2.00
  -2   3   4   79.15    2.01
   2  -3  -4   74.90    1.99
   2   3   4   74.01    1.98
  -2   3  -4   74.89    2.18
  -2  -3   4   73.96    2.42
  -2  -3   4   72.75    2.21
   2  -3  -4   74.76    2.19
   2   3   4   74.19    1.59
  -2   3  -4   71.78    1.73
   2   3   4   71.14    1.96
  -2   3  -4   69.78    2.40
   2   3   4   71.04    2.14
  -2  -3   4   73.62    1.71
  -2  -3   4   73.45    1.77
   2  -3  -4   75.30    1.59
  -2   3  -4   74.54    1.73
   2  -3   5   10.81    0.74
   2  -3   5   11.34    0.54
  -2  -3  -5   10.58    0.36
  -2   3   5   10.07    0.55
  -2  -3  -5   10.86    0.46
   2  -3   5   10.87    0.65
  -2  -3  -5   12.01    0.39
  -2  -3  -5   11.24    0.48
  -2   3   5   11.51    0.53
  -2   3   5   12.21    0.44
   2  -3   5   11.37    0.52
  -2  -3  -5   11.64    0.51
  -2  -3   5   11.50    0.68
  -2  -3   5   12.31    0.54
  -2  -3   5   11.61    0.73
  -2  -3   5   11.58    0.56
   2   3   5   10.48    0.46
   2   3   5   11.47    0.40
  -2   3  -5    9.00    0.70
  -2   3  -5   10.10    0.61
  -2  -3  -6   29.90    0.75
   2  -3   6   28.57    1.27
  -2  -3  -6   28.77    1.00
   2  -3   6   27.85    0.95
  -2   3   6   27.99    0.78
   2  -3   6   28.43    1.18
  -2   3   6   28.36    0.98
   2  -3   6   26.42    0.87
  -2  -3   6   26.93    1.14
  -2  -3   6   28.54    0.92
  -2   3  -6   26.45    1.25
  -2  -3   6   27.32    0.85
  -2  -3   6   28.30    1.26
  -2   3  -6   29.11    1.14
   2  -3   7   22.11    1.17
   2  -3   7   19.91    0.77
  -2  -3  -7   22.00    0.89
   2  -3   7   22.71    0.87
   2  -3   7   22.38    1.07
  -2  -3  -7   22.53    0.67
  -2   3  -7   22.34    1.18
  -2   3  -7   23.37    1.02
  -2  -3   7   21.74    1.02
  -2  -3   7   21.44    0.81
  -2  -3   7   21.86    0.76
  -2  -3   7   21.65    1.10
   2  -3   8   81.40    2.65
  -2  -3  -8   84.66    1.89
  -2  -3  -8   84.49    2.58
   2  -3   8   79.63    2.13
  -2  -3   8   82.07    2.62
  -2   3  -8   81.24    2.05
  -2  -3   8   81.74    2.09
  -2   3  -8   79.70    2.58
  -2  -3  -9   65.92    1.58
   2  -3   9   65.47    1.83
  -2   3  -9   62.97    1.74
  -2  -3   9   63.29    1.76
  -2  -3 -10    9.71    0.49
   2  -3  10    8.58    0.61
  -2   3 -10    8.16    0.58
  -2   3 -10    7.64    0.63
  -2  -3  10    8.68    0.58
  -2   3 -11  134.14    3.26
  -2   3 -11  137.54    3.34
  -2  -3  11  138.22    3.30
  -2   3 -12    5.75    0.59
   3   3   0   -0.15    0.10
   3  -3   0   -0.11    0.08
  -3  -3   0    0.11    0.14
   3   3   0   -0.09    0.08
  -3   3   0   -0.16    0.06
  -3  -3   0   -0.27    0.11
  -3   3   0    0.28    0.12
   3   3   0    0.25    0.14
  -3  -3   0    0.06    0.13
  -3   3   0   -0.17    0.07
   3  -3   0   -0.12    0.11
   3  -3   0    0.09    0.13
   3  -3   0   -0.06    0.11
  -3   3   0   -0.22    0.09
   3  -3   0   -0.14    0.07
  -3   3   1  297.66    6.00
  -3  -3  -1  295.23    8.11
  -3  -3  -1  291.21    8.30
  -3  -3  -1  292.73    7.60
   3  -3   1  286.77    8.17
  -3   3   1  304.90    7.58
  -3   3   1  304.86    7.67
   3  -3   1  292.81    7.90
  -3   3   1  298.26    8.42
  -3  -3  -1  290.97    6.04
  -3  -3  -1  295.97    6.04
   3  -3   1  295.89    6.31
   3  -3   1  325.87    8.30
  -3  -3  -1  297.17    7.65
  -3   3   1  291.54    6.05
   3   3  -1  279.16    5.92
   3  -3   1  290.74    6.14
   3   3  -1  286.14    6.01
  -3  -3   1  290.49    6.11
  -3  -3   1  297.35    7.48
   3  -3  -1  298.89    5.95
  -3   3  -1  285.58    6.12
   3   3   1  288.68    7.46
  -3   3  -1  297.37    7.66
   3  -3  -1  305.40    7.62
  -3   3  -1  294.50    8.45
  -3  -3   1  304.75    8.20
   3   3   1  303.96    7.46
   3   3   1  291.08    8.45
   3  -3  -1  298.75    6.13
   3  -3  -1  288.77    7.67
  -3  -3   1  294.32    8.30
   3  -3  -1  294.77    8.45
  -3  -3   1  289.75    6.00
   3  -3  -1  289.96    8.18
   3   3   1  297.85    5.97
  -3   3  -1  289.38    5.95
   3   3   1  284.96    5.91
  -3   3   2   65.05    1.88
  -3   3   2   61.91    1.71
  -3   3   2   61.16    1.37
   3  -3   2   63.90    1.82
  -3  -3  -2   62.86    1.36
   3  -3   2   64.44    2.00
  -3  -3  -2   64.93    1.70
  -3   3   2   66.02    1.73
   3  -3   2   64.63    1.46
  -3  -3  -2   64.15    1.71
  -3  -3  -2   62.70    1.34
  -3   3   2   62.15    1.34
  -3  -3  -2   64.74    1.86
  -3  -3  -2   61.39    1.85
   3   3   2   61.88    1.69
  -3  -3   2   63.24    1.82
  -3  -3   2   63.53    2.00
   3   3   2   62.40    1.71
  -3   3  -2   63.31    1.97
   3   3   2   63.14    1.38
  -3   3  -2   61.99    1.44
  -3  -3   2   61.73    1.42
   3  -3  -2   64.11    1.73
  -3   3  -2   63.08    1.41
   3  -3  -2   66.25    1.89
  -3   3  -2   62.63    1.81
  -3  -3   2   62.42    1.45
   3  -3  -2   62.72    1.88
   3  -3  -2   64.71    1.37
   3  -3  -2   64.33    1.72
   3   3   2   61.52    1.86
   3  -3  -2   62.49    1.38
   3  -3   3  376.90    7.52
  -3  -3  -3  367.53    9.56
  -3   3   3  375.24    7.43
   3  -3   3  386.64    7.63
   3  -3   3  363.87   10.35
  -3   3   3  377.75   10.30
  -3   3   3  373.69    7.57
  -3  -3  -3  354.51    9.36
  -3  -3  -3  375.74   10.15
  -3   3   3  380.95    9.55
   3  -3   3  371.76    9.46
  -3  -3  -3  367.35   10.29
  -3  -3  -3  368.45    7.52
  -3  -3  -3  375.17    7.42
   3   3   3  371.88   10.20
   3   3   3  378.41    7.52
   3  -3  -3  373.49    7.53
  -3   3  -3  376.22    7.46
  -3   3  -3  377.09    9.45
   3  -3  -3  358.09    7.73
  -3  -3   3  371.37    7.47
   3  -3  -3  368.58    9.78
  -3   3  -3  367.45    7.57
   3  -3  -3  381.93   10.40
   3   3   3  364.10    9.40
  -3  -3   3  354.17   10.33
   3  -3  -3  370.48   10.72
  -3  -3   3  370.89    9.82
   3   3   3  369.20    9.33
  -3  -3   3  354.46    7.85
  -3   3  -3  371.80   10.33
  -3  -3  -4   16.05    0.57
  -3  -3  -4   16.65    0.46
  -3   3   4   15.32    0.47
  -3   3   4   15.85    0.47
  -3  -3  -4   16.08    0.63
  -3  -3  -4   15.60    0.56
  -3  -3  -4   15.66    0.46
  -3  -3  -4   16.46    0.62
   3  -3   4   18.30    0.81
  -3   3   4   16.16    0.60
   3  -3   4   19.05    0.69
   3  -3   4   18.65    0.88
   3  -3   4   16.15    0.64
  -3   3   4   16.21    0.66
  -3   3  -4   16.92    0.60
  -3  -3   4   16.31    0.81
   3   3   4   16.60    0.60
   3   3   4   16.12    0.64
   3  -3  -4   16.37    0.66
   3  -3  -4   16.23    0.49
  -3  -3   4   16.59    0.75
  -3   3  -4   15.74    0.71
  -3  -3   4   16.72    0.60
  -3  -3   4   16.26    0.57
   3   3   4   16.84    0.50
   3  -3  -4   16.36    0.50
  -3   3  -4   17.34    0.58
  -3   3  -4   15.43    0.78
   3  -3   5   96.39    2.90
   3  -3   5  102.68    2.35
  -3   3   5   98.54    2.69
  -3  -3  -5   97.22    2.11
  -3  -3  -5   98.28    2.09
   3  -3   5   98.60    3.18
  -3  -3  -5  100.20    2.63
  -3   3   5   96.58    2.15
  -3  -3  -5   99.99    2.88
   3  -3   5   97.60    2.28
   3  -3  -5  100.01    2.13
  -3   3  -5   95.27    3.13
  -3   3  -5   99.40    2.28
   3   3   5   98.68    2.14
  -3   3  -5   98.71    2.85
  -3   3  -5   97.87    2.26
   3   3   5   97.00    2.64
  -3  -3   5   99.88    3.15
  -3  -3   5  100.15    2.24
  -3  -3   5   97.50    2.30
  -3   3   6    2.80    0.28
   3  -3   6    4.72    0.38
  -3  -3  -6    4.01    0.34
  -3   3   6    2.83    0.36
  -3  -3  -6    4.05    0.25
   3  -3   6    3.67    0.39
   3  -3   6    3.89    0.49
   3  -3   6    3.89    0.51
  -3  -3   6    3.87    0.43
  -3   3  -6    3.56    0.36
  -3   3  -6    3.38    0.41
  -3  -3   6    4.15    0.34
  -3  -3   6    3.97    0.50
  -3   3  -6    3.24    0.34
  -3   3  -6    3.06    0.46
  -3  -3   6    3.75    0.34
   3  -3   7   72.76    2.35
   3  -3   7   70.46    1.87
  -3  -3  -7   69.11    1.59
  -3  -3  -7   69.54    2.19
   3  -3   7   69.82    2.55
   3  -3   7   68.51    1.79
  -3   3  -7   66.86    1.76
  -3   3  -7   68.10    1.79
  -3   3  -7   70.07    2.26
  -3  -3   7   67.06    1.71
  -3  -3   7   67.14    1.79
  -3  -3   7   70.66    2.28
  -3   3  -7   66.86    2.49
  -3  -3   7   66.99    2.44
  -3  -3  -8   11.77    0.64
  -3  -3  -8   11.86    0.48
   3  -3   8   11.44    0.66
  -3   3  -8   10.98    0.59
  -3   3  -8   11.57    0.65
  -3  -3   8   13.01    0.65
  -3  -3  -9   67.32    1.63
   3  -3   9   66.65    1.89
  -3  -3   9   66.27    1.83
  -3   3  -9   66.91    1.80
  -3   3  -9   68.26    1.87
   3  -3  10   46.29    1.51
  -3  -3 -10   47.61    1.26
  -3  -3  10   47.11    1.44
  -3   3 -10   45.09    1.40
  -3   3 -10   46.24    1.46
  -3  -3  11   35.18    1.21
  -3   3 -11   34.12    1.25
  -4  -3   0  494.17   10.11
   4   3   0  490.72   14.24
  -4  -3   0  493.77   12.98
  -4  -3   0  477.97   10.28
   4   3   0  476.80   10.19
   4  -3   0  494.12   13.24
  -4   3   0  510.81   12.90
  -4  -3   0  515.40   14.27
  -4   3   0  492.99   10.34
   4   3   0  483.36   10.34
  -4   3   0  496.35   14.25
  -4  -3   0  490.44   14.01
   4  -3   0  499.35   14.50
   4  -3   0  493.64   10.53
   4   3   0  478.64   12.83
   4  -3   0  494.19   10.30
  -4   3   0  486.47   10.18
   4  -3   1   16.65    0.53
  -4   3   1   15.86    0.47
  -4  -3  -1   15.30    0.58
   4   3  -1   15.76    0.50
  -4  -3  -1   15.74    0.45
  -4  -3  -1   15.71    0.46
   4  -3   1   16.07    0.64
  -4  -3  -1   15.88    0.63
  -4  -3  -1   16.33    0.64
  -4   3   1   15.84    0.63
  -4   3   1   15.36    0.45
   4   3  -1   15.58    0.50
   4  -3   1   16.08    0.52
   4  -3   1   15.87    0.70
  -4   3   1   15.94    0.59
   4   3   1   15.22    0.49
  -4  -3   1   15.84    0.48
   4  -3  -1   16.31    0.49
   4   3   1   15.79    0.47
  -4   3  -1   16.19    0.47
   4   3   1   14.98    0.58
  -4  -3   1   15.63    0.49
  -4   3  -1   16.18    0.67
  -4  -3   1   15.39    0.67
  -4   3  -1   15.79    0.62
  -4   3  -1   15.60    0.49
  -4  -3   1   16.15    0.63
   4  -3  -1   15.87    0.60
   4  -3  -1   17.10    0.66
   4   3   1   15.50    0.65
   4  -3  -1   16.02    0.48
   4  -3  -1   16.31    0.66
   4   3  -2  350.28    7.41
  -4  -3  -2  391.17   10.14
  -4  -3  -2  360.44   10.44
   4  -3   2  376.06    7.55
  -4   3   2  368.76   10.14
  -4   3   2  355.31    7.61
   4  -3   2  378.43    7.45
  -4   3   2  344.00    9.42
  -4   3   2  368.99    7.55
   4  -3   2  370.90    9.37
  -4  -3  -2  372.72    7.55
   4  -3   2  368.82   10.25
  -4  -3  -2  373.64    7.43
  -4  -3  -2  362.06    9.54
  -4  -3   2  354.97    7.61
  -4  -3   2  371.91   10.24
   4  -3  -2  370.08    9.77
  -4  -3   2  374.40    9.67
  -4  -3   2  367.31    7.82
   4   3   2  372.10    7.34
   4  -3  -2  367.38    7.51
   4  -3  -2  367.64    7.77
   4   3   2  368.02    7.46
  -4   3  -2  359.73   10.21
  -4   3  -2  371.80    7.47
   4  -3  -2  379.51   10.16
  -4   3  -2  362.01    7.50
   4   3   2  362.14   10.39
  -4   3  -2  367.50    9.35
   4  -3  -2  390.67   10.37
   4   3   2  354.86    9.26
  -4  -3  -3    7.70    0.40
  -4  -3  -3    7.46    0.29
  -4  -3  -3    7.49    0.37
  -4  -3  -3    7.35    0.40
  -4   3   3    6.90    0.29
   4  -3   3    7.42    0.53
  -4   3   3    7.48    0.29
  -4   3   3    7.40    0.38
   4  -3   3    9.36    0.45
   4  -3   3    8.14    0.43
  -4   3   3    7.35    0.40
  -4  -3  -3    7.08    0.30
   4  -3   3    8.77    0.50
   4   3   3    7.33    0.42
  -4  -3   3    7.46    0.34
  -4   3  -3    7.09    0.45
  -4   3  -3    7.47    0.36
  -4  -3   3    7.38    0.44
  -4   3  -3    7.34    0.50
  -4   3  -3    7.79    0.35
  -4  -3   3    7.20    0.48
   4  -3  -3    7.25    0.32
   4  -3  -3    7.21    0.40
   4  -3  -3    7.38    0.33
  -4  -3   3    7.37    0.36
   4   3   3    7.26    0.30
   4  -3  -3    7.28    0.42
   4   3   3    7.93    0.34
   4   3   3    7.96    0.41
   4  -3  -3    7.79    0.43
  -4  -3  -4  150.12    3.20
  -4  -3  -4  159.22    3.16
   4  -3   4  155.76    4.21
  -4  -3  -4  152.43    4.36
  -4   3   4  150.29    4.01
   4  -3   4  152.54    3.33
  -4   3   4  158.09    3.17
  -4  -3  -4  156.86    4.00
   4  -3   4  154.69    3.39
  -4   3   4  151.78    3.22
  -4   3   4  152.42    4.40
   4  -3   4  155.59    4.61
   4  -3  -4  152.72    3.23
   4  -3  -4  158.13    3.20
   4   3   4  154.45    4.38
   4   3   4  154.28    3.23
  -4   3  -4  151.64    3.33
   4   3   4  148.60    4.00
  -4   3  -4  151.30    3.27
   4  -3  -4  156.41    4.42
  -4  -3   4  148.05    3.26
  -4  -3   4  154.99    3.35
  -4   3  -4  149.48    4.16
  -4  -3   4  151.60    4.17
  -4  -3   4  151.14    4.56
  -4   3  -4  147.84    4.54
  -4   3   5    8.25    0.45
  -4  -3  -5    8.58    0.43
   4  -3   5    8.02    0.61
  -4  -3  -5    8.65    0.34
   4  -3   5    8.72    0.46
  -4  -3  -5    8.60    0.35
   4  -3   5    8.62    0.50
  -4   3   5    8.11    0.36
   4  -3   5    8.79    0.59
  -4  -3  -5    8.40    0.46
   4  -3  -5    9.25    0.39
  -4   3  -5    8.42    0.58
   4   3   5    8.80    0.45
  -4  -3   5    8.47    0.45
  -4   3  -5    8.58    0.42
  -4  -3   5    8.65    0.61
  -4   3  -5    8.72    0.45
  -4   3  -5    8.90    0.56
  -4  -3   5    8.02    0.41
  -4  -3   5    8.78    0.58
   4  -3  -5    8.62    0.38
   4   3   5    8.91    0.38
   4  -3   6   79.51    2.73
   4  -3   6   79.45    2.51
  -4  -3  -6   78.54    1.76
   4  -3   6   78.05    1.96
  -4   3   6   78.40    2.26
  -4  -3  -6   82.54    2.44
   4  -3   6   79.75    2.03
  -4   3   6   79.18    1.82
  -4   3  -6   77.46    1.92
  -4   3  -6   76.14    2.41
  -4  -3   6   80.15    1.89
  -4  -3   6   79.95    2.69
  -4  -3   6   80.38    1.97
  -4  -3   6   80.33    2.46
  -4   3  -6   77.82    1.92
   4  -3  -6   81.20    1.81
  -4   3  -6   71.80    2.62
   4  -3   7    0.64    0.30
   4  -3   7    0.90    0.38
  -4  -3  -7    1.60    0.31
  -4  -3  -7    1.46    0.22
   4  -3   7    1.42    0.29
  -4   3  -7    1.10    0.34
  -4  -3   7    1.27    0.38
  -4   3  -7    2.04    0.39
  -4  -3   7    0.45    0.33
  -4  -3   7    0.67    0.35
  -4  -3  -8   93.22    2.14
   4  -3   8   94.97    2.47
  -4   3  -8   95.80    2.34
  -4  -3   8   96.06    2.38
  -4   3  -8   96.10    2.37
   4  -3   9    2.68    0.44
  -4  -3  -9    2.92    0.28
  -4   3  -9    3.19    0.43
  -4   3  -9    3.68    0.43
  -4  -3   9    3.14    0.39
   4  -3  10   48.74    1.57
  -4  -3 -10   47.70    1.28
  -4   3 -10   47.66    1.49
  -4  -3  10   49.28    1.49
  -4   3 -10   45.69    1.43
  -4  -3  11    0.75    0.30
  -4   3 -11    0.15    0.36
   5   3   0    0.16    0.20
   5  -3   0    0.25    0.14
   5  -3   0    0.32    0.19
  -5   3   0    0.09    0.11
   5   3   0    0.04    0.13
  -5  -3   0    0.01    0.10
  -5   3   0    0.03    0.15
  -5  -3   0    0.15    0.11
   5   3   0    0.03    0.14
  -5   3   0    0.48    0.12
  -5  -3   0    0.13    0.14
  -5   3   0    0.06    0.14
   5   3   0    0.04    0.19
  -5  -3  -1  556.69   14.01
   5  -3   1  543.63   15.66
  -5   3   1  558.35   11.09
   5  -3   1  556.05   11.13
   5  -3   1  554.52   14.75
  -5   3   1  563.66   15.63
   5   3  -1  546.37   11.58
   5  -3   1  569.78   11.93
  -5   3   1  554.56   13.92
  -5  -3  -1  548.47   11.23
   5   3  -1  545.04   11.74
  -5   3   1  548.49   11.29
  -5  -3  -1  541.28   15.67
  -5  -3  -1  548.04   11.22
   5  -3  -1  552.71   14.71
   5   3   1  538.76   11.42
   5   3   1  566.02   11.73
  -5   3  -1  539.72   11.21
  -5   3  -1  547.64   14.58
   5   3   1  548.48   14.44
  -5  -3   1  524.43   11.47
  -5  -3   1  546.40   11.72
  -5  -3   1  547.56   14.63
   5  -3  -1  553.17   16.01
   5  -3  -1  576.49   11.30
  -5   3  -1  559.05   11.70
   5   3   1  544.02   15.72
   5  -3  -1  553.11   11.61
  -5  -3   1  539.53   15.29
  -5   3  -1  551.96   15.26
  -5   3   2   24.61    0.70
  -5  -3  -2   25.31    0.89
   5  -3   2   26.18    0.79
  -5   3   2   29.13    0.93
  -5  -3  -2   25.67    0.69
   5   3  -2   24.21    0.75
  -5   3   2   29.23    0.74
   5   3  -2   26.73    0.78
  -5  -3  -2   25.62    0.71
   5  -3   2   25.72    0.79
   5  -3   2   25.53    1.06
  -5  -3  -2   24.52    0.96
  -5   3   2   25.55    0.98
   5  -3  -2   26.75    0.91
   5  -3  -2   25.56    0.99
   5   3   2   25.84    0.98
  -5   3  -2   25.12    0.77
   5   3   2   26.33    0.73
  -5  -3   2   28.88    0.76
  -5   3  -2   24.81    0.95
   5   3   2   24.87    0.71
  -5  -3   2   30.19    1.10
   5  -3  -2   26.36    0.73
  -5  -3   2   29.63    1.00
  -5   3  -2   25.95    1.04
   5   3   2   24.98    0.89
  -5   3  -2   26.16    0.73
   5  -3  -2   25.36    0.73
  -5  -3   2   30.74    0.79
  -5   3   3  142.66    3.81
  -5   3   3  140.63    3.04
   5  -3   3  147.24    3.18
   5   3  -3  141.59    3.09
   5   3  -3  143.17    3.15
  -5  -3  -3  143.33    4.14
  -5  -3  -3  144.29    3.04
   5  -3   3  142.46    4.30
   5  -3   3  136.50    3.91
  -5  -3  -3  153.19    4.15
  -5   3   3  149.16    4.17
  -5  -3  -3  138.99    3.78
   5  -3   3  145.63    3.14
  -5  -3  -3  143.50    2.99
  -5   3   3  147.27    3.00
   5   3   3  147.24    3.07
  -5  -3   3  142.48    3.12
   5  -3  -3  138.74    3.80
   5  -3  -3  139.35    4.17
  -5   3  -3  144.89    3.91
  -5  -3   3  145.83    3.08
   5   3   3  139.81    3.80
  -5   3  -3  148.04    3.07
  -5  -3   3  141.97    4.28
  -5   3  -3  137.69    3.11
   5  -3  -3  149.48    3.04
   5   3   3  142.26    3.00
  -5   3  -3  139.22    4.25
   5  -3  -3  141.61    3.06
  -5  -3   3  144.38    3.92
   5   3   3  139.99    4.14
  -5  -3  -4    5.84    0.31
   5  -3   4    6.98    0.54
  -5  -3  -4    5.73    0.30
   5  -3   4    6.22    0.40
   5  -3   4    5.46    0.38
  -5   3   4    6.33    0.43
   5  -3   4    5.72    0.45
  -5   3   4    6.42    0.32
  -5   3   4    6.08    0.38
  -5  -3  -4    5.74    0.40
  -5  -3  -4    5.96    0.38
  -5  -3   4    5.71    0.37
  -5   3  -4    5.77    0.35
  -5  -3   4    6.06    0.51
  -5  -3   4    6.27    0.34
  -5   3  -4    6.21    0.35
   5  -3  -4    5.95    0.31
  -5   3  -4    6.14    0.48
   5   3   4    5.90    0.38
  -5  -3   4    6.08    0.47
   5   3   4    6.34    0.33
   5  -3  -4    5.78    0.31
  -5   3  -4    6.39    0.46
   5  -3   5   67.15    2.37
  -5   3   5   67.49    1.98
  -5   3   5   69.06    1.58
  -5  -3  -5   66.57    1.56
  -5  -3  -5   65.26    2.12
   5  -3   5   68.92    1.78
  -5  -3  -5   67.12    1.95
   5  -3   5   67.24    1.73
  -5  -3  -5   69.49    1.55
  -5   3  -5   66.26    2.31
  -5   3  -5   68.76    2.13
  -5  -3   5   65.46    2.32
  -5   3  -5   67.36    1.69
   5   3   5   69.71    1.60
  -5   3  -5   70.55    1.67
  -5  -3   5   66.63    1.64
   5  -3  -5   66.85    1.58
   5   3   5   68.26    1.98
  -5  -3   5   67.49    2.13
   5  -3  -5   66.25    1.59
  -5  -3   5   67.48    1.70
  -5  -3  -6   25.56    1.03
  -5   3   6   26.28    0.99
  -5  -3  -6   26.59    0.76
   5  -3   6   25.79    1.28
  -5   3   6   26.03    0.78
   5  -3   6   26.96    1.00
   5  -3   6   25.77    1.21
   5  -3   6   25.77    0.94
  -5   3  -6   24.70    0.87
  -5  -3   6   26.51    0.85
  -5  -3   6   26.78    1.24
  -5   3  -6   24.26    0.86
   5  -3  -6   28.33    0.83
  -5  -3   6   26.01    0.88
  -5   3  -6   26.93    1.16
  -5   3  -6   24.63    1.23
  -5  -3   6   25.76    1.12
  -5  -3  -7  145.48    4.31
  -5  -3  -7  145.02    3.12
   5  -3   7  145.16    3.45
  -5  -3   7  146.69    3.25
  -5   3  -7  144.43    3.32
  -5  -3   7  149.38    4.60
  -5   3  -7  144.31    3.30
  -5  -3   7  143.10    3.35
  -5  -3  -8    5.46    0.36
   5  -3   8    4.86    0.51
  -5   3  -8    5.24    0.47
  -5  -3   8    5.42    0.46
  -5   3  -8    4.99    0.46
   5  -3   9  104.56    2.77
  -5  -3  -9  104.89    2.43
  -5  -3   9  109.35    2.68
  -5   3  -9  108.85    2.65
  -5   3  -9  105.14    2.65
   5  -3  10    7.88    0.65
  -5  -3 -10    8.29    0.47
  -5  -3  10    8.30    0.59
  -5   3 -10    7.77    0.60
  -5   3 -10    7.97    0.61
  -5   3 -11   13.37    0.77
  -5  -3  11   13.32    0.74
   6   3   0  366.08    7.62
   6   3   0  371.60    7.51
  -6  -3   0  378.35    7.60
  -6  -3   0  365.99   10.36
  -6   3   0  352.87    7.45
   6  -3   0  370.39    9.47
   6   3   0  367.13   10.37
  -6   3   0  368.56    7.60
   6  -3   0  363.95   10.37
  -6  -3   0  374.92    9.48
  -6  -3   0  374.44    7.48
   6  -3   0  380.83    7.63
  -6   3   0  373.87    9.48
   6  -3   0  380.03    7.54
  -6   3   0  376.30   10.35
   6   3   0  372.44    9.48
  -6  -3  -1    6.01    0.32
  -6   3   1    5.02    0.32
   6   3  -1    5.22    0.39
   6  -3   1    5.35    0.40
  -6   3   1    5.71    0.41
  -6   3   1    5.20    0.42
   6  -3   1    5.84    0.35
   6  -3   1    5.89    0.35
  -6   3   1    5.12    0.29
   6   3  -1    5.59    0.34
  -6  -3  -1    5.60    0.39
   6  -3   1    5.34    0.43
  -6  -3  -1    5.08    0.28
  -6  -3  -1    5.48    0.40
   6   3  -1    5.19    0.32
   6  -3  -1    5.50    0.38
  -6   3  -1    5.40    0.31
  -6  -3   1    5.57    0.32
   6  -3  -1    5.80    0.32
  -6  -3   1    5.81    0.43
   6  -3  -1    5.84    0.32
  -6   3  -1    5.64    0.44
  -6   3  -1    5.98    0.42
   6  -3  -1    5.65    0.41
   6   3   1    4.35    0.31
  -6   3  -1    5.57    0.34
  -6  -3   1    5.82    0.32
  -6  -3   1    5.58    0.45
  -6   3   2  164.71    3.51
  -6   3   2  167.29    4.38
  -6  -3  -2  162.04    3.50
   6  -3   2  169.64    3.56
  -6  -3  -2  166.29    4.78
  -6  -3  -2  166.67    3.45
   6   3  -2  165.09    3.58
  -6   3   2  161.94    4.78
   6  -3   2  167.87    3.61
   6   3  -2  163.30    3.52
   6  -3   2  166.34    4.47
  -6  -3  -2  162.04    4.37
   6  -3   2  159.12    4.88
  -6   3   2  167.05    3.45
  -6   3  -2  163.81    3.48
  -6  -3   2  165.50    3.50
   6   3   2  168.07    3.55
  -6   3  -2  163.14    4.84
   6   3   2  162.22    4.38
   6   3   2  165.71    3.47
  -6  -3   2  166.60    4.86
   6  -3  -2  165.24    3.50
   6   3   2  169.57    4.82
  -6   3  -2  164.75    3.56
  -6   3  -2  167.14    4.45
   6  -3  -2  164.91    4.39
   6  -3  -2  162.66    4.81
  -6  -3   2  164.15    3.55
  -6  -3   2  164.39    4.45
   6  -3  -2  165.03    3.53
  -6   3   3    1.92    0.27
  -6  -3  -3    2.10    0.28
   6   3  -3    1.92    0.25
  -6  -3  -3    2.28    0.24
   6  -3   3    2.02    0.34
   6   3  -3    1.98    0.25
  -6   3   3    2.40    0.29
  -6   3   3    1.89    0.21
  -6  -3  -3    1.75    0.29
  -6  -3  -3    2.01    0.24
   6  -3   3    1.47    0.24
   6  -3   3    1.47    0.24
  -6   3   3    2.02    0.22
   6  -3   3    1.51    0.29
  -6   3  -3    2.17    0.24
  -6   3  -3    1.74    0.33
  -6  -3   3    1.68    0.31
  -6  -3   3    1.68    0.23
   6  -3  -3    1.81    0.26
   6   3   3    2.08    0.29
   6  -3  -3    1.73    0.21
  -6   3  -3    1.81    0.25
   6  -3  -3    1.76    0.22
   6   3   3    2.35    0.26
  -6  -3   3    1.61    0.27
  -6   3  -3    1.86    0.30
  -6  -3   3    1.68    0.21
   6  -3  -3    1.66    0.25
   6  -3   4   38.13    1.40
   6  -3   4   38.35    1.53
   6  -3   4   40.12    1.16
  -6  -3  -4   39.54    1.37
  -6  -3  -4   41.47    1.28
  -6   3   4   36.42    1.00
   6  -3   4   38.76    1.13
  -6  -3  -4   38.58    0.98
  -6   3   4   36.42    1.26
   6   3  -4   35.96    1.09
  -6  -3  -4   41.39    1.02
   6  -3  -4   38.82    1.02
  -6   3  -4   37.78    1.05
  -6  -3   4   39.70    1.09
  -6   3  -4   36.53    1.47
  -6  -3   4   38.74    1.05
   6   3   4   37.35    1.03
  -6   3  -4   36.66    1.09
   6   3   4   34.74    1.24
  -6  -3   4   40.17    1.52
   6  -3  -4   38.44    1.02
   6  -3  -4   37.54    1.39
  -6   3  -4   37.70    1.37
  -6  -3   4   38.47    1.37
  -6  -3  -5   25.17    0.95
   6  -3   5   23.69    1.15
  -6  -3  -5   25.89    0.76
  -6  -3  -5   25.26    0.74
   6  -3   5   24.71    1.24
  -6  -3  -5   26.22    1.04
  -6   3   5   24.87    0.96
   6  -3   5   26.61    0.95
   6  -3   5   24.68    0.89
  -6   3   5   25.93    0.77
   6   3   5   26.72    0.82
   6  -3  -5   26.21    0.81
  -6  -3   5   25.16    1.08
  -6  -3   5   25.37    0.84
  -6   3  -5   24.50    1.16
   6  -3  -5   25.00    0.77
  -6   3  -5   26.48    0.84
  -6  -3   5   25.25    0.82
  -6   3  -5   24.12    0.85
  -6   3  -5   24.97    1.07
   6   3   5   25.22    0.97
  -6  -3   5   25.77    1.19
   6  -3   6   53.28    1.50
  -6   3   6   51.79    1.33
  -6  -3  -6   51.30    1.78
  -6  -3  -6   52.87    1.30
   6  -3   6   51.98    2.04
   6  -3   6   53.67    1.57
  -6   3   6   51.47    1.67
  -6  -3   6   51.43    1.44
  -6   3  -6   51.82    1.43
   6  -3  -6   52.70    1.35
  -6  -3   6   51.38    1.39
  -6   3  -6   51.43    1.41
   6  -3  -6   51.96    1.34
  -6  -3   6   51.48    1.98
  -6  -3  -7   43.85    1.17
   6  -3   7   46.08    1.46
  -6  -3   7   45.44    1.27
  -6  -3   7   44.85    1.33
  -6   3  -7   43.28    1.30
  -6   3  -7   43.67    1.31
   6  -3  -7   46.13    1.23
   6  -3   8   61.49    1.86
  -6  -3  -8   62.23    1.54
  -6   3  -8   61.59    1.71
  -6  -3   8   62.85    1.74
  -6   3  -8   62.20    1.70
  -6  -3  -9    7.77    0.44
   6  -3   9    7.67    0.63
  -6   3  -9    9.07    0.60
  -6  -3   9    7.55    0.56
  -6   3  -9    8.90    0.58
  -6  -3 -10   31.76    1.01
   6  -3  10   32.58    1.31
  -6   3 -10   33.03    1.18
  -6   3 -10   33.86    1.20
  -6  -3  10   33.64    1.20
  -6  -3  11   42.43    1.43
  -7  -3   0    0.27    0.20
  -7   3   0    0.18    0.15
   7   3   0    0.26    0.23
  -7  -3   0    0.15    0.14
  -7   3   0    0.18    0.20
   7  -3   0   -0.02    0.15
  -7  -3   0    0.53    0.15
  -7  -3   0    0.27    0.20
   7  -3   0   -0.02    0.21
   7  -3   0    0.25    0.16
  -7   3   0    0.18    0.13
   7  -3   0    0.27    0.23
   7   3   0    0.19    0.17
  -7   3   0    0.22    0.21
   7   3   0    0.62    0.19
   7   3   0    0.51    0.25
  -7   3   1  120.52    2.68
  -7  -3  -1  119.86    2.68
   7  -3   1  123.59    2.73
   7   3  -1  121.91    2.74
  -7   3   1  123.38    3.36
  -7  -3  -1  121.68    3.67
  -7  -3  -1  120.37    3.36
   7   3  -1  118.12    2.68
  -7  -3  -1  121.76    2.64
   7  -3   1  120.34    3.73
   7  -3   1  119.34    3.40
   7   3  -1  120.63    3.73
  -7   3   1  121.47    3.65
   7  -3   1  123.05    2.76
  -7   3   1  115.29    2.61
  -7   3  -1  121.91    2.64
  -7  -3   1  120.66    2.70
   7  -3  -1  120.33    3.69
  -7   3  -1  124.45    3.70
  -7  -3   1  120.29    3.39
  -7   3  -1  122.33    3.39
   7  -3  -1  124.31    2.70
   7   3   1  113.99    3.35
  -7   3  -1  122.46    2.71
   7  -3  -1  121.79    2.71
  -7  -3   1  124.07    3.72
   7   3   1  124.09    2.73
   7   3   1  124.09    2.67
   7  -3  -1  119.94    3.36
   7   3   1  120.17    3.69
  -7  -3   1  120.74    2.65
  -7   3   2   12.65    0.64
  -7  -3  -2   12.68    0.68
  -7  -3  -2   12.86    0.48
   7  -3   2   13.31    0.57
   7   3  -2   13.93    0.56
  -7   3   2   13.24    0.70
  -7   3   2   13.11    0.49
   7  -3   2   12.10    0.66
   7  -3   2   13.25    0.57
  -7  -3  -2   12.61    0.62
  -7   3   2   13.01    0.51
  -7  -3  -2   12.74    0.50
   7  -3   2   13.28    0.76
   7   3  -2   12.80    0.55
   7  -3  -2   12.86    0.71
  -7  -3   2   13.35    0.53
  -7   3  -2   13.01    0.68
   7   3   2   12.92    0.71
  -7   3  -2   14.02    0.75
   7  -3  -2   12.81    0.64
  -7  -3   2   13.89    0.68
   7  -3  -2   13.20    0.53
   7   3   2   13.46    0.51
   7  -3  -2   12.92    0.53
   7   3   2   12.92    0.53
  -7  -3   2   12.93    0.73
  -7   3  -2   12.80    0.53
  -7   3  -2   13.04    0.50
  -7  -3   2   13.34    0.52
   7   3   2   12.89    0.64
  -7   3   3   58.81    1.81
   7   3  -3   60.45    1.50
   7  -3   3   58.97    2.10
  -7  -3  -3   58.17    1.40
  -7  -3  -3   57.24    1.42
  -7   3   3   59.19    1.96
  -7   3   3   58.18    1.43
  -7   3   3   60.97    1.41
   7  -3   3   58.02    1.52
  -7  -3  -3   56.33    1.78
  -7  -3  -3   57.66    1.95
   7  -3   3   55.76    1.90
   7   3  -3   62.59    1.54
   7  -3   3   56.19    1.54
   7   3   3   56.70    1.80
  -7  -3   3   57.79    2.05
  -7   3  -3   57.57    2.03
   7  -3  -3   54.68    1.43
  -7  -3   3   60.32    1.50
  -7   3  -3   59.38    1.46
  -7   3  -3   57.72    1.87
   7  -3  -3   56.70    1.44
   7   3   3   58.88    1.47
  -7  -3   3   58.85    1.46
  -7   3  -3   58.12    1.50
  -7  -3   3   61.35    1.90
   7  -3  -3   55.99    1.80
   7  -3  -3   54.33    1.97
  -7  -3  -4   43.58    1.58
   7  -3   4   44.69    1.32
  -7  -3  -4   44.23    1.47
  -7   3   4   47.06    1.17
   7  -3   4   45.95    1.35
   7  -3   4   43.86    1.76
  -7  -3  -4   44.32    1.14
   7   3  -4   44.07    1.27
  -7  -3  -4   45.09    1.16
  -7   3   4   44.22    1.46
   7  -3   4   44.45    1.61
   7   3  -4   43.10    1.25
   7   3   4   43.24    1.47
  -7   3  -4   42.20    1.56
   7  -3  -4   43.71    1.18
   7  -3  -4   42.71    1.61
  -7   3  -4   43.82    1.71
  -7   3  -4   43.17    1.20
   7  -3  -4   42.93    1.19
   7   3   4   45.05    1.21
  -7  -3   4   45.17    1.20
  -7  -3   4   44.55    1.56
  -7   3  -4   43.86    1.25
   7  -3  -4   44.74    1.48
  -7  -3   4   45.29    1.71
  -7  -3   4   42.49    1.22
  -7  -3  -5   52.64    1.72
   7  -3   5   54.43    2.11
  -7  -3  -5   54.51    1.35
  -7   3   5   53.24    1.74
  -7  -3  -5   57.31    1.39
   7  -3   5   52.47    1.52
   7  -3   5   54.17    1.57
  -7   3   5   53.85    1.38
  -7   3  -5   53.27    1.47
   7  -3  -5   55.03    1.41
   7  -3  -5   54.74    1.40
  -7   3  -5   53.57    1.44
  -7  -3   5   55.52    1.49
   7   3   5   55.09    1.43
  -7  -3   5   53.68    1.42
  -7  -3   5   55.41    2.05
  -7   3   6   45.82    1.52
  -7  -3  -6   43.01    1.15
   7  -3   6   42.78    1.37
   7  -3   6   41.40    1.32
  -7   3   6   43.99    1.18
   7  -3  -6   43.39    1.21
   7  -3  -6   42.31    1.18
  -7   3  -6   43.83    1.29
  -7   3  -6   41.92    1.25
  -7  -3   6   43.63    1.28
  -7  -3   6   44.05    1.23
  -7  -3  -7    7.13    0.41
   7  -3   7    7.14    0.55
  -7  -3   7    7.13    0.47
  -7   3  -7    8.31    0.52
  -7   3  -7    8.31    0.52
  -7  -3   7    7.25    0.50
   7  -3  -7    7.83    0.45
  -7  -3  -8   51.86    1.37
   7  -3   8   50.57    1.66
  -7  -3   8   53.13    1.55
  -7   3  -8   50.81    1.52
  -7   3  -8   53.16    1.55
  -7  -3  -9   21.84    0.78
   7  -3   9   21.24    1.02
  -7  -3   9   21.28    0.92
  -7   3  -9   21.80    0.91
  -7   3  -9   22.59    0.93
  -7  -3 -10   58.68    1.58
   7  -3  10   58.19    1.91
  -7   3 -10   58.47    1.76
  -7   3 -10   60.28    1.76
  -7  -3  10   62.66    1.80
  -8   3   0   31.68    1.28
  -8  -3   0   31.02    1.28
   8   3   0   31.95    1.33
  -8  -3   0   30.79    0.92
   8  -3   0   30.56    0.95
   8   3   0   32.60    0.96
   8  -3   0   30.74    1.21
  -8   3   0   31.05    1.18
   8   3   0   31.04    0.96
   8   3   0   31.34    1.23
  -8   3   0   31.17    0.89
   8  -3   0   31.19    1.34
  -8  -3   0   30.67    1.17
  -8   3   0   31.64    0.94
   8  -3   0   30.57    0.96
  -8  -3   0   30.42    0.90
  -8  -3  -1   10.14    0.60
   8  -3   1    9.09    0.49
   8   3  -1   11.46    0.56
  -8  -3  -1    9.27    0.61
  -8   3   1   10.00    0.46
  -8   3   1   10.10    0.63
   8   3  -1    9.55    0.66
  -8  -3  -1   10.09    0.47
  -8  -3  -1    9.15    0.44
  -8   3   1   10.20    0.59
   8  -3   1   11.69    0.71
   8   3  -1    9.57    0.53
   8   3  -1    9.62    0.71
   8  -3   1    9.13    0.74
   8  -3   1    9.97    0.54
  -8   3   1   10.13    0.44
   8   3   1   11.31    0.55
   8  -3  -1    9.59    0.62
   8  -3  -1    9.72    0.71
  -8  -3   1    9.27    0.44
  -8  -3   1    9.84    0.47
   8  -3  -1   11.03    0.52
   8   3   1    9.91    0.63
  -8   3  -1    9.89    0.50
  -8  -3   1    9.21    0.65
  -8   3  -1    9.91    0.62
   8   3   1    9.52    0.68
   8  -3  -1    9.19    0.49
  -8   3  -1   10.50    0.69
  -8   3  -1   10.04    0.45
   8   3   1    9.89    0.53
  -8  -3   1    9.16    0.60
   8  -3   2    0.96    0.33
  -8   3   2    0.85    0.35
   8   3  -2    1.95    0.32
   8  -3   2    2.08    0.36
   8   3  -2    0.93    0.23
  -8  -3  -2    1.34    0.31
   8  -3   2    1.60    0.34
  -8  -3  -2    1.18    0.21
   8  -3   2    2.00    0.35
  -8   3  -2    0.75    0.25
  -8  -3   2    1.29    0.22
  -8  -3   2    1.68    0.26
   8  -3  -2    1.45    0.27
   8   3   2    0.72    0.27
  -8   3  -2    0.80    0.21
   8  -3  -2    1.17    0.30
   8  -3  -2    1.49    0.30
   8   3   2    0.75    0.22
   8  -3  -2    1.79    0.32
  -8   3  -2    0.20    0.37
  -8   3  -2    1.10    0.37
  -8  -3  -3   67.72    1.64
   8  -3   3   69.51    1.77
  -8  -3  -3   68.90    1.68
  -8   3   3   67.17    1.68
   8   3  -3   66.73    1.74
  -8   3   3   67.36    2.10
  -8  -3  -3   67.62    2.09
   8  -3   3   69.06    1.80
   8  -3   3   69.61    2.43
   8   3  -3   66.11    1.72
  -8   3  -3   70.82    1.72
  -8  -3   3   66.54    1.68
   8  -3  -3   67.37    1.69
   8   3   3   65.11    2.09
  -8   3  -3   68.38    1.76
  -8  -3   3   67.71    1.72
   8  -3  -3   68.15    2.11
   8  -3  -3   66.22    1.68
  -8  -3   3   67.37    2.36
   8   3   3   66.87    1.70
  -8  -3  -4    5.84    0.38
   8  -3   4    4.67    0.42
   8   3  -4    4.91    0.42
  -8   3   4    4.85    0.35
   8   3  -4    4.24    0.41
  -8   3   4    4.40    0.44
  -8  -3  -4    4.55    0.34
   8  -3   4    5.31    0.58
   8  -3   4    4.68    0.44
  -8   3  -4    5.08    0.41
  -8  -3   4    4.66    0.38
   8   3   4    4.72    0.44
   8  -3  -4    4.54    0.34
  -8  -3   4    5.24    0.38
  -8   3  -4    4.82    0.40
   8   3   4    4.34    0.38
   8  -3  -4    4.68    0.36
  -8  -3  -5   24.98    0.82
  -8   3   5   25.32    0.82
  -8  -3  -5   25.28    0.81
   8  -3   5   25.97    0.95
   8  -3   5   25.32    0.97
  -8  -3   5   24.38    0.88
  -8   3  -5   24.91    0.89
  -8  -3   5   25.35    0.86
   8  -3  -5   24.20    0.82
   8  -3  -5   24.86    0.83
   8   3   5   25.36    0.86
  -8   3  -5   25.32    0.87
  -8   3   6    0.93    0.22
  -8  -3  -6    1.94    0.27
   8  -3   6    1.37    0.34
  -8   3  -6    0.69    0.26
  -8  -3   6    1.37    0.27
  -8  -3   6    1.11    0.25
   8  -3  -6    1.66    0.27
  -8   3  -6    0.89    0.28
  -8  -3  -7   22.81    0.79
   8  -3   7   22.28    1.01
  -8   3  -7   22.35    0.92
   8  -3  -7   23.72    0.85
  -8   3  -7   23.97    0.95
  -8  -3   7   23.36    0.90
   8  -3   8    1.80    0.41
  -8  -3  -8    1.83    0.28
  -8  -3   8    2.27    0.36
  -8   3  -8    1.86    0.36
  -8   3  -8    2.04    0.37
  -8  -3  -9  106.24    2.50
   8  -3   9  102.03    2.85
  -8   3  -9  101.02    2.65
  -8   3  -9  104.78    2.67
  -8  -3   9  110.43    2.74
   9   3   0    0.28    0.20
  -9   3   0    0.31    0.30
  -9   3   0    0.07    0.20
  -9  -3   0    0.34    0.19
  -9  -3   0    0.09    0.16
   9   3   0    0.25    0.19
   9   3   0    0.01    0.24
   9  -3   0    0.19    0.24
   9  -3   0    0.51    0.21
  -9   3   0    0.26    0.18
   9   3  -1    3.47    0.35
   9  -3   1    4.48    0.42
   9  -3   1    4.32    0.39
  -9   3   1    3.00    0.30
  -9  -3  -1    2.97    0.30
  -9  -3  -1    2.76    0.32
  -9   3   1    3.51    0.49
   9   3  -1    2.94    0.34
   9   3  -1    4.22    0.51
  -9   3   1    2.84    0.34
   9   3   1    2.96    0.34
  -9   3  -1    3.15    0.34
   9  -3  -1    3.26    0.36
   9  -3  -1    3.66    0.40
  -9   3  -1    3.40    0.32
   9   3   1    3.02    0.33
  -9  -3   1    3.33    0.31
  -9  -3   1    3.57    0.32
  -9  -3  -2   31.31    0.98
  -9   3   2   33.00    0.99
   9   3  -2   31.20    1.03
   9  -3   2   32.80    1.06
  -9  -3  -2   32.99    0.97
   9   3  -2   30.79    1.01
   9  -3   2   31.99    1.07
  -9   3   2   33.36    0.97
   9  -3  -2   31.47    1.01
   9   3   2   32.29    1.02
   9  -3  -2   32.29    1.01
  -9  -3   2   31.99    1.01
  -9  -3   2   32.65    1.00
  -9   3  -2   33.55    0.99
  -9   3  -2   33.04    1.04
  -9  -3  -3   18.07    0.69
   9  -3   3   19.06    0.79
  -9   3   3   18.72    0.70
  -9  -3  -3   18.70    0.69
   9  -3   3   18.28    0.76
   9   3  -3   18.83    0.76
   9   3  -3   19.64    0.75
   9   3   3   19.01    0.73
  -9   3  -3   19.15    0.77
  -9   3  -3   19.29    0.73
  -9  -3   3   17.87    0.73
   9  -3  -3   18.92    0.71
  -9  -3   3   18.57    0.71
   9  -3  -3   18.81    0.71
   9   3  -4   59.15    1.64
   9   3  -4   57.89    1.61
  -9  -3  -4   59.37    1.51
  -9  -3  -4   57.58    1.53
  -9   3   4   58.92    1.54
   9  -3   4   58.10    1.65
   9  -3   4   58.56    1.69
  -9  -3   4   57.96    1.59
   9  -3  -4   58.84    1.56
  -9  -3   4   59.90    1.57
   9   3   4   59.40    1.59
  -9   3  -4   60.10    1.63
   9  -3  -4   58.52    1.56
  -9   3  -4   60.58    1.59
  -9   3   5    2.03    0.29
   9  -3   5    3.29    0.45
   9   3  -5    2.84    0.39
  -9  -3  -5    2.92    0.32
   9   3  -5    2.10    0.35
  -9  -3  -5    2.39    0.30
   9  -3   5    2.88    0.44
  -9  -3   5    2.90    0.33
   9  -3  -5    2.77    0.37
  -9   3  -5    2.13    0.32
   9  -3  -5    2.23    0.32
   9   3   5    2.19    0.35
  -9   3  -5    2.34    0.35
  -9  -3   5    2.68    0.32
  -9   3   6   16.95    0.71
   9  -3   6   19.13    0.91
  -9  -3  -6   17.08    0.69
  -9   3  -6   20.98    0.84
  -9   3  -6   16.64    0.80
   9  -3  -6   16.98    0.71
  -9  -3   6   17.70    0.77
   9  -3  -6   18.14    0.73
  -9  -3   6   17.58    0.74
   9  -3   7    1.78    0.41
  -9  -3  -7    1.90    0.29
  -9   3  -7    2.20    0.38
   9  -3  -7    1.75    0.29
  -9   3  -7    2.03    0.35
  -9  -3   7    1.80    0.34
  -9  -3  -8   50.02    1.38
   9  -3   8   46.29    1.65
  -9   3  -8   48.32    1.51
  -9   3  -8   49.04    1.53
  -9  -3   8   48.41    1.52
  -9  -3  -9    1.42    0.30
   9  -3   9    1.66    0.45
  -9   3  -9    2.20    0.40
  -9  -3   9    1.39    0.36
  10   3   0   27.38    0.96
  10  -3   0   27.82    0.97
  10   3   0   28.60    0.96
  10  -3   0   27.76    0.97
 -10  -3   0   29.25    0.95
 -10   3   0   27.54    0.90
 -10  -3   0   28.19    0.91
 -10   3   0   27.81    0.94
 -10   3   1    0.37    0.21
  10  -3   1    0.82    0.26
 -10  -3  -1    0.90    0.23
 -10   3   1    0.45    0.19
  10   3  -1    0.33    0.21
 -10  -3  -1    0.81    0.23
  10   3  -1    0.89    0.23
  10  -3   1    0.73    0.25
 -10   3  -1    0.46    0.23
 -10  -3   1    0.75    0.23
  10  -3  -1    0.94    0.25
 -10  -3   1    0.71    0.22
  10  -3  -1    1.06    0.26
 -10   3  -1    0.42    0.22
  10   3   1    0.50    0.22
 -10   3   2   48.11    1.27
  10   3  -2   45.25    1.34
  10  -3   2   45.22    1.37
  10   3  -2   44.27    1.35
 -10   3   2   44.59    1.29
  10  -3   2   44.86    1.38
 -10  -3  -2   45.82    1.29
 -10  -3  -2   45.50    1.27
  10  -3  -2   43.99    1.32
 -10   3  -2   44.32    1.28
  10  -3  -2   45.15    1.32
  10   3   2   43.54    1.32
 -10  -3   2   45.78    1.29
 -10   3  -2   44.95    1.34
 -10  -3   2   45.80    1.32
 -10  -3  -3   27.96    0.93
  10  -3   3   27.26    1.05
  10   3  -3   30.70    1.05
 -10  -3  -3   28.91    0.93
 -10   3   3   28.72    0.94
  10  -3   3   28.21    1.04
  10   3  -3   27.49    1.00
 -10  -3   3   27.47    0.96
 -10  -3   3   27.37    0.93
 -10   3  -3   28.62    1.00
 -10   3  -3   29.86    0.97
  10   3   3   28.86    1.00
  10  -3  -3   28.94    0.97
  10  -3  -3   28.17    0.96
  10  -3   4   62.53    1.83
 -10  -3  -4   63.03    1.64
  10   3  -4   62.26    1.75
  10   3  -4   64.25    1.79
 -10   3   4   64.59    1.68
  10  -3   4   62.83    1.80
 -10  -3  -4   64.77    1.68
 -10   3  -4   62.93    1.76
  10  -3  -4   61.84    1.70
  10   3   4   63.83    1.74
 -10  -3   4   63.03    1.69
 -10  -3   4   64.45    1.74
 -10   3  -4   64.28    1.71
  10  -3  -4   62.45    1.70
 -10   3   5   50.05    1.42
 -10  -3  -5   50.78    1.41
  10   3  -5   47.74    1.51
 -10  -3  -5   49.31    1.38
  10  -3   5   50.05    1.60
  10   3  -5   49.45    1.51
 -10   3  -5   52.79    1.53
 -10   3  -5   51.54    1.48
 -10  -3   5   50.82    1.45
  10  -3  -5   50.40    1.45
 -10  -3   5   49.22    1.48
  10  -3  -5   50.88    1.45
  10  -3   6   25.92    1.11
 -10  -3  -6   27.25    0.93
 -10   3   6   26.64    0.94
 -10  -3   6   27.72    0.99
  10  -3  -6   28.91    1.00
  10  -3  -6   25.82    0.96
 -10  -3   6   26.27    1.01
 -10   3  -6   26.03    0.99
 -10   3  -6   26.93    1.03
  10  -3   7   17.62    0.92
 -10  -3  -7   16.76    0.73
 -10   3  -7   17.36    0.82
 -10  -3   7   16.15    0.79
 -10   3  -7   17.89    0.83
  10  -3  -7   16.98    0.77
 -10  -3  -8    3.04    0.38
  10  -3   8    3.48    0.55
 -10  -3   8    2.86    0.43
 -10   3  -8    3.76    0.49
 -11  -3   0    0.18    0.20
  11  -3   0    0.39    0.25
  11   3   0    0.24    0.24
 -11   3   0    0.12    0.21
  11  -3   0    0.58    0.25
 -11   3   0    0.40    0.24
 -11  -3   0    0.08    0.21
  11   3  -1   98.61    2.54
 -11  -3  -1  103.96    2.49
  11   3  -1  102.56    2.52
 -11  -3  -1  101.29    2.45
  11  -3   1   99.13    2.53
  11  -3   1  100.92    2.57
 -11   3   1  103.38    2.43
 -11   3   1  101.53    2.49
  11  -3  -1  102.17    2.53
 -11  -3   1  101.92    2.46
  11   3   1   99.83    2.53
 -11  -3   1  100.39    2.50
 -11   3  -1  101.99    2.44
  11  -3  -1  100.29    2.53
 -11   3  -1  101.94    2.51
 -11   3   2    1.85    0.31
  11   3  -2    2.40    0.36
  11  -3   2    2.15    0.37
  11   3  -2    1.80    0.32
 -11  -3  -2    2.19    0.33
  11  -3   2    2.33    0.37
 -11  -3  -2    2.21    0.32
 -11  -3   2    2.37    0.35
  11   3   2    2.16    0.35
  11  -3  -2    2.44    0.33
 -11   3  -2    2.33    0.35
  11  -3  -2    2.15    0.32
 -11  -3   2    2.20    0.37
 -11   3  -2    1.91    0.35
 -11  -3  -3   35.43    1.13
 -11   3   3   35.00    1.12
  11  -3   3   35.91    1.26
  11  -3   3   34.23    1.21
  11   3  -3   34.70    1.19
 -11  -3  -3   34.44    1.10
  11   3  -3   35.13    1.21
  11  -3  -3   35.61    1.15
 -11  -3   3   35.94    1.14
 -11   3  -3   34.73    1.20
 -11  -3   3   36.57    1.18
 -11   3  -3   35.39    1.17
  11  -3  -3   35.43    1.17
  11   3   3   34.90    1.18
 -11   3   4   34.14    1.12
 -11  -3  -4   35.33    1.12
  11   3  -4   35.58    1.23
  11  -3   4   34.27    1.27
  11   3  -4   34.89    1.20
  11  -3   4   34.73    1.25
 -11  -3  -4   35.48    1.13
  11  -3  -4   34.31    1.15
  11   3   4   34.56    1.18
 -11  -3   4   35.61    1.16
  11  -3  -4   34.70    1.16
 -11  -3   4   35.58    1.18
 -11   3  -4   35.72    1.21
 -11   3  -4   35.15    1.17
 -11  -3  -5   63.02    1.72
 -11   3   5   65.83    1.76
  11   3  -5   66.33    1.91
  11   3  -5   65.52    1.87
  11  -3   5   61.41    1.95
 -11   3  -5   66.90    1.87
  11  -3  -5   63.97    1.80
  11  -3  -5   63.25    1.79
 -11  -3   5   64.94    1.78
 -11   3  -5   65.98    1.82
 -11  -3   5   64.13    1.82
 -11   3   6    6.23    0.49
 -11  -3  -6    6.25    0.49
  11  -3   6    6.34    0.61
  11  -3  -6    6.59    0.51
 -11  -3   6    6.58    0.55
 -11   3  -6    6.71    0.55
 -11   3  -6    6.04    0.53
  11  -3  -6    6.71    0.50
 -12   3   0  221.20    4.79
 -12  -3   0  219.16    4.89
  12   3   0  219.24    4.95
  12  -3   0  216.49    4.91
 -12  -3   0  217.38    4.81
  12  -3   0  216.37    4.95
 -12   3   0  217.41    4.90
 -12  -3  -1    3.73    0.40
 -12  -3  -1    3.54    0.39
  12   3  -1    3.13    0.44
  12  -3   1    3.38    0.44
  12  -3   1    3.50    0.45
 -12   3   1    3.67    0.41
 -12   3  -1    3.59    0.38
 -12  -3   1    3.12    0.37
 -12  -3   1    3.70    0.42
  12  -3  -1    3.89    0.45
  12  -3  -1    2.97    0.42
 -12   3  -1    3.16    0.39
  12   3   1    3.83    0.45
  12   3  -2   86.78    2.33
  12  -3   2   91.35    2.39
 -12   3   2   88.71    2.28
  12   3  -2   87.85    2.37
 -12  -3  -2   88.35    2.28
  12  -3   2   88.83    2.40
 -12  -3  -2   89.55    2.25
 -12   3  -2   89.47    2.26
 -12  -3   2   90.77    2.27
  12  -3  -2   88.77    2.33
  12   3   2   82.91    2.32
 -12   3  -2   87.59    2.32
  12  -3  -2   86.73    2.32
 -12  -3   2   90.61    2.31
  12   3  -3   23.36    1.00
  12  -3   3   22.87    1.03
 -12   3   3   24.64    0.93
  12  -3   3   24.46    1.02
  12   3  -3   24.06    0.99
 -12  -3  -3   23.39    0.90
 -12  -3  -3   23.30    0.91
 -12  -3   3   24.07    0.93
 -12  -3   3   24.20    0.96
  12  -3  -3   23.83    0.95
  12  -3  -3   23.18    0.96
  12   3   3   21.96    0.96
 -12   3  -3   23.87    0.98
 -12   3  -3   24.46    0.94
  12   3  -4   67.12    1.95
  12   3  -4   67.06    1.93
 -12   3   4   65.68    1.83
  12  -3   4   65.05    2.00
 -12  -3  -4   67.51    1.85
 -12  -3  -4   65.08    1.80
  12   3   4   63.69    1.89
 -12  -3   4   69.61    1.91
 -12   3  -4   65.13    1.86
 -12  -3   4   68.30    1.86
  12  -3  -4   63.96    1.86
 -12   3  -4   66.05    1.92
  12  -3  -4   66.63    1.87
  12   3  -5    0.90    0.32
 -12   3   5    0.94    0.29
  12  -3  -5    0.92    0.30
 -12   3  -5    0.40    0.30
 -12  -3   5    1.04    0.29
 -13  -3   0    0.06    0.24
 -13   3   0    0.42    0.25
 -13  -3   0    0.13    0.23
 -13   3   0   -0.12    0.24
  13  -3   0    0.36    0.27
  13  -3   0   -0.03    0.26
  13   3   0    0.03    0.27
  13  -3   1  118.94    3.15
  13   3  -1  121.28    3.15
 -13   3   1  125.91    3.09
 -13  -3  -1  123.70    3.02
 -13  -3  -1  125.57    3.07
  13  -3   1  127.72    3.17
 -13  -3   1  126.54    3.04
  13  -3  -1  122.78    3.11
 -13  -3   1  125.69    3.09
 -13   3  -1  128.51    3.03
 -13   3  -1  123.47    3.09
  13   3   1  122.55    3.12
 -13  -3  -2   13.26    0.71
  13  -3   2   13.13    0.76
 -13   3   2   13.20    0.71
  13  -3  -2   12.84    0.75
 -13  -3   2   12.73    0.70
  13   3   2   12.50    0.74
 -13   3  -2   13.40    0.71
   0  -4   0  388.43    8.51
   0   4   0  393.65   11.66
   0   4   0  407.91   10.35
   0  -4   0  407.58    8.59
   0   4   0  426.51   11.64
   0  -4   0  413.41   10.73
   0   4   0  423.74   10.65
   0  -4   0  414.22   11.76
   0   4  -1   -0.52    0.17
   0   4   1   -0.29    0.08
   0  -4  -1   -0.47    0.09
   0   4  -1    0.16    0.22
   0  -4  -1   -0.42    0.07
   0  -4   1   -0.36    0.17
   0   4  -1    0.32    0.23
   0  -4   1   -0.31    0.20
   0  -4   1    0.01    0.15
   0  -4   1   -0.52    0.20
   0  -4   2  181.01    3.83
   0  -4   2  182.81    4.77
   0  -4   2  181.92    5.23
   0  -4   2  178.98    3.77
   0  -4   3   -0.01    0.12
   0  -4   3    0.09    0.14
   0  -4   3    0.09    0.18
   0  -4   3    0.08    0.18
   0   4   4  499.73   13.21
   0  -4  -4  512.19   13.59
   0   4   4  447.64   12.16
   0   4   4  479.43   13.22
   0  -4  -4  495.45   13.31
   0  -4  -4  461.96   12.05
   0  -4  -4  487.65   12.19
   0  -4   4  486.58   10.11
   0  -4   4  479.24   13.87
   0  -4   4  487.01   12.37
   0  -4   5   -0.12    0.33
   0  -4   5   -0.05    0.20
   0  -4   5    0.29    0.19
   0   4  -5    0.14    0.36
   0  -4   5    0.02    0.31
   0  -4  -5   -0.41    0.17
   0   4  -5   -0.16    0.28
   0  -4   6  299.54    7.94
   0   4  -6  295.08    7.93
   0  -4   6  301.08    8.69
   0  -4  -6  317.45    8.31
   0  -4   6  285.76    6.21
   0   4  -6  284.66    8.77
   0  -4   6  308.36    6.39
   0  -4   7    0.12    0.18
   0   4  -7    0.30    0.40
   0  -4  -7    0.19    0.23
   0  -4   7   -0.03    0.21
   0  -4   7    0.28    0.28
   0  -4   8   31.56    1.09
   0  -4   8   32.43    1.04
   0  -4   9    0.48    0.26
   0  -4  10   10.03    0.66
   0  -4  11    0.17    0.27
  -1   4   0    0.38    0.16
   1  -4   0    0.04    0.11
  -1  -4   0    0.05    0.20
   1  -4   0    0.12    0.15
  -1  -4   0   -0.13    0.09
  -1   4   0    0.13    0.16
   1   4   0    0.13    0.13
  -1   4   0    0.13    0.13
   1  -4   0    0.12    0.14
  -1   4   0    0.02    0.12
  -1  -4   0   -0.29    0.19
  -1   4   0   -0.21    0.10
   1   4   0   -0.09    0.11
   1   4  -1  154.32    4.39
  -1   4   1  169.30    4.23
   1  -4   1  177.16    4.51
   1  -4   1  174.96    3.48
   1  -4   1  186.54    4.82
  -1   4   1  160.27    4.65
  -1   4   1  167.78    4.28
   1  -4   1  168.69    4.36
  -1  -4  -1  169.66    4.33
  -1  -4  -1  165.54    3.39
   1  -4   1  174.15    3.51
   1   4  -1  150.12    4.78
  -1   4   1  165.62    4.64
   1  -4   1  171.27    4.78
  -1  -4  -1  172.86    4.69
  -1   4  -1  167.51    3.42
  -1   4  -1  165.96    4.36
  -1  -4   1  171.58    3.46
   1  -4  -1  170.60    4.35
  -1   4  -1  169.91    4.35
   1  -4  -1  182.94    4.81
   1  -4  -1  171.32    4.70
  -1  -4   1  168.03    4.82
  -1   4  -1  158.53    4.77
   1   4   1  162.40    4.25
  -1  -4   1  161.90    3.53
  -1   4  -1  167.23    4.77
   1  -4  -1  175.86    3.49
  -1  -4   1  171.75    4.40
   1   4   1  158.83    4.63
   1  -4  -1  174.54    4.29
   1  -4   2  100.71    2.24
   1  -4   2  101.84    3.07
   1  -4   2  101.38    2.79
  -1   4   2  101.37    2.81
  -1   4   2   99.50    2.81
  -1  -4  -2  105.34    2.79
  -1  -4  -2   94.13    2.54
  -1  -4  -2  102.96    2.02
   1  -4   2  100.50    2.22
  -1  -4  -2  109.91    2.56
  -1   4   2  107.54    2.58
  -1   4   2   97.05    2.57
  -1  -4  -2  105.05    2.80
  -1  -4   2  101.14    3.09
  -1   4  -2  102.00    2.79
   1   4   2   98.93    2.54
  -1   4  -2   97.87    3.05
  -1  -4   2  100.55    2.21
   1  -4  -2  108.16    2.82
   1  -4  -2  102.23    2.58
   1  -4  -2  107.30    2.58
  -1  -4   2  100.57    2.83
   1  -4  -2  103.51    2.05
   1  -4  -2  104.27    2.82
  -1  -4   2   97.47    2.25
   1  -4   3  338.31    6.86
  -1  -4  -3  347.21    9.21
   1  -4   3  337.97    8.68
  -1   4   3  327.35    9.37
  -1  -4  -3  346.29    6.70
  -1   4   3  316.58    8.52
   1  -4   3  343.24    6.97
  -1  -4  -3  365.63    8.38
  -1   4   3  341.03    9.25
  -1  -4  -3  324.32    8.44
   1  -4   3  329.61    9.49
  -1   4   3  365.77    8.48
  -1  -4  -3  347.68    9.33
   1  -4  -3  326.28    8.44
  -1  -4   3  342.61    8.71
  -1  -4   3  332.10    9.51
  -1   4  -3  327.54    9.51
  -1   4  -3  328.92    8.65
  -1  -4   3  338.36    6.84
   1   4   3  310.86    8.38
   1  -4  -3  336.25    9.25
   1  -4  -3  345.08    6.75
  -1  -4   3  335.53    6.98
  -1  -4  -4   47.66    1.33
   1  -4   4   49.23    1.66
  -1   4   4   47.83    1.36
   1  -4   4   50.20    1.82
  -1   4   4   48.16    1.10
  -1   4   4   47.37    1.47
  -1  -4  -4   51.30    1.31
  -1  -4  -4   53.48    1.49
   1  -4   4   51.76    1.30
  -1   4   4   51.25    1.45
  -1   4   4   53.77    1.35
  -1  -4  -4   53.01    1.45
   1  -4   4   49.90    1.34
   1  -4  -4   50.52    1.47
   1   4   4   48.69    1.31
  -1  -4   4   48.44    1.32
   1   4   4   50.60    1.41
  -1   4  -4   48.58    1.85
  -1  -4   4   49.39    1.27
  -1  -4   4   51.10    1.83
  -1   4  -4   49.24    1.64
   1  -4  -4   48.20    1.33
  -1  -4   4   49.88    1.67
  -1  -4  -5  488.11   12.05
  -1   4   5  482.54   12.45
   1  -4   5  496.84   12.39
   1  -4   5  487.60    9.95
   1  -4   5  472.77    9.74
   1  -4   5  485.30   13.53
  -1  -4  -5  503.02   13.32
   1   4   5  457.85   12.04
  -1  -4   5  480.25    9.92
  -1   4  -5  447.57   13.54
  -1  -4   5  487.99   13.51
  -1  -4   5  471.96   12.34
  -1   4  -5  476.48   12.32
  -1  -4   5  483.55    9.72
   1  -4   6   33.43    1.02
   1  -4   6   34.89    1.11
   1  -4   6   34.80    1.38
  -1  -4  -6   35.37    1.14
   1  -4   6   34.63    1.49
  -1  -4   6   34.07    1.45
  -1   4  -6   32.50    1.52
  -1  -4   6   33.64    1.34
  -1   4  -6   35.62    1.36
  -1  -4   6   35.89    1.09
  -1  -4   6   33.30    1.00
   1  -4   7   88.20    2.15
  -1  -4  -7   89.28    2.64
   1  -4   7   90.36    3.06
   1  -4   7   88.60    2.80
   1  -4   7   90.00    2.26
  -1  -4   7   89.27    2.12
  -1  -4   7   88.55    2.76
  -1   4  -7   80.92    3.09
  -1  -4   7   88.26    2.21
  -1   4  -7   87.87    2.76
  -1  -4   7   87.62    3.00
   1  -4   8   31.42    1.04
   1  -4   8   30.96    1.10
  -1  -4   8   29.95    1.00
   1  -4  -8   31.92    1.24
  -1  -4   8   29.43    1.04
   1  -4   9   12.15    0.68
  -1  -4   9   12.05    0.63
   1  -4  10    3.31    0.47
  -1  -4  10    3.29    0.44
   1  -4  11   13.45    0.76
  -1  -4  11   12.43    0.72
  -2   4   0   30.75    0.67
   2  -4   0   27.31    0.85
  -2  -4   0   28.05    0.68
   2  -4   0   26.37    0.69
  -2   4   0   31.93    0.88
   2   4   0   31.60    0.89
   2  -4   0   29.76    0.96
  -2  -4   0   26.51    0.94
  -2  -4   0   26.68    0.69
   2  -4   0   28.30    0.70
   2  -4   0   26.47    0.93
  -2   4   0   30.40    0.69
   2  -4   0   26.97    0.86
  -2   4   0   30.78    0.88
   2   4   0   30.05    0.95
  -2   4   0   31.73    0.94
  -2  -4   0   27.36    0.87
  -2   4   1   82.50    1.76
  -2  -4  -1   84.16    2.40
   2  -4   1   84.28    1.82
   2  -4   1   84.18    2.50
  -2  -4  -1   84.74    1.73
  -2   4   1   86.42    2.21
   2  -4   1   92.93    2.53
   2  -4   1   84.62    2.28
  -2   4   1   86.37    2.19
   2   4  -1   82.04    2.30
  -2  -4  -1   81.67    2.17
   2  -4   1   85.11    1.84
  -2  -4  -1   84.83    2.19
  -2   4   1   82.19    2.39
  -2  -4  -1   84.63    2.39
  -2  -4  -1   81.63    1.75
  -2   4   1   82.89    2.41
  -2   4  -1   80.65    1.81
  -2   4  -1   83.46    1.77
   2  -4  -1   87.63    2.41
  -2  -4   1   80.37    1.83
   2  -4  -1   88.20    1.76
   2  -4  -1   84.53    2.41
   2   4   1   83.76    1.76
   2  -4  -1   86.32    2.20
  -2   4  -1   84.86    2.28
  -2  -4   1   83.04    2.52
   2   4   1   84.79    2.18
   2  -4  -1   84.36    2.20
  -2  -4   1   85.85    1.81
   2   4   1   80.30    2.37
  -2   4  -1   84.49    2.48
  -2  -4   1   82.90    2.30
   2  -4  -1   81.86    1.76
  -2   4   2  174.45    4.31
  -2  -4  -2  166.11    3.40
  -2   4   2  181.63    4.33
  -2  -4  -2  166.65    3.45
   2  -4   2  169.89    4.92
  -2  -4  -2  171.10    4.30
  -2  -4  -2  171.46    4.70
  -2  -4  -2  167.29    4.28
  -2   4   2  170.16    3.46
  -2   4   2  170.45    4.72
  -2   4   2  174.36    4.72
   2  -4   2  171.70    3.61
  -2  -4  -2  167.36    4.70
   2  -4   2  175.85    3.58
  -2  -4   2  170.09    4.92
   2   4   2  173.11    3.46
  -2   4  -2  172.85    3.52
   2  -4  -2  168.22    4.31
  -2  -4   2  171.61    4.50
  -2   4  -2  165.61    3.58
   2  -4  -2  175.33    4.73
   2   4   2  175.14    4.69
  -2   4  -2  170.94    4.47
   2   4   2  170.79    4.29
  -2  -4   2  171.55    3.61
   2  -4  -2  171.94    3.43
   2  -4  -2  168.72    4.72
  -2  -4   2  172.49    3.55
   2  -4  -2  169.27    4.32
   2  -4  -2  165.32    3.47
   2   4   2  166.65    4.29
  -2   4  -2  170.20    4.89
  -2   4   3    2.13    0.13
  -2  -4  -3    1.77    0.15
  -2  -4  -3    1.68    0.14
   2  -4   3    1.40    0.21
  -2   4   3    1.89    0.20
   2  -4   3    1.95    0.31
   2  -4   3    1.76    0.24
   2  -4   3    1.78    0.33
  -2  -4  -3    1.56    0.11
  -2  -4  -3    1.61    0.11
  -2  -4  -3    1.82    0.16
  -2   4   3    2.13    0.17
   2  -4  -3    2.02    0.14
  -2  -4   3    1.78    0.29
  -2   4  -3    1.91    0.22
   2  -4  -3    1.54    0.16
   2   4   3    2.07    0.14
   2   4   3    2.22    0.15
  -2  -4   3    1.52    0.28
  -2   4  -3    2.01    0.29
  -2  -4   3    1.54    0.21
   2  -4  -3    1.61    0.17
   2  -4  -3    2.16    0.20
   2  -4  -3    1.63    0.15
  -2  -4   3    1.69    0.21
  -2   4  -3    1.91    0.32
   2  -4   4  337.92    8.65
  -2  -4  -4  335.33    9.08
   2  -4   4  342.42    9.48
  -2   4   4  329.68    9.39
  -2  -4  -4  328.61    8.29
   2  -4   4  331.85    6.84
  -2   4   4  368.06    8.35
  -2  -4  -4  324.85    6.67
  -2  -4  -4  337.73    6.63
  -2  -4  -4  334.53    9.23
  -2  -4  -4  321.51    8.49
  -2   4   4  334.79    8.57
  -2   4   4  319.96    6.86
   2  -4  -4  332.09    6.77
  -2  -4   4  326.91    6.92
  -2  -4   4  333.37    6.79
  -2   4  -4  343.76    6.82
   2   4   4  331.89    8.35
  -2  -4   4  339.86    9.46
  -2   4  -4  326.86    6.89
   2  -4  -4  320.05    8.32
   2   4   4  339.52    8.32
  -2   4  -4  331.33    8.60
  -2  -4   4  325.41    8.62
   2   4   4  334.97    6.75
   2  -4  -4  333.30    9.12
  -2   4  -4  315.40    9.43
  -2   4   5   66.15    1.85
  -2  -4  -5   66.55    1.78
   2  -4   5   67.16    1.67
   2  -4   5   67.77    1.74
  -2  -4  -5   69.22    1.96
  -2  -4  -5   69.85    1.43
   2  -4   5   65.01    2.32
   2  -4   5   68.21    2.15
  -2   4   5   65.68    1.48
  -2  -4   5   66.07    1.62
  -2  -4   5   64.55    1.69
  -2   4  -5   66.17    2.09
   2   4   5   65.32    1.78
  -2  -4   5   64.25    2.12
  -2  -4   5   66.01    2.32
  -2   4  -5   62.44    2.31
  -2  -4  -6  158.88    4.33
   2  -4   6  156.04    4.77
   2  -4   6  154.11    3.52
  -2  -4  -6  155.32    3.15
   2  -4   6  155.15    4.37
   2  -4   6  145.34    3.38
  -2  -4   6  151.78    4.33
  -2  -4   6  150.59    4.71
  -2   4  -6  157.12    4.31
  -2  -4   6  150.38    3.35
  -2  -4   6  150.99    3.45
  -2   4  -6  142.99    4.73
   2  -4   7   65.81    1.82
   2  -4   7   66.95    2.48
  -2  -4  -7   65.82    2.03
  -2  -4  -7   66.79    1.49
   2  -4   7   62.80    1.70
   2  -4   7   66.07    2.25
  -2  -4   7   66.83    2.22
  -2  -4   7   63.34    1.65
  -2  -4   7   64.14    2.37
  -2  -4   7   64.62    1.75
  -2   4  -7   66.44    2.20
  -2   4  -7   63.68    2.46
  -2  -4  -8    4.18    0.30
   2  -4   8    5.22    0.49
   2  -4   8    3.91    0.39
  -2  -4   8    3.58    0.43
  -2  -4   8    4.29    0.40
   2  -4   9   81.84    2.23
  -2  -4   9   81.91    2.16
  -2   4  -9   83.83    2.16
   2  -4  10    3.70    0.50
  -2  -4  10    4.05    0.47
  -2   4 -10    4.92    0.52
  -2   4 -10    4.14    0.54
   2  -4  11   17.80    0.90
  -2  -4  11   17.24    0.82
  -2   4 -11   16.55    0.89
  -2   4 -11   17.56    0.87
   3  -4   0   -0.07    0.12
   3  -4   0    0.04    0.11
  -3   4   0   -0.03    0.07
  -3   4   0   -0.04    0.13
   3   4   0    0.07    0.10
  -3  -4   0    0.17    0.13
   3  -4   0    0.02    0.09
   3  -4   0    0.05    0.10
  -3   4   0   -0.02    0.13
  -3  -4   0    0.05    0.12
  -3  -4   0    0.07    0.09
   3  -4   0    0.15    0.12
  -3   4   0   -0.14    0.09
  -3  -4   0   -0.07    0.08
   3   4   0    0.07    0.09
  -3  -4   0    0.11    0.13
   3  -4   1   45.02    1.40
  -3  -4  -1   43.41    1.32
  -3   4   1   41.20    0.93
  -3   4   1   39.62    0.95
  -3   4   1   42.40    1.21
   3  -4   1   42.97    1.27
  -3  -4  -1   42.35    1.19
  -3   4   1   40.48    1.20
   3   4  -1   40.02    1.02
   3  -4   1   42.68    1.03
  -3   4   1   41.60    1.30
  -3  -4  -1   42.64    1.31
   3  -4   1   44.00    1.03
  -3  -4  -1   42.97    1.20
  -3  -4  -1   42.72    0.94
  -3  -4  -1   42.20    0.96
  -3  -4   1   41.86    1.01
   3  -4  -1   44.26    0.98
  -3   4  -1   40.66    1.25
  -3  -4   1   42.99    1.40
  -3   4  -1   41.10    1.36
   3  -4  -1   41.87    0.97
   3   4   1   40.24    1.20
   3  -4  -1   45.67    1.33
   3  -4  -1   42.91    1.21
  -3   4  -1   39.44    0.96
  -3  -4   1   43.08    1.28
   3  -4  -1   42.35    1.32
   3  -4  -1   42.56    1.20
  -3  -4   1   43.01    1.00
   3   4   1   40.92    1.19
  -3   4  -1   39.05    0.99
   3   4   1   40.47    0.96
  -3  -4  -2    1.06    0.12
  -3   4   2    1.17    0.19
   3  -4   2    1.72    0.25
  -3   4   2    1.06    0.16
   3  -4   2    0.75    0.25
  -3  -4  -2    1.46    0.16
  -3   4   2    0.89    0.13
  -3  -4  -2    1.47    0.16
  -3  -4  -2    1.16    0.12
   3  -4   2    1.28    0.25
   3  -4   2    1.28    0.20
  -3   4   2    0.82    0.16
  -3   4   2    0.90    0.12
  -3  -4  -2    1.49    0.17
   3   4   2    0.93    0.14
  -3  -4   2    1.41    0.18
   3   4   2    1.02    0.13
   3   4   2    0.75    0.16
   3  -4  -2    1.21    0.17
  -3  -4   2    1.29    0.26
   3  -4  -2    1.57    0.18
  -3   4  -2    0.97    0.21
  -3   4  -2    1.20    0.17
   3  -4  -2    1.44    0.15
  -3   4  -2    1.31    0.23
   3   4   2    0.95    0.15
  -3   4  -2    0.86    0.16
  -3   4   3   89.52    1.93
   3  -4   3   92.32    2.11
   3  -4   3   94.01    2.62
  -3  -4  -3   90.83    2.37
  -3  -4  -3   91.87    2.61
  -3  -4  -3   93.25    1.89
  -3  -4  -3   91.87    2.60
  -3   4   3   90.85    2.41
   3  -4   3   91.90    2.09
   3  -4   3   91.86    2.86
  -3  -4  -3   91.81    2.39
  -3  -4  -3   89.97    1.91
  -3   4   3   87.89    2.63
  -3   4   3   96.34    2.43
   3  -4  -3   93.07    2.65
   3   4   3   90.25    2.61
   3  -4  -3   94.07    2.42
   3   4   3   90.28    2.39
   3   4   3   87.68    2.38
  -3  -4   3   91.16    2.08
  -3   4  -3   86.02    2.05
   3  -4  -3   92.22    2.42
  -3  -4   3   92.22    2.85
  -3   4  -3   89.54    2.02
   3   4   3   89.91    1.93
   3  -4  -3   90.32    2.64
   3  -4  -3   93.45    1.93
  -3  -4   3   92.40    2.04
   3  -4  -3   88.97    1.94
  -3   4  -3   89.31    2.82
  -3  -4   3   89.48    2.59
   3  -4   4   33.78    1.00
  -3  -4  -4   33.48    1.06
  -3  -4  -4   31.99    0.77
  -3   4   4   32.43    0.79
  -3  -4  -4   33.18    0.77
  -3   4   4   33.21    1.00
   3  -4   4   32.59    1.23
  -3   4   4   32.52    1.09
  -3  -4  -4   32.24    0.96
  -3  -4  -4   31.95    0.95
   3  -4   4   32.33    1.35
   3  -4   4   33.38    0.99
  -3  -4   4   32.37    1.32
   3   4   4   31.66    0.96
   3   4   4   33.21    0.97
  -3   4  -4   34.40    1.20
  -3   4  -4   31.61    1.30
  -3   4  -4   32.29    0.92
   3  -4  -4   32.17    0.80
   3   4   4   33.45    0.79
   3  -4  -4   33.23    0.80
  -3  -4   4   32.44    0.92
  -3  -4   4   31.78    0.96
  -3  -4   4   32.31    1.20
  -3   4  -4   34.12    0.97
   3  -4   5   86.50    2.07
  -3  -4  -5   86.52    2.51
   3  -4   5   87.41    2.13
  -3   4   5   82.99    1.87
   3  -4   5   83.19    2.87
  -3  -4  -5   88.29    1.82
  -3   4   5   86.00    2.35
   3  -4   5   87.02    2.64
  -3   4  -5   81.38    2.82
  -3  -4   5   87.75    2.85
  -3   4  -5   83.72    2.57
  -3   4  -5   85.40    2.03
  -3  -4   5   87.28    2.61
   3  -4  -5   86.04    1.86
  -3   4  -5   84.84    2.05
  -3  -4   5   87.69    2.08
  -3  -4   5   84.40    2.00
   3  -4   6   77.36    2.73
  -3  -4  -6   77.95    1.68
   3  -4   6   77.04    2.01
   3  -4   6   78.47    2.50
   3  -4   6   77.70    1.94
  -3  -4  -6   79.13    2.31
  -3  -4   6   75.28    2.43
  -3   4  -6   75.35    1.92
  -3   4  -6   73.95    1.92
  -3   4  -6   74.80    2.40
  -3  -4   6   79.68    1.89
  -3  -4   6   79.49    1.95
  -3   4  -6   72.90    2.66
  -3  -4   6   76.92    2.66
   3  -4   7   39.76    1.63
  -3  -4  -7   46.84    1.04
   3  -4   7   37.85    1.25
   3  -4   7   43.08    1.38
   3  -4   7   38.93    1.75
  -3  -4  -7   41.07    1.38
  -3  -4   7   39.77    1.73
  -3  -4   7   38.90    1.60
  -3  -4   7   40.31    1.26
  -3   4  -7   43.94    1.30
  -3   4  -7   39.15    1.26
  -3   4  -7   38.69    1.54
  -3  -4   7   40.97    1.20
   3  -4   8  166.41    3.90
  -3  -4  -8  165.69    3.48
  -3  -4   8  164.28    3.68
  -3  -4   8  167.79    3.82
  -3   4  -8  161.98    3.79
  -3   4  -8  166.81    3.78
   3  -4   9    1.22    0.33
  -3   4  -9    1.13    0.32
  -3  -4   9    1.31    0.31
  -3   4  -9    1.59    0.38
   3  -4  10  136.10    3.35
  -3  -4  10  134.99    3.25
  -3   4 -10  135.28    3.23
  -3   4 -10  130.26    3.27
   3  -4  11    0.22    0.34
  -3   4 -11    0.27    0.35
  -3  -4  11    0.55    0.30
  -3   4 -11   -0.44    0.32
  -4  -4   0    4.10    0.34
  -4  -4   0    4.32    0.35
  -4   4   0    4.50    0.27
  -4   4   0    4.34    0.23
  -4   4   0    4.60    0.33
  -4  -4   0    5.43    0.34
  -4   4   0    4.37    0.32
  -4  -4   0    3.70    0.23
   4  -4   0    4.34    0.32
   4  -4   0    4.41    0.27
   4   4   0    4.59    0.26
   4   4   0    4.60    0.26
   4  -4   0    3.98    0.34
  -4  -4   0    5.55    0.27
   4  -4   0    4.35    0.28
  -4   4   1    0.43    0.13
   4   4  -1    0.26    0.15
  -4  -4  -1    0.11    0.16
   4  -4   1    0.23    0.19
  -4   4   1    0.49    0.17
   4  -4   1   -0.01    0.14
  -4   4   1    0.35    0.16
  -4  -4  -1    0.21    0.13
  -4   4   1    0.19    0.10
   4  -4   1    0.11    0.13
  -4  -4  -1   -0.03    0.13
  -4  -4  -1    0.46    0.13
   4  -4   1    0.15    0.16
   4  -4  -1   -0.01    0.14
   4   4   1    0.36    0.12
  -4   4  -1    0.49    0.19
  -4   4  -1    0.45    0.20
   4  -4  -1   -0.07    0.10
  -4  -4   1    0.10    0.18
   4  -4  -1    0.12    0.17
   4   4   1    0.21    0.17
   4  -4  -1    0.04    0.12
  -4  -4   1    0.09    0.13
  -4  -4   1    0.03    0.13
  -4   4  -1    0.41    0.15
  -4   4  -1    0.10    0.12
   4  -4  -1    0.43    0.17
   4   4   1    0.15    0.12
   4   4   1    0.17    0.18
  -4  -4   1    0.18    0.18
   4  -4   2    2.90    0.29
  -4   4   2    3.78    0.26
   4  -4   2    2.94    0.32
  -4   4   2    3.87    0.22
   4  -4   2    3.17    0.29
  -4  -4  -2    2.78    0.25
  -4  -4  -2    3.36    0.20
   4  -4   2    2.80    0.35
  -4  -4  -2    2.84    0.20
   4   4  -2    4.12    0.33
  -4  -4  -2    3.20    0.26
  -4   4   2    3.64    0.21
  -4   4   2    3.37    0.27
  -4  -4  -2    2.68    0.24
  -4   4  -2    3.82    0.33
   4   4   2    3.79    0.22
   4  -4  -2    3.22    0.22
  -4   4  -2    3.89    0.28
  -4  -4   2    2.74    0.22
  -4  -4   2    2.80    0.29
   4  -4  -2    2.85    0.28
   4   4   2    3.41    0.28
   4   4   2    3.30    0.22
   4  -4  -2    3.17    0.25
  -4  -4   2    2.86    0.25
  -4   4  -2    3.54    0.33
   4   4   2    3.28    0.26
  -4  -4   2    2.77    0.31
   4  -4  -2    3.24    0.26
  -4   4  -2    3.20    0.23
   4  -4  -2    3.26    0.30
  -4  -4  -3    2.46    0.25
  -4   4   3    1.88    0.25
  -4   4   3    1.95    0.16
  -4   4   3    1.92    0.24
   4  -4   3    2.12    0.32
  -4  -4  -3    2.38    0.26
   4  -4   3    1.90    0.34
  -4  -4  -3    2.19    0.25
  -4  -4  -3    2.17    0.19
   4  -4   3    2.93    0.34
  -4  -4  -3    1.94    0.18
   4  -4   3    2.05    0.36
  -4   4   3    1.77    0.19
   4  -4  -3    2.20    0.23
   4  -4  -3    2.54    0.25
  -4   4  -3    2.01    0.29
  -4   4  -3    2.56    0.33
   4  -4  -3    2.67    0.28
  -4   4  -3    2.09    0.34
   4  -4  -3    2.88    0.22
   4   4   3    1.41    0.20
   4   4   3    1.97    0.22
  -4  -4   3    1.85    0.34
  -4  -4   3    2.25    0.34
  -4  -4   3    2.17    0.37
   4   4   3    2.29    0.24
  -4   4  -3    1.81    0.33
   4  -4  -3    2.10    0.20
  -4  -4  -4    0.78    0.18
   4  -4   4    0.78    0.27
   4  -4   4    0.75    0.21
  -4  -4  -4    1.38    0.19
  -4  -4  -4    0.82    0.13
   4  -4   4    0.81    0.31
  -4  -4  -4    0.93    0.19
  -4   4  -4    1.24    0.31
   4  -4  -4    0.97    0.15
  -4  -4   4    0.66    0.29
   4   4   4    1.25    0.20
   4   4   4    1.05    0.20
  -4   4  -4    1.50    0.24
  -4  -4   4    0.65    0.18
   4  -4  -4    0.90    0.15
  -4   4  -4    1.60    0.32
   4  -4   5   64.21    2.32
  -4  -4  -5   65.16    1.45
   4  -4   5   66.41    2.15
   4  -4   5   65.58    1.70
  -4   4   5   66.90    1.88
  -4   4   5   64.94    1.49
  -4  -4  -5   64.53    2.00
   4  -4   5   67.10    1.74
   4  -4  -5   65.28    1.51
  -4   4  -5   65.22    1.62
  -4   4  -5   67.68    2.09
  -4   4  -5   63.47    2.26
  -4  -4   5   64.89    1.66
  -4  -4   5   63.84    1.60
  -4  -4   5   64.21    2.27
  -4   4  -5   66.63    1.66
   4  -4  -5   64.70    1.49
   4  -4   6    4.88    0.61
  -4  -4  -6    4.59    0.36
   4  -4   6    5.71    0.59
   4  -4   6    4.40    0.47
   4  -4   6    4.41    0.41
  -4  -4  -6    4.44    0.27
   4  -4  -6    4.80    0.33
  -4  -4   6    3.94    0.45
  -4   4  -6    4.38    0.42
  -4  -4   6    3.99    0.52
  -4   4  -6    4.01    0.51
  -4  -4   6    4.24    0.35
  -4  -4   6    4.35    0.38
  -4   4  -6    4.00    0.46
  -4   4  -6    4.99    0.40
  -4  -4  -7  157.52    4.42
   4  -4   7  149.52    4.85
  -4  -4  -7  152.27    3.20
   4  -4   7  152.74    3.50
   4  -4   7  149.28    3.60
  -4  -4   7  150.96    3.39
  -4   4  -7  154.89    3.48
  -4  -4   7  154.13    4.79
  -4   4  -7  147.29    3.45
  -4  -4   7  148.84    3.48
   4  -4   8   16.72    0.84
  -4  -4  -8   16.23    0.56
  -4  -4   8   16.44    0.70
  -4   4  -8   16.61    0.76
  -4   4  -8   16.31    0.75
  -4  -4   8   15.89    0.73
   4  -4   9  183.26    4.41
  -4   4  -9  193.11    4.27
  -4  -4   9  184.69    4.30
  -4   4  -9  187.92    4.28
   4  -4  10    9.91    0.72
  -4  -4  10    9.93    0.64
  -4   4 -10    9.30    0.65
  -4   4 -10    8.97    0.68
   4  -4  11   59.18    1.89
  -4   4 -11   58.38    1.80
  -4   4 -11   59.92    1.77
  -4  -4  11   59.31    1.77
   5  -4   0   -0.21    0.16
   5  -4   0   -0.21    0.12
   5  -4   0    0.03    0.20
  -5   4   0   -0.25    0.17
  -5  -4   0   -0.25    0.17
   5   4   0   -0.02    0.13
   5   4   0   -0.26    0.13
   5  -4   0   -0.10    0.14
   5   4   0   -0.14    0.16
  -5  -4   0    0.11    0.12
  -5   4   0   -0.22    0.12
  -5   4   0   -0.25    0.17
  -5   4   1   25.91    0.98
  -5   4   1   26.80    0.74
   5  -4   1   25.82    0.77
   5  -4   1   24.35    0.93
   5   4  -1   25.98    0.74
  -5  -4  -1   25.16    0.97
   5   4  -1   26.54    0.76
  -5  -4  -1   25.07    0.69
  -5   4   1   26.36    0.69
   5  -4   1   25.43    1.03
  -5   4   1   26.94    0.92
  -5  -4  -1   24.87    0.89
  -5  -4  -1   25.42    0.71
   5  -4   1   25.63    0.78
   5  -4  -1   27.39    0.75
  -5   4  -1   28.02    1.03
   5  -4  -1   25.96    0.91
   5  -4  -1   25.32    0.98
   5   4   1   25.66    0.71
   5   4   1   25.84    0.90
  -5  -4   1   25.19    0.73
  -5  -4   1   26.24    1.03
   5   4   1   26.72    0.73
  -5   4  -1   25.87    0.71
  -5   4  -1   25.64    0.76
   5   4   1   25.86    0.98
  -5  -4   1   24.41    0.72
   5  -4  -1   26.66    0.74
  -5  -4   1   25.22    0.94
  -5   4  -1   26.00    0.95
   5   4  -2   11.53    0.49
  -5   4   2   12.51    0.57
   5  -4   2   11.66    0.49
  -5  -4  -2   10.63    0.54
  -5  -4  -2   11.19    0.50
   5  -4   2   11.60    0.60
  -5   4   2   12.01    0.41
  -5   4   2   11.24    0.42
  -5  -4  -2   11.80    0.57
   5   4  -2   11.20    0.46
   5  -4   2   11.22    0.49
  -5  -4  -2   10.93    0.40
   5  -4   2   11.35    0.64
  -5  -4  -2   11.19    0.40
  -5   4   2   10.58    0.51
   5   4   2   12.30    0.57
  -5  -4   2   12.91    0.50
  -5  -4   2   11.24    0.47
  -5   4  -2   11.34    0.63
  -5   4  -2   10.84    0.43
   5   4   2   11.25    0.40
  -5   4  -2   11.36    0.61
   5   4   2   11.15    0.42
  -5  -4   2   11.30    0.65
   5  -4  -2   10.86    0.56
   5  -4  -2   11.74    0.43
   5  -4  -2   11.96    0.52
   5  -4  -2   11.84    0.43
  -5  -4   2   12.20    0.60
   5   4   2   10.87    0.50
  -5   4  -2   11.24    0.48
  -5  -4  -3    3.33    0.30
   5  -4   3    2.38    0.29
  -5  -4  -3    2.55    0.29
   5  -4   3    2.44    0.36
  -5  -4  -3    3.07    0.24
   5  -4   3    2.93    0.33
   5  -4   3    2.51    0.33
  -5  -4  -3    2.51    0.21
  -5   4   3    2.84    0.32
  -5  -4   3    3.24    0.31
  -5   4  -3    3.16    0.34
  -5   4  -3    3.39    0.27
   5  -4  -3    3.65    0.24
  -5   4  -3    3.93    0.40
   5  -4  -3    2.43    0.27
  -5  -4   3    2.47    0.36
   5   4   3    2.91    0.27
   5  -4  -3    2.39    0.22
   5   4   3    3.04    0.25
  -5   4  -3    3.31    0.29
  -5  -4   3    3.38    0.27
  -5  -4   3    2.57    0.35
  -5  -4  -4   24.69    0.85
   5  -4   4   24.95    0.85
  -5   4   4   22.63    0.86
  -5   4   4   24.01    0.69
  -5  -4  -4   25.92    0.69
   5  -4   4   24.45    1.03
   5  -4   4   25.97    0.86
  -5  -4  -4   25.11    0.67
  -5  -4  -4   24.89    0.93
   5  -4   4   26.66    1.16
  -5  -4   4   26.70    1.13
  -5  -4   4   25.04    0.77
  -5  -4   4   24.87    0.80
   5   4   4   22.89    0.86
  -5  -4   4   24.87    1.01
  -5   4  -4   24.65    0.77
   5  -4  -4   24.80    0.70
   5  -4  -4   25.22    0.97
  -5   4  -4   22.85    0.98
  -5   4  -4   23.71    0.78
  -5   4  -4   23.55    1.08
   5   4   4   23.96    0.70
   5  -4  -4   25.17    0.71
   5  -4   5   30.65    1.39
  -5  -4  -5   30.86    1.11
  -5  -4  -5   29.82    0.80
  -5   4   5   31.76    1.06
  -5   4   5   31.20    0.84
   5  -4   5   30.28    1.26
   5  -4   5   32.64    1.07
   5  -4   5   31.83    1.02
  -5   4  -5   29.24    1.31
  -5  -4   5   30.96    1.22
  -5  -4   5   30.62    1.33
  -5   4  -5   31.36    0.96
  -5  -4   5   30.82    0.98
   5  -4  -5   31.44    0.86
  -5  -4   5   30.85    0.94
  -5   4  -5   31.46    0.98
  -5   4  -5   31.65    1.22
   5  -4  -5   31.38    0.85
  -5  -4  -6  152.06    4.41
   5  -4   6  146.42    3.46
   5  -4   6  153.12    4.41
   5  -4   6  151.92    4.80
  -5  -4  -6  151.70    3.19
   5  -4   6  153.46    3.57
  -5   4  -6  152.73    3.46
  -5  -4   6  149.01    3.44
  -5   4  -6  151.56    4.30
  -5  -4   6  151.91    4.72
  -5  -4   6  155.37    3.36
  -5   4  -6  146.07    3.38
   5  -4  -6  151.38    3.24
   5  -4   7    0.69    0.29
   5  -4   7    1.11    0.31
  -5  -4  -7    0.70    0.23
  -5  -4  -7    0.96    0.18
  -5   4  -7    1.09    0.30
  -5   4  -7    1.26    0.30
  -5  -4   7    0.72    0.25
  -5  -4   7    0.25    0.26
  -5  -4   7    0.83    0.35
   5  -4   8  177.49    4.30
  -5  -4  -8  190.72    3.88
  -5   4  -8  184.06    4.16
  -5  -4   8  183.04    4.18
  -5   4  -8  180.95    4.14
   5  -4   9    2.52    0.48
  -5  -4  -9    2.75    0.30
  -5  -4   9    4.01    0.49
  -5   4  -9    3.62    0.52
  -5   4  -9    2.87    0.42
   5  -4  10   63.84    1.97
  -5  -4  10   62.72    1.84
  -5   4 -10   62.41    1.81
  -5   4 -10   61.23    1.84
   5  -4  11   11.26    0.80
  -5  -4  11   11.27    0.70
  -5   4 -11   11.14    0.75
  -5   4 -11   11.02    0.73
   6   4   0  252.59    6.53
  -6  -4   0  253.63    5.14
   6  -4   0  263.46    7.17
  -6   4   0  250.84    6.52
   6  -4   0  258.34    5.20
   6   4   0  249.97    5.17
  -6   4   0  249.75    5.22
  -6   4   0  254.29    5.13
  -6  -4   0  245.89    5.22
  -6  -4   0  247.28    7.13
  -6  -4   0  249.45    6.52
   6   4   0  251.01    5.25
   6  -4   0  242.95    6.52
   6  -4   0  251.38    5.26
  -6   4   0  248.65    7.11
   6   4   0  244.29    7.15
  -6  -4  -1    4.84    0.38
   6   4  -1    4.55    0.31
  -6  -4  -1    4.76    0.39
   6  -4   1    4.90    0.33
  -6   4   1    4.46    0.29
  -6   4   1    4.03    0.27
   6  -4   1    4.32    0.37
  -6   4   1    4.14    0.38
   6  -4   1    4.17    0.33
   6  -4   1    4.75    0.42
  -6   4   1    4.42    0.35
   6   4  -1    4.42    0.32
  -6  -4  -1    4.85    0.29
  -6  -4  -1    3.92    0.28
  -6   4  -1    4.44    0.29
   6   4   1    5.72    0.35
  -6  -4   1    4.66    0.30
   6  -4  -1    4.87    0.36
  -6   4  -1    4.21    0.40
   6   4   1    4.59    0.42
  -6  -4   1    4.59    0.42
  -6   4  -1    4.70    0.31
   6   4   1    5.52    0.40
   6   4   1    3.96    0.29
   6  -4  -1    4.50    0.38
  -6  -4   1    4.36    0.31
  -6  -4   1    4.54    0.39
   6  -4  -1    4.55    0.30
   6  -4  -1    4.80    0.31
  -6   4  -1    4.39    0.39
   6   4  -2   44.41    1.21
   6  -4   2   48.02    1.27
  -6   4   2   47.21    1.60
  -6   4   2   46.21    1.17
  -6   4   2   45.70    1.46
   6  -4   2   49.58    1.57
   6  -4   2   49.84    1.28
  -6   4   2   48.08    1.15
  -6  -4  -2   47.30    1.17
  -6  -4  -2   46.67    1.15
   6   4  -2   45.66    1.24
  -6  -4  -2   47.06    1.60
  -6  -4  -2   47.59    1.47
   6  -4   2   49.17    1.73
  -6  -4   2   48.07    1.23
   6  -4  -2   49.37    1.20
  -6  -4   2   47.77    1.69
   6  -4  -2   48.26    1.62
  -6  -4   2   47.89    1.55
   6   4   2   46.59    1.19
   6   4   2   44.12    1.46
  -6  -4   2   50.82    1.22
  -6   4  -2   47.60    1.23
  -6   4  -2   46.50    1.18
   6  -4  -2   48.07    1.19
  -6   4  -2   45.12    1.65
  -6   4  -2   46.09    1.54
   6  -4  -2   48.78    1.49
   6   4   2   46.79    1.61
   6  -4   3    0.85    0.23
   6   4  -3    0.81    0.21
  -6  -4  -3    0.93    0.17
  -6  -4  -3    0.85    0.22
   6  -4   3    0.84    0.22
  -6  -4  -3    0.98    0.22
  -6   4   3    0.95    0.22
  -6   4   3    0.94    0.17
  -6  -4  -3    0.51    0.14
   6  -4   3    0.76    0.28
   6   4  -3    1.45    0.26
   6  -4   3    0.39    0.28
  -6  -4   3    0.54    0.23
  -6   4  -3    1.03    0.27
  -6  -4   3    0.74    0.25
   6  -4  -3    0.77    0.22
   6  -4  -3    1.31    0.21
   6   4   3    1.05    0.18
  -6   4  -3    1.19    0.29
   6  -4  -3    0.63    0.17
  -6   4  -3    1.03    0.19
   6  -4  -3    0.57    0.18
  -6  -4   3    0.54    0.16
  -6   4  -3    1.07    0.22
  -6  -4   3    0.74    0.19
   6   4   3    1.21    0.23
   6  -4   4   40.69    1.18
   6  -4   4   40.14    1.20
  -6  -4  -4   39.61    0.99
  -6  -4  -4   39.28    1.26
  -6   4   4   37.83    1.27
  -6  -4  -4   39.24    1.37
   6  -4   4   39.74    1.60
  -6  -4  -4   39.51    1.00
  -6   4   4   37.90    1.01
   6  -4   4   39.88    1.47
   6  -4  -4   38.69    1.29
  -6  -4   4   38.85    1.41
   6  -4  -4   38.88    1.04
  -6  -4   4   40.15    1.13
  -6  -4   4   39.61    1.55
  -6   4  -4   37.89    1.52
   6  -4  -4   39.54    1.03
   6  -4  -4   38.63    1.41
  -6   4  -4   39.11    1.09
  -6   4  -4   38.78    1.41
   6   4   4   38.88    1.04
  -6  -4   4   38.44    1.08
  -6   4  -4   39.27    1.13
   6   4   4   37.95    1.28
  -6  -4  -5   45.32    1.13
   6  -4   5   45.55    1.41
  -6   4   5   44.10    1.46
  -6   4   5   44.57    1.16
  -6  -4  -5   45.31    1.57
   6  -4   5   45.71    1.82
   6  -4   5   44.50    1.67
   6  -4   5   47.67    1.39
  -6  -4   5   44.19    1.23
  -6  -4   5   43.74    1.27
  -6  -4   5   44.43    1.78
   6  -4  -5   44.87    1.16
  -6   4  -5   43.81    1.28
  -6  -4   5   42.88    1.61
  -6   4  -5   43.94    1.63
  -6   4  -5   44.14    1.77
   6  -4  -5   45.43    1.17
  -6   4  -5   44.28    1.24
   6  -4   6   76.68    2.79
  -6  -4  -6   77.11    2.46
  -6  -4  -6   77.95    1.78
   6  -4   6   77.32    2.05
   6  -4   6   77.98    2.11
  -6  -4   6   80.40    2.75
  -6   4  -6   75.78    1.94
  -6  -4   6   79.33    1.93
  -6  -4   6   76.54    1.98
   6  -4  -6   77.48    1.83
  -6   4  -6   75.33    1.96
   6  -4   7  164.84    3.85
  -6  -4  -7  169.26    3.55
   6  -4  -7  166.04    3.61
  -6  -4   7  164.51    3.71
  -6  -4   7  164.31    3.81
  -6   4  -7  172.43    3.82
  -6   4  -7  164.97    3.76
   6  -4   8   21.11    1.02
  -6  -4  -8   22.53    0.73
  -6   4  -8   22.26    0.91
  -6   4  -8   21.78    0.90
  -6  -4   8   22.98    0.93
  -6  -4  -9   66.74    1.64
   6  -4   9   64.48    2.03
  -6   4  -9   66.73    1.86
  -6  -4   9   67.62    1.89
  -6   4  -9   65.38    1.88
   6  -4  10    9.06    0.75
  -6   4 -10    8.34    0.66
  -6   4 -10    8.89    0.66
  -6  -4  10    8.29    0.64
  -7  -4   0    0.18    0.13
   7   4   0    0.25    0.19
   7   4   0    0.42    0.23
   7  -4   0    0.20    0.17
  -7  -4   0    0.44    0.21
  -7   4   0    0.04    0.21
   7   4   0    0.40    0.15
   7   4   0    0.24    0.16
   7  -4   0    0.16    0.20
   7  -4   0    0.20    0.19
  -7   4   0    0.23    0.24
  -7   4   0    0.00    0.12
  -7   4   0    0.08    0.15
   7  -4   0    0.09    0.20
  -7  -4   0    0.03    0.19
  -7  -4   0    0.26    0.14
   7  -4   1  159.58    4.50
  -7  -4  -1  170.64    4.89
   7   4  -1  166.81    3.63
  -7  -4  -1  164.72    4.46
  -7   4   1  164.35    4.46
  -7   4   1  165.15    4.86
  -7  -4  -1  162.61    3.56
   7  -4   1  163.75    3.64
  -7   4   1  163.16    3.57
  -7  -4  -1  164.43    3.52
   7  -4   1  165.21    3.61
   7  -4   1  163.72    4.95
  -7   4   1  167.17    3.50
   7   4  -1  165.50    3.58
  -7  -4   1  164.59    4.92
  -7   4  -1  166.03    4.51
   7  -4  -1  167.75    3.57
  -7  -4   1  166.36    4.50
  -7   4  -1  168.49    3.61
   7  -4  -1  165.40    4.90
  -7   4  -1  162.95    4.90
  -7   4  -1  164.41    3.52
  -7  -4   1  164.84    3.54
   7   4   1  164.73    4.47
   7  -4  -1  167.36    3.61
   7   4   1  171.75    4.92
   7  -4  -1  165.20    4.47
   7   4   1  170.32    3.61
  -7  -4   1  166.56    3.60
   7   4   1  169.08    3.55
  -7   4   2    0.92    0.24
  -7   4   2    0.91    0.19
   7  -4   2    1.26    0.31
  -7  -4  -2    0.76    0.24
  -7  -4  -2    1.21    0.21
   7   4  -2    0.51    0.18
   7  -4   2    0.87    0.28
  -7  -4  -2    0.89    0.23
   7  -4   2    0.89    0.22
  -7  -4  -2    1.00    0.19
   7   4  -2    0.67    0.21
  -7   4   2    0.70    0.22
   7  -4   2    0.98    0.23
  -7   4   2    0.70    0.16
  -7   4  -2    0.81    0.23
  -7  -4   2    0.70    0.19
   7  -4  -2    1.02    0.20
   7  -4  -2    0.73    0.24
   7   4   2    0.79    0.19
  -7   4  -2    0.92    0.26
  -7   4  -2    0.80    0.25
  -7  -4   2    0.99    0.22
  -7  -4   2    1.00    0.25
  -7   4  -2    0.50    0.18
  -7  -4   2    0.96    0.27
   7   4  -3  103.03    2.36
  -7   4   3  103.29    2.29
   7  -4   3  100.42    2.43
   7  -4   3   96.60    2.99
   7   4  -3  100.77    2.40
   7  -4   3  101.00    3.30
  -7  -4  -3  101.74    2.24
   7  -4   3  102.26    2.41
  -7  -4  -3   98.39    2.84
  -7   4   3  100.89    2.86
  -7  -4  -3  100.42    2.27
  -7  -4  -3   98.65    3.10
  -7  -4   3   98.55    2.31
   7  -4  -3  101.50    2.31
  -7   4  -3  100.54    3.22
   7  -4  -3   99.18    3.14
  -7   4  -3  102.57    2.37
   7  -4  -3  101.85    2.87
   7   4   3   98.67    2.87
  -7  -4   3   99.65    2.96
  -7   4  -3  103.08    2.31
   7  -4  -3   99.74    2.28
  -7  -4   3  100.62    2.36
  -7   4  -3   99.31    2.96
   7   4   3  104.46    2.33
  -7  -4   3  102.34    3.25
   7  -4   4    2.54    0.37
  -7  -4  -4    2.78    0.34
   7  -4   4    2.09    0.33
   7  -4   4    2.46    0.49
  -7  -4  -4    2.35    0.28
  -7   4   4    2.39    0.37
   7   4  -4    3.51    0.38
  -7  -4  -4    2.84    0.40
  -7  -4  -4    2.63    0.33
  -7   4   4    2.46    0.30
   7   4   4    2.64    0.30
  -7   4  -4    2.07    0.42
   7  -4  -4    2.26    0.27
  -7   4  -4    2.72    0.37
   7  -4  -4    1.76    0.31
  -7  -4   4    2.79    0.34
   7   4   4    2.42    0.33
  -7  -4   4    1.89    0.27
  -7  -4   4    2.57    0.49
  -7   4  -4    1.90    0.31
   7  -4  -4    2.38    0.26
   7  -4   5  131.13    4.26
  -7  -4  -5  129.67    2.85
   7  -4   5  132.73    3.16
   7  -4   5  131.30    3.11
  -7   4   5  134.04    2.92
  -7   4   5  131.64    3.65
  -7   4  -5  132.37    3.06
   7  -4  -5  128.71    2.90
  -7   4  -5  131.56    2.99
   7  -4  -5  131.50    2.93
  -7  -4   5  129.40    2.97
  -7  -4   5  131.50    3.05
   7  -4   6   54.61    1.61
   7  -4   6   55.97    1.67
  -7  -4  -6   56.63    1.38
   7  -4  -6   55.11    1.43
  -7   4  -6   53.78    1.51
  -7  -4   6   55.01    1.55
  -7   4  -6   55.68    1.55
  -7  -4   6   55.04    1.50
   7  -4   7   78.15    2.26
  -7  -4  -7   82.37    1.90
   7  -4  -7   80.82    1.96
  -7   4  -7   80.33    2.11
  -7  -4   7   80.67    2.11
  -7   4  -7   81.56    2.09
  -7  -4   7   80.51    2.03
  -7  -4  -8   55.07    1.40
   7  -4   8   51.47    1.74
  -7   4  -8   54.09    1.59
  -7   4  -8   53.06    1.58
  -7  -4   8   54.53    1.62
  -7  -4  -9   22.83    0.79
   7  -4   9   22.25    1.10
  -7   4  -9   22.98    0.96
  -7  -4   9   22.69    0.96
  -7   4  -9   23.11    0.97
   7  -4  10   18.66    1.02
  -7   4 -10   18.18    0.88
  -7  -4  10   18.54    0.89
  -7   4 -10   17.71    0.88
  -8  -4   0   66.93    1.64
  -8  -4   0   68.56    2.12
  -8   4   0   66.67    1.62
   8  -4   0   67.31    2.33
   8  -4   0   69.80    2.14
   8   4   0   68.09    1.68
  -8   4   0   69.15    2.14
  -8  -4   0   66.84    2.31
   8  -4   0   69.81    1.74
   8   4   0   65.76    1.70
  -8  -4   0   67.12    1.67
  -8   4   0   67.78    2.31
   8   4   0   67.48    2.33
   8  -4   0   67.34    1.73
  -8   4   0   67.53    1.69
  -8  -4  -1    2.60    0.29
   8   4  -1    2.31    0.34
   8  -4   1    2.15    0.34
   8   4  -1    2.39    0.29
   8  -4   1    2.41    0.33
  -8   4   1    2.86    0.30
  -8  -4  -1    2.92    0.44
   8  -4   1    2.45    0.40
  -8   4   1    3.05    0.33
  -8  -4  -1    2.26    0.44
  -8   4   1    1.73    0.43
   8  -4   1    3.44    0.43
  -8  -4  -1    2.78    0.29
  -8   4  -1    2.20    0.43
  -8   4  -1    2.40    0.31
  -8  -4   1    2.36    0.30
   8  -4  -1    2.43    0.36
  -8  -4   1    2.11    0.42
   8  -4  -1    2.26    0.33
  -8   4  -1    1.95    0.28
  -8  -4   1    2.16    0.29
   8   4   1    2.79    0.37
   8   4   1    2.42    0.31
  -8   4  -1    2.42    0.49
   8  -4  -1    3.46    0.37
   8   4  -2  190.14    4.18
  -8   4   2  191.45    5.19
   8   4  -2  187.86    4.24
   8  -4   2  196.69    4.28
  -8  -4  -2  193.52    4.10
   8  -4   2  190.76    5.81
  -8  -4  -2  195.77    5.20
  -8   4   2  199.03    4.10
  -8   4   2  192.02    4.16
  -8  -4  -2  189.83    4.15
  -8   4  -2  193.88    5.75
   8  -4  -2  193.46    4.16
  -8   4  -2  191.82    4.22
   8   4   2  192.86    4.20
  -8  -4   2  195.79    4.15
   8  -4  -2  196.35    4.20
  -8   4  -2  196.20    4.13
  -8  -4   2  195.51    4.21
   8   4   2  185.24    5.19
   8  -4  -2  196.75    5.22
  -8   4   3   11.26    0.64
  -8   4   3   11.03    0.50
   8  -4   3   11.06    0.58
  -8  -4  -3   10.94    0.62
  -8  -4  -3   10.53    0.49
   8  -4   3   11.10    0.61
   8   4  -3   10.73    0.54
  -8  -4  -3   11.13    0.49
   8   4  -3   11.28    0.57
  -8  -4   3   10.90    0.52
   8   4   3   10.98    0.64
   8  -4  -3   11.20    0.51
   8   4   3   11.51    0.53
   8  -4  -3   10.20    0.61
  -8   4  -3   11.28    0.55
  -8  -4   3   10.97    0.55
   8  -4  -3   10.96    0.50
  -8   4  -3   10.90    0.57
  -8  -4  -4  250.00    5.21
   8  -4   4  252.46    5.43
  -8  -4  -4  248.67    5.29
  -8   4   4  252.16    5.30
   8   4  -4  239.96    5.43
   8   4  -4  249.30    5.36
  -8   4   4  249.56    6.62
   8  -4   4  252.60    5.51
  -8  -4   4  247.18    5.30
  -8  -4   4  254.40    5.41
   8  -4  -4  250.03    5.32
  -8   4  -4  249.65    5.31
   8   4   4  251.15    5.34
  -8   4  -4  255.06    5.43
   8  -4  -4  250.72    5.27
   8  -4   5    4.19    0.46
   8  -4   5    4.19    0.42
  -8  -4  -5    4.32    0.33
  -8   4   5    4.75    0.34
  -8   4  -5    3.98    0.37
   8  -4  -5    4.27    0.34
  -8  -4   5    4.49    0.38
   8  -4  -5    4.37    0.34
  -8   4  -5    4.08    0.42
  -8  -4   5    4.50    0.39
   8  -4   6  103.17    2.70
  -8  -4  -6  108.17    2.45
   8  -4   6  107.11    2.79
  -8   4  -6  107.42    2.65
  -8  -4   6  108.44    2.57
  -8  -4   6  109.96    2.64
  -8   4  -6  106.39    2.59
   8  -4  -6  106.66    2.50
   8  -4   7   37.88    1.39
  -8  -4  -7   37.06    1.07
  -8  -4   7   38.14    1.20
  -8   4  -7   36.97    1.25
   8  -4  -7   37.23    1.13
  -8   4  -7   37.36    1.23
  -8  -4   7   37.10    1.24
   8  -4   8   27.44    1.21
  -8  -4  -8   29.49    0.93
  -8   4  -8   29.72    1.11
  -8   4  -8   28.68    1.09
  -8  -4   8   29.88    1.10
   8  -4   9    1.54    0.45
  -8  -4  -9    1.79    0.29
  -8   4  -9    1.83    0.42
  -8   4  -9    2.18    0.41
  -8  -4   9    1.23    0.38
  -9  -4   0   -0.14    0.17
   9   4   0    0.19    0.19
  -9   4   0    0.51    0.19
  -9  -4   0    0.10    0.18
  -9   4   0    0.09    0.19
   9  -4   0    0.10    0.18
  -9   4   0    0.02    0.24
   9   4   0    0.03    0.16
  -9   4   1   76.29    1.86
   9   4  -1   74.91    1.88
  -9   4   1   75.65    1.80
   9  -4   1   74.89    1.91
   9   4  -1   73.33    1.90
  -9  -4  -1   71.40    1.83
  -9  -4  -1   74.89    1.82
   9  -4   1   73.80    1.92
   9  -4  -1   75.42    1.89
   9  -4  -1   74.43    1.89
  -9  -4   1   74.82    1.84
  -9   4  -1   74.74    1.89
   9   4   1   75.37    1.89
  -9  -4   1   72.73    1.86
  -9   4  -1   75.31    1.82
  -9   4   2   16.92    0.67
   9  -4   2   17.04    0.73
  -9  -4  -2   17.28    0.66
   9   4  -2   17.48    0.71
   9   4  -2   17.97    0.72
  -9  -4  -2   18.01    0.66
   9  -4   2   17.71    0.75
  -9   4  -2   17.20    0.69
  -9  -4   2   17.12    0.68
   9  -4  -2   17.46    0.69
  -9  -4   2   17.28    0.68
  -9   4  -2   18.60    0.74
   9   4   2   17.38    0.69
   9  -4  -2   17.54    0.69
   9   4  -3  294.09    6.23
  -9  -4  -3  298.80    6.11
   9  -4   3  296.31    6.38
  -9   4   3  293.58    6.20
   9  -4   3  296.36    6.30
  -9  -4  -3  286.84    6.19
   9   4  -3  292.36    6.32
   9  -4  -3  294.02    6.18
  -9   4  -3  300.20    6.31
  -9  -4   3  295.15    6.28
  -9   4  -3  290.45    6.16
  -9  -4   3  292.80    6.17
   9   4   3  294.78    6.25
   9  -4  -3  287.53    6.22
  -9   4   4    9.56    0.48
   9   4  -4    8.92    0.54
   9   4  -4    8.68    0.54
   9  -4   4    8.01    0.54
   9  -4   4    8.52    0.57
  -9  -4  -4    8.78    0.46
  -9  -4  -4    8.53    0.47
   9   4   4    8.83    0.50
  -9  -4   4    8.53    0.51
  -9   4  -4    8.60    0.55
  -9  -4   4    8.95    0.50
   9  -4  -4    9.69    0.49
   9  -4  -4    8.88    0.48
  -9   4  -4    8.54    0.50
  -9  -4  -5  171.93    3.75
   9  -4   5  172.54    4.08
   9  -4   5  167.05    3.98
  -9   4   5  178.74    3.83
  -9  -4   5  172.93    3.85
  -9   4  -5  171.81    3.87
  -9  -4   5  175.55    3.94
  -9   4  -5  170.68    3.95
   9  -4  -5  174.94    3.85
   9  -4  -5  167.01    3.80
  -9  -4  -6    8.61    0.48
   9  -4   6    9.23    0.67
  -9   4  -6    9.76    0.62
  -9  -4   6    9.07    0.53
  -9  -4   6    9.20    0.58
  -9   4  -6    9.06    0.59
   9  -4  -6    9.30    0.52
   9  -4   7   61.29    1.99
  -9  -4  -7   65.05    1.68
  -9   4  -7   68.71    1.89
  -9   4  -7   67.83    1.86
   9  -4  -7   65.23    1.74
  -9  -4   7   65.07    1.86
  -9  -4  -8    1.99    0.33
   9  -4   8    1.97    0.45
  -9   4  -8    2.53    0.43
  -9  -4   8    1.85    0.40
  -9   4  -8    1.94    0.43
   9  -4  -8    2.03    0.34
 -10  -4   0   33.59    1.05
  10   4   0   32.96    1.09
 -10   4   0   33.22    1.07
  10  -4   0   34.75    1.11
  10  -4   0   34.20    1.11
 -10   4   0   34.14    1.03
 -10  -4   0   34.20    1.07
 -10   4   1    7.27    0.47
 -10  -4  -1    7.52    0.45
 -10  -4  -1    7.46    0.45
  10   4  -1    7.27    0.48
  10  -4   1    7.82    0.50
 -10   4   1    7.78    0.45
  10  -4   1    7.86    0.51
  10   4  -1    8.23    0.51
  10  -4  -1    7.49    0.47
 -10  -4   1    7.61    0.46
 -10   4  -1    7.41    0.45
 -10   4  -1    7.65    0.50
  10  -4  -1    7.70    0.49
  10   4   1    7.89    0.47
 -10  -4   1    7.55    0.45
 -10  -4  -2  111.96    2.59
 -10  -4  -2  113.03    2.62
  10   4  -2  110.10    2.66
 -10   4   2  109.76    2.62
  10  -4   2  110.61    2.74
  10   4  -2  110.35    2.71
 -10   4  -2  111.67    2.60
  10  -4  -2  111.96    2.65
 -10   4  -2  112.59    2.69
 -10  -4   2  110.62    2.65
 -10  -4   2  107.32    2.60
  10  -4  -2  112.04    2.66
  10   4   2  107.01    2.65
 -10  -4  -3    8.14    0.47
  10  -4   3    8.80    0.58
  10   4  -3    8.12    0.57
 -10   4   3    8.46    0.50
  10  -4   3    8.06    0.59
  10   4  -3    8.46    0.55
 -10  -4  -3    9.19    0.51
 -10   4  -3    8.30    0.52
  10  -4  -3    8.77    0.50
 -10  -4   3    8.60    0.53
 -10   4  -3    9.15    0.54
  10  -4  -3    8.57    0.50
 -10  -4   3    8.44    0.50
  10   4   3    8.76    0.52
 -10  -4  -4  129.24    2.98
  10   4  -4  128.02    3.13
  10  -4   4  127.78    3.20
  10   4  -4  126.87    3.08
 -10   4   4  129.51    3.00
  10  -4   4  127.27    3.16
 -10  -4  -4  128.82    2.94
 -10   4  -4  132.78    3.04
  10  -4  -4  132.63    3.03
  10  -4  -4  125.81    3.00
 -10  -4   4  129.67    3.02
 -10   4  -4  127.43    3.10
  10   4   4  127.06    3.04
 -10  -4   4  129.99    3.07
  10  -4   5    3.40    0.46
  10  -4   5    2.74    0.45
 -10   4   5    2.89    0.35
 -10  -4  -5    2.68    0.33
 -10   4  -5    2.63    0.38
 -10  -4   5    3.00    0.36
 -10  -4   5    3.06    0.37
  10  -4  -5    2.66    0.34
 -10   4  -5    2.99    0.44
  10  -4  -5    2.87    0.33
  10  -4   6   80.57    2.32
 -10  -4  -6   79.45    2.00
  10  -4  -6   81.72    2.08
 -10   4  -6   79.57    2.14
 -10  -4   6   81.81    2.12
 -10   4  -6   81.45    2.19
 -10  -4   6   81.13    2.17
 -10  -4  -7    6.19    0.47
  10  -4   7    6.33    0.65
  10  -4  -7    6.52    0.48
 -10   4  -7    5.90    0.58
 -10  -4   7    5.52    0.51
 -10   4  -7    4.89    0.54
  11  -4   0    0.31    0.22
  11   4   0    0.10    0.22
 -11  -4   0    0.27    0.20
  11  -4   0    0.24    0.23
 -11   4   0    0.07    0.21
 -11  -4   0    0.28    0.24
 -11   4   0    0.36    0.24
 -11  -4  -1   29.50    1.01
  11   4  -1   29.94    1.07
  11  -4   1   29.06    1.07
 -11  -4  -1   28.46    0.98
 -11   4   1   31.30    1.04
  11  -4   1   28.28    1.07
 -11   4  -1   30.78    1.06
  11   4   1   28.50    1.03
 -11   4  -1   30.96    1.01
 -11  -4   1   29.31    1.03
  11  -4  -1   28.58    1.05
 -11  -4   1   29.70    1.01
  11  -4  -1   28.70    1.03
 -11   4   2    0.83    0.26
  11  -4   2    0.87    0.28
  11   4  -2    0.66    0.28
  11  -4   2    0.84    0.30
 -11  -4  -2    0.93    0.26
  11   4  -2    0.76    0.27
 -11  -4  -2    0.71    0.24
  11  -4  -2    1.32    0.29
  11   4   2    1.16    0.29
  11  -4  -2    0.89    0.26
 -11   4  -2    0.70    0.27
 -11  -4   2    0.79    0.27
 -11   4  -2    0.44    0.29
 -11  -4  -3   82.34    2.06
  11   4  -3   81.13    2.17
  11  -4   3   79.28    2.24
 -11   4   3   80.52    2.08
  11   4  -3   79.80    2.19
  11  -4   3   81.92    2.23
 -11  -4  -3   82.93    2.09
  11  -4  -3   81.94    2.12
 -11  -4   3   85.24    2.12
 -11   4  -3   83.20    2.19
  11  -4  -3   81.16    2.12
  11   4   3   80.05    2.14
 -11  -4   3   85.44    2.16
 -11   4  -3   82.64    2.11
  11   4  -4    6.64    0.53
 -11  -4  -4    7.92    0.50
 -11   4   4    7.68    0.50
  11  -4   4    7.91    0.60
  11   4  -4    8.04    0.58
  11  -4   4    7.72    0.61
 -11   4  -4    8.25    0.57
 -11   4  -4    7.82    0.54
 -11  -4   4    8.19    0.55
  11  -4  -4    7.64    0.52
  11  -4  -4    7.73    0.53
 -11  -4   4    8.20    0.54
 -11   4   5   63.18    1.71
  11  -4   5   60.12    1.92
 -11  -4  -5   62.58    1.68
  11   4  -5   61.39    1.85
 -11   4  -5   64.19    1.79
 -11  -4   5   61.71    1.75
 -11  -4   5   64.37    1.81
  11  -4  -5   64.43    1.76
 -11   4  -5   63.70    1.84
  11  -4  -5   60.73    1.73
 -11  -4  -6   65.75    1.76
  11  -4   6   62.39    2.04
 -11  -4   6   69.04    1.86
 -11  -4   6   63.98    1.89
  11  -4  -6   63.77    1.81
 -11   4  -6   64.98    1.92
 -11   4  -6   66.64    1.89
 -12  -4   0    3.87    0.42
  12  -4   0    4.32    0.49
 -12  -4   0    4.70    0.41
  12   4   0    3.56    0.47
 -12   4   0    4.11    0.44
  12  -4   0    3.82    0.47
 -12  -4  -1    0.32    0.22
  12   4  -1    1.58    0.36
  12  -4   1    0.91    0.33
 -12  -4  -1    0.34    0.23
  12  -4   1    0.97    0.35
 -12   4   1    0.60    0.27
 -12   4  -1    0.60    0.27
  12   4   1    0.43    0.26
 -12   4  -1    0.56    0.28
  12  -4  -1    0.31    0.28
  12  -4  -1    0.19    0.28
 -12  -4   1    0.14    0.21
 -12  -4   1    0.18    0.23
  12  -4   2    7.83    0.62
  12  -4   2    6.07    0.53
 -12  -4  -2    7.43    0.51
 -12  -4  -2    7.27    0.49
 -12   4   2    6.82    0.51
  12   4  -2    7.55    0.58
  12  -4  -2    7.69    0.54
 -12   4  -2    6.69    0.50
  12  -4  -2    6.99    0.53
 -12  -4   2    6.67    0.51
 -12   4  -2    6.86    0.56
 -12  -4   2    7.02    0.53
  12   4   2    7.35    0.55
 -12  -4  -3    0.89    0.27
  12  -4   3    1.21    0.33
 -12  -4  -3    1.36    0.33
  12   4  -3    0.37    0.28
  12  -4   3    1.12    0.35
  12   4  -3    0.56    0.30
 -12  -4   3    0.90    0.29
 -12  -4   3    0.81    0.29
 -12   4  -3    0.70    0.32
  12   4   3    0.45    0.30
  12  -4  -3    1.07    0.29
  12  -4  -3    1.00    0.29
 -12   4   4   34.88    1.17
  12   4  -4   35.13    1.29
  12   4  -4   35.42    1.27
  12  -4   4   32.64    1.32
 -12  -4  -4   34.08    1.14
  12  -4   4   34.55    1.32
 -12   4  -4   35.39    1.27
  12  -4  -4   34.67    1.20
 -12  -4   4   35.18    1.24
  12  -4  -4   32.67    1.19
 -12  -4   4   35.05    1.20
 -12   4  -4   37.03    1.24
 -12   4   5   42.33    1.33
 -12  -4   5   41.58    1.36
  12  -4  -5   42.68    1.38
  13   4   0    0.17    0.27
  13  -4   0    0.38    0.29
 -13  -4   0    0.65    0.29
 -13  -4  -1    5.87    0.51
  13  -4   1    6.45    0.59
  13   4   1    6.47    0.57
 -13  -4  -2    4.51    0.46
 -13   4  -2    5.14    0.52
   0  -5   0   -0.50    0.10
   0   5   0   -0.32    0.18
   0  -5   0   -0.57    0.08
   0   5   0   -0.32    0.19
   0   5   0   -0.44    0.14
   0   5   0   -0.43    0.13
   0  -5   0   -0.37    0.13
   0  -5   0   -0.58    0.09
   0   5  -1   34.46    1.08
   0  -5  -1   34.16    1.02
   0   5   1   34.70    0.92
   0  -5   1   33.15    0.85
   0   5   1   32.79    0.96
   0   5  -1   33.81    1.20
   0   5   1   31.49    1.01
   0   5  -1   31.72    1.11
   0  -5   1   31.85    0.85
   0  -5  -1   32.42    0.75
   0  -5   1   33.27    1.06
   0  -5   1   32.39    1.17
   0  -5  -1   34.49    0.91
   0  -5   2    0.22    0.13
   0  -5  -2    0.57    0.07
   0  -5   2    0.30    0.21
   0   5  -2    0.14    0.20
   0  -5  -2    0.35    0.06
   0  -5   2    0.02    0.17
   0  -5   3   19.29    0.84
   0  -5   3   18.53    0.66
   0  -5   3   18.02    0.91
   0   5  -3   17.81    0.96
   0  -5   3   18.38    0.67
   0  -5   4    0.05    0.20
   0  -5   4   -0.14    0.28
   0  -5   4   -0.24    0.14
   0   5  -5  123.25    3.73
   0  -5   5  130.71    3.02
   0  -5   5  134.71    2.95
   0  -5   5  129.36    4.11
   0  -5  -5  143.68    3.65
   0   5  -5  118.93    4.15
   0  -5   6    0.21    0.28
   0  -5   6    0.20    0.28
   0  -5   6    0.16    0.20
   0  -5  -6    0.26    0.13
   0   5  -6   -0.16    0.35
   0   5  -6   -0.12    0.33
   0  -5   6    0.15    0.17
   0  -5   7  121.40    2.84
   0  -5   7  123.02    3.69
   0   5  -7  125.93    3.71
   0   5  -7  113.87    4.12
   0  -5   7  125.72    2.96
   0  -5   7  122.95    4.03
   0  -5   8    0.06    0.27
   0  -5   8    0.56    0.24
   0  -5   8    0.10    0.30
   0  -5   9   26.98    1.05
   0  -5  10   -0.04    0.27
   0  -5  12    0.14    0.29
   1  -5   0    0.21    0.12
  -1  -5   0    0.19    0.10
  -1   5   0    0.39    0.10
  -1  -5   0    0.46    0.10
  -1   5   0    0.36    0.13
   1  -5   0    0.27    0.08
   1   5   0    0.04    0.14
   1   5   0    0.08    0.13
  -1  -5   0    0.44    0.16
  -1   5   0    0.70    0.15
   1  -5   0    0.39    0.11
   1  -5   0    0.36    0.14
  -1  -5   0    0.22    0.15
  -1  -5  -1   68.51    1.78
  -1   5   1   67.70    1.74
  -1   5   1   62.30    1.39
  -1  -5  -1   65.63    1.42
  -1   5   1   65.89    1.89
   1  -5   1   68.28    1.51
  -1   5   1   65.13    1.77
   1  -5   1   72.22    2.10
  -1  -5  -1   67.21    1.95
  -1   5   1   64.51    1.93
   1  -5   1   65.99    1.50
   1  -5   1   68.00    2.06
  -1  -5  -1   66.59    1.39
   1  -5   1   67.42    1.87
   1   5  -1   59.41    1.90
   1   5   1   63.23    1.88
   1  -5  -1   70.04    1.40
  -1   5  -1   67.44    1.45
   1  -5  -1   68.31    1.41
  -1  -5   1   65.67    2.10
  -1  -5   1   64.70    1.49
   1  -5  -1   72.24    1.94
  -1  -5   1   64.56    1.53
   1   5   1   65.27    1.74
   1  -5  -1   66.39    1.76
   1  -5  -1   66.41    1.91
  -1   5  -1   65.45    1.86
   1  -5  -1   66.73    1.74
  -1   5  -1   67.43    2.05
  -1  -5   1   66.81    1.92
  -1   5   2   93.29    2.57
  -1   5   2   88.22    2.36
  -1  -5  -2   86.94    2.33
  -1   5   2   89.44    2.59
   1  -5   2   93.66    2.10
   1  -5   2   92.21    2.86
  -1  -5  -2   95.72    2.59
  -1  -5  -2   98.49    2.36
  -1  -5  -2   91.43    1.87
   1  -5   2   92.27    2.60
  -1  -5  -2   93.97    2.57
   1  -5   2   94.02    2.09
  -1   5   2   93.98    2.38
   1  -5  -2   92.61    2.59
  -1  -5   2   91.76    2.65
  -1  -5   2   91.58    2.12
   1  -5  -2   91.54    2.37
   1  -5  -2   97.34    2.37
  -1  -5   2   94.82    2.08
   1  -5  -2  100.50    2.61
  -1  -5   2   91.25    2.90
  -1   5  -2   94.60    2.61
   1  -5  -2   96.01    1.89
  -1   5  -2   89.28    2.85
  -1   5   3   34.69    0.93
   1  -5   3   35.15    0.99
   1  -5   3   34.49    1.24
   1  -5   3   35.26    1.00
   1  -5   3   34.20    1.37
  -1   5   3   38.11    0.94
  -1  -5   3   37.13    1.00
  -1   5  -3   34.21    1.38
  -1  -5   3   34.75    1.40
   1  -5  -3   36.65    0.75
   1  -5  -3   37.26    1.03
   1  -5  -3   35.36    0.93
  -1  -5   3   34.57    1.29
  -1   5  -3   35.47    1.24
  -1  -5   3   34.74    1.04
   1  -5   4   47.88    1.66
  -1   5   4   45.75    1.28
   1  -5   4   46.17    1.81
   1  -5   4   47.32    1.29
  -1   5   4   51.67    1.26
  -1  -5  -4   53.99    1.39
  -1  -5  -4   46.67    1.35
   1  -5   4   47.43    1.35
   1  -5  -4   48.46    1.02
  -1  -5   4   45.74    1.26
  -1   5  -4   43.82    1.81
  -1   5  -4   48.90    1.66
  -1  -5   4   47.31    1.65
  -1  -5   4   46.99    1.80
   1  -5  -4   49.08    1.25
  -1  -5   4   47.85    1.33
   1  -5  -4   49.03    1.38
   1  -5   5    3.21    0.37
  -1  -5  -5    3.89    0.22
   1  -5   5    3.80    0.45
   1  -5   5    3.78    0.38
   1  -5   5    3.56    0.53
  -1  -5   5    4.05    0.42
  -1  -5   5    3.93    0.50
  -1  -5   5    4.50    0.50
  -1   5  -5    2.67    0.53
  -1  -5   5    3.98    0.34
  -1   5  -5    3.25    0.43
   1  -5   6   91.38    2.23
   1  -5   6   92.68    2.32
  -1  -5  -6   95.09    2.64
   1  -5   6   94.96    3.17
  -1  -5   6   89.48    2.18
  -1   5  -6   87.14    3.20
  -1  -5   6   93.62    2.29
  -1  -5   6   93.93    2.87
  -1  -5   6   91.26    3.10
  -1   5  -6   89.45    2.84
   1  -5   7   29.95    1.53
   1  -5   7   31.21    1.04
   1  -5   7   30.23    1.10
   1  -5   7   34.98    1.48
  -1   5  -7   28.06    1.59
  -1  -5   7   31.45    1.35
  -1  -5   7   29.61    0.99
  -1  -5   7   33.64    1.52
  -1   5  -7   29.41    1.38
  -1  -5   7   28.18    1.03
   1  -5   8   46.42    1.37
   1  -5   8   45.61    1.46
   1  -5   8   45.57    1.95
  -1  -5   8   44.71    1.33
  -1  -5   8   46.73    1.92
  -1  -5   8   45.64    1.42
   1  -5   9   20.24    0.89
  -1  -5   9   19.35    0.84
   1  -5  10  104.73    2.74
  -1  -5  10  104.80    2.69
   1  -5  11    0.53    0.34
  -1  -5  11    0.81    0.33
   2   5   0  138.57    3.59
   2  -5   0  134.60    3.59
   2  -5   0  137.61    3.93
   2  -5   0  149.39    3.95
  -2   5   0  139.51    3.60
  -2  -5   0  140.03    3.61
   2  -5   0  136.25    2.88
  -2  -5   0  136.95    2.84
   2  -5   0  139.28    3.58
  -2   5   0  132.85    2.87
  -2  -5   0  135.37    3.94
   2  -5   0  137.99    2.87
  -2   5   0  141.76    2.81
  -2   5   0  141.99    3.91
  -2  -5   0  132.98    2.89
  -2   5   0  140.42    3.59
  -2  -5  -1   51.47    1.44
  -2  -5  -1   54.30    1.48
   2  -5   1   60.70    1.75
  -2  -5  -1   55.00    1.16
   2  -5   1   53.43    1.25
  -2   5   1   54.14    1.46
  -2  -5  -1   53.26    1.61
  -2   5   1   52.17    1.17
  -2  -5  -1   52.48    1.18
   2  -5   1   55.21    1.56
  -2  -5  -1   55.17    1.60
  -2   5   1   53.89    1.48
   2  -5   1   53.55    1.72
  -2   5   1   52.15    1.58
   2  -5   1   54.72    1.26
  -2   5  -1   53.59    1.20
  -2   5  -1   51.73    1.23
   2  -5  -1   53.38    1.18
  -2  -5   1   54.83    1.59
   2   5   1   52.45    1.45
  -2   5  -1   54.64    1.56
  -2  -5   1   52.46    1.27
  -2  -5   1   53.72    1.74
  -2  -5   1   54.69    1.24
   2  -5  -1   54.62    1.18
   2  -5  -1   53.82    1.46
   2  -5  -1   53.42    1.48
   2  -5  -1   57.26    1.62
   2  -5  -1   54.63    1.61
  -2   5  -1   54.23    1.69
  -2  -5  -2  252.19    5.33
  -2   5   2  270.87    6.67
  -2   5   2  266.25    7.22
  -2  -5  -2  267.49    6.66
   2  -5   2  262.36    6.81
  -2  -5  -2  254.52    6.62
   2  -5   2  259.53    5.47
   2  -5   2  269.38    7.48
  -2  -5  -2  263.01    7.28
  -2  -5  -2  258.24    7.25
  -2   5   2  260.44    6.67
  -2   5   2  253.69    5.33
  -2  -5  -2  260.66    5.26
   2  -5   2  271.62    5.43
  -2  -5   2  264.19    7.49
   2  -5  -2  273.90    6.76
   2   5   2  269.78    7.24
  -2   5  -2  262.12    5.35
   2  -5  -2  271.88    7.38
  -2  -5   2  265.72    5.49
  -2  -5   2  263.35    5.39
   2  -5  -2  264.26    7.28
  -2   5  -2  258.21    5.45
   2  -5  -2  264.39    5.38
   2   5   2  260.36    6.66
  -2  -5   2  267.22    6.84
  -2   5  -2  262.27    7.44
   2  -5  -2  266.17    6.70
   2   5   2  265.85    5.33
  -2   5  -2  261.51    6.79
   2  -5  -2  275.61    5.33
  -2  -5  -3  120.21    2.87
  -2  -5  -3  112.73    2.27
  -2   5   3  112.08    3.16
   2  -5   3  116.10    2.55
   2  -5   3  111.63    3.17
   2  -5   3  118.22    2.57
  -2  -5  -3  106.96    2.85
  -2  -5  -3  112.68    3.13
  -2   5   3  110.58    2.32
   2  -5   3  114.22    3.50
  -2  -5  -3  108.60    3.14
  -2   5   3  112.59    2.90
  -2   5   3  118.67    2.91
   2   5   3  111.49    2.86
  -2   5  -3  111.50    2.46
  -2   5  -3  104.37    3.43
   2   5   3  122.24    3.13
  -2  -5   3  113.68    2.49
   2  -5  -3  114.32    2.31
   2  -5  -3  110.22    2.33
   2  -5  -3  119.18    3.18
   2  -5  -3  114.16    2.90
  -2  -5   3  108.75    2.54
  -2   5  -3  112.30    2.53
  -2  -5   3  112.53    3.49
  -2   5  -3  113.66    3.16
   2   5   3  110.42    2.86
  -2  -5   3  108.71    3.17
   2  -5  -3  113.18    3.17
   2  -5  -3  118.18    2.91
  -2  -5  -4  102.76    2.54
  -2  -5  -4  100.36    2.02
   2  -5   4   97.31    2.35
   2  -5   4   97.30    3.21
  -2   5   4  106.37    2.59
  -2   5   4   97.72    2.07
   2  -5   4   95.28    2.91
   2  -5   4  101.40    2.34
  -2  -5  -4  101.55    2.79
  -2   5   4   98.61    2.58
   2  -5  -4  101.52    2.58
   2  -5  -4   99.00    2.06
  -2   5  -4  103.86    2.30
  -2   5  -4   93.73    3.18
  -2  -5   4   98.73    2.94
  -2  -5   4  100.30    2.29
   2   5   4   95.11    2.53
   2  -5  -4  103.57    2.09
  -2  -5   4   96.06    2.34
  -2  -5   4   99.36    3.21
   2  -5   5    9.95    0.72
   2  -5   5    9.20    0.63
   2  -5   5    8.67    0.49
  -2  -5  -5    9.44    0.29
  -2  -5  -5    9.34    0.38
   2  -5   5    8.88    0.52
  -2  -5   5    8.67    0.46
  -2  -5   5    8.82    0.69
   2  -5  -5    9.56    0.33
  -2   5  -5    9.88    0.72
  -2  -5   5    8.93    0.62
  -2  -5   5    9.18    0.51
  -2   5  -5   10.73    0.65
  -2  -5  -6   28.41    0.92
   2  -5   6   27.69    0.96
   2  -5   6   27.99    1.34
   2  -5   6   26.94    1.01
  -2  -5  -6   28.45    0.68
   2  -5   6   28.58    1.24
  -2  -5   6   28.22    0.98
  -2  -5   6   29.58    0.93
  -2  -5   6   28.14    1.23
  -2   5  -6   26.96    1.19
  -2  -5   6   26.71    1.29
  -2   5  -6   25.58    1.32
   2  -5   7   17.85    0.90
   2  -5   7   17.38    1.02
   2  -5   7   18.44    1.12
   2  -5   7   17.84    0.80
  -2  -5   7   17.64    0.73
  -2  -5   7   16.38    1.03
  -2  -5   7   17.62    0.79
  -2  -5   7   18.25    1.02
  -2   5  -7   17.05    0.97
   2  -5   8   65.06    1.89
   2  -5   8   63.91    1.76
  -2  -5   8   63.10    1.70
  -2  -5   8   67.37    1.82
  -2  -5   8   64.65    2.44
   2  -5   9   91.10    2.44
  -2  -5   9   88.37    2.34
  -2   5  -9   92.74    2.37
   2  -5  10   14.81    0.83
  -2   5 -10   15.35    0.86
  -2  -5  10   15.56    0.76
  -2   5 -10   15.68    0.79
   2  -5  11  119.70    3.04
  -2   5 -11  108.47    2.96
  -2  -5  11  116.14    2.93
  -2   5 -11  116.58    2.95
  -3   5   0   -0.06    0.11
  -3  -5   0    0.01    0.13
  -3   5   0    0.04    0.08
  -3  -5   0    0.03    0.09
   3  -5   0    0.05    0.10
  -3   5   0    0.17    0.13
   3  -5   0    0.13    0.13
  -3  -5   0   -0.08    0.14
  -3   5   0    0.00    0.10
  -3  -5   0   -0.05    0.12
   3  -5   0    0.11    0.13
   3  -5   0    0.00    0.09
   3  -5   0    0.00    0.12
   3   5   0    0.28    0.13
  -3  -5   0   -0.02    0.08
  -3   5   1  229.69    4.61
  -3  -5  -1  232.30    5.82
  -3  -5  -1  232.03    5.85
  -3  -5  -1  222.96    4.62
  -3   5   1  223.24    4.69
   3  -5   1  224.34    6.49
  -3   5   1  229.91    6.38
  -3   5   1  229.28    5.84
  -3  -5  -1  222.37    4.68
  -3  -5  -1  232.75    6.39
   3  -5   1  231.37    5.93
   3  -5   1  242.91    4.75
  -3  -5  -1  229.84    6.40
  -3  -5   1  221.94    4.76
  -3  -5   1  235.47    5.95
  -3   5  -1  215.77    4.74
   3  -5  -1  233.62    5.95
   3   5   1  227.56    5.83
  -3   5  -1  228.77    4.66
   3   5   1  228.32    4.70
   3  -5  -1  232.06    6.41
  -3   5  -1  228.28    6.47
   3  -5  -1  230.30    4.78
  -3  -5   1  232.45    4.69
  -3   5  -1  230.69    5.93
   3  -5  -1  238.15    4.66
   3  -5  -1  247.49    6.42
  -3  -5   1  230.59    6.51
  -3   5   2   39.45    1.21
  -3   5   2   38.04    1.11
   3  -5   2   38.59    1.02
  -3   5   2   40.65    1.14
  -3   5   2   37.12    0.89
  -3  -5  -2   37.51    0.88
   3  -5   2   40.47    1.05
   3  -5   2   39.68    1.39
   3  -5   2   38.64    1.25
  -3  -5  -2   37.35    1.20
  -3  -5  -2   37.65    1.19
  -3  -5  -2   38.53    0.87
  -3  -5  -2   37.74    1.08
  -3  -5  -2   39.67    1.11
  -3   5  -2   37.79    0.99
   3  -5  -2   37.56    1.21
  -3  -5   2   38.01    0.98
   3   5   2   38.68    1.09
   3  -5  -2   38.27    0.89
  -3  -5   2   38.58    1.27
  -3  -5   2   39.48    1.40
   3  -5  -2   38.24    1.12
  -3   5  -2   38.71    0.96
   3  -5  -2   37.53    0.90
  -3  -5   2   39.96    1.02
  -3   5  -2   38.11    1.35
   3   5   2   38.74    0.89
   3  -5  -2   39.56    1.12
  -3   5  -2   37.57    1.24
   3  -5  -2   40.05    1.23
   3   5   2   38.02    1.10
  -3   5   3  372.26    8.77
   3  -5   3  341.65    9.85
  -3  -5  -3  342.13    7.01
  -3  -5  -3  342.02    8.84
  -3  -5  -3  347.79    9.58
   3  -5   3  357.33    9.01
  -3  -5  -3  348.45    6.91
  -3   5   3  341.75    7.03
   3  -5   3  355.52    7.25
  -3   5   3  349.87    8.75
  -3  -5  -3  353.17    8.73
  -3  -5  -3  360.64    9.58
  -3   5   3  337.70    9.72
   3  -5   3  357.61    7.17
  -3   5  -3  352.26    8.98
   3   5   3  348.69    9.62
  -3  -5   3  361.89    7.11
  -3  -5   3  348.59    8.99
   3  -5  -3  346.33    7.16
   3  -5  -3  346.64    9.65
  -3   5  -3  335.19    9.80
   3  -5  -3  352.75    8.81
   3  -5  -3  362.17    7.05
  -3   5  -3  343.34    7.19
   3   5   3  337.90    8.75
   3  -5  -3  356.30    8.87
  -3  -5   3  336.01    7.21
   3   5   3  342.83    7.05
  -3   5  -3  337.66    7.06
   3  -5  -3  353.07    9.64
  -3  -5   3  340.54    9.83
   3   5   3  352.73    8.77
  -3  -5  -4   29.59    0.69
  -3   5   4   29.18    0.72
   3  -5   4   29.58    1.29
  -3   5   4   29.79    0.90
  -3  -5  -4   29.48    0.95
  -3  -5  -4   29.39    0.87
   3  -5   4   30.56    1.18
   3  -5   4   29.48    0.94
   3  -5   4   30.40    0.95
  -3  -5   4   29.16    1.16
  -3  -5   4   29.50    0.88
  -3   5  -4   27.18    1.22
  -3   5  -4   28.14    1.13
   3  -5  -4   29.40    0.72
   3  -5  -4   30.29    0.74
   3   5   4   29.15    0.86
  -3  -5   4   28.85    1.25
  -3   5  -4   29.65    0.88
  -3   5  -4   28.66    0.90
  -3  -5   4   29.10    0.92
   3  -5   5   69.42    1.76
   3  -5   5   69.85    2.47
   3  -5   5   66.41    1.79
   3  -5   5   68.74    2.23
  -3  -5  -5   68.74    1.46
  -3  -5  -5   69.23    2.01
  -3   5  -5   68.34    1.71
  -3  -5   5   67.13    1.74
  -3   5  -5   65.70    2.40
   3  -5  -5   69.14    1.51
  -3  -5   5   69.37    2.41
  -3   5  -5   67.85    1.73
  -3   5  -5   68.28    2.19
  -3  -5   5   65.46    2.17
  -3  -5   5   69.38    1.69
   3  -5   6    0.89    0.25
  -3  -5  -6    0.89    0.14
   3  -5   6    0.84    0.34
  -3  -5  -6    1.17    0.21
   3  -5   6    1.13    0.39
   3  -5   6    0.84    0.27
  -3   5  -6    1.21    0.31
  -3  -5   6    0.85    0.26
  -3  -5   6    0.65    0.31
  -3   5  -6    0.98    0.27
  -3   5  -6    1.27    0.39
  -3  -5   6    0.71    0.30
  -3  -5   6    0.88    0.22
  -3   5  -6    1.16    0.35
   3  -5   7   67.92    1.94
   3  -5   7   67.17    1.83
   3  -5   7   72.22    2.65
  -3  -5  -7   70.57    1.53
  -3  -5   7   67.50    1.75
  -3  -5   7   66.05    1.84
  -3  -5   7   67.67    2.52
  -3   5  -7   68.24    1.84
  -3   5  -7   66.03    1.83
   3  -5   8   16.37    0.78
   3  -5   8   17.59    0.86
  -3  -5   8   16.75    1.05
  -3   5  -8   16.85    0.79
  -3   5  -8   16.84    0.82
  -3  -5   8   17.24    0.71
  -3  -5   8   18.52    0.81
   3  -5   9   57.53    1.81
  -3  -5   9   60.50    1.73
  -3   5  -9   56.64    1.74
  -3   5  -9   59.83    1.72
   3  -5  10   42.04    1.50
  -3  -5  10   42.00    1.39
  -3   5 -10   42.73    1.48
  -3   5 -10   44.19    1.42
   3  -5  11   29.91    1.24
  -3  -5  11   30.45    1.15
  -3   5 -11   29.12    1.23
  -3   5 -11   28.78    1.15
  -4   5   0  444.86    8.91
  -4   5   0  441.44   12.49
  -4  -5   0  436.59    9.01
   4  -5   0  432.91    9.34
   4   5   0  431.95    8.89
   4  -5   0  441.08   11.72
  -4  -5   0  441.94   12.26
   4   5   0  433.85    8.93
  -4  -5   0  461.03   12.27
  -4  -5   0  424.91    9.13
  -4  -5   0  430.93   11.53
   4  -5   0  442.70   12.16
   4  -5   0  457.48    9.44
  -4   5   0  442.42   11.09
  -4   5   0  442.59    8.99
  -4  -5  -1    1.67    0.22
   4  -5   1    2.03    0.29
  -4   5   1    2.20    0.19
  -4  -5  -1    1.74    0.19
   4  -5   1    2.19    0.33
  -4  -5  -1    2.00    0.19
  -4   5   1    1.74    0.23
  -4   5   1    2.05    0.23
  -4  -5  -1    2.38    0.26
  -4  -5  -1    1.75    0.24
   4   5  -1    1.65    0.25
   4  -5   1    1.96    0.25
  -4   5   1    1.81    0.18
   4  -5   1    1.89    0.29
   4   5   1    1.64    0.19
  -4   5  -1    1.68    0.21
   4  -5  -1    2.20    0.25
  -4  -5   1    1.83    0.28
  -4  -5   1    1.83    0.26
   4   5   1    1.83    0.24
   4  -5  -1    2.40    0.24
  -4   5  -1    1.74    0.26
  -4  -5   1    1.98    0.22
  -4   5  -1    1.37    0.19
   4  -5  -1    1.64    0.27
  -4   5  -1    1.68    0.25
  -4  -5   1    1.65    0.19
  -4   5   2  400.32    8.24
   4  -5   2  413.79    8.19
   4  -5   2  408.66    8.28
  -4   5   2  391.94   10.26
  -4  -5  -2  401.96   11.12
  -4  -5  -2  388.52    8.11
   4  -5   2  398.34   10.26
  -4  -5  -2  404.53   11.07
  -4   5   2  416.19    8.15
  -4  -5  -2  396.12   10.19
  -4  -5  -2  392.91    8.10
   4  -5   2  398.07   11.24
  -4   5   2  432.26   11.08
   4  -5  -2  384.77   11.16
  -4   5  -2  399.66   11.20
   4   5   2  403.01    8.14
  -4   5  -2  399.35    8.23
   4   5   2  414.23   10.12
  -4  -5   2  399.32    8.24
   4  -5  -2  404.45   10.39
   4  -5  -2  415.11    8.46
   4  -5  -2  425.33   11.10
  -4   5  -2  394.40    8.08
   4   5   2  421.00   11.09
  -4  -5   2  387.93   11.23
  -4  -5   2  397.36   10.48
  -4   5  -2  400.61   10.25
  -4  -5   2  397.75    8.11
   4  -5  -2  382.10    8.21
  -4   5   3    4.44    0.25
  -4   5   3    4.26    0.31
  -4  -5  -3    5.02    0.24
   4  -5   3    4.23    0.34
  -4  -5  -3    4.33    0.22
   4  -5   3    4.81    0.36
  -4  -5  -3    4.56    0.29
   4  -5   3    4.43    0.47
  -4   5   3    4.70    0.32
  -4  -5  -3    4.23    0.32
   4  -5   3    4.13    0.39
   4  -5  -3    4.53    0.32
   4   5   3    4.64    0.26
   4  -5  -3    4.74    0.30
  -4   5  -3    4.82    0.34
   4  -5  -3    4.66    0.24
  -4   5  -3    4.35    0.40
  -4   5  -3    4.48    0.42
  -4  -5   3    4.15    0.49
  -4  -5   3    5.04    0.36
   4  -5  -3    4.59    0.25
  -4  -5   3    4.90    0.32
  -4   5  -3    3.96    0.30
  -4  -5   3    4.84    0.47
   4   5   3    4.33    0.28
   4  -5   4  124.76    3.50
   4  -5   4  129.04    2.85
  -4  -5  -4  123.67    2.53
  -4   5   4  122.57    3.22
   4  -5   4  124.48    3.84
   4  -5   4  130.53    2.83
  -4   5   4  118.48    2.58
  -4  -5  -4  118.33    3.48
   4  -5  -4  119.56    2.59
  -4  -5   4  120.54    3.79
  -4   5  -4  121.77    2.69
  -4   5  -4  120.53    2.75
  -4   5  -4  120.53    3.45
   4  -5  -4  120.00    3.53
  -4  -5   4  115.91    3.45
  -4  -5   4  120.21    2.70
   4  -5  -4  123.58    2.57
  -4  -5   4  117.43    2.76
  -4   5  -4  118.62    3.77
  -4  -5  -5    6.69    0.39
   4  -5   5    6.18    0.56
  -4  -5  -5    7.28    0.30
   4  -5   5    6.28    0.60
   4  -5   5    5.96    0.51
   4  -5   5    6.98    0.51
  -4  -5   5    6.33    0.59
   4  -5  -5    7.03    0.33
  -4   5  -5    6.03    0.48
  -4  -5   5    6.46    0.57
  -4   5  -5    8.25    0.47
  -4   5  -5    6.01    0.56
  -4   5  -5    6.49    0.53
  -4  -5   5    6.78    0.42
  -4  -5   5    6.55    0.44
   4  -5   6   76.22    2.87
   4  -5   6   83.50    2.69
   4  -5   6   85.12    2.17
  -4  -5  -6   79.10    1.75
  -4  -5  -6   79.47    2.41
   4  -5   6   79.71    2.09
  -4   5  -6   79.38    2.00
  -4  -5   6   77.39    1.95
  -4   5  -6   75.84    2.82
  -4  -5   6   79.78    2.80
  -4  -5   6   79.70    2.57
  -4  -5   6   80.91    2.04
   4  -5  -6   79.70    1.80
  -4   5  -6   82.52    2.05
  -4   5  -6   80.27    2.59
   4  -5   7    0.66    0.31
   4  -5   7    0.03    0.30
   4  -5   7    0.75    0.39
  -4  -5  -7    0.70    0.17
  -4  -5   7    0.14    0.37
  -4  -5   7    0.48    0.23
  -4   5  -7    0.64    0.29
  -4   5  -7    0.59    0.28
   4  -5   8  120.69    3.12
   4  -5   8  124.00    3.01
  -4  -5   8  125.56    3.00
  -4  -5   8  121.64    2.88
  -4   5  -8  125.72    2.98
  -4   5  -8  119.67    2.98
   4  -5   9    2.51    0.49
  -4   5  -9    2.47    0.47
  -4   5  -9    2.25    0.50
  -4  -5   9    3.34    0.46
   4  -5  10   35.15    1.38
  -4   5 -10   36.77    1.34
  -4  -5  10   34.80    1.25
  -4   5 -10   35.80    1.26
   4  -5  11    0.64    0.40
  -4   5 -11    1.73    0.43
  -4  -5  11    1.57    0.35
  -4   5 -11    1.26    0.40
  -5   5   0    0.12    0.16
  -5  -5   0    0.20    0.19
  -5  -5   0    0.07    0.12
  -5   5   0    0.02    0.21
   5  -5   0    0.07    0.16
   5  -5   0    0.07    0.16
   5  -5   0    0.04    0.12
  -5   5   0    0.19    0.20
  -5  -5   0    0.16    0.13
   5  -5   0   -0.01    0.12
  -5   5   0   -0.20    0.12
   5   5   0    0.02    0.13
   5   5   0    0.00    0.13
  -5  -5   0    0.03    0.17
   5  -5   1  479.75   12.44
  -5  -5  -1  477.73   13.78
  -5   5   1  500.18   12.50
   5  -5   1  490.94   10.03
   5   5  -1  480.79   10.01
  -5  -5  -1  493.31   12.61
   5   5  -1  483.21    9.87
  -5  -5  -1  499.42    9.94
  -5   5   1  491.10   10.10
   5  -5   1  496.44   10.07
  -5   5   1  510.41   13.55
   5  -5   1  479.98   13.64
  -5   5   1  495.28    9.97
  -5  -5  -1  493.01   10.10
  -5  -5   1  498.95   12.46
  -5  -5   1  483.99    9.99
  -5  -5   1  508.56   13.82
   5   5   1  482.05    9.97
  -5   5  -1  497.44   10.00
   5  -5  -1  486.56   12.72
  -5   5  -1  478.78   12.43
  -5  -5   1  501.59   10.08
   5  -5  -1  507.07    9.96
   5   5   1  493.64    9.97
   5  -5  -1  490.10   14.06
   5   5   1  493.05   12.40
  -5   5  -1  463.84   13.57
  -5   5  -1  490.52    9.99
   5  -5  -1  516.58   10.18
  -5   5   2   10.32    0.39
  -5  -5  -2    9.82    0.39
  -5   5   2   10.11    0.54
   5  -5   2    9.78    0.47
  -5  -5  -2    8.79    0.49
  -5  -5  -2    9.95    0.49
  -5  -5  -2    9.83    0.37
   5  -5   2    9.56    0.54
   5  -5   2    9.91    0.48
  -5   5   2    9.41    0.39
   5   5  -2    9.79    0.48
  -5   5   2    9.79    0.48
   5  -5   2    9.89    0.61
  -5   5  -2    9.25    0.45
  -5   5  -2   10.49    0.42
   5  -5  -2    9.69    0.47
  -5  -5   2    9.96    0.43
  -5  -5   2    9.99    0.45
  -5   5  -2   10.08    0.56
  -5   5  -2    9.48    0.57
  -5  -5   2   10.40    0.62
   5   5   2   10.46    0.39
   5  -5  -2    9.64    0.39
   5  -5  -2    9.33    0.51
   5  -5  -2    9.10    0.39
   5   5   2   10.73    0.48
  -5  -5   2   10.00    0.54
  -5  -5  -3   98.84    2.10
   5  -5   3  100.85    2.32
  -5   5   3   96.20    2.68
  -5  -5  -3   94.67    2.90
   5  -5   3   99.07    3.15
  -5   5   3   95.97    2.14
  -5  -5  -3   97.45    2.67
  -5  -5  -3   99.05    2.14
   5  -5   3  100.58    2.87
   5  -5   3  103.11    2.35
  -5   5  -3   95.69    2.83
  -5   5  -3   95.66    3.08
  -5   5  -3   97.90    2.20
   5   5   3   95.48    2.66
  -5  -5   3  100.28    2.87
  -5  -5   3   99.05    2.23
   5   5   3   99.00    2.16
  -5  -5   3   99.48    3.13
  -5  -5   3   99.91    2.28
   5  -5  -3   97.45    2.95
   5  -5  -3   98.41    2.69
  -5   5  -3   95.79    2.26
   5  -5  -3   99.13    2.14
   5  -5  -3   98.58    2.16
   5  -5   4    0.04    0.22
   5  -5   4    0.61    0.27
  -5   5   4    0.69    0.21
   5  -5   4    0.15    0.23
  -5  -5  -4    0.42    0.12
  -5  -5  -4    0.18    0.17
  -5   5   4    0.67    0.15
   5  -5   4    0.10    0.23
   5  -5  -4    0.63    0.14
  -5   5  -4    0.06    0.17
  -5  -5   4    0.13    0.25
  -5  -5   4    0.33    0.16
  -5  -5   4    0.22    0.17
  -5   5  -4    0.31    0.18
  -5  -5   4    0.04    0.23
   5  -5  -4    0.60    0.15
  -5   5  -4    0.98    0.30
   5  -5  -4    0.65    0.18
   5  -5  -4    0.28    0.16
  -5   5  -4    0.52    0.28
  -5  -5  -5   50.49    1.72
   5  -5   5   58.15    1.96
  -5  -5  -5   51.59    1.25
   5  -5   5   59.05    1.57
   5  -5   5   57.82    1.58
   5  -5   5   57.57    2.14
  -5   5  -5   53.17    2.02
  -5   5  -5   55.72    1.45
  -5  -5   5   54.65    2.03
  -5   5  -5   53.85    1.48
  -5   5  -5   53.22    1.86
  -5  -5   5   51.74    1.46
  -5  -5   5   51.63    1.83
  -5  -5   5   51.42    1.41
   5  -5  -5   51.33    1.29
   5  -5   6   11.20    0.90
  -5  -5  -6   11.94    0.60
  -5  -5  -6   11.17    0.43
   5  -5   6   10.49    0.63
   5  -5   6   11.59    0.67
  -5  -5   6   12.13    0.66
   5  -5  -6   12.17    0.48
  -5  -5   6   11.17    0.59
  -5  -5   6   11.14    0.81
  -5   5  -6   12.02    0.62
  -5   5  -6   11.71    0.62
   5  -5   7  141.36    3.47
   5  -5   7  141.01    4.70
   5  -5   7  138.22    3.36
  -5  -5  -7  143.12    3.01
   5  -5  -7  142.99    3.07
  -5   5  -7  138.24    3.28
  -5  -5   7  143.97    3.23
  -5  -5   7  142.64    3.34
  -5   5  -7  141.98    3.33
   5  -5   8   10.72    0.71
  -5   5  -8   11.22    0.66
  -5  -5   8   10.93    0.59
  -5  -5   8   11.40    0.65
  -5   5  -8   10.97    0.64
   5  -5   9   91.74    2.65
  -5   5  -9   99.32    2.52
  -5  -5   9   98.91    2.53
  -5   5  -9   95.65    2.52
   5  -5  10    9.28    0.78
  -5   5 -10    6.37    0.61
  -5  -5  10    6.51    0.57
  -5   5 -10    7.15    0.63
   5  -5  11   10.85    0.83
  -5  -5  11    9.76    0.67
  -5   5 -11    9.64    0.72
  -6  -5   0  433.10    8.69
  -6  -5   0  423.25    8.81
   6   5   0  435.60    8.72
   6  -5   0  418.96   10.98
  -6   5   0  440.09    8.67
  -6   5   0  435.78   10.99
   6  -5   0  430.97    8.75
   6   5   0  427.14    8.85
  -6   5   0  441.76    8.83
  -6  -5   0  439.64   10.99
  -6  -5   0  434.94   12.03
   6  -5   0  423.50   12.04
  -6   5   0  433.66   12.01
   6  -5   0  431.08    8.85
  -6  -5  -1    7.88    0.36
   6  -5   1    8.08    0.50
   6  -5   1    8.05    0.54
   6  -5   1    8.38    0.43
   6   5  -1    9.24    0.44
  -6   5   1    8.89    0.52
  -6   5   1    8.59    0.48
  -6   5   1    8.70    0.35
   6   5  -1    8.96    0.42
  -6  -5  -1    8.10    0.37
   6  -5   1    8.27    0.42
  -6   5   1    8.51    0.39
  -6  -5  -1    7.99    0.51
  -6  -5  -1    8.31    0.47
  -6   5  -1    8.41    0.50
   6  -5  -1    8.77    0.48
  -6   5  -1    8.12    0.40
   6   5   1    9.14    0.52
  -6  -5   1    8.00    0.38
   6  -5  -1    7.94    0.39
  -6   5  -1    8.20    0.54
   6  -5  -1    8.32    0.40
  -6  -5   1    8.34    0.51
   6   5   1    8.70    0.41
   6  -5  -1    8.14    0.50
  -6   5  -1    8.03    0.37
  -6  -5   1    8.13    0.53
  -6  -5   1    8.58    0.41
  -6  -5  -2  142.79    3.02
   6  -5   2  149.68    3.21
   6   5  -2  142.32    3.18
   6  -5   2  147.20    3.97
   6  -5   2  145.25    3.18
   6  -5   2  143.68    4.35
   6   5  -2  137.55    3.11
  -6   5   2  142.42    3.83
  -6  -5  -2  142.14    3.83
  -6  -5  -2  143.86    3.07
  -6  -5  -2  140.60    4.18
  -6   5   2  142.14    3.07
   6   5   2  137.72    3.83
  -6   5  -2  144.50    3.08
   6   5   2  143.32    3.09
  -6  -5   2  143.26    3.14
  -6   5  -2  140.64    4.28
  -6   5  -2  147.40    3.16
   6  -5  -2  142.46    3.09
   6  -5  -2  146.09    3.07
  -6  -5   2  142.60    3.10
  -6  -5   2  146.32    3.95
  -6  -5   2  141.01    4.31
   6  -5  -2  139.96    3.83
   6  -5  -2  136.83    4.19
  -6   5  -2  142.37    3.93
  -6   5   3    2.27    0.26
   6  -5   3    2.85    0.36
  -6  -5  -3    2.68    0.28
  -6   5   3    2.44    0.30
  -6  -5  -3    2.87    0.25
  -6  -5  -3    2.89    0.32
   6  -5   3    2.57    0.42
   6  -5   3    2.74    0.34
   6  -5   3    2.66    0.38
  -6   5  -3    2.29    0.34
   6  -5  -3    2.93    0.26
  -6  -5   3    3.04    0.36
   6  -5  -3    2.61    0.25
  -6   5  -3    1.83    0.26
   6  -5  -3    2.72    0.29
  -6   5  -3    2.47    0.39
  -6  -5   3    2.93    0.27
  -6   5  -3    2.03    0.35
   6  -5  -3    2.36    0.30
  -6  -5   3    2.89    0.39
   6   5   3    2.44    0.26
   6   5   3    2.33    0.29
  -6  -5   3    2.87    0.29
  -6  -5  -4   45.01    1.10
  -6   5   4   43.72    1.42
   6  -5   4   43.37    1.32
   6  -5   4   42.97    1.62
   6  -5   4   45.24    1.81
  -6  -5  -4   43.92    1.52
   6  -5   4   44.25    1.32
  -6   5   4   44.61    1.12
  -6  -5   4   44.28    1.59
   6  -5  -4   44.39    1.44
  -6  -5   4   43.75    1.25
   6  -5  -4   44.82    1.15
  -6   5  -4   45.57    1.26
  -6  -5   4   43.40    1.73
   6  -5  -4   43.37    1.57
   6  -5  -4   45.23    1.15
  -6   5  -4   48.98    1.25
  -6  -5   4   43.17    1.21
  -6   5  -4   47.53    1.75
  -6   5  -4   44.69    1.59
   6  -5   5   19.88    0.83
   6  -5   5   19.02    1.11
   6  -5   5   19.48    0.86
  -6  -5  -5   18.97    0.83
  -6  -5  -5   19.44    0.63
   6  -5  -5   18.78    0.64
  -6  -5   5   18.63    1.05
  -6  -5   5   19.88    0.80
  -6   5  -5   19.98    0.82
  -6  -5   5   17.79    0.73
  -6   5  -5   20.42    0.79
  -6  -5  -6   63.81    2.07
   6  -5   6   67.67    1.89
   6  -5   6   64.76    1.83
  -6  -5  -6   60.89    1.49
   6  -5  -6   62.29    1.55
  -6  -5   6   64.35    1.74
  -6  -5   6   61.09    1.66
  -6   5  -6   65.92    1.75
  -6   5  -6   65.51    1.71
  -6  -5  -7   40.17    1.07
   6  -5   7   40.04    1.42
   6  -5   7   41.21    1.37
  -6   5  -7   41.20    1.31
  -6   5  -7   41.90    1.31
   6  -5  -7   43.55    1.15
  -6  -5   7   42.35    1.25
  -6  -5   7   40.96    1.31
   6  -5   8   57.59    1.87
  -6  -5  -8   56.98    1.42
  -6   5  -8   58.80    1.72
  -6  -5   8   57.57    1.69
  -6   5  -8   56.72    1.69
  -6  -5   8   56.75    1.61
   6  -5   9    9.78    0.75
  -6  -5   9    9.63    0.64
  -6   5  -9    9.48    0.66
  -6   5  -9    8.97    0.66
   6  -5  10   45.93    1.70
  -6   5 -10   45.30    1.54
  -6   5 -10   46.02    1.51
  -6  -5  10   47.36    1.55
  -7   5   0    0.01    0.16
  -7  -5   0    0.80    0.18
  -7  -5   0    0.69    0.24
  -7   5   0    0.18    0.20
  -7   5   0    0.32    0.14
   7   5   0    0.22    0.15
   7  -5   0    0.42    0.18
   7  -5   0    0.40    0.17
  -7  -5   0    0.64    0.24
   7  -5   0    0.64    0.24
   7  -5   0    0.48    0.24
  -7  -5   0    0.25    0.17
  -7   5   0    0.19    0.21
   7   5  -1   97.60    2.25
  -7   5   1   97.70    2.74
   7   5  -1   93.29    2.21
   7  -5   1   89.89    2.77
  -7   5   1   93.10    2.18
   7  -5   1   96.63    2.26
   7  -5   1   95.10    2.25
  -7  -5  -1   95.64    2.18
  -7  -5  -1   95.29    2.15
  -7   5   1   97.30    2.98
   7  -5   1   95.76    3.07
  -7   5   1   96.00    2.13
  -7  -5  -1   96.58    2.99
  -7  -5  -1   95.09    2.74
   7   5   1   94.86    2.20
   7  -5  -1   96.83    3.02
  -7   5  -1   94.35    2.15
   7  -5  -1   97.35    2.21
  -7   5  -1   96.14    2.22
   7  -5  -1   98.75    2.76
  -7  -5   1   94.45    2.21
  -7  -5   1   97.83    2.79
  -7   5  -1   95.22    3.02
  -7  -5   1   96.00    3.04
   7  -5  -1   97.28    2.21
  -7  -5   1   97.35    2.19
   7   5   1   92.95    2.75
  -7   5  -1   94.04    2.78
  -7   5   2   27.52    1.03
  -7  -5  -2   27.47    1.12
  -7  -5  -2   27.43    0.81
   7  -5   2   28.59    1.27
  -7  -5  -2   27.68    0.80
  -7   5   2   28.97    0.83
   7  -5   2   27.87    0.92
   7  -5   2   27.59    1.13
   7   5  -2   28.21    0.90
   7  -5   2   26.85    0.92
  -7  -5  -2   28.35    1.04
   7   5  -2   28.94    0.91
   7   5   2   27.85    1.07
   7  -5  -2   26.77    0.83
  -7  -5   2   27.15    0.86
  -7   5  -2   28.04    0.89
   7  -5  -2   28.46    1.15
  -7   5  -2   26.85    1.09
  -7   5  -2   27.98    0.83
   7   5   2   28.29    0.85
  -7  -5   2   27.45    1.20
  -7  -5   2   27.87    1.10
  -7  -5   2   28.34    0.86
   7  -5  -2   28.81    1.08
   7  -5  -2   28.62    0.86
  -7   5  -2   28.23    1.20
  -7   5   3   38.70    1.05
   7  -5   3   40.48    1.25
  -7   5   3   38.95    1.34
  -7  -5  -3   40.43    1.04
  -7  -5  -3   40.35    1.05
   7   5  -3   37.57    1.17
   7  -5   3   40.17    1.24
   7  -5   3   38.56    1.46
   7  -5   3   39.52    1.62
  -7  -5  -3   38.87    1.33
  -7  -5  -3   40.30    1.45
  -7  -5   3   39.26    1.44
   7  -5  -3   39.55    1.32
  -7   5  -3   38.86    1.10
  -7  -5   3   39.64    1.59
   7  -5  -3   39.42    1.09
  -7   5  -3   38.15    1.15
  -7   5  -3   38.73    1.45
   7   5   3   38.83    1.32
   7  -5  -3   37.99    1.45
  -7   5  -3   37.30    1.55
   7   5   3   39.14    1.08
  -7  -5   3   39.79    1.11
   7  -5  -3   40.08    1.07
  -7  -5   3   40.69    1.14
   7  -5   4   22.69    0.88
  -7  -5  -4   22.55    0.70
   7  -5   4   22.63    1.21
  -7   5   4   23.81    0.73
   7  -5   4   22.77    0.88
  -7  -5  -4   22.24    0.95
  -7   5   4   22.60    0.91
  -7   5  -4   20.62    1.09
   7  -5  -4   23.15    0.73
  -7  -5   4   21.90    0.82
   7  -5  -4   22.25    0.90
  -7   5  -4   22.43    0.83
   7  -5  -4   21.42    0.72
  -7   5  -4   22.60    0.80
  -7  -5   4   21.72    0.79
  -7  -5  -5   51.57    1.28
   7  -5   5   52.30    1.57
   7  -5   5   50.55    1.53
  -7  -5   5   51.40    1.47
   7  -5  -5   51.31    1.33
  -7   5  -5   51.17    1.48
  -7   5  -5   53.13    1.44
  -7  -5   5   50.37    1.41
   7  -5   6   50.70    1.57
   7  -5   6   52.03    1.63
  -7  -5  -6   50.65    1.29
  -7  -5   6   52.76    1.50
  -7  -5   6   50.70    1.44
  -7   5  -6   53.35    1.52
   7  -5  -6   51.85    1.35
  -7   5  -6   51.67    1.47
   7  -5   7    4.53    0.55
  -7  -5  -7    3.26    0.30
   7  -5   7    2.99    0.46
  -7   5  -7    2.80    0.40
  -7  -5   7    2.95    0.37
  -7  -5   7    3.08    0.38
   7  -5  -7    3.31    0.34
  -7   5  -7    2.73    0.40
   7  -5   8   38.57    1.49
  -7  -5  -8   39.26    1.10
  -7   5  -8   40.30    1.33
  -7  -5   8   39.56    1.33
  -7   5  -8   39.80    1.33
   7  -5   9   20.12    1.10
  -7   5  -9   19.37    0.91
  -7   5  -9   19.26    0.91
  -7  -5   9   19.78    0.91
   7  -5  10   66.08    2.18
  -7   5 -10   65.99    1.95
  -7  -5  10   66.59    1.98
   8  -5   0   23.04    1.00
   8   5   0   22.78    0.80
  -8  -5   0   23.85    1.00
  -8   5   0   23.75    0.78
  -8   5   0   22.24    0.81
  -8  -5   0   24.35    0.78
  -8  -5   0   23.60    0.80
   8  -5   0   22.49    0.81
  -8   5   0   23.28    1.00
  -8   5   0   26.14    1.10
   8  -5   0   22.87    0.81
  -8   5   1   15.75    0.59
  -8  -5  -1   16.98    0.79
   8  -5   1   16.01    0.68
   8   5  -1   16.26    0.65
  -8   5   1   15.20    0.64
  -8  -5  -1   16.24    0.62
  -8  -5  -1   17.66    0.65
  -8   5   1   16.18    0.77
   8  -5   1   17.26    0.68
   8   5  -1   15.41    0.65
   8  -5  -1   15.67    0.64
  -8   5  -1   16.42    0.87
   8  -5  -1   16.07    0.78
  -8   5  -1   16.03    0.62
  -8  -5   1   16.65    0.82
  -8  -5   1   16.45    0.66
   8  -5  -1   16.03    0.63
   8   5   1   15.59    0.77
   8   5   1   15.94    0.63
  -8   5  -1   16.25    0.67
  -8  -5   1   16.57    0.65
  -8   5   2    5.49    0.47
   8   5  -2    5.09    0.41
   8  -5   2    4.80    0.41
   8   5  -2    5.34    0.42
  -8  -5  -2    4.86    0.34
   8  -5   2    4.73    0.40
  -8   5   2    5.72    0.38
  -8  -5  -2    4.74    0.44
  -8  -5  -2    4.93    0.36
  -8   5  -2    4.83    0.40
   8  -5  -2    4.72    0.36
  -8   5  -2    5.75    0.56
   8   5   2    5.81    0.39
  -8  -5   2    4.26    0.38
  -8  -5   2    5.05    0.40
  -8   5  -2    5.49    0.40
   8  -5  -2    4.67    0.37
   8  -5  -2    4.87    0.45
   8   5   2    5.47    0.47
  -8   5   3   60.24    1.50
   8  -5   3   59.70    1.67
  -8  -5  -3   57.89    1.49
   8   5  -3   58.20    1.61
   8  -5   3   58.52    1.63
  -8   5   3   61.15    1.89
  -8  -5  -3   60.59    1.47
   8   5  -3   60.04    1.59
  -8  -5  -3   59.23    1.88
  -8  -5   3   59.90    1.56
   8   5   3   61.19    1.53
   8  -5  -3   57.03    1.51
  -8   5  -3   61.86    1.55
  -8   5  -3   60.46    1.61
  -8  -5   3   55.94    1.56
   8  -5  -3   57.62    1.87
   8  -5  -3   58.94    1.52
   8  -5   4    9.33    0.57
   8  -5   4    9.66    0.60
  -8   5   4    9.68    0.46
  -8   5   4    9.42    0.58
  -8  -5  -4   10.56    0.48
  -8  -5   4    9.21    0.49
  -8   5  -4    9.64    0.57
   8  -5  -4   10.29    0.48
  -8   5  -4   10.01    0.53
  -8  -5   4    9.75    0.53
   8  -5  -4    9.54    0.47
   8  -5   5   25.43    1.01
  -8  -5  -5   24.37    0.78
   8  -5   5   26.12    1.02
  -8   5   5   25.72    0.82
  -8   5  -5   25.17    0.94
  -8  -5   5   26.19    0.94
  -8   5  -5   24.16    0.89
   8  -5  -5   24.66    0.83
   8  -5  -5   26.26    0.84
  -8  -5   5   24.92    0.89
   8  -5   6    1.30    0.40
   8  -5   6    0.99    0.36
  -8  -5  -6    1.05    0.22
   8  -5  -6    1.74    0.28
  -8  -5   6    1.37    0.28
  -8  -5   6    1.25    0.30
  -8   5  -6    1.38    0.34
  -8   5  -6    1.21    0.31
  -8  -5  -7   23.57    0.78
   8  -5   7   23.38    1.09
  -8   5  -7   22.90    0.95
  -8  -5   7   24.04    0.96
  -8   5  -7   23.32    0.98
  -8  -5   7   22.36    0.89
   8  -5  -7   22.25    0.81
  -8  -5  -8    0.51    0.21
   8  -5   8    0.59    0.39
  -8   5  -8    0.16    0.31
  -8  -5   8    0.41    0.28
  -8   5  -8    0.70    0.34
   8  -5  -8    0.23    0.26
   8  -5   9   92.62    2.79
  -8  -5   9   98.85    2.61
  -8   5  -9   97.36    2.61
  -8   5  -9  102.06    2.64
  -9  -5   0    0.08    0.17
  -9   5   0    0.69    0.25
   9   5   0    0.45    0.20
  -9   5   0    0.12    0.17
  -9  -5   0    0.43    0.20
   9  -5   0    0.19    0.19
   9  -5   0    0.31    0.20
  -9   5   1    0.67    0.23
   9  -5   1    0.47    0.21
   9  -5   1    0.23    0.19
  -9  -5  -1    0.18    0.18
  -9  -5  -1    1.16    0.23
   9   5  -1    0.57    0.22
   9  -5  -1    0.38    0.20
  -9  -5   1    0.33    0.19
  -9   5  -1    0.74    0.22
  -9  -5   1    0.64    0.22
   9  -5  -1    0.29    0.19
  -9   5  -1    0.92    0.25
   9   5  -2   21.96    0.82
   9   5  -2   21.43    0.83
   9  -5   2   21.24    0.83
  -9  -5  -2   21.38    0.75
   9  -5   2   21.01    0.85
  -9  -5  -2   21.98    0.75
  -9   5   2   21.69    0.75
  -9  -5   2   21.58    0.79
  -9  -5   2   21.02    0.77
   9  -5  -2   21.18    0.77
   9  -5  -2   21.59    0.78
   9   5   2   21.97    0.79
  -9   5  -2   22.77    0.78
  -9   5  -2   20.68    0.80
   9  -5   3   13.81    0.69
   9  -5   3   14.47    0.70
  -9  -5  -3   14.30    0.58
   9   5  -3   14.66    0.66
  -9  -5  -3   14.01    0.58
   9   5  -3   13.92    0.66
  -9   5   3   15.53    0.61
  -9  -5   3   14.39    0.64
   9   5   3   14.61    0.63
   9  -5  -3   14.47    0.62
  -9   5  -3   13.87    0.62
  -9  -5   3   14.28    0.63
   9  -5  -3   13.77    0.60
  -9   5  -3   15.21    0.67
   9  -5   4   72.03    2.01
   9   5  -4   72.18    1.95
  -9   5   4   73.33    1.80
   9  -5   4   72.59    1.98
  -9  -5  -4   71.26    1.75
  -9   5  -4   72.10    1.92
   9  -5  -4   72.41    1.82
  -9  -5   4   69.88    1.88
   9  -5  -4   68.96    1.79
  -9  -5   4   70.07    1.84
  -9   5  -4   71.94    1.85
   9  -5   5    8.24    0.62
  -9  -5  -5    8.66    0.46
   9  -5   5    8.06    0.62
  -9   5   5    8.70    0.49
  -9   5  -5    8.55    0.59
  -9  -5   5    8.42    0.53
   9  -5  -5    8.31    0.48
  -9   5  -5    8.68    0.55
   9  -5  -5    8.24    0.48
  -9  -5   5    8.58    0.54
   9  -5   6   11.55    0.73
  -9  -5  -6   11.94    0.53
   9  -5   6   10.33    0.74
  -9  -5   6   11.11    0.61
   9  -5  -6   11.25    0.56
  -9   5  -6   11.05    0.65
  -9  -5   6   11.09    0.63
  -9   5  -6   10.40    0.67
   9  -5   7    1.54    0.45
  -9  -5  -7    1.80    0.28
  -9  -5   7    1.75    0.34
  -9  -5   7    1.74    0.36
  -9   5  -7    1.94    0.40
   9  -5  -7    1.94    0.33
  -9   5  -7    2.12    0.40
  -9  -5  -8   51.19    1.40
   9  -5   8   47.49    1.77
  -9  -5   8   49.30    1.60
  -9   5  -8   49.38    1.62
   9  -5  -8   52.59    1.48
  -9   5  -8   52.22    1.63
 -10  -5   0   18.27    0.71
 -10   5   0   17.44    0.69
 -10  -5   0   18.40    0.72
  10  -5   0   18.05    0.77
 -10   5   0   17.11    0.73
  10   5   0   17.88    0.76
  10  -5   0   18.47    0.77
 -10   5   1    1.60    0.27
  10   5  -1    1.56    0.32
 -10  -5  -1    1.64    0.27
 -10  -5  -1    1.35    0.24
  10  -5   1    1.61    0.30
  10  -5   1    1.52    0.31
 -10   5  -1    1.89    0.29
  10  -5  -1    1.80    0.30
 -10  -5   1    1.84    0.29
 -10   5  -1    2.01    0.32
 -10  -5   1    1.89    0.29
  10  -5  -1    1.41    0.28
  10   5   1    2.90    0.38
  10   5  -2   35.55    1.16
  10  -5   2   35.87    1.21
 -10  -5  -2   36.59    1.10
 -10   5   2   35.50    1.10
  10  -5   2   35.77    1.21
 -10  -5  -2   35.12    1.07
  10   5  -2   35.08    1.18
 -10  -5   2   36.18    1.12
 -10   5  -2   36.53    1.16
  10  -5  -2   34.22    1.13
  10  -5  -2   35.58    1.12
 -10  -5   2   37.26    1.15
  10   5   2   34.50    1.12
 -10   5  -2   35.28    1.09
  10  -5   3   34.56    1.22
 -10  -5  -3   33.96    1.05
 -10  -5  -3   35.53    1.08
  10  -5   3   34.45    1.21
  10   5  -3   34.29    1.19
 -10   5   3   33.08    1.06
  10   5  -3   33.27    1.13
 -10   5  -3   33.87    1.11
 -10   5  -3   34.13    1.16
  10  -5  -3   33.56    1.09
 -10  -5   3   35.50    1.12
 -10  -5   3   34.13    1.13
  10  -5  -3   34.57    1.09
  10   5   3   34.13    1.10
  10   5  -4   53.27    1.60
 -10   5   4   51.76    1.45
  10  -5   4   51.41    1.61
  10  -5   4   52.49    1.65
 -10  -5  -4   54.10    1.43
 -10  -5   4   52.51    1.51
  10  -5  -4   50.23    1.46
 -10   5  -4   52.20    1.57
 -10  -5   4   52.46    1.54
  10  -5  -4   53.24    1.47
 -10   5  -4   52.39    1.50
 -10  -5  -5   50.48    1.39
  10  -5   5   48.83    1.61
  10  -5   5   48.18    1.64
 -10  -5   5   50.12    1.49
  10  -5  -5   49.54    1.43
 -10   5  -5   51.63    1.57
 -10  -5   5   51.75    1.54
 -10   5  -5   52.95    1.53
 -10  -5  -6   18.26    0.72
  10  -5   6   16.18    0.96
 -10  -5   6   17.69    0.78
 -10   5  -6   16.92    0.83
 -10   5  -6   17.53    0.82
  10  -5  -6   17.37    0.76
 -10  -5   6   18.61    0.84
  10  -5   7   15.47    0.93
 -10  -5  -7   16.67    0.70
 -10   5  -7   16.09    0.84
  10  -5  -7   16.55    0.74
 -10  -5   7   15.87    0.77
 -10  -5   7   16.12    0.82
 -10   5  -7   15.59    0.81
  11  -5   0    0.19    0.23
  11  -5   0    0.01    0.20
 -11   5   0    0.06    0.22
  11   5   0    0.30    0.22
 -11  -5   0    0.31    0.21
 -11  -5   0    0.52    0.23
 -11   5   1   99.26    2.44
  11  -5   1   96.38    2.50
  11   5  -1   98.54    2.52
 -11  -5  -1   98.77    2.43
  11  -5   1   98.13    2.53
 -11  -5  -1   97.00    2.40
 -11  -5   1  100.33    2.46
  11  -5  -1  100.41    2.49
  11   5   1   96.60    2.48
  11  -5  -1   99.29    2.49
 -11   5  -1   97.13    2.48
 -11  -5   1   99.92    2.43
 -11   5  -1  100.94    2.41
 -11  -5  -2    2.30    0.33
 -11  -5  -2    2.28    0.32
 -11   5   2    2.42    0.35
  11  -5   2    2.02    0.37
  11  -5   2    2.31    0.38
  11   5  -2    2.51    0.39
 -11   5  -2    2.18    0.37
 -11  -5   2    2.06    0.32
 -11  -5   2    2.66    0.37
  11  -5  -2    1.93    0.32
  11  -5  -2    2.13    0.33
  11   5   2    2.63    0.38
 -11   5  -2    2.29    0.35
 -11   5   3   56.73    1.58
  11  -5   3   55.81    1.74
 -11  -5  -3   55.85    1.55
  11   5  -3   58.16    1.71
  11  -5   3   53.91    1.71
 -11  -5  -3   57.07    1.57
 -11  -5   3   57.59    1.62
  11   5   3   55.86    1.62
 -11  -5   3   55.95    1.64
 -11   5  -3   59.59    1.63
  11  -5  -3   55.71    1.60
  11  -5  -3   54.34    1.59
 -11   5  -3   58.41    1.68
  11  -5   4   31.64    1.24
  11   5  -4   32.33    1.20
 -11  -5  -4   30.64    1.02
  11  -5   4   29.49    1.20
 -11   5   4   30.54    1.04
  11  -5  -4   30.79    1.08
 -11  -5   4   31.31    1.12
 -11  -5   4   31.54    1.10
  11  -5  -4   31.31    1.07
 -11   5  -4   29.65    1.12
 -11   5  -4   29.89    1.09
 -11  -5  -5   58.99    1.58
  11  -5   5   56.03    1.81
  11  -5   5   54.10    1.81
 -11  -5   5   57.03    1.71
 -11   5  -5   56.57    1.68
  11  -5  -5   56.24    1.61
 -11   5  -5   56.31    1.74
 -11  -5   5   58.42    1.67
 -11  -5  -6    6.56    0.47
  11  -5   6    5.99    0.61
 -11   5  -6    7.03    0.57
 -11  -5   6    7.08    0.54
 -12   5   0  175.19    4.06
  12  -5   0  173.21    4.10
  12  -5   0  174.18    4.12
  12   5   0  176.93    4.12
 -12  -5   0  176.70    3.99
 -12  -5   0  177.77    4.05
  12  -5   1    8.11    0.59
 -12   5   1    8.66    0.57
  12   5  -1    8.26    0.58
  12  -5   1    8.36    0.59
 -12  -5  -1    9.02    0.56
 -12  -5  -1    8.58    0.53
  12  -5  -1    9.18    0.60
 -12  -5   1    8.62    0.55
  12  -5  -1    8.25    0.59
 -12   5  -1    8.56    0.57
  12   5   1    8.56    0.60
 -12  -5   1    9.00    0.56
 -12   5   2   81.08    2.12
 -12  -5  -2   80.45    2.11
  12   5  -2   79.58    2.22
  12  -5   2   79.65    2.25
  12  -5   2   80.71    2.24
 -12  -5  -2   79.24    2.08
 -12   5  -2   78.49    2.18
  12  -5  -2   79.88    2.15
  12   5   2   77.11    2.14
 -12  -5   2   82.44    2.13
  12  -5  -2   79.47    2.16
 -12  -5   2   80.90    2.15
 -12   5  -2   81.87    2.12
 -12   5   3   18.77    0.81
  12  -5   3   18.16    0.91
  12   5  -3   18.46    0.90
  12  -5   3   17.55    0.91
 -12  -5  -3   17.80    0.79
  12  -5  -3   17.81    0.81
  12  -5  -3   18.93    0.83
 -12   5  -3   18.18    0.89
 -12   5  -3   19.45    0.85
 -12  -5   3   19.22    0.87
 -12  -5   3   18.51    0.83
  12  -5   4   57.34    1.83
 -12  -5  -4   54.46    1.59
 -12   5   4   55.01    1.61
 -12   5  -4   55.54    1.67
 -12  -5   4   56.98    1.68
  12  -5  -4   58.54    1.67
   0  -6   0  686.63   17.26
   0  -6   0  666.04   13.80
   0   6   0  685.57   16.89
   0  -6   0  643.97   13.67
   0   6   0  611.63   16.68
   0  -6   0  660.99   18.83
   0   6   0  684.38   18.83
   0  -6  -1   -0.03    0.08
   0   6   1    0.01    0.09
   0  -6  -1   -0.02    0.08
   0  -6  -1   -0.02    0.06
   0   6   1    0.10    0.13
   0   6   1   -0.07    0.13
   0   6  -1    0.00    0.17
   0  -6   1    0.01    0.12
   0  -6   1   -0.03    0.15
   0  -6   1   -0.10    0.10
   0  -6  -1   -0.04    0.10
   0   6  -1    0.52    0.21
   0   6   1    0.20    0.09
   0  -6   1   -0.06    0.14
   0  -6   2  286.52    5.92
   0   6   2  290.18    7.16
   0  -6   2  276.27    8.16
   0   6  -2  288.84    7.47
   0  -6  -2  305.72    7.20
   0  -6   2  282.08    5.98
   0  -6  -2  291.97    5.81
   0   6  -2  279.67    8.19
   0  -6   2  283.78    7.45
   0  -6  -2  290.65    7.94
   0   6  -3   -0.12    0.27
   0  -6   3   -0.22    0.17
   0  -6   3   -0.12    0.24
   0  -6   3   -0.19    0.22
   0  -6   3   -0.38    0.15
   0   6  -3   -0.43    0.25
   0   6  -4  203.84    6.39
   0  -6   4  212.49    4.64
   0  -6   4  213.15    4.55
   0  -6   4  218.38    5.80
   0   6  -4  217.37    5.81
   0  -6   4  214.85    6.35
   0   6  -5    0.03    0.33
   0  -6   5    0.36    0.20
   0  -6   5    0.09    0.26
   0  -6   5    0.16    0.18
   0  -6   5    0.15    0.26
   0   6  -5    0.04    0.26
   0  -6   6  220.51    4.81
   0   6  -6  213.25    5.99
   0  -6   6  224.67    6.58
   0  -6   6  216.29    5.98
   0   6  -6  201.80    6.62
   0  -6   6  218.49    4.69
   0  -6   7   -0.13    0.33
   0  -6   7    0.30    0.36
   0  -6   7   -0.06    0.29
   0  -6   8   60.46    1.67
   0  -6   8   59.53    1.75
   0  -6   9    0.17    0.27
   0  -6  10   53.72    1.68
   0  -6  11    0.66    0.35
  -1  -6   0    0.20    0.16
   1  -6   0    0.26    0.09
   1  -6   0    0.10    0.12
  -1   6   0    0.30    0.13
  -1  -6   0    0.17    0.11
   1   6   0    0.20    0.17
   1  -6   0    0.30    0.12
  -1   6   0    0.22    0.14
  -1  -6   0    0.16    0.16
   1  -6   0    0.35    0.10
  -1  -6   0    0.06    0.10
  -1   6   0    0.39    0.10
   1  -6   0    0.16    0.14
  -1   6   0    0.34    0.13
  -1   6   1  310.39    7.47
  -1  -6  -1  296.36    5.93
   1  -6   1  283.89    7.82
   1  -6   1  293.06    6.29
  -1  -6  -1  278.03    6.04
  -1   6   1  281.61    5.96
  -1  -6  -1  304.67    8.23
   1  -6   1  297.24    6.01
  -1   6   1  292.81    7.43
   1  -6   1  290.19    8.46
  -1  -6  -1  303.88    7.62
  -1   6   1  294.16    8.20
   1  -6  -1  298.54    8.40
  -1  -6   1  289.10    5.99
   1   6   1  291.64    7.40
   1  -6  -1  303.82    7.65
  -1   6  -1  288.10    7.52
   1  -6  -1  291.40    6.13
  -1  -6   1  288.55    6.09
  -1   6  -1  304.22    5.93
  -1  -6   1  292.16    8.31
   1  -6  -1  301.90    6.01
  -1   6  -1  305.79    8.25
  -1  -6   1  297.40    7.59
   1  -6  -1  320.55    8.46
   1  -6  -1  292.65    7.63
   1   6   1  280.23    8.13
   1  -6   2    6.15    0.47
  -1  -6  -2    5.92    0.20
  -1   6   2    5.42    0.23
  -1  -6  -2    5.41    0.20
   1  -6   2    5.87    0.36
  -1  -6  -2    5.52    0.24
  -1  -6  -2    5.89    0.24
  -1  -6  -2    6.10    0.32
  -1   6   2    5.37    0.23
  -1   6   2    6.58    0.28
   1  -6   2    5.51    0.40
  -1   6   2    5.64    0.28
   1  -6   2    5.28    0.33
   1  -6  -2    5.66    0.26
  -1  -6   2    4.73    0.40
  -1   6  -2    5.65    0.32
   1   6   2    5.79    0.21
  -1  -6   2    5.31    0.53
   1  -6  -2    6.09    0.24
  -1   6  -2    5.84    0.46
   1  -6  -2    5.59    0.26
   1  -6  -2    5.99    0.29
  -1  -6   2    5.10    0.48
  -1  -6   2    5.21    0.35
   1  -6  -2    5.87    0.21
  -1   6  -2    6.38    0.42
   1  -6   3  167.89    5.09
  -1   6   3  154.88    4.24
   1  -6   3  170.62    3.72
   1  -6   3  171.59    3.69
   1  -6   3  173.02    4.64
  -1  -6   3  170.25    3.66
   1  -6  -3  169.44    4.66
  -1   6  -3  161.93    5.07
  -1  -6   3  168.71    3.73
  -1  -6   3  172.57    4.67
  -1  -6   3  172.49    5.11
   1  -6  -3  174.48    3.39
   1  -6  -3  187.99    4.67
  -1   6  -3  169.07    4.63
   1  -6   4    7.77    0.58
   1  -6   4    7.96    0.47
   1  -6   4    7.73    0.47
   1  -6   4    7.98    0.66
  -1  -6   4    8.12    0.62
  -1  -6   4    7.66    0.65
  -1   6  -4    8.23    0.59
  -1   6  -4    8.00    0.71
  -1  -6   4    7.96    0.51
   1  -6  -4    8.49    0.23
  -1  -6   4    7.51    0.44
   1  -6   5  228.52    6.93
   1  -6   5  234.36    5.00
   1  -6   5  235.41    5.09
   1  -6   5  234.17    6.35
  -1  -6   5  235.40    6.33
  -1   6  -5  223.42    6.98
  -1  -6   5  235.96    4.96
  -1  -6   5  232.97    5.07
  -1  -6   5  229.04    6.90
  -1   6  -5  233.61    6.32
   1  -6   6   55.28    1.60
   1  -6   6   54.94    1.98
   1  -6   6   55.56    2.16
   1  -6   6   54.24    1.52
  -1  -6   6   56.35    2.12
  -1   6  -6   53.43    1.94
  -1  -6   6   55.54    1.57
  -1  -6   6   55.19    1.48
  -1   6  -6   50.80    2.18
  -1  -6   6   54.96    1.94
   1  -6   7   69.06    2.59
   1  -6   7   66.96    1.82
   1  -6   7   67.25    1.93
  -1  -6   7   67.90    1.79
  -1  -6   7   67.37    1.88
  -1  -6   7   66.86    2.53
   1  -6   8    5.39    0.52
   1  -6   8    6.17    0.48
  -1  -6   8    5.84    0.51
  -1  -6   8    5.93    0.45
   1  -6   9   41.90    1.43
  -1  -6   9   41.41    1.38
  -1  -6   9   42.18    1.33
   1  -6  10    7.34    0.63
  -1  -6  10    7.23    0.57
   1  -6  11   26.53    1.16
  -1  -6  11   26.12    1.11
  -2   6   0  171.49    4.79
   2  -6   0  166.79    3.53
  -2   6   0  166.42    3.44
  -2  -6   0  167.17    3.49
   2  -6   0  170.35    4.81
   2  -6   0  171.64    3.51
  -2   6   0  166.94    3.52
  -2   6   0  170.02    4.39
  -2  -6   0  163.95    3.55
  -2  -6   0  170.42    4.43
  -2  -6   0  169.46    4.85
   2  -6   0  186.61    4.86
   2  -6   0  172.18    4.39
  -2   6   1    2.76    0.25
  -2  -6  -1    3.57    0.29
   2  -6   1    2.99    0.23
  -2  -6  -1    3.17    0.20
  -2  -6  -1    3.29    0.18
   2  -6   1    3.26    0.32
  -2   6   1    3.19    0.25
  -2  -6  -1    3.22    0.27
   2  -6   1    3.02    0.28
  -2   6   1    3.01    0.25
   2  -6   1    2.90    0.23
  -2   6   1    2.73    0.19
  -2  -6  -1    3.08    0.21
   2  -6   1    3.42    0.34
   2  -6  -1    3.26    0.24
  -2  -6   1    2.21    0.37
  -2  -6   1    2.68    0.29
  -2  -6   1    2.57    0.36
   2  -6  -1    3.35    0.19
  -2   6  -1    3.15    0.22
   2  -6  -1    2.41    0.23
  -2   6  -1    3.09    0.29
  -2   6  -1    3.48    0.30
  -2  -6   1    2.46    0.26
   2  -6  -1    3.66    0.20
   2  -6  -1    3.01    0.27
   2   6   1    2.97    0.20
  -2   6  -1    2.87    0.20
   2  -6  -1    3.55    0.23
  -2   6   2  168.13    3.55
  -2  -6  -2  178.62    4.83
  -2   6   2  176.43    4.45
  -2  -6  -2  177.11    4.43
   2  -6   2  178.62    3.74
   2  -6   2  172.52    4.64
  -2  -6  -2  170.01    4.39
   2  -6   2  177.76    3.73
  -2  -6  -2  174.81    4.85
  -2  -6  -2  167.82    3.50
  -2   6   2  172.47    4.42
  -2  -6  -2  172.86    3.56
   2  -6   2  178.02    5.11
  -2   6   2  178.37    4.84
   2  -6  -2  173.57    3.56
  -2   6  -2  175.45    5.08
  -2   6  -2  174.99    3.63
  -2  -6   2  172.52    3.68
  -2  -6   2  172.44    5.13
   2   6   2  175.70    4.40
   2  -6  -2  180.77    4.43
   2  -6  -2  176.37    4.44
   2  -6  -2  170.16    4.85
  -2   6  -2  175.65    4.64
  -2  -6   2  168.82    3.75
   2  -6  -2  186.34    4.87
  -2   6  -2  174.45    3.72
   2  -6  -2  183.66    3.54
  -2  -6   2  171.57    4.68
  -2   6   3    8.14    0.35
   2  -6   3    8.31    0.55
   2  -6   3    8.68    0.64
  -2   6   3    8.08    0.32
  -2  -6  -3    8.45    0.32
  -2  -6  -3    9.01    0.36
  -2   6   3    8.14    0.25
  -2  -6  -3    7.71    0.28
   2  -6   3    8.49    0.49
   2  -6   3    8.76    0.50
  -2  -6  -3    9.89    0.33
  -2  -6   3    7.84    0.45
  -2   6  -3    8.30    0.65
   2  -6  -3    8.65    0.27
  -2  -6   3    8.06    0.61
   2  -6  -3    8.47    0.26
  -2   6  -3    8.67    0.61
   2  -6  -3    8.32    0.35
  -2  -6   3    8.25    0.45
  -2  -6   3    8.47    0.57
   2  -6  -3    9.12    0.33
   2   6   3    8.69    0.28
  -2   6  -3    9.79    0.45
   2  -6  -3    8.58    0.33
  -2   6  -3    7.59    0.50
   2  -6   4  205.82    6.25
   2  -6   4  208.33    4.59
  -2  -6  -4  213.95    5.74
   2  -6   4  210.76    4.54
  -2  -6  -4  206.57    4.17
  -2  -6   4  206.86    4.57
  -2   6  -4  217.23    4.47
  -2  -6   4  206.01    5.70
   2  -6  -4  213.48    4.21
  -2  -6   4  210.98    4.47
  -2   6  -4  213.44    5.68
  -2  -6   4  214.23    6.26
  -2   6  -4  205.31    6.23
   2  -6   5   55.28    1.92
   2  -6   5   54.07    1.55
   2  -6   5   56.05    1.53
   2  -6   5   54.91    2.11
  -2  -6   5   54.16    1.44
  -2   6  -5   55.89    1.90
  -2   6  -5   50.09    2.06
  -2   6  -5   56.90    1.49
  -2  -6   5   53.99    1.91
  -2  -6   5   54.63    1.52
  -2  -6   5   54.50    2.07
   2  -6  -5   56.37    1.20
   2  -6   6   79.19    2.84
   2  -6   6   75.94    2.08
   2  -6   6   77.47    2.59
   2  -6   6   77.72    2.02
  -2  -6   6   79.75    2.04
  -2   6  -6   77.12    2.54
  -2   6  -6   70.57    2.79
  -2  -6   6   79.41    2.55
  -2  -6   6   79.59    1.95
  -2  -6   6   80.96    2.79
   2  -6   7   29.36    1.06
   2  -6   7   27.25    1.10
   2  -6   7   30.95    1.53
  -2  -6   7   30.56    1.46
  -2  -6   7   29.06    1.00
  -2  -6   7   31.03    1.09
   2  -6   8   20.01    0.85
   2  -6   8   18.83    0.91
  -2  -6   8   18.30    0.77
  -2  -6   8   18.41    0.83
   2  -6   9   59.73    1.86
  -2  -6   9   62.70    1.80
  -2   6  -9   64.66    1.83
  -2   6  -9   58.66    1.83
  -2  -6   9   58.95    1.69
   2  -6  10   25.98    1.10
  -2   6 -10   23.47    1.03
  -2   6 -10   22.23    1.07
  -2  -6  10   22.90    0.99
   2  -6  11   39.74    1.45
  -2   6 -11   38.16    1.39
  -2  -6  11   38.25    1.36
  -2   6 -11   36.11    1.42
   3  -6   0    0.52    0.18
  -3  -6   0    0.07    0.17
   3  -6   0    0.13    0.15
  -3  -6   0    0.10    0.11
   3  -6   0    0.19    0.16
  -3  -6   0    0.13    0.16
  -3   6   0    0.07    0.09
   3  -6   0    0.20    0.12
  -3   6   0   -0.06    0.10
  -3  -6   0    0.02    0.11
  -3   6   0   -0.10    0.13
  -3   6   0    0.05    0.14
  -3  -6   0    0.15    0.18
  -3  -6  -1   54.21    1.73
  -3  -6  -1   56.69    1.72
  -3   6   1   56.79    1.22
  -3   6   1   56.33    1.71
   3  -6   1   55.90    1.83
  -3   6   1   55.35    1.57
  -3  -6  -1   54.31    1.26
  -3  -6  -1   56.28    1.24
  -3  -6  -1   57.27    1.56
  -3  -6  -1   55.54    1.58
   3  -6   1   57.69    1.37
   3  -6   1   56.03    1.34
  -3   6   1   54.21    1.25
   3  -6   1   55.59    1.66
  -3   6  -1   55.89    1.80
  -3   6  -1   56.21    1.33
  -3   6  -1   56.50    1.66
  -3  -6   1   57.08    1.85
   3  -6  -1   56.53    1.58
  -3  -6   1   55.81    1.31
  -3  -6   1   56.52    1.34
   3  -6  -1   57.30    1.28
   3  -6  -1   60.55    1.76
   3   6   1   55.24    1.28
   3  -6  -1   57.42    1.74
  -3   6  -1   55.13    1.27
  -3  -6   1   55.97    1.68
   3  -6  -1   54.86    1.27
  -3  -6  -2    9.82    0.38
  -3  -6  -2   10.31    0.44
   3  -6   2   10.51    0.61
   3  -6   2   10.75    0.58
  -3  -6  -2    9.27    0.40
  -3   6   2    9.73    0.32
   3  -6   2    9.27    0.47
  -3   6   2    9.88    0.44
   3  -6   2   11.48    0.51
  -3  -6  -2    9.30    0.31
  -3  -6  -2    9.28    0.31
  -3  -6  -2    9.52    0.44
  -3   6   2   10.02    0.41
   3  -6  -2   10.18    0.46
  -3   6  -2    9.48    0.47
  -3   6  -2    9.74    0.57
   3  -6  -2   10.21    0.35
  -3  -6   2    9.32    0.45
  -3  -6   2    9.03    0.60
   3  -6  -2    9.22    0.34
  -3   6  -2    9.54    0.59
   3  -6  -2    9.21    0.40
  -3   6  -2   11.10    0.42
   3   6   2   10.27    0.35
  -3  -6   2    9.71    0.43
   3  -6  -2    9.07    0.43
  -3  -6   2    9.40    0.56
   3   6   2    9.92    0.39
  -3  -6  -3   66.87    1.48
  -3   6   3   75.63    1.94
   3  -6   3   71.24    1.74
   3  -6   3   70.99    2.40
  -3  -6  -3   70.16    2.06
   3  -6   3   71.51    1.75
  -3  -6  -3   71.08    1.88
  -3   6   3   70.61    1.52
   3  -6   3   69.38    2.15
  -3   6   3   72.78    1.91
   3  -6  -3   71.33    1.52
  -3  -6   3   67.98    1.72
  -3  -6   3   70.94    1.69
   3  -6  -3   72.27    1.92
  -3   6  -3   68.39    1.65
  -3   6  -3   70.97    2.15
  -3  -6   3   69.07    2.16
  -3   6  -3   67.93    2.32
   3  -6  -3   69.59    2.08
   3  -6  -3   73.96    1.91
  -3  -6   3   70.10    2.37
   3  -6  -3   71.07    1.53
  -3   6  -3   70.79    1.71
   3  -6   4  111.56    2.58
   3  -6   4  109.03    3.22
  -3  -6  -4  109.07    3.10
   3  -6   4  111.41    2.60
  -3  -6  -4  109.15    2.25
   3  -6   4  110.11    3.56
   3  -6  -4  113.92    2.30
  -3   6  -4  105.78    3.49
   3  -6  -4  110.31    3.16
  -3  -6   4  107.40    3.20
  -3   6  -4  108.06    2.47
  -3   6  -4  112.12    3.21
  -3   6  -4  111.18    2.55
  -3  -6   4  109.01    3.51
  -3  -6   4  110.39    2.50
   3  -6   5   20.43    1.12
  -3  -6  -5   20.35    0.71
   3  -6   5   20.87    0.85
  -3  -6  -5   20.61    0.52
   3  -6   5   21.43    0.85
   3  -6   5   20.26    1.01
  -3   6  -5   21.58    0.78
  -3  -6   5   20.40    1.01
  -3  -6   5   20.42    1.08
   3  -6  -5   20.60    0.56
  -3   6  -5   21.32    0.99
  -3  -6   5   20.30    0.79
  -3  -6   5   20.34    0.74
  -3   6  -5   20.77    0.79
  -3   6  -5   20.09    1.10
   3  -6   6   10.74    0.91
   3  -6   6   10.51    0.65
   3  -6   6   10.27    0.67
   3  -6   6   10.73    0.94
  -3  -6   6   10.85    0.84
  -3  -6   6   13.70    0.59
  -3   6  -6   11.72    0.64
  -3   6  -6    9.89    0.92
   3  -6  -6   12.06    0.44
  -3   6  -6   12.71    0.68
  -3  -6   6   11.06    0.81
  -3  -6   6   11.45    0.63
   3  -6   7   28.19    1.11
   3  -6   7   27.71    1.05
   3  -6   7   27.75    1.49
  -3   6  -7   27.22    1.03
  -3   6  -7   27.99    1.03
  -3  -6   7   27.59    1.42
  -3  -6   7   27.33    1.03
  -3  -6   7   27.49    0.95
   3  -6   8  130.10    3.14
   3  -6   8  125.79    3.25
  -3   6  -8  126.66    3.15
  -3   6  -8  130.84    3.14
  -3  -6   8  127.57    3.13
  -3  -6   8  131.03    3.02
   3  -6   9    8.94    0.73
  -3   6  -9   10.73    0.79
  -3  -6   9    9.32    0.61
  -3   6  -9   10.80    0.77
   3  -6  10  135.01    3.43
  -3   6 -10  133.54    3.29
  -3   6 -10  129.75    3.33
  -3  -6  10  130.90    3.26
   3  -6  11    1.11    0.41
  -3  -6  11    1.44    0.35
  -3   6 -11    0.98    0.42
  -3   6 -11    1.26    0.42
  -4   6   0    8.62    0.47
  -4  -6   0    9.52    0.54
  -4   6   0   10.74    0.51
   4  -6   0    9.47    0.41
  -4  -6   0    8.35    0.38
   4  -6   0    8.80    0.38
   4   6   0    9.45    0.40
  -4   6   0    9.42    0.35
  -4   6   0    8.77    0.38
   4  -6   0    9.33    0.51
  -4  -6   0    9.70    0.52
  -4  -6   0    8.59    0.36
   4  -6   0    8.21    0.45
  -4  -6   0    8.62    0.48
  -4  -6  -1    0.94    0.21
  -4   6   1    0.74    0.19
   4  -6   1    1.19    0.20
  -4   6   1    0.80    0.15
  -4  -6  -1    0.86    0.15
   4  -6   1    1.16    0.24
   4  -6   1    0.77    0.24
  -4   6   1    0.72    0.19
  -4  -6  -1    1.33    0.24
  -4  -6  -1    1.26    0.20
   4  -6   1    1.23    0.21
  -4   6   1    0.80    0.15
  -4  -6  -1    1.03    0.24
  -4  -6   1    1.42    0.23
  -4  -6   1    1.32    0.26
   4   6   1    0.97    0.16
  -4   6  -1    0.88    0.19
   4  -6  -1    1.02    0.17
   4  -6  -1    0.89    0.20
  -4   6  -1    0.52    0.16
  -4  -6   1    0.93    0.25
  -4   6  -1    0.49    0.24
  -4   6  -1    0.57    0.23
   4  -6  -1    1.44    0.22
  -4  -6  -2   12.31    0.57
   4  -6   2   12.61    0.62
   4  -6   2   12.97    0.70
  -4   6   2   12.68    0.54
   4  -6   2   12.26    0.53
   4  -6   2   13.17    0.53
  -4   6   2   11.99    0.43
  -4  -6  -2   13.19    0.41
  -4  -6  -2   12.82    0.53
  -4   6   2   12.95    0.57
  -4  -6  -2   12.45    0.41
   4  -6  -2   12.62    0.43
  -4  -6   2   12.19    0.72
  -4  -6   2   12.71    0.49
   4  -6  -2   13.66    0.44
  -4   6  -2   12.20    0.66
  -4   6  -2   12.38    0.63
   4  -6  -2   13.08    0.53
  -4   6  -2   12.77    0.48
  -4  -6   2   12.67    0.65
   4   6   2   12.32    0.42
  -4   6  -2   12.46    0.51
   4  -6  -2   12.33    0.57
  -4  -6   2   13.02    0.52
   4  -6   3   69.11    1.69
  -4   6   3   64.81    1.46
   4  -6   3   66.21    2.26
  -4  -6  -3   66.81    1.81
  -4  -6  -3   64.78    1.42
  -4  -6  -3   63.76    1.97
  -4   6   3   67.46    1.83
   4  -6   3   64.94    2.04
  -4  -6   3   64.84    2.22
  -4  -6   3   64.46    2.03
   4  -6  -3   65.10    1.46
   4  -6  -3   64.21    1.99
  -4   6  -3   65.48    1.56
  -4   6  -3   65.57    2.03
  -4   6  -3   62.60    2.19
   4  -6  -3   67.81    1.83
  -4   6  -3   64.56    1.61
  -4  -6   3   62.36    1.61
  -4  -6   3   65.03    1.59
   4  -6  -3   65.08    1.47
   4   6   3   65.89    1.81
   4  -6   4    4.90    0.43
   4  -6   4    5.05    0.48
   4  -6   4    4.54    0.53
  -4  -6  -4    4.46    0.30
   4  -6   4    5.22    0.43
  -4  -6  -4    4.66    0.23
  -4   6  -4    5.07    0.46
  -4  -6   4    4.77    0.50
  -4   6  -4    5.15    0.41
  -4  -6   4    5.30    0.39
   4  -6  -4    4.63    0.34
   4  -6  -4    4.58    0.26
  -4   6  -4    5.11    0.34
  -4   6  -4    4.04    0.47
  -4  -6   4    4.84    0.48
   4  -6   5   44.56    1.67
   4  -6   5   44.70    1.35
   4  -6   5   43.90    1.83
  -4  -6  -5   44.27    1.39
   4  -6   5   45.38    1.36
  -4  -6  -5   43.24    1.01
  -4  -6   5   44.19    1.24
  -4  -6   5   44.97    1.78
   4  -6  -5   43.54    1.06
  -4   6  -5   44.17    1.62
  -4  -6   5   43.51    1.28
  -4  -6   5   43.74    1.61
  -4   6  -5   43.61    1.24
  -4   6  -5   39.33    1.71
  -4   6  -5   45.04    1.29
   4  -6   6    1.12    0.34
   4  -6   6    1.39    0.45
   4  -6   6    0.73    0.33
  -4  -6   6    1.18    0.42
  -4  -6   6    1.74    0.33
  -4   6  -6    0.90    0.40
  -4   6  -6    0.28    0.35
   4  -6  -6    1.42    0.20
  -4   6  -6    1.96    0.37
  -4  -6   6    2.42    0.39
   4  -6   7   62.06    1.79
   4  -6   7   61.47    1.85
  -4  -6   7   60.44    1.65
  -4   6  -7   63.24    1.74
  -4  -6   7   61.25    1.74
  -4   6  -7   60.63    1.72
   4  -6   8   22.32    1.03
   4  -6   8   22.87    0.97
  -4   6  -8   23.43    0.99
  -4  -6   8   23.29    0.87
  -4   6  -8   23.32    0.97
  -4  -6   8   23.24    0.95
   4  -6   9  164.34    4.05
  -4  -6   9  164.44    3.87
  -4   6  -9  158.31    3.86
  -4   6  -9  161.39    3.85
   4  -6  10    2.14    0.49
  -4   6 -10    2.20    0.45
  -4  -6  10    2.11    0.39
  -4   6 -10    2.19    0.45
  -4   6 -11   79.95    2.28
  -4  -6  11   79.53    2.24
   5  -6   0    0.16    0.14
   5  -6   0    0.58    0.19
   5  -6   0    0.36    0.18
   5   6   0    0.38    0.15
  -5   6   0    0.22    0.18
  -5   6   0    0.44    0.16
  -5   6   0    0.12    0.12
  -5  -6   0    0.55    0.15
  -5   6   0    0.20    0.19
   5  -6   0    0.51    0.15
  -5   6   1   17.58    0.54
  -5   6   1   18.50    0.57
  -5  -6  -1   17.87    0.55
  -5   6   1   18.47    0.71
   5  -6   1   18.77    0.84
  -5  -6  -1   16.86    0.54
   5   6  -1   17.10    0.63
  -5  -6  -1   17.44    0.77
   5  -6   1   18.47    0.64
   5  -6   1   17.23    0.74
   5  -6   1   17.14    0.60
  -5   6   1   17.96    0.76
  -5  -6  -1   18.25    0.71
  -5  -6   1   17.81    0.59
  -5   6  -1   16.76    0.80
  -5   6  -1   17.43    0.60
  -5  -6   1   16.43    0.81
   5  -6  -1   19.74    0.72
   5  -6  -1   17.74    0.77
  -5   6  -1   17.85    0.75
   5   6   1   16.77    0.56
  -5  -6   1   18.50    0.76
  -5   6  -1   17.18    0.56
   5  -6  -1   18.01    0.58
  -5  -6   1   18.23    0.59
   5  -6  -1   19.48    0.58
  -5  -6  -2    6.64    0.38
   5  -6   2    7.58    0.40
   5  -6   2    6.73    0.40
  -5  -6  -2    6.25    0.29
  -5   6   2    6.46    0.40
  -5  -6  -2    6.58    0.42
   5  -6   2    6.11    0.49
  -5  -6  -2    7.11    0.31
  -5   6   2    6.31    0.33
   5  -6   2    7.02    0.47
  -5   6  -2    6.38    0.45
  -5  -6   2    6.80    0.50
  -5   6  -2    6.05    0.34
  -5  -6   2    6.53    0.36
   5  -6  -2    6.66    0.32
  -5   6  -2    6.06    0.49
   5  -6  -2    6.31    0.42
   5  -6  -2    6.63    0.32
   5  -6  -2    6.70    0.39
  -5  -6   2    6.33    0.48
  -5   6  -2    6.43    0.36
  -5  -6   2    6.43    0.38
   5   6   2    6.83    0.33
  -5   6   3    9.41    0.38
   5  -6   3    8.53    0.59
  -5  -6  -3    9.02    0.48
   5  -6   3    9.52    0.54
  -5   6   3    9.04    0.47
   5  -6   3    9.82    0.53
  -5  -6  -3    8.72    0.34
   5  -6   3    9.08    0.68
  -5  -6   3    9.05    0.58
  -5  -6   3    8.90    0.62
   5  -6  -3   10.43    0.41
  -5   6  -3    8.19    0.59
  -5  -6   3    9.34    0.47
   5  -6  -3    8.86    0.50
  -5   6  -3    8.78    0.58
  -5   6  -3    8.67    0.46
   5  -6  -3    9.90    0.47
   5  -6  -3    9.75    0.38
  -5   6  -3    8.64    0.42
  -5  -6   3    9.23    0.44
  -5  -6  -4   32.28    1.13
   5  -6   4   32.81    1.08
   5  -6   4   33.37    1.46
  -5  -6  -4   30.99    0.81
   5  -6   4   31.85    1.31
   5  -6   4   33.51    1.08
  -5   6  -4   32.19    1.01
  -5  -6   4   34.31    1.41
   5  -6  -4   32.98    0.86
  -5  -6   4   32.17    1.00
  -5   6  -4   32.90    1.39
  -5   6  -4   32.39    0.96
   5  -6  -4   32.77    1.18
  -5  -6   4   33.04    0.99
  -5   6  -4   32.30    1.28
  -5  -6   4   31.95    1.26
   5  -6   5   30.07    1.46
  -5  -6  -5   29.52    0.78
   5  -6   5   31.66    1.15
  -5  -6  -5   32.22    1.11
   5  -6   5   31.32    1.15
  -5  -6   5   31.06    1.01
  -5   6  -5   29.57    1.04
  -5  -6   5   28.92    0.95
   5  -6  -5   29.98    0.82
  -5  -6   5   30.41    1.45
  -5   6  -5   29.29    1.38
  -5   6  -5   29.64    0.97
   5  -6   6  109.50    2.76
  -5  -6  -6  112.53    2.36
   5  -6   6  112.28    2.83
  -5  -6   6  107.89    2.60
  -5  -6   6  109.93    2.70
   5  -6  -6  109.56    2.42
  -5   6  -6  112.15    2.71
  -5   6  -6  109.08    2.63
   5  -6   7    1.90    0.40
   5  -6   7    1.37    0.34
  -5   6  -7    1.36    0.32
  -5  -6   7    1.88    0.30
  -5  -6   7    1.48    0.33
  -5   6  -7    1.43    0.34
   5  -6  -7    1.86    0.26
   5  -6   8   76.81    2.31
   5  -6   8   75.73    2.18
  -5  -6   8   75.86    2.00
  -5   6  -8   82.28    2.16
  -5   6  -8   77.07    2.12
  -5  -6   8   78.35    2.13
   5  -6   9    2.14    0.50
  -5   6  -9    2.48    0.46
  -5   6  -9    2.60    0.46
  -5  -6   9    2.58    0.40
   5  -6  10   69.94    2.25
  -5   6 -10   70.51    2.12
  -5  -6  10   71.40    2.07
  -5   6 -10   73.38    2.10
  -6  -6   0  190.25    3.98
  -6  -6   0  188.24    4.03
  -6   6   0  194.86    5.05
  -6   6   0  186.68    5.49
  -6  -6   0  184.97    5.51
   6  -6   0  191.06    5.05
   6  -6   0  186.82    4.06
  -6   6   0  192.22    3.95
   6  -6   0  189.51    5.53
   6   6   0  186.93    4.06
   6  -6   0  193.35    4.04
  -6  -6   0  190.10    5.04
  -6   6   0  192.97    4.04
  -6  -6  -1   16.57    0.71
  -6   6   1   16.65    0.71
   6  -6   1   18.37    0.68
  -6  -6  -1   16.80    0.55
  -6   6   1   16.86    0.57
   6  -6   1   16.24    0.82
  -6  -6  -1   15.94    0.55
   6  -6   1   16.79    0.62
  -6  -6  -1   16.10    0.76
   6   6  -1   16.34    0.62
   6  -6   1   16.32    0.75
  -6   6  -1   16.52    0.56
   6  -6  -1   17.57    0.61
  -6   6  -1   15.86    0.79
  -6  -6   1   16.69    0.83
  -6   6  -1   16.61    0.60
  -6   6  -1   16.31    0.74
  -6  -6   1   16.85    0.60
   6  -6  -1   16.32    0.77
  -6  -6   1   16.40    0.58
   6  -6  -1   16.10    0.70
   6  -6  -1   15.88    0.57
   6   6   1   16.07    0.58
  -6  -6   1   15.90    0.76
  -6  -6  -2   57.42    1.91
   6   6  -2   58.75    1.51
   6  -6   2   59.79    1.54
   6  -6   2   59.67    1.55
   6  -6   2   58.70    1.89
  -6  -6  -2   58.77    1.38
  -6   6   2   59.78    1.41
   6  -6   2   58.11    2.07
  -6   6   2   58.47    1.76
  -6  -6  -2   59.14    1.40
  -6  -6  -2   58.97    1.76
   6  -6  -2   59.20    1.77
  -6  -6   2   59.59    1.47
  -6   6  -2   57.49    1.43
   6   6   2   58.39    1.42
  -6  -6   2   58.74    1.48
  -6   6  -2   59.44    1.50
   6  -6  -2   58.70    1.93
   6  -6  -2   59.25    1.43
   6   6   2   58.65    1.77
  -6  -6   2   57.24    2.04
  -6   6  -2   58.43    1.87
   6  -6  -2   58.98    1.43
  -6   6  -2   57.52    2.02
  -6  -6   2   57.74    1.86
  -6  -6  -3    3.52    0.27
  -6   6   3    3.07    0.26
  -6   6   3    2.90    0.33
   6  -6   3    3.67    0.37
   6  -6   3    3.12    0.47
   6  -6   3    3.22    0.44
   6  -6   3    3.39    0.38
  -6  -6  -3    3.64    0.34
   6  -6  -3    2.93    0.41
  -6  -6   3    3.89    0.32
  -6   6  -3    2.48    0.40
   6  -6  -3    3.38    0.32
   6  -6  -3    3.14    0.39
  -6   6  -3    2.96    0.35
   6  -6  -3    3.02    0.27
  -6   6  -3    2.84    0.41
  -6  -6   3    2.97    0.39
  -6  -6   3    3.22    0.44
  -6  -6   3    3.36    0.32
  -6   6  -3    2.97    0.31
  -6  -6  -4   27.21    0.76
  -6  -6  -4   28.29    1.07
   6  -6   4   28.12    1.05
   6  -6   4   25.98    1.01
   6  -6   4   27.20    1.32
  -6   6  -4   27.20    0.94
  -6   6  -4   28.55    0.91
  -6   6  -4   27.90    1.28
  -6  -6   4   28.69    1.34
   6  -6  -4   26.54    0.79
  -6  -6   4   25.44    1.16
  -6  -6   4   26.80    0.88
  -6  -6   4   26.13    0.92
   6  -6  -4   27.94    1.09
  -6  -6  -5   45.16    1.12
   6  -6   5   45.83    1.46
  -6  -6  -5   46.49    1.56
   6  -6   5   44.99    1.44
   6  -6  -5   44.91    1.16
  -6   6  -5   47.01    1.36
  -6  -6   5   45.68    1.34
  -6   6  -5   44.72    1.29
  -6  -6   5   45.17    1.30
  -6  -6  -6   55.61    1.32
   6  -6   6   52.55    1.64
   6  -6   6   55.86    1.72
   6  -6  -6   53.58    1.36
  -6   6  -6   56.40    1.60
  -6  -6   6   53.94    1.50
  -6   6  -6   56.78    1.56
  -6  -6   6   55.05    1.57
   6  -6   7   78.85    2.24
   6  -6   7   81.99    2.34
  -6  -6   7   81.64    2.17
   6  -6  -7   85.25    1.94
  -6  -6   7   81.00    2.08
  -6   6  -7   81.60    2.16
  -6   6  -7   77.85    2.12
   6  -6   8   27.12    1.23
  -6   6  -8   26.11    1.06
  -6   6  -8   26.40    1.07
  -6  -6   8   25.77    0.97
  -6  -6   8   27.11    1.06
   6  -6   9   32.66    1.40
  -6   6  -9   32.02    1.23
  -6   6  -9   33.16    1.25
  -6  -6   9   33.93    1.24
   6  -6  10    7.48    0.77
  -6   6 -10    8.02    0.69
  -6  -6  10    7.26    0.63
  -6   6 -10    7.62    0.68
   7  -6   0    0.23    0.17
  -7  -6   0    0.55    0.25
  -7   6   0   -0.07    0.16
  -7   6   0    0.01    0.14
  -7  -6   0    0.39    0.17
  -7  -6   0    0.41    0.25
  -7  -6   0    0.14    0.15
  -7   6   0   -0.18    0.20
   7  -6   0   -0.26    0.29
  -7  -6  -1  184.67    4.06
   7  -6   1  191.50    4.14
  -7  -6  -1  190.46    5.10
   7   6  -1  185.60    4.15
  -7  -6  -1  196.15    5.59
  -7   6   1  185.55    4.07
   7   6  -1  184.17    4.08
  -7   6   1  187.06    5.09
   7  -6   1  194.62    5.68
   7  -6   1  188.93    5.17
   7  -6   1  193.14    4.17
  -7  -6  -1  189.52    4.02
  -7  -6   1  187.32    5.63
  -7  -6   1  200.79    5.18
  -7   6  -1  193.25    5.17
  -7  -6   1  192.92    4.07
  -7   6  -1  189.59    5.61
   7  -6  -1  194.70    4.09
  -7   6  -1  188.18    4.12
  -7   6  -1  190.44    4.03
   7  -6  -1  192.50    4.12
   7  -6  -1  192.68    5.60
  -7  -6   1  185.84    4.11
   7   6   1  190.25    4.11
   7  -6  -1  199.17    5.13
   7  -6   2   23.99    0.87
   7  -6   2   20.90    0.97
  -7   6   2   22.69    0.72
  -7  -6  -2   22.40    0.72
  -7  -6  -2   21.56    0.70
  -7  -6  -2   24.00    0.94
  -7   6   2   23.69    0.95
   7  -6   2   23.49    1.12
   7   6  -2   22.09    0.82
  -7  -6  -2   22.53    1.00
   7  -6   2   20.74    0.82
  -7  -6   2   22.27    0.76
   7  -6  -2   22.03    0.73
  -7   6  -2   24.46    1.10
   7  -6  -2   23.11    0.91
   7   6   2   22.78    0.73
   7   6   2   21.78    0.90
  -7  -6   2   23.52    1.12
  -7   6  -2   22.99    0.79
   7  -6  -2   22.64    0.99
   7  -6  -2   21.33    0.75
  -7  -6   2   22.29    0.77
  -7   6  -2   23.42    1.02
  -7   6  -2   21.57    0.74
  -7  -6   2   23.74    1.04
  -7   6   3   84.31    1.90
   7  -6   3   80.35    2.07
  -7   6   3   82.63    2.37
  -7  -6  -3   81.21    1.86
  -7  -6  -3   78.38    2.56
  -7  -6   3   80.50    1.97
   7  -6  -3   81.63    2.37
  -7   6  -3   79.89    2.03
  -7   6  -3   78.46    1.93
  -7   6  -3   79.26    2.72
   7  -6  -3   81.93    1.91
   7  -6  -3   81.91    1.90
  -7  -6   3   79.75    2.00
  -7   6   4    1.20    0.22
  -7  -6  -4    1.28    0.20
   7  -6   4    0.66    0.30
   7  -6  -4    1.18    0.21
  -7  -6   4    1.16    0.25
  -7   6  -4    1.04    0.25
  -7   6  -4    1.05    0.29
  -7  -6   4    1.30    0.28
   7  -6  -4    1.12    0.20
   7  -6   5   94.39    2.48
  -7  -6  -5   96.75    2.16
   7  -6   5   98.00    2.52
  -7   6  -5   96.34    2.41
   7  -6  -5   97.62    2.21
  -7   6  -5   94.52    2.33
  -7  -6   5   96.73    2.40
  -7  -6   5   95.74    2.33
  -7  -6  -6   18.85    0.63
   7  -6   6   17.99    0.89
   7  -6   6   18.87    0.90
  -7   6  -6   18.64    0.78
   7  -6  -6   18.51    0.66
  -7  -6   6   18.80    0.76
  -7   6  -6   18.57    0.81
  -7  -6   6   17.96    0.79
  -7  -6  -7   69.42    1.63
   7  -6   7   65.66    2.00
   7  -6   7   63.53    2.06
   7  -6  -7   67.62    1.69
  -7   6  -7   65.96    1.88
  -7  -6   7   71.47    1.94
  -7   6  -7   67.57    1.92
  -7  -6   7   68.83    1.84
   7  -6   8   19.15    1.06
  -7  -6   8   20.35    0.92
   7  -6  -8   21.43    0.76
  -7   6  -8   19.10    0.90
  -7  -6   8   19.73    0.84
  -7   6  -8   20.62    0.94
   7  -6   9   30.57    1.39
  -7   6  -9   29.53    1.23
  -7  -6   9   32.30    1.21
  -7   6  -9   31.46    1.24
  -8  -6   0  144.30    3.13
   8  -6   0  140.24    3.21
  -8  -6   0  138.44    3.16
  -8   6   0  145.31    3.10
   8  -6   0  140.59    3.20
  -8   6   0  141.70    3.18
   8   6   0  139.65    3.20
  -8  -6   0  146.17    3.99
  -8  -6  -1    2.96    0.42
  -8   6   1    2.51    0.33
  -8   6   1    3.04    0.42
   8  -6   1    2.87    0.37
  -8  -6  -1    2.53    0.29
  -8  -6  -1    3.02    0.30
   8   6  -1    3.09    0.32
   8  -6   1    2.23    0.33
   8  -6  -1    2.23    0.29
   8  -6  -1    2.54    0.32
   8   6   1    2.82    0.33
  -8   6  -1    1.92    0.39
  -8  -6   1    2.50    0.30
  -8   6  -1    2.41    0.32
  -8  -6   1    2.44    0.31
  -8   6  -1    2.34    0.29
  -8  -6  -2  173.32    4.66
  -8   6   2  175.11    3.73
   8  -6   2  168.38    3.84
   8   6  -2  169.13    3.84
  -8   6   2  173.35    4.66
  -8  -6  -2  168.76    3.71
   8  -6   2  169.49    3.86
  -8  -6  -2  171.44    3.67
  -8   6  -2  175.01    3.82
   8  -6  -2  166.47    4.66
   8  -6  -2  170.10    3.75
   8   6   2  174.06    3.76
  -8   6  -2  170.70    5.19
  -8  -6   2  166.43    3.78
   8  -6  -2  171.03    3.72
   8   6   2  172.31    4.68
  -8  -6   2  168.25    3.74
  -8   6  -2  174.83    3.72
   8   6  -3    2.36    0.32
  -8   6   3    2.19    0.28
   8  -6   3    2.15    0.33
   8  -6   3    2.29    0.35
  -8  -6  -3    2.00    0.28
  -8   6   3    2.21    0.34
  -8   6  -3    1.69    0.29
   8  -6  -3    1.88    0.31
  -8   6  -3    2.84    0.41
  -8  -6   3    2.23    0.30
   8  -6  -3    2.17    0.27
  -8  -6   3    2.43    0.30
   8  -6  -3    2.09    0.27
   8  -6   4  174.33    4.09
  -8   6   4  181.47    3.85
  -8  -6  -4  176.41    3.77
   8  -6   4  175.19    4.06
   8  -6  -4  176.71    3.86
  -8  -6   4  180.89    4.00
  -8   6  -4  177.36    3.90
  -8  -6   4  172.57    3.90
   8  -6  -4  172.57    3.82
  -8   6  -4  178.88    4.01
   8  -6   5    0.62    0.30
  -8  -6  -5    0.73    0.19
   8  -6   5    0.61    0.29
  -8   6  -5    0.50    0.28
   8  -6  -5    0.79    0.21
  -8  -6   5    0.79    0.27
  -8  -6   5    0.75    0.24
  -8   6  -5    0.39    0.24
   8  -6   6   75.37    2.20
  -8  -6  -6   77.62    1.86
   8  -6   6   78.90    2.28
  -8  -6   6   79.60    2.11
  -8   6  -6   80.66    2.09
   8  -6  -6   77.36    1.92
  -8   6  -6   78.76    2.14
  -8  -6   6   78.93    2.04
  -8  -6  -7    9.07    0.45
   8  -6   7    8.19    0.68
   8  -6   7    8.59    0.72
  -8  -6   7    7.92    0.54
  -8   6  -7    8.47    0.62
  -8  -6   7    8.87    0.60
  -8   6  -7    9.21    0.67
   8  -6  -7    9.25    0.50
   8  -6   8   28.12    1.32
   8  -6  -8   30.42    0.99
  -8  -6   8   28.79    1.13
  -8   6  -8   30.01    1.19
  -8   6  -8   28.62    1.15
  -8  -6   8   28.07    1.07
   8  -6   9    3.11    0.58
  -8   6  -9    2.54    0.48
  -9  -6   0    0.15    0.16
   9  -6   0    0.12    0.17
  -9   6   0    0.34    0.20
   9   6   0    0.07    0.17
   9  -6   0    0.06    0.17
  -9  -6   0    0.14    0.17
   9  -6   1  118.50    2.88
  -9  -6  -1  120.28    2.79
   9  -6   1  121.93    2.89
   9   6  -1  120.62    2.87
  -9   6   1  122.33    2.80
  -9  -6  -1  125.79    2.77
   9  -6  -1  120.77    2.82
   9  -6  -1  120.38    2.83
  -9   6  -1  120.20    2.84
  -9   6  -1  124.18    2.76
   9   6   1  121.53    2.84
  -9  -6   1  124.45    2.80
  -9  -6   1  119.32    2.82
  -9   6   2    5.04    0.38
  -9  -6  -2    4.44    0.34
   9   6  -2    4.46    0.39
  -9  -6  -2    4.39    0.35
   9  -6   2    4.51    0.40
   9  -6   2    4.72    0.41
  -9  -6   2    4.22    0.37
   9  -6  -2    4.46    0.37
  -9   6  -2    4.45    0.40
  -9   6  -2    4.14    0.39
   9  -6  -2    4.53    0.37
   9   6   2    4.19    0.36
  -9  -6   2    4.37    0.38
   9  -6   3  220.87    5.04
  -9  -6  -3  224.40    4.77
  -9   6   3  225.85    4.84
   9   6  -3  222.90    5.00
   9  -6   3  228.46    5.02
  -9   6  -3  227.44    4.85
  -9  -6   3  227.74    4.88
   9  -6  -3  226.26    4.88
  -9  -6   3  230.01    4.95
   9  -6  -3  215.81    4.82
  -9   6  -3  224.91    4.97
   9  -6   4    3.07    0.43
  -9  -6  -4    2.99    0.32
  -9   6   4    3.20    0.36
   9  -6   4    2.48    0.40
  -9  -6   4    2.38    0.34
   9  -6  -4    2.08    0.31
   9  -6  -4    2.54    0.31
  -9   6  -4    2.49    0.38
  -9  -6   4    2.22    0.31
  -9   6  -4    2.29    0.34
   9  -6   5   92.43    2.52
  -9  -6  -5   94.55    2.17
   9  -6   5   89.52    2.46
  -9  -6   5   91.06    2.36
  -9  -6   5   92.62    2.31
  -9   6  -5   90.80    2.39
  -9   6  -5   90.33    2.30
   9  -6  -5   91.04    2.21
  -9  -6  -6    0.81    0.23
   9  -6   6    0.56    0.31
   9  -6   6    0.82    0.38
   9  -6  -6    0.88    0.24
  -9  -6   6    0.72    0.29
  -9  -6   6    0.58    0.28
  -9   6  -6    0.85    0.34
  -9   6  -6    0.73    0.32
  -9  -6  -7   56.76    1.47
   9  -6   7   54.57    1.90
   9  -6  -7   55.66    1.53
  -9   6  -7   53.66    1.69
  -9  -6   7   54.79    1.69
  -9   6  -7   57.30    1.75
  -9  -6   7   55.54    1.63
   9  -6   8    4.83    0.66
   9  -6  -8    4.58    0.45
  -9   6  -8    3.79    0.54
  -9   6  -8    4.28    0.56
 -10  -6   0   72.33    1.86
 -10  -6   0   72.16    1.84
  10   6   0   72.82    1.92
 -10   6   0   73.53    1.89
  10  -6   0   71.81    1.93
  10  -6   0   71.85    1.92
  10   6  -1    1.18    0.28
 -10  -6  -1    0.96    0.25
  10  -6   1    0.66    0.27
 -10  -6  -1    0.57    0.22
  10  -6   1    0.87    0.27
 -10   6   1    0.77    0.27
 -10  -6   1    1.07    0.27
  10   6   1    0.77    0.25
 -10   6  -1    0.93    0.28
  10  -6  -1    1.01    0.27
  10  -6  -1    0.94    0.24
 -10  -6   1    0.60    0.24
 -10   6   2  142.69    3.30
 -10  -6  -2  142.86    3.24
  10   6  -2  141.65    3.40
  10  -6   2  141.99    3.44
  10  -6   2  139.95    3.42
 -10  -6  -2  144.97    3.29
 -10  -6   2  146.47    3.32
 -10   6  -2  146.79    3.39
 -10   6  -2  149.78    3.30
  10   6   2  146.10    3.34
  10  -6  -2  143.66    3.33
 -10  -6   2  146.46    3.36
  10  -6  -2  142.20    3.31
  10  -6   3    8.12    0.57
  10   6  -3    8.57    0.56
 -10  -6  -3    9.18    0.50
 -10   6   3    8.48    0.51
  10  -6   3    7.58    0.56
 -10  -6   3    8.04    0.53
 -10   6  -3    8.31    0.54
 -10  -6   3    7.63    0.54
  10  -6  -3    9.18    0.52
  10  -6  -3    8.79    0.51
 -10   6  -3    7.81    0.55
  10  -6   4   58.56    1.84
 -10   6   4   64.00    1.66
 -10  -6  -4   59.57    1.60
 -10   6  -4   63.64    1.73
 -10  -6   4   63.31    1.76
 -10  -6   4   62.26    1.72
  10  -6  -4   62.98    1.67
  10  -6  -4   60.54    1.66
 -10   6  -4   62.88    1.79
  10  -6   5    2.32    0.42
 -10  -6  -5    3.13    0.34
  10  -6   5    2.71    0.46
  10  -6  -5    2.47    0.34
 -10   6  -5    2.47    0.42
 -10   6  -5    2.27    0.37
 -10  -6   5    2.58    0.38
 -10  -6   5    2.55    0.39
  10  -6   6   35.02    1.39
  10  -6   6   36.15    1.45
 -10  -6  -6   36.34    1.11
 -10   6  -6   38.27    1.30
 -10  -6   6   37.27    1.31
 -10  -6   6   36.45    1.24
 -10   6  -6   37.20    1.34
  10  -6  -6   37.45    1.17
 -10  -6  -7    8.34    0.51
 -10   6  -7    8.12    0.64
 -10  -6   7    7.78    0.56
  10  -6  -7    7.25    0.51
  11  -6   0    0.32    0.23
  11  -6   0    0.32    0.24
 -11  -6   0    0.18    0.21
  11   6   0    0.08    0.21
 -11  -6   0    0.06    0.19
 -11   6   0    0.52    0.26
  11   6  -1   59.86    1.76
 -11  -6  -1   62.63    1.69
  11  -6   1   63.09    1.80
 -11  -6  -1   62.71    1.67
  11  -6   1   60.30    1.77
 -11   6   1   60.15    1.69
 -11   6  -1   61.32    1.74
  11   6   1   62.46    1.75
  11  -6  -1   62.04    1.74
 -11  -6   1   62.93    1.70
 -11  -6   1   60.79    1.70
  11  -6  -1   61.85    1.73
  11   6  -2    0.84    0.30
 -11   6   2    0.53    0.25
  11  -6   2    0.60    0.27
 -11  -6  -2    0.84    0.25
  11  -6   2    0.89    0.29
 -11  -6  -2    1.02    0.24
  11   6   2    0.70    0.27
 -11  -6   2    0.90    0.28
 -11  -6   2    0.85    0.25
 -11   6  -2    0.86    0.27
 -11   6  -2    1.15    0.30
  11  -6  -2    0.65    0.25
  11  -6  -2    1.00    0.27
  11  -6   3   54.51    1.75
  11   6  -3   55.88    1.72
 -11  -6  -3   56.60    1.56
  11  -6   3   57.96    1.78
 -11   6   3   56.40    1.58
  11  -6  -3   56.00    1.61
 -11  -6   3   57.09    1.65
  11  -6  -3   54.65    1.61
 -11   6  -3   57.94    1.63
 -11   6  -3   56.51    1.69
 -11  -6   3   59.67    1.66
  11  -6   4   11.47    0.76
  11  -6   4   12.03    0.75
 -11  -6  -4   11.89    0.60
 -11   6  -4   12.50    0.73
  11  -6  -4   11.81    0.63
  11  -6  -4   12.26    0.63
 -11  -6   4   11.59    0.66
 -11   6  -4   12.39    0.70
 -11  -6   4   12.46    0.66
  11  -6   5   15.59    0.90
 -11  -6  -5   15.81    0.72
  11  -6   5   16.82    0.93
 -11  -6   5   16.06    0.83
 -11   6  -5   15.92    0.85
 -11  -6   5   16.61    0.79
 -11   6  -5   16.51    0.82
  11  -6  -5   16.52    0.74
 -12  -6   0    7.22    0.54
  12   6   0    6.12    0.54
 -12   6   0    6.08    0.54
 -12  -6   0    6.18    0.48
  12  -6   0    6.15    0.53
  12  -6   0    5.57    0.52
 -12  -6  -1    2.63    0.36
 -12  -6  -1    2.97    0.42
  12  -6   1    2.47    0.41
 -12   6   1    2.46    0.39
  12  -6   1    2.47    0.42
  12   6  -1    1.84    0.38
 -12   6  -1    2.49    0.42
 -12  -6   1    2.51    0.40
 -12  -6   1    2.05    0.35
  12  -6  -1    2.64    0.37
  12  -6  -1    2.17    0.37
  12   6   1    2.21    0.37
 -12   6   2    9.18    0.58
  12  -6   2    9.14    0.66
  12  -6   2    8.80    0.65
  12   6  -2    9.97    0.66
 -12  -6  -2    9.49    0.58
 -12  -6   2    8.88    0.58
 -12   6  -2    9.43    0.65
  12  -6  -2    9.08    0.59
 -12  -6   2    8.80    0.59
  12  -6  -2    8.73    0.57
  12  -6   3    2.13    0.40
 -12  -6  -3    2.09    0.34
  12  -6   3    2.09    0.42
  12   6  -3    1.73    0.39
 -12   6   3    1.99    0.34
  12  -6  -3    2.85    0.39
 -12  -6   3    1.99    0.36
 -12  -6   3    2.00    0.37
 -12   6  -3    1.84    0.37
 -12   6  -3    2.03    0.37
  12  -6  -3    2.80    0.39
   0  -7   0   -0.10    0.11
   0  -7   0   -0.11    0.15
   0   7   0    0.20    0.17
   0  -7   0   -0.13    0.10
   0  -7   0    0.07    0.14
   0   7   0   -0.20    0.19
   0  -7   1    0.25    0.13
   0  -7  -1    0.37    0.14
   0   7   1    0.26    0.13
   0   7  -1    0.38    0.24
   0  -7  -1    0.18    0.11
   0   7  -1    0.32    0.22
   0   7   1    0.31    0.19
   0  -7   1    0.35    0.16
   0  -7   1   -0.10    0.17
   0   7   1    0.48    0.13
   0  -7  -1    0.11    0.08
   0  -7  -1    0.20    0.11
   0  -7   1    0.25    0.17
   0  -7  -2    0.11    0.09
   0  -7  -2   -0.14    0.11
   0  -7   2    0.06    0.16
   0  -7   2    0.22    0.18
   0   7   2    0.18    0.08
   0   7  -2    0.07    0.26
   0  -7   2    0.04    0.22
   0  -7   2   -0.01    0.23
   0   7  -2    0.28    0.27
   0   7  -3    4.47    0.51
   0   7  -3    3.70    0.56
   0  -7   3    5.85    0.54
   0  -7   3    5.03    0.38
   0  -7   3    4.59    0.40
   0  -7   3    5.06    0.49
   0  -7   4    0.27    0.19
   0   7  -4    0.77    0.36
   0   7  -4    0.05    0.29
   0  -7   4    0.23    0.27
   0  -7   4    0.03    0.22
   0  -7   4    0.36    0.19
   0  -7   5   98.39    2.97
   0  -7   5   96.52    3.26
   0  -7   5   96.13    2.32
   0   7  -5   88.24    3.28
   0  -7   5   98.03    2.38
   0   7  -5   94.24    2.98
   0  -7   6    0.07    0.21
   0  -7   6    0.22    0.33
   0  -7   6    0.16    0.23
   0  -7   6    0.11    0.30
   0   7  -6   -0.54    0.44
   0  -7   7  263.11    5.87
   0  -7   7  261.67    5.72
   0  -7   7  271.19    8.02
   0  -7   8    0.13    0.22
   0  -7   8    0.18    0.27
   0  -7   9   55.65    1.64
   0  -7   9   55.61    1.73
   0  -7  10    0.31    0.29
   0  -7  11   87.76    2.47
  -1  -7   0    0.13    0.13
  -1   7   0    0.55    0.11
  -1   7   0    0.50    0.13
   1  -7   0    0.70    0.18
  -1   7   0    0.51    0.17
   1  -7   0    0.33    0.14
  -1  -7   0    0.08    0.11
  -1   7   0    0.10    0.14
   1  -7   0    0.41    0.13
   1  -7   0    0.32    0.11
  -1  -7   0    0.16    0.16
  -1  -7   0    0.03    0.18
   1  -7   1   52.83    1.58
  -1  -7  -1   54.26    1.65
   1  -7   1   53.76    1.30
  -1  -7  -1   52.09    1.47
  -1   7   1   53.53    1.45
   1  -7   1   52.54    1.75
  -1   7   1   50.23    1.51
   1  -7   1   53.80    1.28
  -1   7   1   50.31    1.16
  -1  -7  -1   54.39    1.20
  -1  -7  -1   51.20    1.18
  -1   7   1   51.91    1.57
  -1  -7   1   52.96    1.29
   1  -7  -1   53.11    1.60
  -1  -7   1   53.15    1.81
   1   7   1   54.16    1.62
   1  -7  -1   54.87    1.17
   1  -7  -1   54.33    1.45
  -1  -7   1   51.07    1.62
   1   7   1   51.96    1.46
   1  -7  -1   55.37    1.66
  -1   7  -1   55.48    1.22
  -1  -7   1   50.99    1.29
   1  -7  -1   53.68    1.18
  -1   7  -1   51.82    1.58
  -1   7  -1   53.25    1.73
  -1  -7  -2    2.24    0.17
  -1   7   2    2.56    0.13
  -1  -7  -2    2.25    0.21
   1  -7   2    2.98    0.32
  -1   7   2    2.56    0.17
   1  -7   2    2.40    0.34
  -1   7   2    2.60    0.18
   1  -7   2    3.38    0.31
   1  -7   2    2.58    0.38
  -1   7  -2    2.85    0.42
   1  -7  -2    2.86    0.19
   1  -7  -2    2.71    0.24
  -1  -7   2    1.98    0.27
   1  -7  -2    2.86    0.16
   1  -7  -2    2.40    0.20
   1  -7  -2    2.20    0.17
  -1  -7   2    2.26    0.41
  -1   7  -2    2.33    0.40
  -1   7  -2    2.00    0.26
  -1  -7   2    2.06    0.36
   1   7   2    2.68    0.18
  -1  -7   2    2.55    0.31
   1  -7   3   18.17    0.93
   1  -7   3   17.10    0.81
   1  -7   3   16.87    0.67
  -1  -7  -3   17.19    0.41
   1  -7   3   17.11    0.66
  -1  -7   3   17.09    0.93
   1  -7  -3   18.36    0.42
  -1   7  -3   16.23    0.90
  -1  -7   3   17.88    0.69
  -1   7  -3   18.12    0.84
   1  -7  -3   18.19    0.55
  -1  -7   3   18.11    0.87
  -1  -7   3   17.64    0.66
   1  -7   4    9.05    0.51
   1  -7   4    9.32    0.70
   1  -7   4    9.42    0.63
   1  -7   4   11.51    0.55
  -1  -7   4    9.25    0.69
  -1   7  -4    9.41    0.72
  -1  -7   4    9.42    0.49
  -1  -7   4    9.22    0.62
  -1  -7   4    9.47    0.53
  -1   7  -4   10.36    0.66
   1  -7   5   13.47    0.83
   1  -7   5   14.46    0.69
   1  -7   5   15.66    0.71
   1  -7   5   13.98    0.95
  -1   7  -5   14.38    0.84
  -1  -7   5   15.07    0.93
  -1  -7   5   14.77    0.67
  -1  -7   5   15.91    0.88
  -1   7  -5   13.43    0.94
  -1  -7   5   14.37    0.63
   1  -7   6  174.10    4.02
   1  -7   6  177.77    5.50
   1  -7   6  174.80    3.93
   1  -7   6  177.28    5.03
  -1   7  -6  162.54    5.53
  -1  -7   6  175.23    4.96
  -1  -7   6  173.36    5.42
  -1  -7   6  175.74    3.88
  -1   7  -6  171.14    5.00
  -1  -7   6  175.01    3.98
   1  -7   7   34.53    1.25
   1  -7   7   35.61    1.19
  -1  -7   7   34.67    1.19
  -1  -7   7   33.88    1.13
   1  -7   8  145.73    3.56
   1  -7   8  147.98    3.45
  -1  -7   8  145.00    3.50
  -1  -7   8  142.69    3.38
   1  -7   9   10.21    0.72
   1  -7   9   10.29    0.65
  -1  -7   9   11.09    0.70
  -1  -7   9   10.03    0.61
   1  -7  10   80.27    2.33
  -1  -7  10   82.33    2.30
   1  -7  11    2.08    0.42
  -1  -7  11    2.03    0.42
  -2  -7   0   74.28    1.78
  -2   7   0   80.19    2.39
   2  -7   0   82.22    1.78
  -2  -7   0   79.35    2.24
   2  -7   0   76.69    1.76
  -2   7   0   81.00    1.70
  -2  -7   0   79.38    1.76
   2  -7   0   92.34    2.51
  -2   7   0   79.86    2.20
   2  -7   0   80.74    2.42
   2  -7   0   82.14    2.20
  -2   7   0   76.42    1.75
  -2  -7   0   77.73    2.45
  -2  -7  -1    4.95    0.25
   2  -7   1    4.54    0.32
  -2  -7  -1    4.29    0.25
  -2  -7  -1    6.00    0.38
   2  -7   1    4.45    0.36
  -2   7   1    5.34    0.31
   2  -7   1    5.42    0.43
   2  -7   1    4.72    0.39
   2  -7   1    4.68    0.35
  -2  -7  -1    5.41    0.29
  -2   7   1    4.84    0.23
  -2   7   1    4.84    0.30
  -2  -7  -1    4.67    0.33
   2  -7  -1    5.35    0.34
  -2  -7   1    4.98    0.33
   2  -7  -1    5.57    0.28
   2  -7  -1    5.39    0.24
   2  -7  -1    5.60    0.36
   2  -7  -1    5.73    0.30
  -2   7  -1    5.34    0.39
  -2   7  -1    4.69    0.36
  -2  -7   1    5.89    0.49
  -2  -7   1    5.29    0.42
   2   7   1    4.72    0.28
  -2   7  -1    4.46    0.29
  -2  -7   1    4.94    0.32
   2  -7  -1    4.87    0.30
  -2  -7  -2  167.41    4.65
  -2  -7  -2  160.02    3.35
  -2   7   2  164.03    4.26
   2  -7   2  162.60    4.89
   2  -7   2  163.97    3.58
  -2  -7  -2  172.86    4.25
  -2   7   2  170.50    4.23
   2  -7   2  166.56    4.46
   2  -7   2  163.76    3.58
  -2  -7   2  164.99    3.61
   2  -7  -2  164.20    3.40
   2  -7  -2  167.14    3.38
   2   7   2  167.84    4.20
  -2  -7   2  168.24    3.55
  -2  -7   2  160.80    4.93
  -2   7  -2  167.44    4.88
   2  -7  -2  164.46    4.25
  -2   7  -2  170.18    3.58
   2  -7  -2  168.91    4.23
  -2  -7   2  163.35    4.51
  -2   7  -2  171.35    3.49
   2  -7  -2  165.11    4.63
  -2   7  -2  168.24    4.46
  -2  -7  -3    5.44    0.29
   2  -7   3    5.00    0.51
   2  -7   3    5.91    0.48
  -2  -7  -3    5.72    0.20
   2  -7   3    5.36    0.37
   2  -7   3    5.44    0.41
  -2   7  -3    5.18    0.36
   2  -7  -3    5.27    0.27
  -2   7  -3    6.60    0.55
   2  -7  -3    5.43    0.22
  -2  -7   3    5.57    0.51
  -2  -7   3    5.21    0.38
  -2   7  -3    5.25    0.39
  -2  -7   3    5.49    0.42
  -2  -7   3    5.12    0.54
  -2   7  -3    5.42    0.46
   2  -7   4  117.24    3.51
   2  -7   4  119.72    2.84
   2  -7   4  127.11    2.86
   2  -7   4  116.01    3.87
  -2  -7   4  116.55    2.81
  -2  -7   4  123.75    3.89
  -2   7  -4  125.81    2.81
   2  -7  -4  128.32    2.48
  -2  -7   4  121.07    3.55
  -2   7  -4  124.75    3.53
  -2  -7   4  123.25    2.76
  -2   7  -4  118.88    2.72
  -2   7  -4  115.13    3.84
   2  -7   5   18.56    0.81
   2  -7   5   19.54    1.10
   2  -7   5   18.97    0.81
   2  -7   5   19.38    0.99
  -2  -7   5   19.36    1.08
  -2   7  -5   18.11    0.75
  -2  -7   5   20.62    0.81
  -2  -7   5   20.37    0.76
  -2   7  -5   19.76    0.98
  -2  -7   5   21.22    1.01
  -2   7  -5   18.12    1.07
   2  -7   6   66.13    1.84
   2  -7   6   66.18    1.89
   2  -7   6   68.09    2.35
   2  -7   6   66.21    2.56
  -2  -7   6   65.24    1.73
  -2   7  -6   69.11    1.83
  -2   7  -6   64.77    2.30
  -2   7  -6   61.65    2.52
  -2  -7   6   67.35    1.82
  -2  -7   6   64.63    2.27
  -2  -7   6   65.76    2.51
   2  -7   7   79.83    2.13
   2  -7   7   82.10    2.24
  -2  -7   7   77.47    2.11
  -2  -7   7   76.48    2.01
  -2   7  -7   77.93    2.11
   2  -7   8   46.98    1.50
   2  -7   8   47.80    1.58
  -2   7  -8   45.97    1.51
  -2  -7   8   45.77    1.39
  -2   7  -8   49.95    1.52
  -2  -7   8   47.32    1.48
   2  -7   9   97.51    2.67
   2  -7   9   96.70    2.53
  -2   7  -9   91.44    2.59
  -2  -7   9   97.63    2.44
  -2   7  -9   94.14    2.56
  -2  -7   9   98.08    2.54
   2  -7  10    0.52    0.36
  -2  -7  10    0.63    0.31
  -2   7 -10    1.54    0.41
  -2   7 -10    0.83    0.42
   2  -7  11   50.91    1.73
  -2   7 -11   46.82    1.69
  -2   7 -11   48.44    1.67
  -2  -7  11   51.80    1.65
  -3   7   0    0.07    0.11
   3  -7   0    0.20    0.19
  -3  -7   0   -0.11    0.12
   3  -7   0   -0.01    0.15
  -3  -7   0   -0.10    0.19
   3  -7   0   -0.04    0.16
  -3   7   0   -0.15    0.15
  -3  -7   0    0.25    0.20
  -3  -7   0    0.28    0.15
   3  -7   0   -0.02    0.12
   3  -7   0    0.10    0.13
  -3   7   1   83.74    1.88
  -3   7   1   87.08    2.35
   3  -7   1   85.79    2.70
  -3  -7  -1   89.91    2.61
   3  -7   1   88.27    1.98
   3  -7   1   87.25    2.45
   3  -7   1   89.41    2.00
  -3  -7  -1   88.92    2.38
  -3  -7  -1   88.70    1.90
  -3   7   1   86.58    2.56
  -3  -7  -1   88.76    1.88
  -3   7  -1   85.50    1.89
  -3  -7   1   85.55    2.48
   3  -7  -1   85.49    1.90
   3  -7  -1   86.22    2.35
  -3   7  -1   87.45    2.67
   3  -7  -1   91.51    1.91
  -3  -7   1   88.42    1.96
  -3  -7   1   86.33    1.98
  -3   7  -1   84.51    1.96
  -3  -7   1   88.24    2.73
   3  -7  -1   87.12    2.58
  -3   7  -1   84.58    2.45
  -3  -7  -2    0.92    0.20
   3  -7   2    0.72    0.19
  -3   7   2    0.73    0.18
   3  -7   2    1.35    0.30
  -3   7   2    0.66    0.12
   3  -7   2    0.82    0.24
   3  -7   2    0.93    0.20
  -3  -7  -2    0.86    0.14
  -3  -7  -2    1.03    0.20
  -3   7  -2    0.85    0.21
  -3   7  -2    1.21    0.19
   3  -7  -2    0.69    0.16
  -3  -7   2    1.19    0.21
  -3   7  -2    0.68    0.24
   3  -7  -2    0.94    0.13
  -3  -7   2    0.95    0.21
  -3  -7   2    0.85    0.27
   3  -7  -2    1.42    0.20
  -3  -7   2    0.99    0.30
  -3   7  -2    0.89    0.26
   3  -7  -2    1.14    0.18
  -3  -7  -3  384.33    7.71
   3  -7   3  397.83   10.07
  -3  -7  -3  382.23   10.69
   3  -7   3  390.46   11.06
   3  -7   3  401.89    8.11
   3  -7   3  387.83    8.03
  -3  -7   3  397.53    7.96
   3  -7  -3  383.22   10.84
  -3  -7   3  387.68   10.08
  -3   7  -3  397.99   10.06
   3  -7  -3  402.46    7.90
  -3   7  -3  377.07   10.97
  -3   7  -3  377.36    7.88
  -3  -7   3  384.64   11.03
  -3   7  -3  396.76    8.06
  -3  -7   3  384.94    8.08
   3  -7   4    9.55    0.55
  -3  -7  -4    9.27    0.29
   3  -7   4    8.97    0.53
   3  -7   4    9.09    0.72
   3  -7   4    8.40    0.62
  -3   7  -4    9.31    0.52
  -3  -7   4    8.70    0.69
  -3   7  -4    9.17    0.70
  -3   7  -4    9.23    0.47
  -3  -7   4    9.18    0.50
   3  -7  -4    9.35    0.32
  -3  -7   4    8.76    0.46
  -3  -7   4    9.44    0.63
   3  -7  -4    9.01    0.42
  -3   7  -4    8.96    0.63
   3  -7   5  154.06    3.58
   3  -7   5  154.24    3.61
   3  -7   5  155.91    4.50
   3  -7   5  154.56    4.95
  -3   7  -5  153.46    3.54
   3  -7  -5  158.10    3.19
  -3  -7   5  160.61    4.89
  -3  -7   5  157.45    4.47
  -3   7  -5  155.59    3.47
  -3   7  -5  147.32    4.86
  -3  -7   5  157.19    3.48
  -3  -7   5  157.27    3.57
  -3   7  -5  154.25    4.45
   3  -7   6   17.55    0.82
   3  -7   6   17.84    0.88
   3  -7   6   18.78    1.17
  -3   7  -6   17.09    1.11
  -3   7  -6   18.25    0.79
  -3  -7   6   17.59    1.07
  -3   7  -6   18.40    0.88
  -3  -7   6   20.57    0.86
  -3  -7   6   17.64    0.77
   3  -7   7   77.93    2.25
   3  -7   7   80.98    2.20
  -3   7  -7   83.82    2.19
  -3   7  -7   82.08    2.17
  -3  -7   7   79.71    2.16
  -3  -7   7   82.66    2.08
   3  -7   8   41.19    1.48
   3  -7   8   42.48    1.43
  -3  -7   8   43.51    1.40
  -3   7  -8   42.66    1.42
  -3  -7   8   39.77    1.29
  -3   7  -8   45.12    1.44
   3  -7   9   11.84    0.80
   3  -7   9   11.60    0.73
  -3   7  -9   11.30    0.76
  -3   7  -9   10.80    0.76
  -3  -7   9   11.87    0.71
  -3  -7   9   11.63    0.65
   3  -7  10   27.49    1.22
  -3   7 -10   23.70    1.14
  -3   7 -10   24.53    1.11
  -3  -7  10   27.74    1.08
   3  -7  11    9.09    0.76
  -3  -7  11    8.92    0.66
  -3   7 -11    8.84    0.74
   4  -7   0   97.42    2.15
  -4   7   0   96.13    2.12
  -4   7   0   97.62    2.88
  -4  -7   0   95.64    2.93
   4  -7   0   94.45    2.91
  -4  -7   0   93.14    2.13
   4  -7   0   97.50    2.14
  -4   7   0   97.87    2.06
   4  -7   0   96.05    2.65
  -4   7   0   96.45    2.65
  -4  -7   0   94.80    2.68
  -4  -7   0   94.43    2.10
  -4  -7  -1   25.10    0.96
  -4  -7  -1   24.35    0.68
  -4  -7  -1   24.58    0.69
  -4  -7  -1   25.54    0.88
  -4   7   1   23.99    0.86
   4  -7   1   25.65    0.79
   4  -7   1   24.47    0.93
  -4   7   1   23.93    0.69
   4  -7   1   25.08    0.76
   4  -7   1   24.33    1.03
  -4  -7   1   28.54    0.79
   4   7   1   25.50    0.72
  -4   7  -1   24.52    0.74
  -4  -7   1   28.08    1.09
   4  -7  -1   25.82    0.72
   4  -7  -1   25.08    0.71
  -4   7  -1   25.30    0.71
  -4  -7   1   25.48    0.74
  -4  -7   1   29.58    1.01
  -4   7  -1   23.90    0.93
   4  -7  -1   24.98    0.87
   4  -7  -1   24.38    0.94
  -4   7  -1   25.33    1.01
  -4   7   2  310.33    7.66
  -4   7   2  302.29    6.15
  -4  -7  -2  295.75    8.37
  -4  -7  -2  297.38    6.06
   4  -7   2  305.38    6.28
   4  -7   2  308.53    6.33
   4  -7   2  309.14    8.61
   4  -7   2  297.29    7.83
  -4  -7  -2  308.05    7.66
  -4  -7   2  303.06    7.85
   4  -7  -2  296.40    8.38
  -4   7  -2  291.76    6.26
  -4  -7   2  297.46    6.29
  -4  -7   2  306.44    6.21
  -4   7  -2  300.54    7.83
  -4   7  -2  294.13    6.14
  -4  -7   2  297.28    8.59
  -4   7  -2  293.03    8.54
   4  -7  -2  307.95    6.10
   4  -7  -2  307.54    7.67
   4  -7  -2  309.35    6.17
   4  -7   3    1.62    0.28
   4  -7   3    1.69    0.27
  -4  -7  -3    1.32    0.16
   4  -7   3    2.21    0.41
   4  -7   3    1.63    0.34
  -4  -7  -3    1.44    0.23
  -4   7  -3    1.31    0.32
  -4  -7   3    1.13    0.24
  -4  -7   3    1.20    0.21
   4  -7  -3    2.02    0.21
  -4   7  -3    1.12    0.20
  -4   7  -3    1.79    0.34
  -4   7  -3    1.84    0.27
   4  -7  -3    1.17    0.24
  -4  -7   3    1.20    0.33
  -4  -7   3    1.33    0.33
  -4  -7  -4  288.85    5.85
   4  -7   4  293.28    8.56
   4  -7   4  298.23    6.28
   4  -7   4  290.83    7.79
   4  -7   4  303.96    6.25
  -4  -7  -4  291.35    8.07
  -4  -7   4  288.11    6.10
   4  -7  -4  288.83    8.12
  -4   7  -4  291.79    6.07
  -4  -7   4  295.66    7.77
  -4   7  -4  298.88    7.77
  -4  -7   4  292.03    6.22
  -4   7  -4  300.75    6.22
  -4  -7   4  288.45    8.49
  -4   7  -4  273.39    8.43
   4  -7  -4  293.48    5.89
   4  -7   5   11.00    0.90
   4  -7   5   13.55    0.72
   4  -7   5   13.07    0.73
   4  -7   5   11.34    0.82
  -4   7  -5   11.52    0.65
   4  -7  -5   12.06    0.43
  -4  -7   5   11.68    0.57
  -4  -7   5   13.81    0.87
  -4  -7   5   11.67    0.88
  -4   7  -5   12.17    0.60
  -4  -7   5   11.34    0.60
  -4   7  -5   11.14    0.87
   4  -7   6  143.92    3.48
   4  -7   6  146.59    3.54
  -4  -7   6  142.40    3.30
  -4  -7   6  144.15    3.40
  -4   7  -6  149.39    3.42
  -4   7  -6  141.51    3.32
   4  -7  -6  147.44    3.05
   4  -7   7    4.85    0.50
   4  -7   7    4.58    0.55
  -4  -7   7    4.07    0.39
  -4   7  -7    3.97    0.50
  -4  -7   7    4.52    0.44
  -4   7  -7    4.11    0.45
   4  -7   8   53.83    1.81
   4  -7   8   50.59    1.69
  -4  -7   8   52.88    1.55
  -4   7  -8   53.21    1.66
  -4   7  -8   56.36    1.69
  -4  -7   8   55.09    1.66
   4  -7   9    1.81    0.47
  -4  -7   9    2.06    0.39
  -4   7  -9    2.19    0.45
  -4  -7   9    2.62    0.38
  -4   7  -9    2.32    0.44
   4  -7  10    3.81    0.62
  -4   7 -10    3.07    0.57
  -4   7 -10    3.44    0.59
  -4  -7  10    5.02    0.54
   5  -7   0    0.22    0.13
  -5   7   0    0.16    0.14
   5  -7   0    0.27    0.15
  -5  -7   0    0.72    0.17
  -5   7   0    0.22    0.19
  -5   7   0    0.10    0.12
  -5   7   0    0.30    0.19
  -5  -7   0    0.11    0.18
  -5  -7   0    0.56    0.22
   5  -7   0    0.44    0.20
   5  -7   0    0.06    0.17
   5   7   0    0.63    0.18
   5  -7   1  195.25    5.80
   5  -7   1  198.90    5.29
  -5  -7  -1  200.97    4.17
  -5   7   1  197.45    5.20
  -5  -7  -1  196.69    4.12
   5  -7   1  202.30    4.25
  -5  -7  -1  207.20    5.22
   5  -7   1  201.12    4.27
  -5  -7  -1  202.18    5.71
  -5   7   1  192.60    4.17
   5   7   1  201.33    4.21
  -5  -7   1  197.46    5.80
  -5   7  -1  197.77    4.13
  -5   7  -1  202.28    5.29
  -5  -7   1  205.54    5.32
  -5   7  -1  196.29    4.23
  -5   7  -1  199.94    5.76
  -5  -7   1  195.67    4.24
  -5  -7   1  197.84    4.18
   5  -7  -1  201.09    4.17
   5  -7  -1  193.86    5.20
   5  -7  -1  202.09    4.20
   5  -7  -1  199.18    5.71
   5  -7   2   16.72    0.67
   5  -7   2   16.22    0.65
   5  -7   2   15.76    0.76
  -5   7   2   15.19    0.52
  -5   7   2   15.53    0.66
  -5  -7  -2   16.21    0.51
   5  -7   2   15.60    0.84
  -5  -7  -2   16.73    0.72
  -5   7  -2   16.24    0.82
   5  -7  -2   16.30    0.66
   5  -7  -2   15.64    0.70
  -5  -7   2   15.83    0.78
  -5   7  -2   15.80    0.77
  -5   7  -2   15.96    0.61
  -5  -7   2   16.16    0.59
   5  -7  -2   16.28    0.54
  -5  -7   2   16.31    0.61
   5  -7  -2   15.97    0.53
  -5   7  -2   16.00    0.57
  -5  -7   2   16.07    0.84
   5  -7   3  180.21    5.46
   5  -7   3  184.01    4.99
   5  -7   3  182.20    4.02
  -5  -7  -3  176.58    3.72
   5  -7   3  182.87    4.01
  -5  -7  -3  183.27    5.16
  -5   7  -3  179.29    4.94
  -5  -7   3  179.93    3.96
  -5   7  -3  182.15    3.86
   5  -7  -3  181.16    3.76
  -5   7  -3  173.44    5.37
  -5  -7   3  182.61    3.90
  -5  -7   3  178.12    4.95
   5  -7  -3  183.79    5.18
  -5  -7   3  184.63    5.44
  -5   7  -3  179.30    3.95
   5  -7   4   -0.29    0.33
   5  -7   4    0.11    0.23
   5  -7   4   -0.65    0.38
   5  -7   4    0.22    0.24
  -5  -7  -4    0.23    0.19
  -5  -7   4    0.12    0.30
  -5   7  -4   -0.09    0.34
  -5  -7   4    0.93    0.33
  -5  -7   4    0.29    0.21
  -5   7  -4    0.43    0.25
  -5   7  -4    0.62    0.23
   5  -7  -4    0.40    0.19
  -5  -7   4    0.11    0.18
  -5   7  -4   -0.15    0.42
   5  -7   5  191.71    4.40
  -5  -7  -5  187.32    3.93
   5  -7   5  188.47    4.36
  -5   7  -5  198.90    4.22
  -5  -7   5  194.02    4.21
  -5   7  -5  186.60    5.87
   5  -7  -5  193.06    4.00
  -5   7  -5  199.25    4.33
  -5  -7   5  191.23    4.31
   5  -7   6    8.38    0.64
   5  -7   6    8.81    0.63
  -5   7  -6    8.71    0.60
  -5  -7   6    8.19    0.51
  -5  -7   6    8.93    0.58
   5  -7  -6    9.06    0.41
  -5   7  -6    8.24    0.53
   5  -7   7  114.94    3.03
   5  -7   7  108.88    2.92
  -5   7  -7  114.48    2.82
  -5   7  -7  119.08    2.89
  -5  -7   7  116.72    2.87
  -5  -7   7  113.52    2.75
   5  -7   8    4.18    0.58
   5  -7   8    4.45    0.64
  -5   7  -8    4.75    0.59
  -5  -7   8    4.91    0.47
  -5  -7   8    5.54    0.51
  -5   7  -8    4.87    0.57
   5  -7   9   22.37    1.15
  -5   7  -9   22.64    1.03
  -5   7  -9   22.36    1.04
  -5  -7   9   23.00    0.92
  -5  -7   9   23.48    1.02
   5  -7  10    7.77    0.77
  -5  -7  10    9.00    0.67
  -5   7 -10    7.63    0.67
  -5   7 -10    8.35    0.71
  -6   7   0  156.64    3.38
  -6  -7   0  159.03    4.24
  -6   7   0  154.47    4.22
  -6  -7   0  156.59    4.63
   6  -7   0  154.81    4.23
   6  -7   0  155.15    4.63
  -6  -7   0  153.99    3.33
   6   7   0  157.01    3.42
  -6  -7   0  153.74    3.37
   6  -7   0  158.07    3.41
   6  -7   0  156.94    3.40
   6  -7   1    0.85    0.30
  -6  -7  -1    0.84    0.17
  -6   7   1    0.61    0.22
   6   7  -1    1.05    0.23
   6  -7   1    0.68    0.25
   6  -7   1    0.91    0.21
  -6  -7  -1    0.86    0.17
  -6   7   1    0.60    0.17
  -6  -7  -1    1.09    0.24
   6  -7   1    0.56    0.19
  -6  -7  -1    0.98    0.24
  -6  -7   1    1.42    0.22
  -6  -7   1    0.95    0.19
  -6   7  -1    0.52    0.19
  -6   7  -1    0.58    0.16
   6   7   1    0.32    0.20
  -6   7  -1    0.60    0.23
   6  -7  -1    0.81    0.18
   6  -7  -1    0.95    0.25
  -6  -7   1    0.87    0.26
  -6   7  -1    0.78    0.25
  -6  -7   1    1.43    0.29
   6  -7  -1    0.75    0.25
   6  -7  -1    0.85    0.19
  -6  -7  -2   78.24    1.82
  -6   7   2   84.95    2.35
   6  -7   2   78.16    2.46
  -6   7   2   82.25    1.87
   6  -7   2   80.72    2.00
   6  -7   2   79.93    2.73
   6  -7   2   82.65    2.03
  -6  -7  -2   82.26    2.54
   6  -7  -2   82.68    1.89
  -6  -7   2   82.17    2.48
  -6   7  -2   81.72    1.89
  -6  -7   2   80.13    1.96
   6  -7  -2   81.74    1.88
   6  -7  -2   82.30    2.35
  -6  -7   2   79.45    2.69
  -6   7  -2   81.94    2.47
  -6   7  -2   81.09    1.96
  -6   7  -2   80.41    2.66
   6  -7  -2   80.06    2.56
  -6  -7   2   81.19    1.93
  -6  -7  -3    0.21    0.15
  -6   7   3    0.23    0.18
  -6  -7  -3    0.64    0.31
   6  -7   3    0.21    0.29
   6  -7   3    0.38    0.28
   6  -7  -3    0.63    0.23
  -6   7  -3    0.27    0.24
  -6  -7  -4  155.49    4.44
   6  -7   4  156.02    3.58
   6  -7   4  154.92    3.56
  -6  -7  -4  154.40    3.20
  -6   7  -4  149.32    3.45
  -6  -7   4  149.96    3.45
   6  -7  -4  151.75    4.47
  -6   7  -4  146.85    4.70
  -6   7  -4  149.91    3.37
  -6  -7   4  152.57    3.40
   6  -7  -4  151.58    3.25
  -6  -7  -5   27.56    0.76
   6  -7   5   26.50    1.06
   6  -7   5   27.21    1.06
  -6   7  -5   26.80    0.95
  -6  -7   5   26.30    0.92
   6  -7  -5   26.71    0.79
  -6   7  -5   27.32    1.01
  -6  -7   5   27.05    0.96
   6  -7   6  122.68    3.17
  -6   7  -6  126.37    2.96
   6  -7  -6  124.88    2.73
  -6  -7   6  123.28    2.94
  -6   7  -6  127.77    3.04
  -6  -7   6  122.47    3.02
   6  -7   7   50.75    1.75
   6  -7   7   51.08    1.71
  -6  -7   7   53.30    1.60
  -6   7  -7   51.41    1.56
  -6  -7   7   52.29    1.52
  -6   7  -7   52.08    1.62
   6  -7  -7   54.50    1.35
   6  -7   8   15.42    0.97
   6  -7   8   15.84    0.93
  -6   7  -8   17.15    0.89
  -6  -7   8   16.61    0.84
  -6   7  -8   17.87    0.88
  -6  -7   8   17.26    0.79
   6  -7   9    9.16    0.85
  -6  -7   9    7.65    0.60
  -6   7  -9    9.47    0.73
  -6   7  -9    8.68    0.70
   7  -7   0    0.57    0.20
  -7  -7   0    0.22    0.23
  -7   7   0    0.38    0.26
  -7   7   0    0.63    0.28
   7   7   0    0.24    0.19
   7  -7   0    0.23    0.19
  -7  -7   0    0.45    0.17
   7  -7   0    0.12    0.23
  -7  -7   0    0.39    0.22
  -7  -7  -1   29.25    0.89
  -7   7   1   27.83    0.90
   7  -7   1   29.57    1.18
  -7  -7  -1   30.04    0.87
   7  -7   1   29.73    0.97
  -7   7   1   29.72    1.11
   7  -7   1   29.52    0.95
   7   7  -1   28.91    0.95
  -7  -7  -1   30.85    1.13
  -7  -7  -1   29.37    1.21
   7  -7  -1   29.18    0.90
  -7  -7   1   29.71    1.16
   7   7   1   29.56    0.90
  -7   7  -1   29.18    1.16
  -7   7  -1   31.90    0.97
  -7  -7   1   29.21    0.93
   7  -7  -1   29.26    0.91
   7  -7  -1   29.60    1.11
  -7   7  -1   31.91    0.90
  -7  -7   1   28.51    0.89
  -7  -7  -2    1.47    0.23
  -7  -7  -2    1.04    0.29
   7  -7   2    0.49    0.24
   7  -7   2    0.89    0.26
  -7   7   2    0.87    0.27
  -7   7   2    0.79    0.20
   7  -7  -2    0.81    0.21
  -7   7  -2    0.96    0.21
  -7  -7   2    1.14    0.31
   7  -7  -2    1.08    0.21
  -7   7  -2    0.56    0.25
  -7  -7   2    0.85    0.22
   7  -7  -2    0.89    0.25
  -7   7  -2    0.84    0.31
   7  -7   3   65.49    1.80
   7  -7   3   65.89    1.78
  -7   7   3   67.76    1.60
  -7  -7  -3   63.59    1.55
   7  -7  -3   64.27    1.59
  -7  -7   3   64.03    1.67
  -7   7  -3   62.37    2.33
  -7   7  -3   67.07    1.73
  -7   7  -3   66.49    1.65
   7  -7  -3   68.15    1.62
  -7  -7   3   64.43    1.71
  -7  -7  -4   15.69    0.55
   7  -7   4   14.84    0.73
   7  -7   4   14.47    0.74
  -7   7  -4   14.53    0.72
  -7  -7   4   15.25    0.66
   7  -7  -4   15.79    0.57
  -7  -7   4   14.50    0.67
  -7   7  -4   15.19    0.66
   7  -7   5  134.04    3.33
   7  -7   5  136.04    3.36
  -7  -7  -5  135.93    2.94
  -7   7  -5  135.52    3.24
  -7  -7   5  137.97    3.16
  -7  -7   5  137.96    3.23
  -7   7  -5  136.55    3.15
   7  -7  -5  137.42    3.00
   7  -7   6   80.43    2.33
  -7  -7  -6   85.05    1.91
   7  -7   6   81.91    2.37
   7  -7  -6   83.42    1.96
  -7   7  -6   85.54    2.24
  -7  -7   6   84.20    2.20
  -7  -7   6   81.80    2.13
  -7   7  -6   82.78    2.16
   7  -7   7    7.03    0.68
   7  -7   7    6.85    0.68
  -7   7  -7    8.28    0.59
   7  -7  -7    7.62    0.45
  -7   7  -7    7.75    0.62
  -7  -7   7    7.77    0.57
  -7  -7   7    6.87    0.50
   7  -7   8   62.38    2.10
  -7  -7   8   64.42    1.90
  -7  -7   8   62.33    1.79
  -7   7  -8   65.66    1.93
  -7   7  -8   62.64    1.88
   7  -7   9    0.82    0.46
  -7  -7   9    0.71    0.33
  -7   7  -9    0.81    0.39
  -7   7  -9    0.97    0.41
   8   7   0    1.37    0.26
  -8   7   0    0.82    0.25
  -8  -7   0    0.82    0.21
  -8  -7   0    0.62    0.27
  -8  -7   0    0.49    0.20
   8  -7   0    0.75    0.21
   8  -7   0    1.27    0.25
   8   7  -1    2.51    0.33
  -8  -7  -1    2.35    0.30
  -8   7   1    2.61    0.33
  -8  -7  -1    2.09    0.37
   8  -7   1    1.92    0.30
  -8  -7  -1    1.99    0.28
   8  -7   1    2.28    0.32
   8  -7  -1    2.02    0.28
  -8   7  -1    2.97    0.34
  -8  -7   1    2.24    0.30
   8  -7  -1    2.24    0.29
  -8  -7   1    2.12    0.29
   8   7   1    2.96    0.34
  -8  -7  -2    1.71    0.25
   8   7  -2    1.01    0.25
   8  -7   2    1.67    0.30
  -8   7   2    1.22    0.23
   8  -7   2    1.82    0.31
   8  -7  -2    1.61    0.25
  -8  -7   2    1.81    0.29
  -8   7  -2    1.27    0.29
  -8   7  -2    1.32    0.25
   8  -7   3   12.07    0.67
   8  -7   3   12.54    0.67
  -8   7   3   12.54    0.54
  -8  -7  -3   12.31    0.51
  -8   7  -3   11.74    0.62
  -8  -7   3   12.57    0.59
   8  -7  -3   12.29    0.55
   8  -7  -3   12.57    0.54
  -8  -7   3   12.30    0.57
  -8   7  -3   12.42    0.57
   8  -7   4   24.98    1.02
   8  -7   4   24.65    0.99
  -8  -7  -4   25.30    0.79
   8  -7  -4   24.63    0.81
  -8  -7   4   25.15    0.92
  -8   7  -4   25.83    0.89
  -8   7  -4   24.72    0.94
  -8  -7   4   25.33    0.90
   8  -7   5   27.88    1.14
   8  -7   5   28.01    1.13
  -8  -7  -5   30.03    0.87
  -8  -7   5   28.47    1.01
  -8   7  -5   28.09    0.99
   8  -7  -5   27.92    0.90
  -8  -7   5   27.36    1.03
  -8   7  -5   28.28    1.06
  -8  -7  -6   14.00    0.55
   8  -7   6   12.80    0.79
   8  -7   6   13.66    0.83
  -8  -7   6   14.14    0.74
  -8   7  -6   12.96    0.70
   8  -7  -6   13.44    0.59
  -8   7  -6   13.21    0.77
  -8  -7   6   13.69    0.68
   8  -7   7   63.24    2.06
   8  -7   7   63.57    2.10
  -8  -7   7   68.21    1.95
  -8   7  -7   68.64    1.99
   8  -7  -7   70.74    1.74
  -8  -7   7   65.68    1.85
  -8   7  -7   67.07    1.92
   8  -7   8    3.65    0.59
  -8   7  -8    3.92    0.54
   8  -7  -8    3.09    0.39
  -8  -7   8    3.27    0.42
  -8  -7   8    2.96    0.47
  -8   7  -8    2.89    0.48
  -9  -7   0    0.17    0.18
   9   7   0    0.08    0.19
   9  -7   0    0.36    0.20
  -9  -7   0    0.69    0.20
   9  -7   0    0.44    0.20
  -9   7   0    0.16    0.21
   9   7  -1    1.87    0.30
  -9  -7  -1    2.26    0.28
   9  -7   1    1.52    0.28
  -9   7   1    1.78    0.28
  -9  -7  -1    2.35    0.29
   9  -7   1    1.91    0.30
  -9  -7   1    1.76    0.28
  -9  -7   1    1.50    0.25
   9  -7  -1    1.95    0.28
   9   7   1    1.90    0.29
   9  -7  -1    1.84    0.28
  -9   7  -1    1.41    0.29
  -9  -7  -2    0.75    0.21
  -9   7   2    1.22    0.25
   9  -7   2    0.87    0.27
   9   7  -2    1.04    0.28
   9  -7   2    0.77    0.26
   9  -7  -2    0.76    0.25
  -9  -7   2    0.71    0.22
  -9   7  -2    0.88    0.28
  -9  -7   2    0.76    0.22
  -9   7  -2    1.23    0.25
   9  -7  -2    0.75    0.22
  -9   7   3    8.56    0.48
  -9  -7  -3    8.33    0.44
   9  -7   3    8.31    0.61
   9  -7   3    8.18    0.57
  -9   7  -3    8.20    0.49
   9  -7  -3    8.23    0.47
  -9  -7   3    7.71    0.51
  -9   7  -3    8.20    0.53
   9  -7  -3    7.69    0.49
  -9  -7   3    8.16    0.50
   9  -7   4   29.84    1.16
   9  -7   4   27.99    1.13
  -9  -7  -4   29.11    0.91
   9  -7  -4   30.57    0.97
  -9  -7   4   28.25    1.01
  -9   7  -4   30.39    1.10
  -9  -7   4   30.32    1.06
  -9   7  -4   29.56    1.03
   9  -7   5    0.34    0.31
   9  -7   5    0.55    0.32
  -9  -7  -5    1.14    0.23
  -9  -7   5    0.62    0.25
  -9  -7   5    0.72    0.27
  -9   7  -5   -0.06    0.29
  -9   7  -5    0.50    0.27
   9  -7  -5    0.77    0.22
   9  -7   6   35.76    1.43
   9  -7   6   35.66    1.41
  -9  -7  -6   37.58    1.08
   9  -7  -6   37.23    1.13
  -9  -7   6   37.60    1.29
  -9   7  -6   37.15    1.26
  -9  -7   6   36.71    1.24
  -9   7  -6   37.07    1.33
   9  -7   7    0.25    0.36
   9  -7   7    0.03    0.36
   9  -7  -7    0.18    0.23
  -9   7  -7   -0.02    0.38
  -9  -7   7    0.11    0.31
  -9   7  -7    0.35    0.36
  -9  -7   7    0.10    0.28
 -10  -7   0   29.34    1.00
 -10  -7   0   30.06    1.00
 -10   7   0   31.99    1.05
  10  -7   0   29.99    1.05
  10   7   0   31.05    1.06
  10  -7   0   30.87    1.07
 -10   7   1   13.32    0.64
  10  -7   1   12.11    0.64
 -10  -7  -1   12.64    0.60
  10   7  -1   12.06    0.65
  10  -7   1   12.87    0.67
 -10  -7  -1   12.02    0.58
 -10  -7   1   12.06    0.62
 -10   7  -1   14.16    0.66
  10  -7  -1   12.89    0.63
 -10  -7   1   12.48    0.61
  10   7   1   11.94    0.64
  10  -7  -1   12.48    0.63
 -10   7   2   44.22    1.29
  10   7  -2   43.15    1.39
  10  -7   2   45.23    1.45
  10  -7   2   44.64    1.42
 -10  -7  -2   43.70    1.27
 -10  -7   2   45.29    1.35
 -10   7  -2   45.10    1.37
 -10  -7   2   44.10    1.34
  10  -7  -2   45.93    1.33
  10  -7  -2   43.49    1.31
  10  -7   3    1.64    0.35
 -10  -7  -3    2.12    0.30
  10  -7   3    2.04    0.38
 -10   7   3    2.50    0.33
 -10   7  -3    3.31    0.43
  10  -7  -3    1.78    0.29
  10  -7  -3    2.33    0.33
 -10   7  -3    2.74    0.40
 -10  -7   3    1.64    0.31
 -10  -7   3    2.07    0.33
  10  -7   4   34.80    1.31
  10  -7   4   36.38    1.33
 -10  -7  -4   34.82    1.08
 -10   7  -4   36.98    1.27
 -10   7  -4   36.08    1.19
  10  -7  -4   35.09    1.12
 -10  -7   4   35.90    1.23
 -10  -7   4   36.48    1.20
  10  -7   5   45.45    1.63
  10  -7   5   45.42    1.63
 -10  -7  -5   49.13    1.34
 -10  -7   5   47.83    1.51
 -10  -7   5   49.67    1.49
  10  -7  -5   48.16    1.39
 -10   7  -5   48.02    1.55
 -10   7  -5   46.43    1.46
  10  -7   6   14.37    0.90
 -10  -7  -6   14.71    0.64
  10  -7   6   15.90    0.92
  10  -7  -6   14.16    0.67
 -10  -7   6   14.22    0.76
 -10   7  -6   14.64    0.78
 -10   7  -6   14.75    0.85
 -10  -7   6   14.59    0.78
 -11  -7   0    0.14    0.21
  11  -7   0   -0.01    0.22
  11  -7   0    0.19    0.23
 -11   7   0    0.00    0.21
 -11  -7   0    0.28    0.22
  11   7   0    0.64    0.29
  11  -7   1   86.98    2.37
 -11  -7  -1   88.98    2.24
  11  -7   1   88.26    2.37
  11   7  -1   90.82    2.37
 -11   7   1   90.33    2.28
 -11  -7  -1   89.05    2.25
  11  -7  -1   90.38    2.32
  11  -7  -1   90.35    2.32
  11   7   1   88.86    2.32
 -11  -7   1   92.71    2.31
 -11   7  -1   88.94    2.32
 -11  -7   1   91.82    2.29
  11  -7   2    9.44    0.66
  11   7  -2   11.95    0.68
  11  -7   2    9.85    0.68
 -11   7   2    9.63    0.56
 -11  -7  -2    9.67    0.54
 -11  -7   2   10.49    0.60
 -11   7  -2    9.86    0.64
  11  -7  -2    9.16    0.59
  11  -7  -2    9.89    0.59
 -11  -7   2   10.44    0.60
 -11  -7  -3   40.86    1.22
 -11   7   3   37.30    1.22
  11  -7   3   40.60    1.44
  11  -7   3   39.30    1.40
 -11  -7   3   41.15    1.30
 -11   7  -3   38.18    1.32
  11  -7  -3   39.69    1.26
 -11  -7   3   41.19    1.33
  11  -7  -3   40.75    1.27
 -11  -7  -4   10.61    0.58
  11  -7   4   10.39    0.73
  11  -7   4   10.90    0.74
 -11  -7   4   10.22    0.68
 -11   7  -4   11.70    0.75
 -11  -7   4   11.59    0.67
  11  -7  -4   10.19    0.59
 -11   7  -4   12.26    0.70
 -11  -7  -5   47.12    1.36
  11  -7   5   44.70    1.64
 -11   7  -5   48.10    1.50
 -11  -7   5   45.92    1.48
 -12  -7   0  156.64    3.67
 -12   7   0  156.78    3.70
  12   7   0  159.28    3.76
  12  -7   0  154.17    3.74
 -12  -7   0  155.63    3.64
  12  -7   0  157.03    3.76
 -12   7   1    0.46    0.25
  12  -7   1    0.65    0.30
  12   7  -1    0.35    0.29
 -12  -7  -1    0.30    0.25
  12  -7   1    0.50    0.29
 -12  -7   1    0.45    0.24
 -12  -7   1    0.65    0.28
  12  -7  -1    0.16    0.24
 -12   7  -1    0.57    0.31
  12  -7  -1    0.48    0.26
 -12  -7  -2   67.09    1.89
  12  -7   2   69.41    2.10
  12   7  -2   72.07    2.08
 -12   7   2   72.62    1.95
 -12  -7   2   73.05    2.01
  12  -7  -2   72.19    1.99
 -12   7  -2   74.74    2.06
   0  -8   0  970.92   27.47
   0   8   0 1000.00   27.12
   0  -8   0  968.80   20.03
   0  -8   0  990.43   20.27
   0  -8   0  949.02   25.18
   0   8   0  979.93   24.70
   0  -8  -1   -0.11    0.13
   0  -8   1   -0.36    0.21
   0  -8   1    0.04    0.22
   0   8  -1    0.02    0.24
   0  -8   1   -0.03    0.16
   0   8   1   -0.10    0.12
   0  -8  -1   -0.07    0.13
   0   8  -1   -0.28    0.21
   0  -8  -1    0.01    0.16
   0   8   1   -0.16    0.17
   0  -8  -1   -0.09    0.08
   0   8   1    0.17    0.17
   0  -8   1   -0.10    0.16
   0  -8  -2  241.27    4.77
   0   8  -2  237.93    6.87
   0  -8   2  233.18    5.00
   0  -8   2  236.33    6.85
   0  -8  -2  237.49    6.56
   0  -8   2  227.88    6.21
   0  -8   2  236.74    4.97
   0   8  -2  240.75    6.26
   0  -8   3    0.16    0.22
   0  -8   3    0.18    0.25
   0   8  -3    0.10    0.26
   0  -8   3    0.22    0.17
   0   8  -3    0.00    0.27
   0  -8   3    0.09    0.17
   0   8  -4   53.70    1.84
   0  -8   4   48.87    1.41
   0  -8   4   48.46    1.39
   0  -8   4   50.75    1.77
   0  -8   4   51.36    1.97
   0   8  -4   48.55    1.98
   0  -8   5    0.12    0.30
   0   8  -5   -0.70    0.38
   0  -8   5    0.07    0.22
   0  -8   5    0.11    0.22
   0  -8   5    0.04    0.27
   0  -8   6  105.12    2.59
   0  -8   6  103.68    2.52
   0   8  -6   90.82    3.50
   0  -8   7    0.27    0.29
   0  -8   7    0.09    0.22
   0  -8   8  124.97    3.12
   0  -8   8  119.43    2.98
   0  -8   9    0.31    0.32
   0  -8   9    0.38    0.29
   0  -8  10   84.76    2.41
   0  -8  11    0.56    0.31
   1  -8   0    0.09    0.15
  -1   8   0    0.28    0.18
  -1   8   0    0.37    0.14
   1  -8   0    0.19    0.13
   1   8   0    0.19    0.24
  -1  -8   0    0.20    0.12
  -1  -8   0    0.56    0.18
   1  -8   0    0.30    0.13
  -1  -8   0    0.47    0.23
   1  -8   0   -0.05    0.16
  -1  -8   0    0.16    0.17
  -1   8   0    0.60    0.21
   1  -8   1  474.09   12.45
   1  -8   1  470.53   13.56
  -1   8   1  487.15   11.95
  -1  -8  -1  483.04   13.38
  -1  -8  -1  460.00    9.74
   1  -8   1  477.11    9.90
  -1  -8  -1  493.25    9.73
  -1   8   1  463.08   11.95
  -1  -8  -1  486.24   12.21
   1  -8   1  467.16   10.01
  -1   8  -1  468.08    9.47
   1  -8  -1  489.53   12.15
   1  -8  -1  479.55   13.39
   1   8   1  456.91   11.93
   1   8   1  480.10   11.90
  -1  -8   1  494.45    9.59
  -1  -8   1  477.49   13.46
  -1   8  -1  469.19   13.14
   1  -8  -1  489.36    9.66
  -1   8  -1  467.21   12.01
  -1  -8   1  459.73   12.39
  -1  -8   1  464.02   10.06
   1  -8  -1  478.46    9.73
   1  -8   2    0.73    0.20
   1  -8   2    0.52    0.18
   1  -8   2    0.41    0.25
  -1  -8  -2    0.37    0.13
  -1  -8  -2    0.47    0.13
   1  -8   2    0.49    0.23
  -1  -8   2    0.59    0.28
  -1  -8   2    0.66    0.20
  -1  -8   2    0.29    0.19
   1  -8  -2    0.39    0.10
  -1   8  -2    0.40    0.25
  -1   8  -2    0.47    0.17
   1  -8  -2    0.46    0.12
  -1  -8   2    0.44    0.24
   1  -8   3  104.66    2.41
   1  -8   3  100.02    2.96
   1  -8   3   97.65    3.26
   1  -8   3   99.85    2.38
  -1  -8   3   99.97    2.39
  -1   8  -3  103.66    3.00
   1  -8  -3  106.31    2.06
  -1  -8   3  102.75    3.00
   1  -8  -3  104.21    2.81
  -1   8  -3   94.54    3.23
  -1  -8   3  102.54    3.30
  -1   8  -3  100.06    2.29
  -1  -8   3  101.80    2.37
[truncated: 107,621 more chars]
