# Supplementary material for: Pressure induced enhancement of the magnetic ordering temperature in rhenium(IV) monomers
Source: Nat Commun. 2016 Dec 21;7:13870. doi: 10.1038/ncomms13870 (PMC5187583; doi:10.1038/ncomms13870)
Supplement: Supplementary Data 1 — Crystallographic files for compound 1 at various pressures and temperatures. [file ncomms13870-s2.zip › Compound 1/[ReCl4(MeCN).MeCN]@1.20GPa.cif]

data_recl01b

###
### 1.2 GPa structure.
###


_audit_creation_date        "13-10-14"
_audit_creation_method CRYSTALS_ver_14.40

_oxford_structure_analysis_title  'recl01b in Pnma'
_chemical_name_systematic         ?
_chemical_melting_point           ?

#looking for refcif 
 
 
_publ_contact_author_name         'Alessandro Prescimone' 
_publ_requested_coeditor_name     'A.Prescimone@ed.ac.uk' 
_chemical_compound_source         'F.J. Martinez Lillo'
 
_exptl_crystal_recrystallization_method 
; 
evaporation of a CH3CN solution
; 
 
 
_publ_section_exptl_refinement
; 
The H atoms were all positioned geometrically. 
U~iso~(H) (in the range 1.2 times U~eq~ of the parent atom), the positions were
updated after each cycle of refinement.

thermal similarities restraints and vibrational restraints were applied to all 
the C, Cl and N atoms.

restraints were applied on the angles and distances on the disordered solvent
molecule and the molecule was refined isotropically.
  
see the bottom part of the file for the full list of the applied restraints. 
 
--------------------------------------------------------------- 
CHECKCIF OUTPUT: 
--------------------------------------------------------------- 

027_ALERT_3_A _diffrn_reflns_theta_full (too) Low ............      13.23 Deg.
029_ALERT_3_A _diffrn_measured_fraction_theta_full Low .......      0.613
201_ALERT_2_B Isotropic non-H Atoms in Main Residue(s) .......          1
911_ALERT_3_B Missing # FCF Refl Between THmin & STh/L=  0.600        244
913_ALERT_3_B Missing # of Very Strong Reflections in FCF ....        152
250_ALERT_2_C Large U3/U1 Ratio for Average U(i,j) Tensor ....        2.1
342_ALERT_3_C Low Bond Precision on  C-C Bonds ...............     0.0120 Ang
918_ALERT_3_C Reflection(s) # with I(obs) much smaller I(calc)          1
939_ALERT_3_C Large Value of Not (SHELXL) Weight Optimized S .      12.07
912_ALERT_4_G Missing # of FCF Reflections Above STh/L=  0.600          8

INTENSITY STATISTICS FOR DATASET # 1  recl01.hkl

 Resolution  #Data #Theory %Complete Redundancy Mean I Mean I/s R(int) Rsigma

 Inf - 2.37      44     76     57.9     7.88     124.7   51.82  0.0331  0.0196
2.37 - 1.88      44     66     66.7     7.82     210.6   50.13  0.0314  0.0217
1.88 - 1.63      45     70     64.3     7.19     140.6   42.78  0.0309  0.0187
1.63 - 1.45      48     83     57.8     6.20     123.7   46.83  0.0322  0.0191
1.45 - 1.33      46     76     60.5     6.49      97.8   41.93  0.0349  0.0188
1.33 - 1.24      51     82     62.2     6.46      75.6   43.61  0.0409  0.0208
1.24 - 1.17      46     77     59.7     6.21      67.8   41.39  0.0425  0.0218
1.17 - 1.11      53     87     60.9     6.28      76.5   40.22  0.0421  0.0194
1.11 - 1.05      53    100     53.0     5.50      68.8   36.64  0.0412  0.0219
1.05 - 1.01      52     84     61.9     5.15      50.1   29.02  0.0465  0.0246
1.01 - 0.97      54     94     57.4     5.18      53.8   31.72  0.0490  0.0269
0.97 - 0.93      62    116     53.4     4.17      45.1   27.43  0.0515  0.0297
0.93 - 0.90      61    105     58.1     4.87      38.2   26.68  0.0556  0.0301
0.90 - 0.87      52    103     50.5     3.92      27.2   23.20  0.0641  0.0358
0.87 - 0.85      54     94     57.4     4.23      29.1   20.26  0.0737  0.0375
0.85 - 0.83      51     96     53.1     3.72      29.3   21.58  0.0628  0.0378
0.83 - 0.80      49     91     53.8     3.79      22.8   17.35  0.0735  0.0430
------------------------------------------------------------------------------
0.90 - 0.80     225    418     53.8     3.97      28.5   21.39  0.0666  0.0368
 Inf - 0.80     865   1500     57.7     5.43      72.2   34.21  0.0399  0.0231

Merged [A],  lowest resolution = 10.12 Angstroms,    292 outliers downweighted

Data are incomplete because of shading of reciprocal space by the body 
of the pressure cell. 


002_ALERT_2_G Number of Distance or Angle Restraints on AtSite          3
003_ALERT_2_G Number of Uiso or Uij Restrained non-H Atoms ...          9
860_ALERT_3_G Note: Number of Least-Squares Restraints .......         38

thermal similarities restraints and vibrational restraints were applied to all 
the C, Cl and N atoms.
restraints were applied on the angles and distances on the disordered solvent
molecule and the molecule was refined isotropically.
see the bottom part of the file for the full list of the applied restraints. 


092_ALERT_4_G Check: Wavelength given is not Cu,Mo or Ag Ka ..     0.4859 Ang.

Synchrotron radiation has been used to collect this dataset.


779_ALERT_4_G Suspect or Irrelevant (Bond) Angle in CIF .... #         41
              H23  -C2   -H23     5.565   1.555   1.555             40.10 Deg.
              
These H atoms are part of a disordered CH3CN molecule: they are not 
present at the same time

929_ALERT_5_G No Weight Pars,Obs and Calc R1,wR2,S not checked          !

these quantities ARE included in the cif!


005_ALERT_5_G No _iucr_refine_instructions_details  in the CIF          ?
008_ALERT_5_G No _iucr_refine_reflections_details   in the CIF          ?
042_ALERT_1_G Calc. and Reported MoietyFormula Strings  Differ          ?
301_ALERT_3_G Note: Main Residue  Disorder ...................         14 %
760_ALERT_1_G CIF Contains no Torsion Angles .................          ?
808_ALERT_5_G No Parseable SHELXL Style Weighting Scheme Found          !
951_ALERT_5_G Reported and Calculated Kmax Values Differ by ..          7

No action taken here.


; 
#end of refcif 
_cell_length_a                    10.1180(6)
_cell_length_b                    13.259(2)
_cell_length_c                    9.3321(6)
_cell_angle_alpha                 90
_cell_angle_beta                  90
_cell_angle_gamma                 90
_cell_volume                      1251.9(2)
 
_symmetry_cell_setting            'orthorhombic' 
_symmetry_space_group_name_H-M    'P n m a ' 
_symmetry_space_group_name_Hall   '-P 2ac 2n' 
loop_
 _symmetry_equiv_pos_as_xyz
 'x,y,z'
 '-x,-y,-z'
 '-x+1/2,y+1/2,z+1/2'
 'x+1/2,-y+1/2,-z+1/2'
 'x,-y+1/2,z'
 '-x,y+1/2,-z'
 '-x+1/2,-y,z+1/2'
 'x+1/2,y,-z+1/2'

loop_
_atom_type_symbol
_atom_type_scat_dispersion_real
_atom_type_scat_dispersion_imag
_atom_type_scat_Cromer_Mann_a1
_atom_type_scat_Cromer_Mann_b1
_atom_type_scat_Cromer_Mann_a2
_atom_type_scat_Cromer_Mann_b2
_atom_type_scat_Cromer_Mann_a3
_atom_type_scat_Cromer_Mann_b3
_atom_type_scat_Cromer_Mann_a4
_atom_type_scat_Cromer_Mann_b4
_atom_type_scat_Cromer_Mann_c
_atom_type_scat_source  
 C       0.0010   0.0007   2.3100  20.8439   1.0200  10.2075   1.5886   0.5687
   0.8650  51.6512   0.2156 'International Tables Vol C 4.2.6.8 and 6.1.1.4'
 H       0.0000   0.0000   0.4930  10.5109   0.3229  26.1257   0.1402   3.1424
   0.0408  57.7998   0.0030 'International Tables Vol C 4.2.6.8 and 6.1.1.4'
 N       0.0016   0.0014  12.2126   0.0057   3.1322   9.8933   2.0125  28.9975
   1.1663   0.5826 -11.5290 'International Tables Vol C 4.2.6.8 and 6.1.1.4'
 Cl      0.0774   0.0740  11.4604   0.0104   7.1964   1.1662   6.2556  18.5194
   1.6455  47.7784  -9.5574 'International Tables Vol C 4.2.6.8 and 6.1.1.4'
 Re     -0.3615   3.8648  28.7621   1.6719  15.7189   9.0923  14.5564   0.3505
   5.4417  52.0861  10.4720 'International Tables Vol C 4.2.6.8 and 6.1.1.4'
 
 
_cell_formula_units_Z                    4

# Given Formula = C6 H9 Cl4 N3 Re1 
# Dc =      2.39 Fooo =    836.00 Mu =    105.26 M =    225.58
# Found Formula = C6 H9 Cl4 N3 Re1 
# Dc =      2.39 FOOO =    836.00 Mu =    105.26 M =    225.58

_chemical_formula_sum             'C6 H9 Cl4 N3 Re1'
_chemical_formula_moiety          'C6 H9 Cl4 N3 Re1'
_chemical_formula_weight            451.17
 
 
_cell_measurement_reflns_used         5397
_cell_measurement_theta_min              2.285
_cell_measurement_theta_max             17.614
_cell_measurement_temperature          300
 
_exptl_crystal_description        'block' 
_exptl_crystal_colour             'light green' 
_exptl_crystal_size_min           0.06 
_exptl_crystal_size_mid           0.07 
_exptl_crystal_size_max           0.09 
 

_exptl_crystal_density_diffrn     2.394 
_exptl_crystal_density_meas       ? 
_exptl_crystal_density_method     'not measured' 
# Non-dispersive F(000): 
_exptl_crystal_F_000              836 
_exptl_absorpt_coefficient_mu     3.850 
 
# Sheldrick geometric approximatio 1.00 1.00 
_exptl_absorpt_correction_type    multi-scan 
_exptl_absorpt_process_details    'SADABS (Siemens, 1996)' 
_exptl_absorpt_correction_T_min   0.5463 
_exptl_absorpt_correction_T_max   0.7442 
_diffrn_measurement_device_type   'Area' 
_diffrn_measurement_device        'Rigaku Saturn 724 CCD' 
_diffrn_radiation_monochromator   'silicon' 
_diffrn_radiation_type     'Synchrotron - Diamond Light Source Beamline I19'
_diffrn_radiation_wavelength           0.48590
_diffrn_measurement_method        \w 
 
# If a reference occurs more than once, delete the author 
# and date from subsequent references. 
_computing_cell_refinement        'SAINT (Siemens ,1995)' 
_computing_data_reduction         'SAINT (Siemens ,1995)' 
_computing_structure_solution     'SHELXS 86 (Sheldrick, 1986)' 
_computing_structure_refinement   'CRYSTALS (Betteridge et al., 2003)' 
_computing_publication_material   'CRYSTALS (Betteridge et al., 2003)' 
_computing_molecular_graphics     'CAMERON (Watkin et al., 1996)' 
 
_diffrn_standards_interval_time   . 
_diffrn_standards_interval_count  . 
_diffrn_standards_number          0 
_diffrn_standards_decay_%         ? 
 
_diffrn_ambient_temperature        300
_diffrn_ambient_pressure    1200000
_diffrn_reflns_number             7735 
_reflns_number_total              798 
_diffrn_reflns_av_R_equivalents   0.040 
# Number of reflections without Friedels Law is 0 
# Number of reflections with Friedels Law is 798 
# Theoretical number of reflections is about 2543 
 
 
_diffrn_reflns_theta_min          1.824 
_diffrn_reflns_theta_max          17.637 
_diffrn_measured_fraction_theta_max 0.598 
 
_diffrn_reflns_theta_full         13.228 
_diffrn_measured_fraction_theta_full 0.613 
 
 
_diffrn_reflns_limit_h_min        -12 
_diffrn_reflns_limit_h_max        12 
_diffrn_reflns_limit_k_min        -9 
_diffrn_reflns_limit_k_max        9 
_diffrn_reflns_limit_l_min        -11 
_diffrn_reflns_limit_l_max        11 
_reflns_limit_h_min               0 
_reflns_limit_h_max               12 
_reflns_limit_k_min               0 
_reflns_limit_k_max               9 
_reflns_limit_l_min               0 
_reflns_limit_l_max               11 
 
_oxford_diffrn_Wilson_B_factor    0.00 
_oxford_diffrn_Wilson_scale       0.00 
 
_atom_sites_solution_primary      'from the 0.3GPa structure'
# _atom_sites_solution_secondary  difmap
_atom_sites_solution_hydrogens    geom
 
_refine_diff_density_min          -0.53 
_refine_diff_density_max          0.55 
 
 
# The current dictionary definitions do not cover the 
# situation where the reflections used for refinement were 
# selected by a user-defined sigma threshold 
 
 
# The values actually used during refinement 
_oxford_reflns_threshold_expression_ref     I>2.0\s(I)
_refine_ls_number_reflns          736 
_refine_ls_number_restraints      38 
_refine_ls_number_parameters      66 
_oxford_refine_ls_R_factor_ref    0.0178 
_refine_ls_wR_factor_ref          0.0197 
_refine_ls_goodness_of_fit_ref    0.8810 
_refine_ls_shift/su_max           0.0016641 
_refine_ls_shift/su_mean          0.0000477 
 
 
# The values computed with all filters except I/sigma 
_oxford_reflns_number_all         785 
_refine_ls_R_factor_all           0.0234 
_refine_ls_wR_factor_all          0.0240 
 
# The values computed with a 2 sigma cutoff - a la SHELX 
_reflns_threshold_expression      I>2.0\s(I)
_reflns_number_gt                 736 
_refine_ls_R_factor_gt            0.0178 
_refine_ls_wR_factor_gt           0.0197 
 
# choose from: rm (reference molecule of known chirality), 
# ad (anomolous dispersion - Flack), rmad (rm and ad), 
# syn (from synthesis), unk (unknown) or . (not applicable). 
_chemical_absolute_configuration  '.' 
 
 
_refine_ls_structure_factor_coef  F 
_refine_ls_matrix_type            full
_refine_ls_hydrogen_treatment     noref          #undef, noref, refall,
                                                 # refxyz, refU, constr or mixed
_refine_ls_weighting_scheme       calc 
_refine_ls_weighting_details 
;
 Method, part 1, Chebychev polynomial, (Watkin, 1994, Prince, 1982) 
 [weight] = 1.0/[A~0~*T~0~(x)+A~1~*T~1~(x) ... +A~n-1~]*T~n-1~(x)] 
 where A~i~ are the Chebychev coefficients listed below and x= Fcalc/Fmax 
 Method = Robust Weighting (Prince, 1982) 
 W = [weight] * [1-(deltaF/6*sigmaF)^2^]^2^ 
 A~i~ are: 
 0.241 0.203 0.122 0.597E-01 0.210E-01 
;
# Insert your own references if required - in alphabetical order 
_publ_section_references 
; 
User-defined data collection reference 
 
User defined data reduction 
 
User defined cell refinement 
 
Betteridge, P.W., Carruthers, J.R., Cooper, R.I., 
Prout, K. & Watkin, D.J. (2003). J. Appl. Cryst. 36, 1487. 
 
Palatinus, L. & Chapuis, G. (2007). J. Appl. Cryst. 40, 786-790. 
 
Prince, E. 
Mathematical Techniques in Crystallography 
and Materials Science 
Springer-Verlag, New York, 1982. 
 
Watkin D.J. (1994). 
Acta Cryst, A50, 411-437. 
 
Watkin, D.J., Prout, C.K. & Pearce, L.J. (1996). CAMERON, Chemical 
Crystallography Laboratory, Oxford, UK. 
; 

# Uequiv = arithmetic mean of Ui i.e. Ueqiv = (U1+U2+U3)/3

# Replace last . with number of unfound hydrogen atoms attached to an atom.

# ..._refinement_flags_... 
# . no refinement constraints           S special position constraint on site
# G rigid group refinement of site      R riding atom
# D distance or angle restraint on site T thermal displacement constraints
# U Uiso or Uij restraint (rigid bond)  P partial occupancy constraint


loop_
_atom_site_label
_atom_site_type_symbol
_atom_site_fract_x
_atom_site_fract_y
_atom_site_fract_z
_atom_site_U_iso_or_equiv
_atom_site_occupancy
_atom_site_adp_type
_atom_site_refinement_flags_posn
_atom_site_refinement_flags_adp
_atom_site_refinement_flags_occupancy
_atom_site_disorder_assembly
_atom_site_disorder_group
_atom_site_attached_hydrogens
Re1 Re 0.943228(17) 0.7500 0.484498(19) 0.0177 1.0000 Uani S T . . . . 
Cl2 Cl 0.76146(13) 0.7500 0.63497(15) 0.0355 1.0000 Uani S TU . . . . 
Cl3 Cl 1.10247(14) 0.7500 0.30514(14) 0.0357 1.0000 Uani S TU . . . . 
Cl4 Cl 1.04955(9) 0.62401(15) 0.60840(10) 0.0331 1.0000 Uani . U . . . . 
N5 N 0.8466(3) 0.6397(5) 0.3652(3) 0.0263 1.0000 Uani . U . . . . 
C6 C 0.7926(4) 0.5824(7) 0.2970(5) 0.0375 1.0000 Uani . U . . . . 
C3 C 0.7223(6) 0.5081(9) 0.2130(7) 0.0673 1.0000 Uani . U . . . . 
C2 C 0.4204(10) 0.7500 0.5255(10) 0.067(2) 1.0000 Uiso DS U . . . . 
N2 N 0.4729(13) 0.5637(15) 0.5014(11) 0.073(2) 0.5000 Uiso D U . . . . 
C1 C 0.4475(12) 0.6467(12) 0.5138(13) 0.068(2) 0.5000 Uiso D U . . . . 
H31 H 0.7024 0.5322 0.1188 0.0879 1.0000 Uiso . . . . . . 
H32 H 0.7761 0.4475 0.2011 0.0879 1.0000 Uiso . . . . . . 
H33 H 0.6419 0.4877 0.2578 0.0879 1.0000 Uiso . . . . . . 
H21 H 0.3559 0.7500 0.5973 0.0846 1.0000 Uiso . . . . . . 
H22 H 0.4997 0.7847 0.5506 0.0846 0.5000 Uiso . . . . . . 
H23 H 0.3893 0.7745 0.4362 0.0846 0.5000 Uiso . . . . . . 
loop_
_atom_site_aniso_label
_atom_site_aniso_U_11
_atom_site_aniso_U_22
_atom_site_aniso_U_33
_atom_site_aniso_U_23
_atom_site_aniso_U_13
_atom_site_aniso_U_12
Re1 0.01744(12) 0.0147(4) 0.02107(12) 0.0000 -0.00214(6) 0.0000 
Cl2 0.0297(6) 0.033(3) 0.0441(8) 0.0000 0.0145(5) 0.0000 
Cl3 0.0369(7) 0.033(3) 0.0367(7) 0.0000 0.0148(5) 0.0000 
Cl4 0.0330(4) 0.0297(19) 0.0365(5) 0.0081(5) -0.0076(3) 0.0060(5) 
N5 0.0293(14) 0.013(5) 0.0364(15) 0.0004(16) -0.0080(11) 0.0012(18) 
C6 0.040(2) 0.025(7) 0.048(2) -0.005(3) -0.0207(17) 0.002(3) 
C3 0.085(4) 0.028(8) 0.089(4) -0.013(4) -0.059(3) 0.003(5) 

_refine_ls_extinction_method 
    'None'
_oxford_refine_ls_scale 0.1141(2) 
loop_
 _geom_bond_atom_site_label_1
 _geom_bond_site_symmetry_1
 _geom_bond_atom_site_label_2
 _geom_bond_site_symmetry_2
 _geom_bond_distance
 _geom_bond_publ_flag
Re1 . N5 5_565 2.082(5)    yes
Re1 . Cl4 5_565 2.2988(16)    yes
Re1 . Cl2 . 2.3140(12)    yes
Re1 . Cl3 . 2.3233(12)    yes
Re1 . Cl4 . 2.2988(16)    yes
Re1 . N5 . 2.082(5)    yes
N5 . C6 . 1.132(8)    yes
C6 . C3 . 1.445(10)    yes
C3 . H31 . 0.957    no
C3 . H32 . 0.977    no
C3 . H33 . 0.954    no
C2 . H22 5_565 0.954    no
C2 . C1 5_565 1.401(16)    yes
C2 . H23 5_565 0.949    no
C2 . C1 . 1.401(16)    yes
C2 . H21 . 0.935    no
C2 . H22 . 0.954    no
C2 . H23 . 0.949    no
N2 . C1 . 1.136(16)    yes
loop_
 _geom_angle_atom_site_label_1
 _geom_angle_site_symmetry_1
 _geom_angle_atom_site_label_2
 _geom_angle_site_symmetry_2
 _geom_angle_atom_site_label_3
 _geom_angle_site_symmetry_3
 _geom_angle
 _geom_angle_publ_flag
N5 5_565 Re1 . Cl4 5_565 88.75(14)    yes
N5 5_565 Re1 . Cl2 . 87.22(9)    yes
Cl4 5_565 Re1 . Cl2 . 93.83(4)    yes
N5 5_565 Re1 . Cl3 . 86.57(9)    yes
Cl4 5_565 Re1 . Cl3 . 92.17(4)    yes
Cl2 . Re1 . Cl3 . 171.27(5)    yes
N5 5_565 Re1 . Cl4 . 177.70(13)    yes
Cl4 5_565 Re1 . Cl4 . 93.21(8)    yes
Cl2 . Re1 . Cl4 . 93.83(4)    yes
Cl3 . Re1 . Cl4 . 92.17(4)    yes
N5 5_565 Re1 . N5 . 89.3(3)    yes
Cl4 5_565 Re1 . N5 . 177.70(13)    yes
Cl2 . Re1 . N5 . 87.22(9)    yes
Cl3 . Re1 . N5 . 86.57(9)    yes
Cl4 . Re1 . N5 . 88.75(14)    yes
Re1 . N5 . C6 . 177.5(6)    yes
N5 . C6 . C3 . 178.6(7)    yes
C6 . C3 . H31 . 112.0    no
C6 . C3 . H32 . 110.4    no
H31 . C3 . H32 . 106.7    no
C6 . C3 . H33 . 112.0    no
H31 . C3 . H33 . 108.6    no
H32 . C3 . H33 . 106.9    no
H22 5_565 C2 . C1 5_565 109.0    no
H22 5_565 C2 . H23 5_565 109.2    no
C1 5_565 C2 . H23 5_565 109.4    no
H22 5_565 C2 . C1 . 51.9    no
C1 5_565 C2 . C1 . 155.7(14)    yes
H23 5_565 C2 . C1 . 70.2    no
H22 5_565 C2 . H21 . 114.3    no
C1 5_565 C2 . H21 . 101.1    no
H23 5_565 C2 . H21 . 113.4    no
C1 . C2 . H21 . 101.1    no
H22 5_565 C2 . H22 . 57.7    no
C1 5_565 C2 . H22 . 51.9    no
H23 5_565 C2 . H22 . 131.3    no
C1 . C2 . H22 . 109.0    no
H21 . C2 . H22 . 114.3    no
H22 5_565 C2 . H23 . 131.3    no
C1 5_565 C2 . H23 . 70.2    no
H23 5_565 C2 . H23 . 40.1    no
C1 . C2 . H23 . 109.4    no
H21 . C2 . H23 . 113.4    no
H22 . C2 . H23 . 109.2    no
C2 . C1 . N2 . 177.7(15)    yes


_iucr_refine_instruction_details_constraints
;
#
# Punched on 14/10/13 at 14:51:48
#
#LIST     12                                                                    
BLOCK SCALE X'S 
CONT RE(1, U'S) 
CONT CL(2,U'S) UNTIL CL(4) 
CONT N(5,U'S) UNTIL C(3) 
CONT C(2, U[ISO]) UNTIL C(1) 
END                                                                             
;


_iucr_refine_instruction_details_restraints
;
#
# Punched on 14/10/13 at 14:51:48
#
#LIST     16                                                                    
NO 
REM   HREST   START (DO NOT REMOVE THIS LINE) 
REM   HREST   END (DO NOT REMOVE THIS LINE) 
DISTANCE 1.140000 , 0.050000 = N(2) TO C(1) 
DISTANCE 1.450000 , 0.050000 = C(2) TO C(1) 
ANGLE 179.000000 , 5.000000 = C(2) TO C(1) TO N(2) 
REM   DELU   START (DO NOT REMOVE THIS LINE) 
VIBR .0, 0.00500 = CL(4,3,1,0,1) TO N(5,3,1,0,1) 
VIBR .0, 0.00500 = CL(2) TO N(5,3,1,0,1) 
VIBR .0, 0.00500 = CL(2) TO CL(4,3,1,0,1) 
VIBR .0, 0.00500 = CL(3) TO N(5,3,1,0,1) 
VIBR .0, 0.00500 = CL(3) TO CL(4,3,1,0,1) 
VIBR .0, 0.00500 = CL(3) TO CL(2) 
VIBR .0, 0.00500 = CL(4) TO N(5,3,1,0,1) 
VIBR .0, 0.00500 = CL(4) TO CL(4,3,1,0,1) 
VIBR .0, 0.00500 = CL(4) TO CL(2) 
VIBR .0, 0.00500 = CL(4) TO CL(3) 
VIBR .0, 0.00500 = N(5) TO N(5,3,1,0,1) 
VIBR .0, 0.00500 = N(5) TO CL(4,3,1,0,1) 
VIBR .0, 0.00500 = N(5) TO CL(2) 
VIBR .0, 0.00500 = N(5) TO CL(3) 
VIBR .0, 0.00500 = N(5) TO CL(4) 
VIBR .0, 0.00200 = N(5) TO C(6) 
VIBR .0, 0.00200 = C(6) TO C(3) 
VIBR .0, 0.00500 = C(3) TO N(5) 
VIBR .0, 0.00200 = C(2) TO C(1,3,1,0,1) 
VIBR .0, 0.00200 = C(2) TO C(1) 
VIBR .0, 0.00500 = C(1) TO C(1,3,1,0,1) 
VIBR .0, 0.00200 = N(2) TO N(2,-1,1,1,1,1) 
VIBR .0, 0.00200 = N(2) TO C(1) 
VIBR .0, 0.00500 = C(1) TO N(2,-1,1,1,1,1) 
VIBR .0, 0.00500 = N(2) TO C(2) 
REM   DELU   END (DO NOT REMOVE THIS LINE) 
REM   THERMSIM   START (DO NOT REMOVE THIS LINE) 
U(IJ) .0, 0.04000 = N(5) TO C(6) 
U(IJ) .0, 0.08000 = C(6) TO C(3) 
U(IJ) .0, 0.04000 = C(2) TO C(1,3,1,0,1) 
U(IJ) .0, 0.04000 = C(2) TO C(1) 
U(IJ) .0, 0.04000 = N(2) TO N(2,-1,1,1,1,1) 
U(IJ) .0, 0.04000 = N(2) TO C(1) 
REM   THERMSIM   END (DO NOT REMOVE THIS LINE) 
END                                                                             
;

# Manually omitted reflections

loop_
_oxford_refln_omitted_index_h
_oxford_refln_omitted_index_k
_oxford_refln_omitted_index_l
_oxford_refln_omitted_flag
_oxford_refln_omitted_details
   1   0   3  x   .
   0   0   2  x   .
   3   0   6  x   .
   0   0   4  x   .
   4   2   0  x   .
   0   1   3  x   .
   1   1   4  x   .
   1   1   2  x   .
   1  14   1  x   .
   3  10  10  x   .
   9   6   9  x   .
  11   3   8  x   .
  11   1   7  x   .
   2  18   2  x   .
   7   9  10  x   .
   6   2   6  x   .
   0   5   5  x   .
   5   3   1  x   .
   6  14   0  x   .
   1   3   4  x   .
   4   9   0  x   .
   8   7   9  x   .
   4   2   5  x   .
   1   9   8  x   .
