# Supplementary material for: Pressure induced enhancement of the magnetic ordering temperature in rhenium(IV) monomers
Source: Nat Commun. 2016 Dec 21;7:13870. doi: 10.1038/ncomms13870 (PMC5187583; doi:10.1038/ncomms13870)
Supplement: Supplementary Data 2 — Crystallographic files for compound 2 at various pressures and temperatures. [file ncomms13870-s3.zip]

Archive with 10 entries (9 files):
- Compound 2/ReBr4(bpym)@0.30GPa.cif
- Compound 2/ReBr4(bpym)@1.06GPa.cif
- Compound 2/ReBr4(bpym)@1.59GPa.cif
- Compound 2/ReBr4(bpym)@1.93GPa.cif
- Compound 2/ReBr4(bpym)@3.06GPa.cif
- Compound 2/ReBr4(bpym)@3.64GPa.cif
- Compound 2/ReBr4(bpym)@ambient in cell.cif
- Compound 2/ReBr4(bpym)@ambient.cif
- Compound 2/rebr4bpy_4k.cif
- Compound 2/
