# Supplementary material for: Pressure induced enhancement of the magnetic ordering temperature in rhenium(IV) monomers
Source: Nat Commun. 2016 Dec 21;7:13870. doi: 10.1038/ncomms13870 (PMC5187583; doi:10.1038/ncomms13870)
Supplement: Supplementary Data 2 — Crystallographic files for compound 2 at various pressures and temperatures. [file ncomms13870-s3.zip › Compound 2/ReBr4(bpym)@0.30GPa.cif]

data_chw006
_audit_creation_date              2014-11-03
_audit_creation_method
;
Olex2 1.2
(compiled 2014.09.19 svn.r3010 for OlexSys, GUI svn.r4874)
;
_shelxl_version_number            2014/6
_publ_contact_author_address      ?
_publ_contact_author_email        ?
_publ_contact_author_name         ''
_publ_contact_author_phone        ?
_publ_section_references
;
Dolomanov, O.V., Bourhis, L.J., Gildea, R.J, Howard, J.A.K. & Puschmann, H.
 (2009), J. Appl. Cryst. 42, 339-341.

Sheldrick, G.M. (2008). Acta Cryst. A64, 112-122.
;
_chemical_name_common             ?
_chemical_name_systematic         ?
_chemical_formula_moiety          'C8 H6 Br4 N4 Re'
_chemical_formula_sum             'C8 H6 Br4 N4 Re'
_chemical_formula_weight          664.01
_chemical_absolute_configuration  ?
_chemical_melting_point           ?
loop_
  _atom_type_symbol
  _atom_type_description
  _atom_type_scat_dispersion_real
  _atom_type_scat_dispersion_imag
  _atom_type_scat_source
 'C' 'C' 0.0033 0.0016 'International Tables Vol C Tables 4.2.6.8 and 6.1.1.4'
 'H' 'H' 0.0000 0.0000 'International Tables Vol C Tables 4.2.6.8 and 6.1.1.4'
 'Br' 'Br' -0.2901 2.4595
 'International Tables Vol C Tables 4.2.6.8 and 6.1.1.4'
 'N' 'N' 0.0061 0.0033 'International Tables Vol C Tables 4.2.6.8 and 6.1.1.4'
 'Re' 'Re' -1.0185 7.2310
 'International Tables Vol C Tables 4.2.6.8 and 6.1.1.4'

_shelx_space_group_comment
;
The symmetry employed for this shelxl refinement is uniquely defined
by the following loop, which should always be used as a source of
symmetry information in preference to the above space-group names.
They are only intended as comments.
;
_space_group_crystal_system       'orthorhombic'
_space_group_IT_number            19
_space_group_name_H-M_alt         'P 21 21 21'
_space_group_name_Hall            'P 2ac 2ab'
loop_
  _space_group_symop_operation_xyz
 'x, y, z'
 '-x+1/2, -y, z+1/2'
 'x+1/2, -y+1/2, -z'
 '-x, y+1/2, -z+1/2'

_cell_length_a                    9.4226(3)
_cell_length_b                    10.7168(3)
_cell_length_c                    13.2648(4)
_cell_angle_alpha                 90
_cell_angle_beta                  90
_cell_angle_gamma                 90
_cell_volume                      1339.48(7)
_cell_formula_units_Z             4
_cell_measurement_reflns_used     ?
_cell_measurement_temperature     293
_cell_measurement_theta_max       ?
_cell_measurement_theta_min       ?
_shelx_estimated_absorpt_T_max    ?
_shelx_estimated_absorpt_T_min    ?
_exptl_absorpt_coefficient_mu     20.985
_exptl_absorpt_correction_T_max   1.0000
_exptl_absorpt_correction_T_min   0.7037
_exptl_absorpt_correction_type    multi-scan
_exptl_absorpt_process_details
;
SADABS-2008/1 (Bruker,2008) was used for absorption correction.
wR2(int) was 0.0846 before and 0.0516 after correction.
The Ratio of minimum to maximum transmission is 0.7037.
The \l/2 correction factor is 0.0015.
;
_exptl_absorpt_special_details    ?
_exptl_crystal_colour             'clear brown'
_exptl_crystal_colour_lustre      clear
_exptl_crystal_colour_primary     brown
_exptl_crystal_density_diffrn     3.293
_exptl_crystal_density_meas       ?
_exptl_crystal_density_method     ?
_exptl_crystal_description        block
_exptl_crystal_F_000              1188
_exptl_crystal_size_max           0.08
_exptl_crystal_size_mid           0.05
_exptl_crystal_size_min           0.01
_exptl_special_details
;
Data was collected in a Merril Bassett DAC.
Opening angle 40 degrees 
Diamond Anvil Culet of 0.6mm
Tungsten gasket indented and drilled with 0.2 mm sample hole

PLAT029_ALERT_3_A _diffrn_measured_fraction_theta_full Low....... 0.667 Note
COMMENT... Low completeness due to limited access to reciprocal space due to
masking by high pressure cell
  
PLAT201_ALERT_2_A Isotropic non-H Atoms in Main Residue(s)...... 12 Report
COMMENT...Carbon and Nitrogen atoms were refined isotropically to keep their
treament consistent across refinements. All other non-hydrogen atoms were refined 
anisotropically

PLAT342_ALERT_3_B Low Bond Precision on C-C Bonds ............... 0.0260 Ang.
COMMENT...No Comment
;
_exptl_transmission_factor_max    ?
_exptl_transmission_factor_min    ?
_diffrn_reflns_av_R_equivalents   0.0288
_diffrn_reflns_av_unetI/netI      0.0337
_diffrn_reflns_Laue_measured_fraction_full 0.667
_diffrn_reflns_Laue_measured_fraction_max 0.614
_diffrn_reflns_limit_h_max        10
_diffrn_reflns_limit_h_min        -10
_diffrn_reflns_limit_k_max        12
_diffrn_reflns_limit_k_min        -12
_diffrn_reflns_limit_l_max        15
_diffrn_reflns_limit_l_min        -15
_diffrn_reflns_number             7775
_diffrn_reflns_point_group_measured_fraction_full 0.670
_diffrn_reflns_point_group_measured_fraction_max 0.611
_diffrn_reflns_theta_full         26.000
_diffrn_reflns_theta_max          27.070
_diffrn_reflns_theta_min          2.443
_diffrn_ambient_temperature       293
_diffrn_detector                  'Bruker APEX2 area detector'
_diffrn_detector_area_resol_mean  7.9
_diffrn_detector_type             'CCD area detector'
_diffrn_measured_fraction_theta_full 0.667
_diffrn_measured_fraction_theta_max 0.614
_diffrn_measurement_device        'four-circle diffractometer'
_diffrn_measurement_device_type   'Bruker SMART APEX2 area detector'
_diffrn_measurement_method        '\w and \f scans'
_diffrn_radiation_monochromator   graphite
_diffrn_radiation_probe           x-ray
_diffrn_radiation_type            MoK\a
_diffrn_radiation_wavelength      0.71073
_diffrn_source                    'sealed X-ray tube'
_diffrn_source_type               'sealed X-ray tube'
_reflns_Friedel_coverage          0.727
_reflns_Friedel_fraction_full     0.675
_reflns_Friedel_fraction_max      0.607
_reflns_number_gt                 1709
_reflns_number_total              1798
_reflns_special_details
;
 Reflections were merged by SHELXL according to the crystal
 class for the calculation of statistics and refinement.
 
 _reflns_Friedel_fraction is defined as the number of unique
 Friedel pairs measured divided by the number that would be
 possible theoretically, ignoring centric projections and
 systematic absences.
;
_reflns_threshold_expression      'I > 2\s(I)'
_computing_cell_refinement        ?
_computing_data_collection        ?
_computing_data_reduction         ?
_computing_molecular_graphics     'Olex2 (Dolomanov et al., 2009)'
_computing_publication_material   'Olex2 (Dolomanov et al., 2009)'
_computing_structure_refinement   'ShelXL (Sheldrick, 2008)'
_computing_structure_solution     'ShelXS (Sheldrick, 2008)'
_refine_diff_density_max          1.074
_refine_diff_density_min          -0.980
_refine_diff_density_rms          0.253
_refine_ls_abs_structure_details
;
 Flack x determined using 690 quotients [(I+)-(I-)]/[(I+)+(I-)]
 (Parsons, Flack and Wagner, Acta Cryst. B69 (2013) 249-259).
;
_refine_ls_abs_structure_Flack    0.001(15)
_refine_ls_extinction_coef        .
_refine_ls_extinction_method      none
_refine_ls_goodness_of_fit_ref    1.212
_refine_ls_hydrogen_treatment     constr
_refine_ls_matrix_type            full
_refine_ls_number_parameters      94
_refine_ls_number_reflns          1798
_refine_ls_number_restraints      0
_refine_ls_R_factor_all           0.0328
_refine_ls_R_factor_gt            0.0276
_refine_ls_restrained_S_all       1.212
_refine_ls_shift/su_max           0.000
_refine_ls_shift/su_mean          0.000
_refine_ls_structure_factor_coef  Fsqd
_refine_ls_weighting_details
'w=1/[\s^2^(Fo^2^)+(0.0077P)^2^+15.1807P] where P=(Fo^2^+2Fc^2^)/3'
_refine_ls_weighting_scheme       calc
_refine_ls_wR_factor_gt           0.0645
_refine_ls_wR_factor_ref          0.0705
_refine_special_details           ?
_olex2_refinement_description
;
1. Fixed Uiso
 At 1.2 times of:
  All C(H) groups
2.a Aromatic/amide H refined with riding coordinates:
 C1(H1), C4(H4), C5(H5), C6(H6), C7(H7), C8(H8)
;
_atom_sites_solution_hydrogens    geom
_atom_sites_solution_primary      direct
_atom_sites_solution_secondary    ?
loop_
  _atom_site_label
  _atom_site_type_symbol
  _atom_site_fract_x
  _atom_site_fract_y
  _atom_site_fract_z
  _atom_site_U_iso_or_equiv
  _atom_site_adp_type
  _atom_site_occupancy
  _atom_site_site_symmetry_order
  _atom_site_calc_flag
  _atom_site_refinement_flags_posn
  _atom_site_refinement_flags_adp
  _atom_site_refinement_flags_occupancy
  _atom_site_disorder_assembly
  _atom_site_disorder_group
 Re1 Re 0.11085(8) 0.41252(6) 0.38421(5) 0.02541(19) Uani 1 1 d . . . . .
 Br1 Br 0.1224(3) 0.18611(16) 0.36975(17) 0.0482(6) Uani 1 1 d . . . . .
 Br2 Br 0.3598(2) 0.4320(2) 0.43592(15) 0.0412(5) Uani 1 1 d . . . . .
 Br3 Br -0.1519(2) 0.4178(2) 0.36291(15) 0.0412(5) Uani 1 1 d . . . . .
 Br4 Br 0.1593(3) 0.4455(2) 0.20601(16) 0.0442(6) Uani 1 1 d . . . . .
 N1 N 0.0641(14) 0.4169(13) 0.5429(10) 0.022(3) Uiso 1 1 d . . . . .
 N2 N 0.0977(18) 0.6058(13) 0.4190(11) 0.030(3) Uiso 1 1 d . . . . .
 N3 N -0.0308(17) 0.5441(13) 0.6692(12) 0.032(4) Uiso 1 1 d . . . . .
 N4 N 0.0576(19) 0.7479(15) 0.5539(13) 0.039(4) Uiso 1 1 d . . . . .
 C1 C 0.0579(19) 0.3189(15) 0.6033(15) 0.027(4) Uiso 1 1 d . . . . .
 H1 H 0.0864 0.2415 0.5789 0.033 Uiso 1 1 calc R . . . .
 C2 C 0.058(2) 0.6356(15) 0.5150(14) 0.024(4) Uiso 1 1 d . . . . .
 C3 C 0.026(2) 0.5275(16) 0.5809(15) 0.029(4) Uiso 1 1 d . . . . .
 C4 C 0.144(2) 0.7010(16) 0.3606(15) 0.037(5) Uiso 1 1 d . . . . .
 H4 H 0.1747 0.6846 0.2953 0.044 Uiso 1 1 calc R . . . .
 C5 C 0.145(2) 0.8217(15) 0.3960(15) 0.034(4) Uiso 1 1 d . . . . .
 H5 H 0.1735 0.8877 0.3551 0.040 Uiso 1 1 calc R . . . .
 C6 C 0.104(2) 0.8410(16) 0.4942(14) 0.034(4) Uiso 1 1 d . . . . .
 H6 H 0.1086 0.9214 0.5204 0.041 Uiso 1 1 calc R . . . .
 C7 C -0.040(2) 0.4420(17) 0.7280(16) 0.040(5) Uiso 1 1 d . . . . .
 H7 H -0.0833 0.4493 0.7907 0.047 Uiso 1 1 calc R . . . .
 C8 C 0.011(2) 0.3275(16) 0.6994(15) 0.031(5) Uiso 1 1 d . . . . .
 H8 H 0.0143 0.2601 0.7435 0.038 Uiso 1 1 calc R . . . .

loop_
  _atom_site_aniso_label
  _atom_site_aniso_U_11
  _atom_site_aniso_U_22
  _atom_site_aniso_U_33
  _atom_site_aniso_U_23
  _atom_site_aniso_U_13
  _atom_site_aniso_U_12
 Re1 0.0255(4) 0.0296(4) 0.0211(4) -0.0061(3) 0.0019(4) 0.0000(3)
 Br1 0.0586(16) 0.0315(11) 0.0546(16) -0.0115(9) 0.0124(15) -0.0037(9)
 Br2 0.0294(14) 0.0528(14) 0.0413(13) -0.0070(9) -0.0040(10) 0.0033(9)
 Br3 0.0247(12) 0.0656(13) 0.0332(13) -0.0051(10) -0.0008(9) -0.0027(9)
 Br4 0.0376(16) 0.0664(16) 0.0287(14) -0.0038(9) 0.0060(10) -0.0049(9)

_geom_special_details
;
 All esds (except the esd in the dihedral angle between two l.s. planes)
 are estimated using the full covariance matrix.  The cell esds are taken
 into account individually in the estimation of esds in distances, angles
 and torsion angles; correlations between esds in cell parameters are only
 used when they are defined by crystal symmetry.  An approximate (isotropic)
 treatment of cell esds is used for estimating esds involving l.s. planes.
;
loop_
  _geom_bond_atom_site_label_1
  _geom_bond_atom_site_label_2
  _geom_bond_distance
  _geom_bond_site_symmetry_2
  _geom_bond_publ_flag
 Re1 Br1 2.4364(19) . ?
 Re1 Br2 2.453(2) . ?
 Re1 Br3 2.492(2) . ?
 Re1 Br4 2.433(2) . ?
 Re1 N1 2.152(13) . ?
 Re1 N2 2.125(14) . ?
 N1 C1 1.32(2) . ?
 N1 C3 1.34(2) . ?
 N2 C2 1.36(2) . ?
 N2 C4 1.35(2) . ?
 N3 C3 1.30(2) . ?
 N3 C7 1.35(2) . ?
 N4 C2 1.31(2) . ?
 N4 C6 1.35(2) . ?
 C1 H1 0.9300 . ?
 C1 C8 1.35(3) . ?
 C2 C3 1.48(2) . ?
 C4 H4 0.9300 . ?
 C4 C5 1.38(2) . ?
 C5 H5 0.9300 . ?
 C5 C6 1.37(3) . ?
 C6 H6 0.9300 . ?
 C7 H7 0.9300 . ?
 C7 C8 1.37(3) . ?
 C8 H8 0.9300 . ?

loop_
  _geom_angle_atom_site_label_1
  _geom_angle_atom_site_label_2
  _geom_angle_atom_site_label_3
  _geom_angle
  _geom_angle_site_symmetry_1
  _geom_angle_site_symmetry_3
  _geom_angle_publ_flag
 Br1 Re1 Br2 93.66(8) . . ?
 Br1 Re1 Br3 93.35(8) . . ?
 Br2 Re1 Br3 168.43(7) . . ?
 Br4 Re1 Br1 93.44(8) . . ?
 Br4 Re1 Br2 94.59(8) . . ?
 Br4 Re1 Br3 94.18(8) . . ?
 N1 Re1 Br1 96.2(4) . . ?
 N1 Re1 Br2 85.4(4) . . ?
 N1 Re1 Br3 84.7(4) . . ?
 N1 Re1 Br4 170.3(4) . . ?
 N2 Re1 Br1 171.9(4) . . ?
 N2 Re1 Br2 85.0(4) . . ?
 N2 Re1 Br3 86.8(5) . . ?
 N2 Re1 Br4 94.6(4) . . ?
 N2 Re1 N1 75.8(5) . . ?
 C1 N1 Re1 125.8(12) . . ?
 C1 N1 C3 117.7(15) . . ?
 C3 N1 Re1 116.3(12) . . ?
 C2 N2 Re1 116.6(11) . . ?
 C4 N2 Re1 126.3(13) . . ?
 C4 N2 C2 116.4(14) . . ?
 C3 N3 C7 115.9(16) . . ?
 C2 N4 C6 116.6(18) . . ?
 N1 C1 H1 118.9 . . ?
 N1 C1 C8 122.1(16) . . ?
 C8 C1 H1 118.9 . . ?
 N2 C2 C3 115.0(14) . . ?
 N4 C2 N2 125.8(16) . . ?
 N4 C2 C3 119.0(17) . . ?
 N1 C3 C2 114.7(16) . . ?
 N3 C3 N1 124.8(16) . . ?
 N3 C3 C2 120.5(15) . . ?
 N2 C4 H4 119.4 . . ?
 N2 C4 C5 121.1(18) . . ?
 C5 C4 H4 119.4 . . ?
 C4 C5 H5 121.3 . . ?
 C6 C5 C4 117.5(17) . . ?
 C6 C5 H5 121.3 . . ?
 N4 C6 C5 122.5(17) . . ?
 N4 C6 H6 118.7 . . ?
 C5 C6 H6 118.7 . . ?
 N3 C7 H7 118.5 . . ?
 N3 C7 C8 123(2) . . ?
 C8 C7 H7 118.5 . . ?
 C1 C8 C7 115.8(18) . . ?
 C1 C8 H8 122.1 . . ?
 C7 C8 H8 122.1 . . ?

loop_
  _geom_torsion_atom_site_label_1
  _geom_torsion_atom_site_label_2
  _geom_torsion_atom_site_label_3
  _geom_torsion_atom_site_label_4
  _geom_torsion
  _geom_torsion_site_symmetry_1
  _geom_torsion_site_symmetry_2
  _geom_torsion_site_symmetry_3
  _geom_torsion_site_symmetry_4
  _geom_torsion_publ_flag
 Re1 N1 C1 C8 -172.0(14) . . . . ?
 Re1 N1 C3 N3 166.4(16) . . . . ?
 Re1 N1 C3 C2 -15(2) . . . . ?
 Re1 N2 C2 N4 172.7(16) . . . . ?
 Re1 N2 C2 C3 -1(2) . . . . ?
 Re1 N2 C4 C5 -172.0(14) . . . . ?
 N1 C1 C8 C7 5(3) . . . . ?
 N2 C2 C3 N1 11(2) . . . . ?
 N2 C2 C3 N3 -170.6(18) . . . . ?
 N2 C4 C5 C6 3(3) . . . . ?
 N3 C7 C8 C1 -8(3) . . . . ?
 N4 C2 C3 N1 -163.6(17) . . . . ?
 N4 C2 C3 N3 15(3) . . . . ?
 C1 N1 C3 N3 -8(3) . . . . ?
 C1 N1 C3 C2 170.4(16) . . . . ?
 C2 N2 C4 C5 -2(3) . . . . ?
 C2 N4 C6 C5 2(3) . . . . ?
 C3 N1 C1 C8 2(3) . . . . ?
 C3 N3 C7 C8 2(3) . . . . ?
 C4 N2 C2 N4 2(3) . . . . ?
 C4 N2 C2 C3 -172.3(17) . . . . ?
 C4 C5 C6 N4 -3(3) . . . . ?
 C6 N4 C2 N2 -2(3) . . . . ?
 C6 N4 C2 C3 172.0(18) . . . . ?
 C7 N3 C3 N1 6(3) . . . . ?
 C7 N3 C3 C2 -172.5(17) . . . . ?

_shelx_res_file
;
TITL
CELL 0.71073 9.4226 10.7168 13.2648 90 90 90
ZERR 4 0.0003 0.0003 0.0004 0 0 0
LATT -1
SYMM 0.5-X,-Y,0.5+Z
SYMM 0.5+X,0.5-Y,-Z
SYMM -X,0.5+Y,0.5-Z

SFAC C H Br N Re
UNIT 32 24 16 16 4

L.S. 40
PLAN  20
TEMP 19.85
MORE -1
BOND $H
CONF
fmap 2
acta 52
OMIT 10 3 8
OMIT -5 -8 -10
OMIT 9 6 0
OMIT 9 5 2
OMIT -10 -5 -4
OMIT 7 0 5
OMIT -8 -4 -1
OMIT -10 -3 -8
OMIT -9 -4 -3
OMIT -10 -4 -6
OMIT 8 4 1
OMIT 9 4 3
OMIT -9 -2 -6
OMIT -6 -2 -1
OMIT 8 3 3
OMIT -7 -3 -1
OMIT 10 4 6
OMIT 10 5 4
OMIT 6 2 1
OMIT -8 4 1
OMIT -9 4 3
REM <HKL>C:/Users/NewGuy/Desktop/Work/X-ray%20Data/ReBr4(bpym)/CHW006/CHW006.h
REM kl</HKL>

WGHT    0.007700   15.180700
FVAR       0.07821
RE1   5    0.110846    0.412520    0.384208    11.00000    0.02549    0.02964 =
         0.02109   -0.00607    0.00195   -0.00003
BR1   3    0.122447    0.186113    0.369751    11.00000    0.05856    0.03148 =
         0.05464   -0.01152    0.01238   -0.00367
BR2   3    0.359755    0.431986    0.435918    11.00000    0.02944    0.05280 =
         0.04126   -0.00701   -0.00395    0.00332
BR3   3   -0.151858    0.417826    0.362907    11.00000    0.02469    0.06560 =
         0.03323   -0.00507   -0.00084   -0.00267
BR4   3    0.159278    0.445537    0.206007    11.00000    0.03758    0.06636 =
         0.02871   -0.00382    0.00598   -0.00492
N1    4    0.064121    0.416935    0.542937    11.00000    0.02248
N2    4    0.097655    0.605756    0.419042    11.00000    0.02974
N3    4   -0.030833    0.544146    0.669198    11.00000    0.03208
N4    4    0.057610    0.747854    0.553918    11.00000    0.03859
C1    1    0.057888    0.318865    0.603349    11.00000    0.02724
AFIX  43
H1    2    0.086374    0.241500    0.578870    11.00000   -1.20000
AFIX   0
C2    1    0.058115    0.635626    0.514982    11.00000    0.02404
C3    1    0.026350    0.527507    0.580888    11.00000    0.02875
C4    1    0.143727    0.700987    0.360573    11.00000    0.03700
AFIX  43
H4    2    0.174739    0.684585    0.295346    11.00000   -1.20000
AFIX   0
C5    1    0.145474    0.821725    0.395996    11.00000    0.03360
AFIX  43
H5    2    0.173521    0.887724    0.355065    11.00000   -1.20000
AFIX   0
C6    1    0.104188    0.841033    0.494165    11.00000    0.03430
AFIX  43
H6    2    0.108552    0.921435    0.520363    11.00000   -1.20000
AFIX   0
C7    1   -0.040065    0.441954    0.727960    11.00000    0.03957
AFIX  43
H7    2   -0.083328    0.449296    0.790696    11.00000   -1.20000
AFIX   0
C8    1    0.011478    0.327493    0.699448    11.00000    0.03145
AFIX  43
H8    2    0.014277    0.260070    0.743542    11.00000   -1.20000
AFIX   0
HKLF 4

REM
REM R1 =  0.0276 for    1709 Fo > 4sig(Fo)  and  0.0328 for all    1798 data
REM     94 parameters refined using      0 restraints

END

WGHT      0.0075     15.0880

REM Highest difference peak  1.074,  deepest hole -0.980,  1-sigma level  0.253
Q1    1   0.1725  0.4552  0.3804  11.00000  0.05    1.07
Q2    1   0.1802  0.6937  0.3790  11.00000  0.05    0.99
Q3    1   0.0451  0.4715  0.3572  11.00000  0.05    0.97
Q4    1   0.1292  1.0720  0.5608  11.00000  0.05    0.88
Q5    1   0.1233  0.5397  0.3675  11.00000  0.05    0.87
Q6    1   0.0266  0.3435  0.3587  11.00000  0.05    0.87
Q7    1  -0.1213  0.2820  0.6612  11.00000  0.05    0.86
Q8    1  -0.0821  0.5771  0.8703  11.00000  0.05    0.86
Q9    1  -0.1253  0.5471  0.7822  11.00000  0.05    0.85
Q10   1  -0.0283  0.5584  0.2945  11.00000  0.05    0.84
Q11   1  -0.0075  0.4172  0.4992  11.00000  0.05    0.83
Q12   1   0.0254  0.2034  0.6332  11.00000  0.05    0.82
Q13   1  -0.1719  0.4172  0.8013  11.00000  0.05    0.82
Q14   1  -0.2262  0.4318  0.5005  11.00000  0.05    0.82
Q15   1   0.1214  0.3710  0.8218  11.00000  0.05    0.81
Q16   1   0.2725  0.2694  0.3158  11.00000  0.05    0.80
Q17   1   0.1006  0.4986  0.2768  11.00000  0.05    0.79
Q18   1   0.3773  0.4177  0.3789  11.00000  0.05    0.79
Q19   1   0.1725  0.9184  0.5677  11.00000  0.05    0.79
Q20   1   0.5232  0.4298  0.4455  11.00000  0.05    0.78
;
_shelx_res_checksum               45922
_shelx_hkl_file
;
  -1   1   0  340.01   10.41
  -1   1   0  331.27   10.97
  -1   1   0  340.23   11.59
  -1   1   0  339.23   11.22
  -1   1   0  320.95   11.20
  -1   1   0  336.74   11.40
  -2   1   0   71.38    2.59
  -2   1   0   71.49    2.66
   2  -1   0   71.45    2.77
  -2   1   0   70.50    2.68
  -2   1   0   73.59    2.53
  -2   1   0   72.27    2.42
  -2   1   0   69.58    2.59
  -3   1   0  285.55   10.00
   3  -1   0  282.38   10.39
  -3   1   0  285.84    9.79
  -1   2   0  234.44    7.32
   1  -2   0  228.67    7.93
  -1   2   0  229.21    8.09
  -1   2   0  228.95    7.98
  -1   2   0  233.35    8.12
  -1   2   0  233.29    7.68
   1  -2   0  227.41    8.13
  -1   2   0  232.24    7.82
  -1   2   0  232.66    7.88
  -1   2   0  235.46    8.12
  -2   2   0    6.35    0.47
  -2   2   0    6.85    0.46
  -2   2   0    7.22    0.49
  -2   2   0    7.37    0.41
  -2   2   0    7.11    0.51
  -2   2   0    6.89    0.43
   2  -2   0    6.92    0.52
  -2   2   0    7.37    0.54
  -2   2   0    7.10    0.48
   2  -2   0    7.03    0.42
  -3   2   0  100.10    3.88
  -3   2   0  101.72    3.51
  -3   2   0  104.02    3.66
  -3   2   0  105.66    3.74
  -3   2   0  100.67    3.77
   3  -2   0  101.99    4.02
  -3   2   0  105.21    3.87
  -3   2   0  105.87    3.78
  -4   2   0  128.59    4.90
  -4   2   0  131.96    4.58
  -4   2   0  127.61    4.70
  -4   2   0  129.23    4.39
   4  -2   0  130.18    5.05
  -4   2   0  122.22    4.70
  -4   2   0  126.76    4.81
   5  -2   0   43.72    2.28
  -5   2   0   42.24    2.18
  -5   2   0   44.82    2.10
  -1   3   0   86.33    3.09
  -1   3   0   88.67    3.00
  -1   3   0   83.69    3.14
   1  -3   0   83.32    3.21
  -1   3   0   84.50    2.99
   1  -3   0   79.37    3.03
  -1   3   0   85.54    3.17
  -1   3   0   86.31    2.89
  -1   3   0   83.06    3.15
  -1   3   0   83.59    3.10
  -2   3   0   41.45    1.64
  -2   3   0   40.90    1.65
  -2   3   0   41.41    1.75
  -2   3   0   41.95    1.73
  -2   3   0   41.38    1.73
  -2   3   0   42.16    1.68
   2  -3   0   40.56    1.69
   2  -3   0   40.75    1.68
  -2   3   0   41.11    1.61
  -2   3   0   41.46    1.66
  -3   3   0   12.39    0.67
   3  -3   0   12.42    0.86
  -3   3   0   11.63    0.89
  -3   3   0   11.75    0.80
  -3   3   0   10.78    0.81
  -3   3   0   11.50    0.68
   3  -3   0   12.32    0.70
  -3   3   0   12.88    0.80
  -3   3   0   11.63    0.78
  -3   3   0   11.38    0.79
  -4   3   0   65.85    2.60
  -4   3   0   65.01    2.43
   4  -3   0   61.47    2.76
  -4   3   0   55.99    2.46
  -4   3   0   59.01    2.42
  -4   3   0   63.94    2.61
  -4   3   0   62.85    2.72
  -4   3   0   64.41    2.59
  -5   3   0   73.09    3.13
  -5   3   0   79.45    2.98
  -5   3   0   73.02    3.10
  -5   3   0   76.21    3.05
  -5   3   0   77.80    2.96
  -5   3   0   74.47    3.34
  -5   3   0   75.70    3.16
   5  -3   0   75.39    3.39
  -6   3   0   12.31    1.23
   6  -3   0   11.33    1.36
  -6   3   0   14.40    1.25
  -6   3   0   12.12    1.24
  -6   3   0   12.29    1.42
  -1   4   0  288.62    9.94
  -1   4   0  292.82   10.43
  -1   4   0  297.47    9.35
  -1   4   0  295.67    9.80
   1  -4   0  292.85   10.09
  -1   4   0  300.34   10.41
  -1   4   0  301.37   10.38
  -1   4   0  290.95   10.18
   1  -4   0  252.62   10.47
  -1   4   0  310.52   10.13
  -2   4   0    0.58    0.33
  -2   4   0    0.63    0.38
   2  -4   0    0.71    0.36
   2  -4   0    0.60    0.31
  -2   4   0    1.13    0.40
  -2   4   0    0.53    0.30
  -2   4   0    0.55    0.31
  -2   4   0    0.78    0.35
  -2   4   0    0.53    0.40
  -2   4   0    0.47    0.30
   3  -4   0  301.93   10.68
   3  -4   0  292.47   10.88
   3  -4   0  311.02   10.75
  -3   4   0  303.59   10.54
  -3   4   0  306.61   10.35
  -3   4   0  308.89    9.88
  -3   4   0  305.93   10.92
  -3   4   0  311.58   10.82
  -3   4   0  312.02   10.81
  -3   4   0  302.06   10.62
  -3   4   0  310.46   10.84
  -4   4   0  146.24    5.36
  -4   4   0  149.04    5.42
  -4   4   0  140.93    5.52
  -4   4   0  148.17    5.52
  -4   4   0  142.76    5.36
   4  -4   0  140.74    5.35
  -4   4   0  144.07    5.07
  -4   4   0  146.36    5.32
   4  -4   0  147.40    5.74
  -4   4   0  151.79    5.25
  -5   4   0  120.41    4.95
  -5   4   0  125.78    4.87
  -5   4   0  127.78    5.09
  -5   4   0  126.05    4.88
  -5   4   0  131.88    4.62
   5  -4   0  129.18    5.24
  -5   4   0  125.62    4.74
  -5   4   0  130.44    4.74
  -6   4   0    7.39    1.18
  -6   4   0    9.06    1.08
  -6   4   0    7.67    0.96
   6  -4   0    7.81    1.15
  -6   4   0    7.95    1.03
  -6   4   0    7.42    1.01
  -6   4   0    7.33    0.98
   7  -4   0   19.87    1.87
  -7   4   0   20.75    1.71
  -7   4   0   20.90    1.64
  -7   4   0   21.29    1.95
  -7   4   0   18.82    1.73
  -1   5   0  201.27    6.61
  -1   5   0  204.84    6.38
  -1   5   0  174.02    6.81
  -1   5   0  190.82    7.05
  -1   5   0  172.29    6.93
  -1   5   0  197.68    6.64
  -2   5   0    2.45    0.56
  -2   5   0    2.04    0.51
  -2   5   0    2.07    0.48
  -2   5   0    2.87    0.55
   2  -5   0    2.63    0.46
  -2   5   0    2.11    0.46
   2  -5   0    3.03    0.60
  -2   5   0    2.39    0.51
  -2   5   0    2.35    0.48
  -2   5   0    3.01    0.48
  -3   5   0  296.43   10.43
  -3   5   0  286.13   10.51
  -3   5   0  295.53   10.14
   3  -5   0  291.98   10.27
  -3   5   0  294.71    9.56
   3  -5   0  281.63   10.54
  -3   5   0  292.00   10.44
  -3   5   0  299.38   10.41
  -3   5   0  287.82   10.25
  -3   5   0  294.47    9.98
  -4   5   0    2.18    0.71
   4  -5   0    1.89    0.58
  -4   5   0    2.82    0.53
  -4   5   0    3.22    0.67
   4  -5   0    2.48    0.65
   4  -5   0    1.86    0.69
  -4   5   0    3.43    0.80
  -4   5   0    2.23    0.53
  -4   5   0    2.70    0.61
  -4   5   0    1.85    0.65
   4  -5   0    2.64    0.54
  -4   5   0    1.55    0.61
  -5   5   0   27.57    1.87
  -5   5   0   30.59    1.72
  -5   5   0   28.09    1.68
   5  -5   0   28.42    1.85
  -5   5   0   28.53    1.75
  -5   5   0   27.36    1.63
  -5   5   0   29.73    1.75
  -6   5   0    0.67    0.72
   6  -5   0   -0.45    0.73
  -6   5   0    0.06    0.71
  -6   5   0   -0.09    0.66
  -6   5   0    0.36    0.64
  -6   5   0    0.72    0.86
  -6   5   0    0.18    0.91
  -7   5   0  164.44    6.69
  -7   5   0  158.03    6.36
   7  -5   0  163.19    6.87
  -7   5   0  156.97    6.03
  -7   5   0  164.03    6.48
  -7   5   0  164.39    6.35
  -7   5   0  162.17    6.17
  -8   5   0    7.56    1.34
  -8   5   0    4.95    1.03
  -8   5   0    7.05    1.52
  -8   5   0    6.26    1.21
  -1   6   0   14.16    1.17
  -1   6   0   14.51    1.12
  -1   6   0   15.63    1.01
  -1   6   0   13.58    1.06
  -2   6   0    0.98    0.62
  -2   6   0    1.06    0.55
  -2   6   0    0.80    0.50
  -2   6   0    0.83    0.53
  -2   6   0    1.61    0.50
  -2   6   0    1.02    0.45
   2  -6   0    1.06    0.44
  -2   6   0    0.67    0.52
   3  -6   0    2.88    0.72
  -3   6   0    3.13    0.76
  -3   6   0    2.18    0.59
  -3   6   0    2.16    0.60
  -3   6   0    2.13    0.58
  -3   6   0    2.93    0.61
  -3   6   0    2.77    0.71
  -3   6   0    3.04    0.66
  -3   6   0    2.04    0.72
   3  -6   0    2.80    0.61
  -4   6   0  265.39    9.22
  -4   6   0  248.78    9.30
  -4   6   0  257.45    9.28
   4  -6   0  257.39    9.11
   4  -6   0  248.61    9.06
  -4   6   0  252.27    8.84
  -4   6   0  252.59    8.98
   4  -6   0  238.81    9.58
  -4   6   0  251.01    8.52
  -4   6   0  248.42    9.09
   4  -6   0  250.11    9.34
  -4   6   0  257.74    9.16
   5  -6   0   19.87    1.65
  -5   6   0   20.05    1.74
  -5   6   0   20.92    1.58
  -5   6   0   20.03    1.63
  -5   6   0   18.63    1.52
   5  -6   0   19.87    1.61
  -5   6   0   19.71    1.55
  -5   6   0   19.91    1.65
  -6   6   0   -0.33    0.71
   6  -6   0   -0.20    0.83
  -6   6   0    0.58    0.81
   6  -6   0    0.10    0.87
  -6   6   0    0.24    0.83
  -6   6   0   -0.15    1.01
  -6   6   0    0.11    0.73
  -6   6   0    0.43    0.90
  -7   6   0    3.81    1.07
  -7   6   0    4.12    1.22
  -7   6   0    5.26    1.08
  -7   6   0    5.09    1.12
  -7   6   0    6.21    1.43
   7  -6   0    4.36    1.23
  -7   6   0    4.66    1.13
  -8   6   0   22.74    2.02
  -8   6   0   25.64    2.34
  -8   6   0   23.69    2.12
  -8   6   0   32.59    2.61
  -8   6   0   31.04    2.25
  -8   6   0   30.77    2.36
   8  -6   0   35.91    2.66
  -9   6   0   -0.92    1.17
  -9   6   0   -1.03    0.95
  -9   6   0   -1.31    1.23
  -2   7   0    0.59    0.69
  -2   7   0    0.14    0.56
  -2   7   0    0.55    0.63
  -2   7   0    0.88    0.52
  -2   7   0    1.20    0.67
  -2   7   0    0.70    0.52
  -3   7   0   70.82    3.01
  -3   7   0   65.21    2.86
  -3   7   0   66.77    3.10
  -3   7   0   67.73    2.89
  -3   7   0   68.06    2.92
  -3   7   0   65.66    3.03
  -3   7   0   65.64    3.03
   3  -7   0   69.22    2.90
  -4   7   0   14.84    1.44
   4  -7   0   12.54    1.31
  -4   7   0   13.84    1.50
  -4   7   0   13.85    1.41
  -4   7   0   13.99    1.30
  -4   7   0   12.55    1.34
  -4   7   0   14.96    1.58
  -5   7   0   24.97    1.79
  -5   7   0   27.79    2.00
   5  -7   0   25.09    1.87
  -5   7   0   26.77    1.91
   5  -7   0   24.55    1.99
  -5   7   0   26.20    1.83
  -5   7   0   27.39    1.91
  -5   7   0   26.56    1.97
  -6   7   0    4.54    1.24
  -6   7   0    3.06    0.95
  -6   7   0    4.46    1.10
  -6   7   0    4.48    1.18
  -6   7   0    4.87    1.06
   6  -7   0    5.05    1.18
   6  -7   0    4.55    1.20
  -6   7   0    2.85    1.09
  -7   7   0   39.60    2.50
  -7   7   0   37.92    2.47
  -7   7   0   38.74    2.81
   7  -7   0   37.21    2.75
  -7   7   0   40.50    2.49
  -7   7   0   36.45    2.52
  -7   7   0   37.32    2.57
   7  -7   0   35.35    2.71
   8  -7   0   24.36    2.37
  -8   7   0   23.04    2.11
  -8   7   0   24.90    2.60
  -8   7   0   24.08    2.18
  -8   7   0   22.62    2.17
  -8   7   0   20.45    2.19
  -8   7   0   21.79    2.34
   8  -7   0   23.87    2.39
  -9   7   0    0.39    0.88
  -9   7   0   -0.46    1.54
   9  -7   0    1.00    1.41
  -9   7   0    1.04    1.34
  -9   7   0    0.65    1.19
   9  -7   0    0.48    1.22
  -2   8   0    2.17    0.73
  -2   8   0    2.72    0.90
  -2   8   0    1.64    0.81
  -2   8   0    3.05    0.95
  -2   8   0    2.05    0.70
  -2   8   0    1.69    0.85
  -3   8   0   21.21    1.70
  -3   8   0   21.91    1.81
  -3   8   0   21.32    1.74
   3  -8   0   21.89    1.49
  -3   8   0   20.72    1.51
  -3   8   0   20.92    1.61
  -3   8   0   24.00    1.76
  -3   8   0   21.40    1.71
   4  -8   0  144.72    5.59
  -4   8   0  143.91    5.82
  -4   8   0  139.77    5.38
  -4   8   0  144.56    5.49
  -4   8   0  138.24    5.75
  -4   8   0  146.69    5.55
  -4   8   0  141.29    5.82
   5  -8   0   53.65    2.82
  -5   8   0   53.15    2.93
  -5   8   0   55.92    2.91
  -5   8   0   52.87    2.96
  -5   8   0   53.65    2.77
  -5   8   0   51.87    2.82
  -5   8   0   53.64    2.79
   5  -8   0   54.23    3.06
  -6   8   0   12.33    1.50
   6  -8   0   12.35    1.54
  -6   8   0   12.09    1.61
  -6   8   0   10.02    1.59
   6  -8   0   10.40    1.60
  -6   8   0    9.94    1.42
  -6   8   0   11.02    1.53
  -6   8   0   10.39    1.33
  -7   8   0    1.06    1.04
   7  -8   0    2.40    1.26
  -7   8   0    2.61    1.09
  -7   8   0    1.18    1.28
  -7   8   0    1.82    1.30
   7  -8   0    1.49    1.32
  -7   8   0    2.04    1.16
  -7   8   0    2.24    1.13
   8  -8   0   23.68    2.50
  -8   8   0   18.63    2.18
  -8   8   0   21.98    2.17
  -8   8   0   19.64    2.21
  -8   8   0   20.34    2.10
  -8   8   0   23.32    2.71
  -8   8   0   22.80    2.32
   8  -8   0   21.76    2.44
   9  -8   0   20.04    2.42
  -9   8   0   24.11    2.46
  -9   8   0   22.93    2.48
  -9   8   0   21.01    2.38
  -9   8   0   20.25    2.17
  -9   8   0   19.73    2.58
   9  -8   0   21.95    2.72
  -9   8   0   17.68    2.14
  -3   9   0    5.53    1.26
  -3   9   0    6.56    1.20
  -3   9   0    5.33    1.05
  -3   9   0    5.90    1.06
  -3   9   0    6.89    1.39
  -4   9   0   45.38    2.64
  -4   9   0   43.88    2.71
  -4   9   0   45.62    2.75
  -4   9   0   43.90    2.80
   4  -9   0   46.18    2.51
  -4   9   0   43.61    2.50
  -4   9   0   47.48    2.57
  -5   9   0    5.60    1.38
  -5   9   0    4.10    1.31
   5  -9   0    2.03    1.25
  -5   9   0    3.32    1.10
   5  -9   0    3.81    1.22
  -5   9   0    2.85    1.18
  -5   9   0    3.94    1.04
  -5   9   0    2.52    1.21
  -6   9   0   23.07    2.23
  -6   9   0   22.04    2.35
  -6   9   0   23.60    2.06
  -6   9   0   24.58    2.12
  -6   9   0   23.79    2.21
   6  -9   0   24.80    2.19
  -6   9   0   20.44    2.25
   6  -9   0   21.53    2.29
  -7   9   0    7.42    1.50
  -7   9   0    8.00    1.56
  -7   9   0    7.55    1.44
   7  -9   0    9.81    1.59
   7  -9   0    7.91    1.66
  -7   9   0    7.99    1.70
  -7   9   0    7.20    1.48
  -7   9   0   11.21    1.77
  -8   9   0   36.23    2.81
  -8   9   0   36.43    2.81
   8  -9   0   34.68    3.08
  -8   9   0   35.52    3.16
   8  -9   0   34.44    2.95
  -8   9   0   39.32    2.78
  -8   9   0   37.85    2.91
  -8   9   0   35.96    2.73
  -4  10   0   36.13    2.55
  -4  10   0   35.05    2.33
  -4  10   0   34.37    2.51
  -4  10   0   32.71    2.29
  -4  10   0   35.95    2.73
   5 -10   0    6.25    1.26
  -5  10   0    6.32    1.35
  -5  10   0    7.40    1.61
   5 -10   0    7.35    1.55
  -5  10   0    7.37    1.58
  -5  10   0    7.07    1.35
  -5  10   0    6.11    1.44
  -5  10   0    6.72    1.55
  -6  10   0   12.95    1.91
  -6  10   0   12.94    1.88
  -6  10   0   11.85    1.67
  -6  10   0   11.01    1.72
   6 -10   0   11.07    1.59
  -6  10   0   11.86    1.56
   6 -10   0   10.57    1.80
  -6  10   0   12.02    1.74
  -7  10   0    0.59    1.38
  -7  10   0    1.49    1.50
  -7  10   0    0.61    1.31
   7 -10   0    1.12    1.36
  -7  10   0   -0.32    1.23
   7 -10   0    0.96    1.36
  -7  10   0    1.24    1.19
  -7  10   0    0.41    1.39
  -5  11   0    3.31    1.32
  -5  11   0    4.37    1.45
   5 -11   0    3.35    1.48
  -5  11   0    3.95    1.21
  -5  11   0    3.33    1.43
  -5  11   0    3.83    1.50
  -6  11   0   -0.07    1.29
   6 -11   0   -1.31    1.35
  -6  11   0    0.63    1.15
  -6  11   0    0.33    1.29
  -6  11   0    0.22    1.42
  -6  11   0   -0.94    1.42
  -6  11   0    1.63    1.41
   6 -11   0    0.97    1.14
   7 -11   0   19.93    2.33
  -7  11   0   15.18    2.39
  -2   0   1  233.45    8.15
   2   0  -1  245.36    8.66
   0  -1   1  260.90    8.86
   0   1  -1  247.11    8.82
  -1   1   1  190.33    6.65
   1  -1   1  184.67    7.06
   1  -1   1  186.06    6.89
  -1   1   1  192.98    6.87
  -1   1   1  194.51    6.79
  -1   1   1  189.89    6.49
  -1   1  -1  199.58    6.66
  -1   1  -1  203.28    6.22
  -1   1  -1  195.61    6.91
  -1   1  -1  198.16    6.69
  -1   1  -1  204.21    6.55
   1  -1  -1  204.87    6.76
  -1   1  -1  207.29    6.91
  -1   1  -1  210.21    6.94
  -2   1   1   69.08    2.65
  -2   1   1   70.37    2.58
  -2   1   1   68.46    2.50
  -2   1   1   71.27    2.61
  -2   1   1   67.50    2.39
  -2   1   1   69.70    2.70
  -2   1  -1   80.33    2.69
  -2   1  -1   80.55    2.75
   2  -1  -1   74.88    2.81
  -3   1   1   72.80    2.49
  -3   1   1   69.70    2.81
  -3   1   1   66.55    2.74
  -3   1   1   73.56    2.59
  -3   1   1   76.97    2.71
  -3   1   1   65.52    2.68
   3  -1  -1   77.46    2.92
  -4   1   1  180.13    6.55
  -4   1   1  176.83    6.38
   4  -1  -1  177.85    6.79
   0   2  -1  393.10   13.61
   0   2  -1  371.55   13.54
   0  -2   1  385.88   13.61
   0   2  -1  380.38   12.76
   0   2  -1  407.34   13.09
   0   2  -1  401.81   13.51
   0   2  -1  383.76   12.11
  -1   2   1   51.39    1.97
  -1   2   1   51.52    1.93
  -1   2   1   53.01    2.04
  -1   2   1   50.62    2.01
  -1   2   1   49.13    2.03
  -1   2   1   52.07    1.86
  -1   2  -1   56.43    1.92
  -1   2  -1   57.78    2.06
  -1   2  -1   55.08    2.06
  -1   2  -1   57.46    2.09
  -1   2  -1   57.84    1.97
  -1   2  -1   54.85    2.10
  -1   2  -1   58.89    1.99
   1  -2  -1   57.42    2.01
  -1   2  -1   55.86    2.02
  -2   2   1  112.88    4.09
  -2   2   1  108.55    4.10
   2  -2   1  107.93    4.09
   2  -2   1  111.31    4.25
  -2   2   1  116.45    3.72
  -2   2   1  112.56    3.99
  -2   2   1  113.36    3.99
  -2   2   1  115.10    3.88
  -2   2  -1  112.79    3.76
  -2   2  -1  116.55    4.13
  -2   2  -1  111.90    4.09
  -2   2  -1  110.85    4.14
  -2   2  -1  116.02    4.09
  -2   2  -1  113.56    3.93
  -2   2  -1  112.76    4.04
  -2   2  -1  113.32    4.00
  -3   2   1  141.10    4.77
  -3   2   1  137.53    4.98
  -3   2   1  145.34    5.13
  -3   2   1  144.18    5.31
  -3   2   1  144.64    5.27
  -3   2   1  144.78    5.15
  -3   2   1  144.20    5.10
   3  -2   1  144.24    5.51
   3  -2  -1  145.47    5.49
  -3   2  -1  137.39    5.31
  -3   2  -1  148.34    5.31
  -3   2  -1  143.51    5.18
  -3   2  -1  148.81    5.18
  -3   2  -1  149.44    5.25
  -3   2  -1  152.05    5.07
  -3   2  -1  149.37    4.85
   4  -2   1  212.40    8.56
  -4   2   1  235.16    7.39
  -4   2   1  227.43    8.21
  -4   2   1  238.81    7.95
  -4   2   1  235.81    7.74
  -4   2   1  231.68    7.98
  -4   2   1  231.33    8.16
  -4   2   1  234.57    7.97
  -4   2  -1  206.74    8.16
  -4   2  -1  238.03    7.49
  -4   2  -1  219.47    8.05
  -4   2  -1  242.92    7.84
  -4   2  -1  187.84    8.00
   4  -2  -1  226.55    8.49
  -5   2   1    2.80    0.58
  -5   2   1    3.07    0.73
  -5   2   1    2.03    0.57
  -5   2   1    2.01    0.52
   5  -2  -1    2.16    0.62
  -6   2   1   -0.68    0.42
  -6   2   1    3.22    0.61
  -6   2   1    4.18    0.88
   6  -2  -1    1.19    0.55
   0   3  -1  565.94   19.13
   0   3  -1  563.24   20.38
   0  -3   1  581.08   20.42
   0   3  -1  603.52   18.17
   0   3  -1  566.68   20.29
   0   3  -1  599.97   19.61
   0   3  -1  598.78   20.23
  -1   3   1   96.30    3.40
  -1   3   1   99.31    3.29
   1  -3   1   95.56    3.65
   1  -3   1   97.21    3.46
  -1   3   1   93.82    3.55
  -1   3   1   90.27    3.52
  -1   3   1   95.91    3.45
  -1   3   1   97.80    3.60
  -1   3  -1  101.93    3.67
  -1   3  -1   98.77    3.42
  -1   3  -1   97.69    3.60
  -1   3  -1   99.76    3.55
  -1   3  -1   98.29    3.41
  -1   3  -1   96.71    3.61
  -1   3  -1   98.69    3.29
   1  -3  -1   97.28    3.50
  -1   3  -1   99.24    3.50
  -2   3   1   58.05    2.33
  -2   3   1   57.61    2.12
  -2   3   1   59.07    2.18
  -2   3   1   59.16    2.21
   2  -3   1   58.51    2.26
   2  -3   1   56.33    2.37
  -2   3   1   57.14    2.22
  -2   3   1   57.36    2.26
  -2   3   1   58.06    2.22
  -2   3   1   57.57    2.28
  -2   3  -1   56.69    2.28
   2  -3  -1   58.59    2.25
  -2   3  -1   61.04    2.31
  -2   3  -1   60.35    2.22
  -2   3  -1   58.31    2.30
  -2   3  -1   57.80    2.20
   2  -3  -1   60.13    2.28
  -2   3  -1   60.56    2.27
  -2   3  -1   57.49    2.33
  -2   3  -1   57.11    2.15
  -3   3   1   85.59    2.96
  -3   3   1   79.90    2.86
  -3   3   1   79.85    3.16
  -3   3   1   77.93    2.93
  -3   3   1   80.77    3.05
  -3   3   1   83.45    2.95
   3  -3   1   82.44    3.27
  -3   3   1   80.24    3.03
  -3   3   1   81.79    3.10
   3  -3   1   84.46    3.09
  -3   3  -1   78.65    3.10
  -3   3  -1   80.42    3.08
  -3   3  -1   79.74    3.03
  -3   3  -1   79.50    3.04
   3  -3  -1   79.98    2.98
   3  -3  -1   81.59    2.93
  -3   3  -1   78.30    3.14
  -3   3  -1   76.82    2.97
  -3   3  -1   74.89    3.13
  -3   3  -1   72.95    2.87
  -4   3   1  313.14   10.97
  -4   3   1  316.92   11.00
  -4   3   1  320.62   10.68
   4  -3   1  314.42   11.40
  -4   3   1  310.29   10.77
  -4   3   1  303.65    9.93
  -4   3   1  309.98   10.40
  -4   3   1  301.97   10.68
  -4   3  -1  303.42   10.47
  -4   3  -1  305.94   11.04
  -4   3  -1  298.81    9.98
  -4   3  -1  304.97   10.70
  -4   3  -1  304.91   10.72
   4  -3  -1  301.47   11.37
  -4   3  -1  307.18   10.91
  -4   3  -1  310.02   10.96
  -5   3   1   21.00    1.30
  -5   3   1   22.76    1.31
  -5   3   1   20.94    1.30
  -5   3   1   22.11    1.39
  -5   3   1   20.75    1.55
   5  -3   1   22.23    1.48
  -5   3   1   22.35    1.35
  -5   3  -1   22.08    1.37
  -5   3  -1   22.45    1.41
  -5   3  -1   19.71    1.34
   5  -3  -1   23.57    1.53
  -5   3  -1   19.82    1.19
  -5   3  -1   23.81    1.44
  -5   3  -1   22.69    1.38
  -5   3  -1   21.77    1.53
  -6   3   1    1.90    0.88
  -6   3   1    2.21    0.69
  -6   3   1    1.82    0.65
  -6   3   1    2.97    0.77
   6  -3  -1    2.51    0.77
  -7   3   1   14.59    1.59
  -7   3   1   13.81    1.26
  -7   3   1   10.42    1.16
   0   4  -1  997.87   30.07
   0   4  -1  980.67   33.74
   0   4  -1 1000.00   31.70
   0   4  -1  998.08   33.63
   0   4  -1  916.37   32.42
   0   4  -1  913.75   33.48
   0  -4   1  963.86   33.80
   1  -4   1  159.67    5.72
  -1   4   1  165.61    5.63
  -1   4   1  160.46    5.41
  -1   4   1  169.61    5.72
  -1   4   1  166.07    5.84
  -1   4   1  155.72    5.86
  -1   4   1  172.38    5.98
   1  -4   1  158.73    6.05
  -1   4  -1  162.62    5.96
  -1   4  -1  157.25    5.78
  -1   4  -1  167.51    5.84
  -1   4  -1  169.80    6.04
   1  -4  -1  170.44    5.80
  -1   4  -1  155.24    5.62
  -1   4  -1  153.92    5.39
  -1   4  -1  165.60    5.96
  -1   4  -1  164.96    5.64
  -2   4   1   50.06    2.08
  -2   4   1   50.60    2.12
  -2   4   1   50.99    2.02
  -2   4   1   50.47    1.97
  -2   4   1   50.29    2.09
   2  -4   1   50.45    2.12
   2  -4   1   48.27    1.99
  -2   4   1   54.08    2.00
  -2   4   1   49.81    2.00
  -2   4  -1   49.62    1.96
  -2   4  -1   49.50    1.98
  -2   4  -1   47.33    2.09
   2  -4  -1   47.53    2.00
  -2   4  -1   49.36    2.06
  -2   4  -1   46.58    2.08
  -2   4  -1   49.88    2.00
  -2   4  -1   50.06    2.08
  -2   4  -1   47.47    2.11
  -3   4   1  170.33    6.24
  -3   4   1  174.45    6.25
  -3   4   1  170.87    6.28
  -3   4   1  167.94    6.18
  -3   4   1  174.89    6.06
  -3   4   1  171.82    6.39
   3  -4   1  165.35    6.59
   3  -4   1  174.67    6.31
  -3   4   1  177.16    6.41
  -3   4   1  177.33    5.85
  -3   4  -1  171.32    6.35
  -3   4  -1  174.06    6.30
  -3   4  -1  174.35    6.11
  -3   4  -1  175.87    5.88
  -3   4  -1  177.77    6.45
  -3   4  -1  181.29    6.34
  -3   4  -1  181.68    6.38
   3  -4  -1  175.02    6.29
  -3   4  -1  177.38    6.20
   3  -4  -1  174.78    6.36
  -4   4   1  375.28   11.98
  -4   4   1  359.37   13.07
  -4   4   1  371.57   12.84
  -4   4   1  363.33   13.15
  -4   4   1  376.73   12.55
   4  -4   1  389.10   13.19
  -4   4   1  385.41   12.89
   4  -4   1  372.48   13.66
  -4   4   1  392.46   13.07
  -4   4   1  387.11   13.26
   4  -4  -1  367.38   13.67
  -4   4  -1  364.05   12.02
  -4   4  -1  372.19   13.15
   4  -4  -1  382.43   13.03
  -4   4  -1  353.58   13.27
  -4   4  -1  353.81   12.85
  -4   4  -1  361.43   12.90
   4  -4  -1  372.97   13.13
  -4   4  -1  372.42   13.14
  -4   4  -1  366.83   12.59
  -4   4  -1  375.06   13.21
  -5   4   1   53.59    2.44
  -5   4   1   51.88    2.33
  -5   4   1   49.75    2.57
  -5   4   1   51.86    2.36
  -5   4   1   53.46    2.30
  -5   4   1   52.41    2.39
   5  -4   1   53.14    2.61
  -5   4  -1   50.90    2.38
  -5   4  -1   51.25    2.42
  -5   4  -1   52.02    2.43
  -5   4  -1   50.21    2.32
  -5   4  -1   52.37    2.56
  -5   4  -1   52.70    2.34
   5  -4  -1   52.56    2.61
  -5   4  -1   49.02    2.21
  -6   4   1   32.53    1.88
   6  -4   1   33.91    2.19
  -6   4   1   31.59    1.96
  -6   4   1   32.34    1.89
  -6   4   1   30.00    1.86
  -6   4   1   32.04    1.94
  -6   4   1   35.52    2.25
  -6   4  -1   37.25    2.07
  -6   4  -1   39.30    2.02
  -6   4  -1   39.89    2.10
  -6   4  -1   40.51    2.09
  -6   4  -1   35.74    2.22
  -6   4  -1   35.58    2.00
   6  -4  -1   34.43    2.16
  -8   4   1    1.21    0.86
  -8   4   1    2.48    1.10
  -8   4   1    1.22    0.94
  -8   4   1    0.83    0.59
   8  -4  -1   -0.54    0.56
  -1   5   1  162.14    6.79
   1  -5   1  184.51    6.57
   1  -5   1  183.62    6.99
  -1   5  -1  178.94    6.85
  -1   5  -1  194.23    6.94
  -1   5  -1  188.31    6.72
  -1   5  -1  204.71    6.49
  -1   5  -1  186.70    6.19
  -1   5  -1  193.67    6.67
  -1   5  -1  184.38    6.43
  -1   5  -1  186.09    6.84
  -2   5   1  100.71    3.90
  -2   5   1  105.17    3.91
  -2   5   1  104.37    3.72
   2  -5   1   98.66    4.00
  -2   5   1  107.76    3.65
  -2   5   1  102.04    3.94
  -2   5   1   98.82    3.91
  -2   5   1  107.05    3.77
   2  -5   1  101.77    3.76
  -2   5  -1   96.22    3.93
  -2   5  -1   93.84    3.90
  -2   5  -1  102.46    3.97
  -2   5  -1  100.97    3.74
  -2   5  -1   98.61    3.72
  -2   5  -1  100.27    3.92
  -2   5  -1  101.70    3.65
  -2   5  -1  104.36    3.86
   2  -5  -1   97.20    3.79
   3  -5   1   82.85    3.20
  -3   5   1   83.82    3.18
  -3   5   1   81.25    3.17
  -3   5   1   80.72    3.23
  -3   5   1   86.36    3.16
  -3   5   1   82.40    3.35
   3  -5   1   85.27    3.22
  -3   5   1   82.86    3.28
   3  -5   1   76.07    3.31
  -3   5   1   82.43    3.30
  -3   5   1   82.80    3.10
  -3   5  -1   74.80    3.09
  -3   5  -1   78.70    3.15
  -3   5  -1   80.87    3.24
  -3   5  -1   79.98    3.25
   3  -5  -1   82.13    3.24
  -3   5  -1   79.09    3.15
  -3   5  -1   80.46    3.32
   3  -5  -1   81.29    3.34
  -3   5  -1   80.67    3.34
  -3   5  -1   83.40    3.31
  -4   5   1   98.66    3.94
   4  -5   1   95.39    3.73
   4  -5   1   98.85    4.05
  -4   5   1   98.87    3.73
  -4   5   1   94.11    3.82
  -4   5   1   94.57    3.74
  -4   5   1   99.14    3.81
   4  -5   1   93.65    3.82
  -4   5   1   93.53    3.73
  -4   5   1  100.79    3.69
  -4   5   1   95.49    3.61
  -4   5  -1   89.86    3.87
   4  -5  -1   94.39    3.79
  -4   5  -1   94.17    3.73
  -4   5  -1   93.80    3.73
  -4   5  -1   91.40    3.85
  -4   5  -1   91.92    3.88
  -4   5  -1   95.65    3.69
  -4   5  -1   96.81    3.76
   4  -5  -1   94.89    4.04
  -4   5  -1   95.37    3.62
  -5   5   1  125.77    4.65
  -5   5   1  122.00    4.77
  -5   5   1  122.72    4.78
  -5   5   1  123.27    4.98
   5  -5   1  125.79    5.14
  -5   5   1  121.84    4.51
  -5   5   1  124.01    4.85
   5  -5   1  126.33    4.86
   5  -5  -1  127.12    4.84
  -5   5  -1  124.96    4.77
   5  -5  -1  123.16    5.12
  -5   5  -1  110.50    4.63
  -5   5  -1  124.33    4.97
  -5   5  -1  121.07    4.83
  -5   5  -1  112.24    4.55
  -5   5  -1  123.65    4.92
  -5   5  -1  123.15    4.79
  -5   5  -1  125.58    4.70
  -6   5   1   34.10    2.02
  -6   5   1   30.37    2.02
  -6   5   1   34.32    1.95
  -6   5   1   30.85    1.95
   6  -5   1   35.09    2.23
  -6   5   1   34.40    2.01
  -6   5   1   33.96    2.26
  -6   5  -1   33.76    2.02
  -6   5  -1   33.34    2.25
   6  -5  -1   31.55    2.22
  -6   5  -1   35.61    2.06
  -6   5  -1   32.52    2.03
  -6   5  -1   36.26    2.07
  -6   5  -1   35.39    2.05
  -7   5   1    2.95    0.98
  -7   5   1    2.61    0.91
  -7   5   1    2.96    0.87
   7  -5   1    4.12    1.20
  -7   5   1    3.59    0.94
  -7   5   1    3.93    1.28
  -7   5   1    3.37    1.06
   7  -5  -1    3.87    1.11
  -7   5  -1    2.96    1.06
  -7   5  -1    3.57    1.02
  -7   5  -1    2.77    1.01
  -7   5  -1    2.60    0.92
  -7   5  -1    6.42    1.34
  -7   5  -1    3.38    1.08
  -8   5   1   42.26    3.03
  -8   5   1   45.35    2.62
  -8   5   1   47.64    2.77
  -8   5   1   42.26    2.66
   8  -5  -1   45.86    3.04
   1  -6   1   52.92    2.62
  -1   6  -1   57.93    2.49
  -1   6  -1   53.95    2.49
  -1   6  -1   53.71    2.29
  -1   6  -1   55.52    2.31
  -1   6  -1   53.84    2.55
  -1   6  -1   51.09    2.49
  -1   6  -1   58.66    2.24
  -2   6   1    3.98    0.60
  -2   6   1    3.13    0.64
   2  -6   1    2.48    0.69
  -2   6   1    3.33    0.60
  -2   6   1    2.24    0.71
  -2   6   1    2.95    0.63
   2  -6   1    3.07    0.52
  -2   6   1    2.64    0.64
  -2   6   1    2.39    0.63
   2  -6  -1    5.43    0.65
  -2   6  -1    5.08    0.69
  -2   6  -1    5.29    0.77
  -2   6  -1    4.72    0.72
  -2   6  -1    5.34    0.72
  -2   6  -1    4.77    0.76
  -2   6  -1    5.45    0.64
  -2   6  -1    5.99    0.84
  -2   6  -1    5.03    0.68
  -3   6   1   32.38    1.83
   3  -6   1   31.76    1.84
  -3   6   1   31.95    1.72
   3  -6   1   32.37    1.65
  -3   6   1   30.51    1.64
  -3   6   1   28.76    1.77
  -3   6   1   32.29    1.68
  -3   6   1   33.53    1.68
  -3   6   1   33.41    1.79
  -3   6  -1   36.04    1.78
  -3   6  -1   33.79    1.77
  -3   6  -1   36.19    1.70
  -3   6  -1   35.88    1.81
  -3   6  -1   34.89    1.82
  -3   6  -1   33.62    1.88
   3  -6  -1   34.20    1.72
  -3   6  -1   31.42    1.76
  -3   6  -1   35.51    1.77
  -4   6   1   54.16    2.57
   4  -6   1   55.52    2.37
   4  -6   1   47.31    2.59
   4  -6   1   50.85    2.49
  -4   6   1   52.70    2.39
  -4   6   1   51.98    2.40
  -4   6   1   51.29    2.44
  -4   6   1   50.07    2.60
  -4   6   1   54.55    2.51
   4  -6   1   52.82    2.45
  -4   6  -1   55.51    2.44
  -4   6  -1   50.80    2.56
  -4   6  -1   53.78    2.61
  -4   6  -1   55.40    2.46
   4  -6  -1   56.62    2.51
  -4   6  -1   55.65    2.50
  -4   6  -1   53.58    2.42
  -4   6  -1   52.05    2.55
  -4   6  -1   54.89    2.42
  -5   6   1   17.33    1.48
  -5   6   1   17.23    1.68
  -5   6   1   15.21    1.43
   5  -6   1   16.01    1.60
   5  -6   1   18.15    1.53
  -5   6   1   17.00    1.43
  -5   6   1   16.48    1.51
  -5   6   1   17.96    1.60
  -5   6  -1   19.01    1.59
  -5   6  -1   20.79    1.56
  -5   6  -1   19.12    1.52
  -5   6  -1   21.26    1.56
  -5   6  -1   19.40    1.64
   5  -6  -1   18.25    1.68
   5  -6  -1   18.08    1.58
  -5   6  -1   19.02    1.68
  -6   6   1   14.57    1.82
  -6   6   1   12.49    1.41
  -6   6   1   14.54    1.51
  -6   6   1   12.42    1.51
  -6   6   1   14.00    1.53
   6  -6   1   11.42    1.49
  -6   6   1   13.76    1.54
  -6   6  -1   18.51    1.58
  -6   6  -1   15.69    1.58
  -6   6  -1   16.01    1.57
  -6   6  -1   18.05    1.60
   6  -6  -1   16.60    1.64
  -6   6  -1   20.21    1.70
   6  -6  -1   17.15    1.65
  -6   6  -1   18.57    1.81
  -7   6   1    4.79    1.01
  -7   6   1    5.69    1.27
  -7   6   1    5.49    1.09
  -7   6   1    4.62    1.14
   7  -6   1    4.94    1.31
  -7   6   1    4.35    1.03
  -7   6   1    5.49    1.39
   7  -6  -1    3.99    1.17
  -7   6  -1    5.66    1.12
  -7   6  -1    4.24    1.12
  -7   6  -1    6.84    1.31
  -7   6  -1    4.67    1.16
  -7   6  -1    6.17    1.39
  -7   6  -1    5.28    1.19
   7  -6  -1    5.85    1.21
  -8   6   1   58.11    3.14
  -8   6   1   64.10    3.30
  -8   6   1   57.92    3.27
  -8   6   1   59.61    3.64
  -8   6   1   60.75    3.22
  -8   6   1   60.31    3.22
   8  -6  -1   59.25    3.53
  -8   6  -1   61.52    3.32
  -8   6  -1   60.09    3.27
  -8   6  -1   60.47    3.56
  -9   6   1    3.25    1.11
  -9   6   1    1.27    1.28
  -9   6   1    2.74    1.21
  -9   6   1    3.40    1.64
   9  -6  -1    3.26    1.39
  -1   7  -1   19.40    1.43
  -1   7  -1   21.26    1.55
  -1   7  -1   17.13    1.11
  -1   7  -1   19.32    1.26
  -1   7  -1   19.18    1.46
  -1   7  -1   19.68    1.34
  -2   7   1   13.83    1.11
  -2   7   1   14.98    1.28
   2  -7   1   13.13    1.36
  -2   7   1   14.05    1.15
  -2   7   1   13.87    1.25
  -2   7   1   12.43    1.32
   2  -7   1   13.47    1.07
  -2   7  -1   13.79    1.35
  -2   7  -1   16.45    1.32
  -2   7  -1   18.15    1.43
  -2   7  -1   15.24    1.27
  -2   7  -1   16.37    1.11
  -2   7  -1   17.27    1.18
  -2   7  -1   14.34    1.27
  -2   7  -1   15.41    1.17
  -3   7   1    3.35    0.89
  -3   7   1    3.36    0.86
  -3   7   1    3.97    0.77
   3  -7   1    2.83    0.65
  -3   7   1    4.08    0.81
   3  -7   1    5.42    0.99
  -3   7   1    4.45    0.80
  -3   7   1    4.14    0.92
  -3   7   1    3.53    0.70
   3  -7  -1    2.95    0.69
  -3   7  -1    4.28    0.88
  -3   7  -1    3.83    0.80
  -3   7  -1    3.58    0.73
  -3   7  -1    3.28    0.80
  -3   7  -1    4.48    0.82
  -3   7  -1    3.65    0.74
  -3   7  -1    3.28    0.83
  -3   7  -1    3.00    0.90
  -4   7   1   17.63    1.44
  -4   7   1   16.60    1.62
  -4   7   1   20.07    1.54
   4  -7   1   16.83    1.37
   4  -7   1   16.01    1.53
  -4   7   1   17.03    1.53
  -4   7   1   18.31    1.47
   4  -7   1   18.72    1.36
   4  -7   1   17.51    1.56
  -4   7   1   16.90    1.55
  -4   7  -1   15.77    1.60
  -4   7  -1   15.61    1.37
  -4   7  -1   14.02    1.48
  -4   7  -1   16.96    1.36
  -4   7  -1   15.92    1.54
   4  -7  -1   15.55    1.43
  -4   7  -1   16.28    1.43
  -4   7  -1   13.94    1.40
  -4   7  -1   15.87    1.51
  -5   7   1   25.21    1.96
  -5   7   1   26.58    1.82
   5  -7   1   28.90    1.87
  -5   7   1   28.52    2.00
  -5   7   1   29.39    1.90
  -5   7   1   25.56    1.87
  -5   7   1   26.74    2.12
   5  -7   1   24.77    1.99
  -5   7  -1   29.04    2.03
   5  -7  -1   32.01    2.01
   5  -7  -1   30.68    2.13
  -5   7  -1   29.85    1.89
  -5   7  -1   31.74    1.93
  -5   7  -1   30.36    2.06
  -5   7  -1   30.09    2.09
  -5   7  -1   29.30    2.00
  -6   7   1    1.53    0.94
  -6   7   1    2.58    1.16
  -6   7   1    3.10    0.98
  -6   7   1    3.65    1.08
  -6   7   1    1.94    0.97
   6  -7   1    1.76    1.05
   6  -7   1    2.42    1.08
  -6   7   1    2.78    0.93
  -6   7  -1    3.19    0.97
   6  -7  -1    4.17    1.16
   6  -7  -1    2.17    1.09
  -6   7  -1    3.98    1.18
  -6   7  -1    3.63    1.04
  -6   7  -1    3.54    1.20
  -6   7  -1    2.12    0.89
  -6   7  -1    3.78    1.03
  -7   7   1    8.11    1.31
  -7   7   1    8.09    1.57
   7  -7   1    7.63    1.45
  -7   7   1    9.11    1.38
  -7   7   1    8.89    1.66
  -7   7   1    7.33    1.35
   7  -7   1    8.70    1.59
  -7   7   1    9.71    1.45
  -7   7  -1    9.71    1.46
  -7   7  -1   11.46    1.50
  -7   7  -1   10.25    1.55
  -7   7  -1    7.79    1.34
  -7   7  -1    9.54    1.43
   7  -7  -1   10.50    1.72
   7  -7  -1   11.53    1.72
  -7   7  -1   12.96    1.80
  -8   7   1   11.01    2.01
  -8   7   1   11.10    1.51
  -8   7   1   11.31    1.61
   8  -7   1   11.05    1.81
   8  -7   1   10.94    1.64
  -8   7   1   11.41    1.55
  -8   7   1   10.46    1.68
  -8   7   1   10.87    1.45
   8  -7  -1   11.93    1.81
  -8   7  -1    9.98    1.69
  -8   7  -1   11.09    1.61
  -8   7  -1   10.07    1.51
  -8   7  -1   11.46    1.59
   8  -7  -1   11.84    1.90
  -8   7  -1   11.74    1.66
  -8   7  -1   11.12    1.94
  -9   7   1   11.74    1.87
  -9   7   1   10.45    1.63
  -9   7   1   11.63    2.22
  -9   7   1   12.13    1.78
   9  -7  -1   11.72    1.86
   9  -7  -1   12.56    2.04
  -2   8  -1    1.75    0.87
  -2   8  -1    1.48    0.70
  -2   8  -1    1.70    0.89
  -2   8  -1    1.48    0.69
  -2   8  -1    0.49    0.75
  -2   8  -1    1.53    0.84
  -3   8   1   84.26    3.85
   3  -8   1   79.97    3.92
  -3   8   1   78.21    3.74
  -3   8   1   75.37    3.51
   3  -8   1   81.28    3.46
  -3   8   1   80.36    3.73
  -3   8   1   79.17    3.51
  -3   8   1   73.37    3.50
  -3   8  -1   91.38    3.75
  -3   8  -1   92.38    3.83
  -3   8  -1   80.65    3.69
  -3   8  -1   89.38    3.51
  -3   8  -1   89.77    3.87
  -3   8  -1   86.04    3.77
  -3   8  -1   83.19    3.51
  -3   8  -1   85.15    3.51
   3  -8  -1   86.71    3.58
  -4   8   1   48.38    2.68
   4  -8   1   43.74    2.63
   4  -8   1   46.55    2.41
  -4   8   1   47.28    2.60
  -4   8   1   47.30    2.41
  -4   8   1   43.26    2.47
  -4   8   1   47.59    2.68
  -4   8   1   44.34    2.43
  -4   8  -1   47.76    2.56
  -4   8  -1   49.52    2.66
  -4   8  -1   50.17    2.50
  -4   8  -1   44.65    2.61
  -4   8  -1   45.84    2.40
  -4   8  -1   47.86    2.65
   4  -8  -1   49.08    2.51
  -5   8   1   10.15    1.42
  -5   8   1   10.54    1.31
  -5   8   1   10.55    1.38
   5  -8   1   10.77    1.45
  -5   8   1    9.75    1.52
  -5   8   1   10.16    1.21
   5  -8   1   10.93    1.26
  -5   8   1    9.26    1.29
  -5   8  -1    7.57    1.31
  -5   8  -1    8.45    1.18
  -5   8  -1    8.53    1.36
  -5   8  -1    8.45    1.22
  -5   8  -1    8.52    1.37
   5  -8  -1    7.88    1.25
   5  -8  -1    8.14    1.38
  -5   8  -1    6.67    1.23
  -6   8   1    5.50    1.34
   6  -8   1    5.50    1.22
  -6   8   1    4.34    1.12
  -6   8   1    4.22    1.14
  -6   8   1    4.96    1.20
  -6   8   1    6.06    1.45
   6  -8   1    5.03    1.31
  -6   8   1    4.78    1.20
   6  -8  -1    4.25    1.27
  -6   8  -1    5.91    1.41
  -6   8  -1    3.84    1.13
  -6   8  -1    4.44    1.18
  -6   8  -1    4.87    1.25
  -6   8  -1    4.49    1.28
  -6   8  -1    3.68    1.08
   6  -8  -1    4.60    1.22
  -7   8   1   29.29    2.30
  -7   8   1   27.59    2.27
   7  -8   1   30.32    2.44
   7  -8   1   27.55    2.52
  -7   8   1   28.15    2.26
  -7   8   1   28.22    2.52
  -7   8   1   26.72    2.40
  -7   8   1   26.86    2.23
  -7   8  -1   28.71    2.51
  -7   8  -1   32.70    2.67
   7  -8  -1   34.13    2.56
  -7   8  -1   31.35    2.39
   7  -8  -1   32.98    2.62
  -7   8  -1   34.00    2.39
  -7   8  -1   33.04    2.39
  -7   8  -1   27.90    2.30
  -8   8   1   17.23    2.16
  -8   8   1   20.89    2.12
  -8   8   1   22.62    2.27
   8  -8   1   20.41    2.43
   8  -8   1   19.62    2.41
  -8   8   1   20.93    2.31
  -8   8   1   21.89    2.60
  -8   8   1   20.00    2.17
  -8   8  -1   25.48    2.31
  -8   8  -1   21.08    2.16
   8  -8  -1   21.22    2.51
  -8   8  -1   24.00    2.35
   8  -8  -1   22.61    2.55
  -8   8  -1   24.02    2.53
  -8   8  -1   22.52    2.62
  -8   8  -1   20.24    2.12
   9  -8   1    0.64    0.99
  -9   8   1    1.44    1.72
  -9   8   1    0.24    1.25
   9  -8   1    0.01    1.47
  -9   8   1    0.24    1.13
  -9   8   1    0.88    1.24
  -9   8   1    1.15    1.55
  -9   8  -1    0.76    0.83
   9  -8  -1    1.69    1.42
  -9   8  -1   -0.44    1.24
  -9   8  -1    0.70    1.43
   9  -8  -1    1.06    1.67
  -9   8  -1    0.09    1.68
  -2   9  -1    6.59    1.05
  -2   9  -1    6.28    1.16
  -3   9   1   51.00    2.70
  -3   9   1   47.91    2.90
  -3   9  -1   51.49    2.74
  -3   9  -1   53.11    2.99
  -3   9  -1   57.70    2.96
  -3   9  -1   54.05    2.66
  -3   9  -1   48.88    2.79
  -3   9  -1   58.42    2.94
  -4   9   1   96.44    4.10
  -4   9   1   97.71    4.11
  -4   9   1   98.68    4.36
  -4   9   1   97.73    4.44
  -4   9   1  101.07    4.45
  -4   9   1   99.69    4.13
   4  -9   1   90.81    3.99
  -4   9  -1   93.96    4.02
  -4   9  -1   87.46    4.30
  -4   9  -1   91.92    4.06
   4  -9  -1   85.37    4.04
  -4   9  -1   95.05    4.03
  -4   9  -1   86.05    4.27
  -4   9  -1   95.33    4.31
  -5   9   1    9.48    1.47
  -5   9   1   13.59    1.83
   5  -9   1   13.83    1.76
  -5   9   1   14.37    1.77
  -5   9   1   11.77    1.71
  -5   9   1   11.10    1.60
   5  -9   1   12.90    1.48
  -5   9   1   11.87    1.43
   5  -9  -1   10.72    1.69
  -5   9  -1   10.08    1.36
  -5   9  -1   12.67    1.50
   5  -9  -1   12.41    1.52
  -5   9  -1   14.44    1.73
  -5   9  -1   13.87    1.76
  -5   9  -1   14.30    1.65
  -5   9  -1   12.13    1.74
  -6   9   1    6.47    1.35
  -6   9   1    6.19    1.41
  -6   9   1    5.95    1.37
  -6   9   1    8.86    1.66
  -6   9   1    8.10    1.32
   6  -9   1    5.25    1.42
  -6   9   1    8.32    1.51
   6  -9   1    7.00    1.27
  -6   9  -1    5.74    1.28
   6  -9  -1    7.23    1.55
  -6   9  -1    9.30    1.64
  -6   9  -1    7.66    1.56
  -6   9  -1    8.95    1.45
   6  -9  -1    8.52    1.42
  -6   9  -1    7.59    1.41
  -6   9  -1    6.52    1.49
  -7   9   1   37.90    2.96
   7  -9   1   39.70    2.88
  -7   9   1   40.50    2.86
  -7   9   1   38.69    2.68
   7  -9   1   40.98    3.07
  -7   9   1   38.97    2.79
  -7   9   1   35.71    2.64
  -7   9   1   37.06    2.70
  -7   9  -1   39.46    2.80
  -7   9  -1   36.35    2.88
  -7   9  -1   40.46    2.75
  -7   9  -1   38.59    2.73
  -7   9  -1   39.74    2.88
   7  -9  -1   40.34    3.07
   7  -9  -1   42.02    2.90
  -7   9  -1   40.87    2.80
   8  -9   1   21.57    2.63
   8  -9   1   15.77    2.29
  -8   9   1   21.59    2.20
  -8   9   1   19.20    2.24
  -8   9   1   21.92    2.38
  -8   9   1   18.80    2.23
  -8   9   1   21.41    2.39
  -8   9   1   18.61    2.38
  -8   9  -1   21.39    2.44
   8  -9  -1   24.26    2.63
  -8   9  -1   21.23    2.55
  -8   9  -1   20.87    2.29
  -8   9  -1   24.03    2.42
  -8   9  -1   19.68    2.29
   8  -9  -1   21.76    2.63
  -8   9  -1   17.75    2.21
  -9   9   1    2.09    1.38
  -9   9   1    1.91    1.76
  -3  10  -1   24.65    1.89
  -3  10  -1   22.07    2.15
  -3  10  -1   22.40    1.87
  -3  10  -1   23.48    2.19
  -3  10  -1   20.20    1.99
  -4  10   1   18.48    2.11
  -4  10   1   17.38    1.84
  -4  10   1   21.16    2.15
  -4  10  -1   19.82    2.25
  -4  10  -1   19.85    2.16
  -4  10  -1   19.38    1.96
  -4  10  -1   16.68    1.88
  -4  10  -1   20.43    1.82
   5 -10   1   15.29    1.87
  -5  10   1   19.95    2.09
   5 -10   1   21.15    2.22
  -5  10   1   16.55    2.04
  -5  10   1   16.77    1.97
  -5  10   1   16.62    1.98
  -5  10   1   19.06    1.97
  -5  10   1   18.00    2.18
  -5  10  -1   18.93    2.20
   5 -10  -1   19.24    1.95
  -5  10  -1   16.72    1.85
  -5  10  -1   17.63    2.18
   5 -10  -1   20.41    2.31
  -5  10  -1   18.75    2.11
  -5  10  -1   22.31    2.25
  -5  10  -1   16.19    1.88
   6 -10   1   17.85    2.12
  -6  10   1   19.12    2.14
  -6  10   1   16.26    2.02
   6 -10   1   19.90    2.41
  -6  10   1   14.93    2.09
  -6  10   1   19.59    2.31
  -6  10   1   16.20    2.01
  -6  10   1   18.77    2.10
  -6  10  -1   21.59    2.23
  -6  10  -1   18.35    2.20
  -6  10  -1   16.10    1.88
  -6  10  -1   19.16    2.11
  -6  10  -1   17.23    2.07
  -6  10  -1   19.78    2.28
   6 -10  -1   19.65    2.38
   6 -10  -1   18.70    2.23
  -7  10   1    9.12    1.88
  -7  10   1    7.33    1.61
  -7  10   1    5.56    1.63
  -7  10   1    6.37    1.58
  -7  10   1    5.99    1.50
   7 -10   1    8.02    1.86
  -7  10   1    8.03    1.48
   7 -10   1    7.65    1.56
   7 -10  -1    6.04    1.73
  -7  10  -1    6.71    1.68
  -7  10  -1    7.70    1.70
   7 -10  -1   11.17    1.75
  -7  10  -1    8.30    1.55
  -7  10  -1    6.30    1.77
  -7  10  -1    6.99    1.56
  -7  10  -1    9.00    1.77
   8 -10   1    5.14    1.62
  -8  10  -1    4.96    1.76
  -4  11  -1   10.61    1.84
  -4  11  -1    7.89    1.35
  -4  11  -1    8.56    1.60
  -4  11  -1    9.50    1.70
  -5  11   1   21.39    2.50
  -5  11   1   11.64    1.74
  -5  11  -1   13.75    1.91
   5 -11  -1   13.85    2.05
  -5  11  -1   10.53    1.56
  -5  11  -1   11.06    1.80
  -5  11  -1   12.04    1.94
  -6  11   1    1.88    1.47
  -6  11   1    3.23    1.43
  -6  11   1    1.84    1.45
  -6  11   1    3.11    1.62
  -6  11   1    1.98    1.57
  -6  11   1    3.62    1.27
   6 -11  -1    3.07    1.60
  -6  11  -1    4.67    1.55
  -6  11  -1    2.90    1.43
   6 -11  -1    4.15    1.31
  -6  11  -1    2.01    1.31
  -1   0   2  275.01    9.21
  -2   0   2   16.98    0.86
   2   0  -2   17.66    0.88
  -2   0   2   17.56    0.81
  -3   0   2  494.25   16.56
   3   0  -2  490.51   17.55
  -3   0   2  484.54   16.87
  -4   0   2    9.64    0.85
   0   1  -2  469.61   15.15
   0   1  -2  469.08   16.11
   0   1  -2  462.57   16.00
   0   1  -2  453.26   16.06
   1   1  -2  146.15    5.01
  -1   1   2  144.65    4.89
   1   1  -2  140.04    4.95
  -1   1   2  140.88    4.77
   1  -1   2  142.85    5.02
  -1   1  -2  140.49    4.98
  -1  -1   2  137.48    4.99
  -1   1  -2  135.33    4.99
  -1   1  -2  135.33    5.02
   1  -1  -2  132.44    4.84
  -1   1  -2  139.03    4.83
  -1   1  -2  139.36    4.72
  -1   1  -2  144.54    4.50
  -2   1   2   46.42    1.68
  -2   1   2   46.21    1.71
  -2   1   2   44.50    1.81
  -2   1   2   45.66    1.56
  -2   1   2   46.16    1.74
  -2   1   2   45.15    1.61
  -3   1   2   98.90    3.57
  -3   1   2  104.55    3.91
  -3   1   2  105.62    3.69
  -3   1   2   95.18    3.74
  -3   1   2  100.62    3.41
  -3   1   2  103.51    3.78
   3  -1  -2  118.21    4.06
  -4   1   2  414.58   14.58
  -4   1   2  425.52   14.17
  -4   1   2  432.75   13.46
  -4   1   2  425.95   14.94
   4  -1  -2  436.80   15.50
  -5   1   2  103.46    4.19
  -5   1   2  103.17    4.37
   5  -1  -2  118.68    4.58
   0   2  -2    8.21    0.50
   0   2  -2    8.85    0.45
   0   2  -2    8.59    0.48
   0  -2   2    8.23    0.54
   0   2  -2    8.29    0.56
   0   2  -2    8.32    0.49
   0   2  -2    8.71    0.44
   1  -2   2   31.57    1.33
   1  -2   2   31.98    1.37
  -1   2   2   31.16    1.28
  -1   2   2   30.13    1.34
   1   2  -2   29.42    1.35
   1   2  -2   29.95    1.43
  -1   2  -2   35.74    1.41
  -1   2  -2   34.97    1.36
  -1   2  -2   33.51    1.36
  -1   2  -2   35.22    1.29
   1  -2  -2   33.83    1.31
  -1   2  -2   35.72    1.37
  -1   2  -2   34.32    1.29
  -1   2  -2   34.38    1.26
  -1   2  -2   34.56    1.26
  -1  -2   2   32.29    1.42
  -2   2   2   21.24    1.01
  -2   2   2   20.78    0.98
  -2   2   2   20.29    1.09
  -2   2   2   21.26    0.94
   2  -2   2   21.14    1.10
   2  -2   2   20.54    1.07
  -2   2   2   21.23    0.94
  -2   2   2   20.80    0.99
  -2   2  -2   26.05    1.05
  -2   2  -2   25.94    1.09
   2  -2  -2   23.98    1.05
  -2   2  -2   24.39    1.10
  -2   2  -2   25.72    1.06
  -2   2  -2   25.03    1.05
  -2   2  -2   24.10    1.09
  -2   2  -2   24.12    1.06
  -2   2  -2   25.71    1.11
  -3   2   2   58.57    2.13
  -3   2   2   55.36    2.20
  -3   2   2   56.61    2.37
  -3   2   2   56.24    2.07
  -3   2   2   60.12    2.27
  -3   2   2   55.43    2.24
   3  -2  -2   56.38    2.43
  -3   2  -2   57.01    2.32
  -3   2  -2   57.29    2.19
  -3   2  -2   59.71    2.32
  -3   2  -2   56.53    2.35
  -3   2  -2   56.77    2.25
  -3   2  -2   59.89    2.39
  -4   2   2   94.58    3.63
  -4   2   2   95.56    3.32
  -4   2   2   94.68    3.44
  -4   2   2   92.60    3.61
  -4   2   2   94.26    3.80
  -4   2   2   98.70    3.55
   4  -2  -2   96.58    3.89
  -5   2   2   26.89    1.40
  -5   2   2   27.48    1.50
  -5   2   2   28.59    1.41
  -5   2   2   30.24    1.77
   5  -2  -2   26.65    1.62
  -6   2   2    8.47    1.18
  -6   2   2    7.85    0.91
  -6   2   2    6.80    0.94
  -6   2   2    7.40    0.85
   6  -2  -2    9.44    1.19
   0   3  -2   39.72    1.48
   0   3  -2   39.09    1.45
   0   3  -2   38.04    1.70
   0  -3   2   37.94    1.68
   0   3  -2   38.99    1.59
   0   3  -2   38.73    1.63
   0   3  -2   38.02    1.58
   0   3  -2   38.73    1.41
   1   3  -2  131.30    4.96
   1  -3   2  132.89    4.95
   1  -3   2  138.12    4.69
  -1   3   2  138.54    4.73
  -1   3   2  134.48    4.86
   1   3  -2  127.12    5.07
   1  -3  -2  134.82    4.78
  -1   3  -2  131.28    4.78
  -1   3  -2  135.62    4.97
  -1   3  -2  136.36    4.91
  -1  -3   2  130.27    5.05
  -1   3  -2  138.57    4.64
  -1   3  -2  138.41    4.73
  -1   3  -2  133.14    4.44
  -1   3  -2  136.24    4.90
  -1   3  -2  133.49    4.63
   2  -3   2   37.89    1.66
  -2   3   2   37.29    1.65
  -2   3   2   38.73    1.48
  -2   3   2   38.30    1.48
   2  -3   2   37.93    1.62
  -2   3   2   37.91    1.50
  -2   3   2   38.44    1.55
  -2   3   2   37.09    1.58
  -2   3   2   37.15    1.56
  -2   3  -2   36.75    1.60
   2  -3  -2   37.32    1.58
  -2   3  -2   37.15    1.54
  -2   3  -2   36.51    1.65
  -2   3  -2   37.42    1.65
  -2   3  -2   38.09    1.53
  -2   3  -2   37.32    1.55
  -2   3  -2   37.62    1.60
  -2   3  -2   36.78    1.65
   3  -3   2   36.97    1.81
  -3   3   2   37.23    1.58
  -3   3   2   35.68    1.64
   3  -3   2   35.37    1.74
  -3   3   2   39.27    1.83
  -3   3   2   35.75    1.65
  -3   3   2   37.06    1.65
  -3   3   2   37.61    1.57
  -3   3  -2   40.22    1.78
  -3   3  -2   40.64    1.71
  -3   3  -2   40.52    1.76
  -3   3  -2   41.44    1.71
  -3   3  -2   40.32    1.71
  -3   3  -2   38.18    1.79
  -3   3  -2   41.12    1.70
  -3   3  -2   39.43    1.77
   3  -3  -2   38.91    1.71
  -4   3   2   57.96    2.27
  -4   3   2   56.77    2.41
  -4   3   2   57.78    2.44
  -4   3   2   56.46    2.58
  -4   3   2   58.03    2.31
   4  -3   2   60.42    2.70
  -4   3   2   58.39    2.40
  -4   3  -2   62.11    2.41
   4  -3  -2   56.61    2.64
  -4   3  -2   58.79    2.52
  -4   3  -2   60.37    2.45
  -4   3  -2   57.89    2.48
  -4   3  -2   58.41    2.44
  -4   3  -2   59.53    2.59
  -4   3  -2   59.08    2.53
  -5   3   2   95.26    3.72
  -5   3   2   97.21    3.67
  -5   3   2   92.14    3.47
  -5   3   2   89.53    3.94
  -5   3   2   94.77    3.76
  -5   3   2   90.48    3.53
   5  -3  -2   96.15    4.03
  -6   3   2    7.50    1.13
  -6   3   2    7.47    0.95
  -6   3   2    4.51    0.69
  -6   3   2    6.51    0.93
  -6   3   2    6.96    0.85
  -6   3   2    4.40    0.76
   6  -3  -2    7.24    1.03
  -7   3   2    3.40    0.84
  -7   3   2    3.43    0.92
  -7   3   2    3.73    1.14
  -7   3   2    2.72    0.92
   7  -3  -2    2.74    0.92
   0   4  -2   22.23    1.15
   0   4  -2   21.50    1.19
   0  -4   2   23.44    1.29
   0   4  -2   25.44    1.23
   0   4  -2   22.96    1.08
   0   4  -2   24.86    1.07
   0   4  -2   23.45    1.31
   1  -4   2   72.60    2.59
   1  -4   2   74.08    2.89
  -1   4  -2   68.72    2.80
  -1   4  -2   71.42    2.58
  -1   4  -2   69.40    2.88
  -1   4  -2   69.14    2.58
  -1   4  -2   72.91    2.81
  -1   4  -2   68.00    2.63
  -1   4  -2   70.44    2.64
  -1   4  -2   70.62    2.80
  -2   4   2   47.14    1.89
  -2   4   2   45.66    1.84
  -2   4   2   42.01    1.93
  -2   4   2   48.00    1.89
  -2   4   2   47.60    2.03
  -2   4   2   41.81    1.93
   2  -4   2   46.71    2.03
   2  -4   2   46.21    2.03
   2  -4   2   47.73    1.86
  -2   4   2   45.26    1.83
   2  -4  -2   45.98    1.92
  -2   4  -2   46.46    2.04
  -2   4  -2   46.02    2.01
  -2   4  -2   44.57    1.88
  -2   4  -2   44.88    1.95
  -2   4  -2   45.94    1.94
  -2   4  -2   45.82    1.86
  -2   4  -2   48.72    2.04
  -2   4  -2   43.14    1.88
  -3   4   2  173.06    6.27
   3  -4   2  171.05    6.66
  -3   4   2  171.23    6.28
  -3   4   2  170.39    6.42
  -3   4   2  173.27    6.48
  -3   4   2  169.99    5.86
  -3   4   2  166.18    6.23
  -3   4   2  176.32    6.10
   3  -4   2  170.47    6.43
  -3   4  -2  181.59    6.41
  -3   4  -2  181.43    6.56
  -3   4  -2  182.96    6.42
  -3   4  -2  179.83    6.50
   3  -4  -2  181.44    6.38
  -3   4  -2  180.60    5.97
  -3   4  -2  183.00    6.28
  -3   4  -2  180.12    6.19
  -3   4  -2  178.80    6.44
  -4   4   2  127.59    4.97
  -4   4   2  130.63    4.88
   4  -4   2  130.11    5.26
  -4   4   2  130.07    4.90
  -4   4   2  131.05    4.60
   4  -4   2  132.86    5.06
  -4   4   2  131.81    4.74
  -4   4   2  127.08    5.10
  -4   4  -2  135.69    4.93
  -4   4  -2  131.97    5.06
  -4   4  -2  130.75    5.02
   4  -4  -2  131.76    4.97
   4  -4  -2  134.82    5.28
  -4   4  -2  133.15    4.96
  -4   4  -2  137.46    5.04
  -4   4  -2  132.95    5.10
  -4   4  -2  130.03    4.68
  -4   4  -2  133.58    4.84
   5  -4   2    2.73    0.73
  -5   4   2    1.94    0.66
  -5   4   2    2.51    0.84
  -5   4   2    1.77    0.55
  -5   4   2    2.29    0.61
  -5   4   2    2.74    0.69
  -5   4   2    2.80    0.67
  -5   4  -2    1.32    0.60
  -5   4  -2    1.82    0.70
  -5   4  -2    2.50    0.64
  -5   4  -2    1.64    0.62
  -5   4  -2    2.03    0.56
   5  -4  -2    1.49    0.67
  -5   4  -2    1.32    0.67
  -5   4  -2    3.05    0.79
  -6   4   2   40.06    2.05
  -6   4   2   39.54    2.16
  -6   4   2   43.46    2.07
  -6   4   2   39.57    2.06
  -6   4   2   40.18    2.08
  -6   4   2   37.70    2.39
  -6   4  -2   36.98    2.31
   6  -4  -2   38.94    2.29
  -6   4  -2   37.60    2.13
  -6   4  -2   36.56    2.14
  -7   4   2   71.75    3.34
  -7   4   2   68.67    3.12
  -7   4   2   70.25    3.13
  -7   4   2   71.35    3.63
   7  -4  -2   69.93    3.55
  -8   4   2  126.07    5.71
  -8   4   2  134.94    5.48
  -8   4   2  119.43    5.04
   8  -4  -2  127.99    5.88
   0  -5   2  847.89   30.62
   0   5  -2  882.66   27.23
   0   5  -2  857.40   30.57
   0   5  -2  863.01   30.45
   0   5  -2  896.24   30.34
   0   5  -2  856.97   28.67
   0   5  -2  898.72   29.42
   1  -5   2   25.36    1.16
   1  -5   2   25.81    1.48
  -1   5  -2   26.07    1.48
  -1   5  -2   24.77    1.35
  -1   5  -2   26.17    1.39
  -1   5  -2   26.08    1.27
  -1   5  -2   25.64    1.25
  -1   5  -2   26.34    1.17
  -1   5  -2   25.73    1.42
  -1   5  -2   25.41    1.30
  -2   5   2   32.63    1.57
  -2   5   2   32.77    1.51
  -2   5   2   34.62    1.68
  -2   5   2   35.65    1.59
   2  -5   2   32.70    1.68
   2  -5   2   33.99    1.47
  -2   5   2   33.93    1.52
  -2   5   2   34.99    1.63
  -2   5   2   33.23    1.69
  -2   5  -2   29.98    1.59
  -2   5  -2   32.94    1.54
   2  -5  -2   30.45    1.53
  -2   5  -2   31.14    1.54
  -2   5  -2   32.16    1.47
  -2   5  -2   30.64    1.66
  -2   5  -2   31.89    1.64
  -2   5  -2   31.10    1.65
  -2   5  -2   30.99    1.59
   3  -5   2   23.18    1.29
   3  -5   2   20.94    1.21
  -3   5   2   21.87    1.12
  -3   5   2   21.84    1.21
  -3   5   2   21.89    1.26
   3  -5   2   22.25    1.34
   3  -5   2   21.53    1.33
  -3   5   2   21.12    1.32
  -3   5   2   21.76    1.38
  -3   5   2   21.95    1.26
  -3   5   2   23.14    1.27
  -3   5  -2   18.93    1.28
   3  -5  -2   20.30    1.25
  -3   5  -2   21.40    1.35
  -3   5  -2   18.98    1.25
  -3   5  -2   21.43    1.22
  -3   5  -2   20.57    1.24
  -3   5  -2   20.15    1.36
  -3   5  -2   18.81    1.29
  -3   5  -2   20.76    1.33
  -4   5   2  436.25   14.89
   4  -5   2  443.21   15.67
   4  -5   2  437.46   16.19
  -4   5   2  431.62   15.62
  -4   5   2  436.58   15.70
  -4   5   2  432.68   15.26
  -4   5   2  433.73   14.21
  -4   5   2  447.41   15.25
  -4   5  -2  453.45   15.76
  -4   5  -2  451.98   15.69
  -4   5  -2  439.88   15.81
  -4   5  -2  439.32   15.37
   4  -5  -2  447.53   15.47
  -4   5  -2  448.42   15.27
  -4   5  -2  449.96   15.54
  -4   5  -2  447.44   14.99
  -4   5  -2  451.93   14.33
  -5   5   2    8.52    1.02
   5  -5   2    7.67    1.03
  -5   5   2    8.54    0.93
  -5   5   2    9.55    1.09
  -5   5   2    8.18    1.00
   5  -5   2    8.44    1.11
  -5   5   2    8.72    1.22
  -5   5   2    8.06    0.99
  -5   5  -2    8.77    1.04
  -5   5  -2    8.91    1.11
  -5   5  -2    8.20    0.88
   5  -5  -2    7.93    1.12
   5  -5  -2   10.45    1.26
  -5   5  -2    8.72    1.05
  -5   5  -2    9.03    0.97
  -5   5  -2    8.31    1.10
  -5   5  -2    8.51    1.09
  -5   5  -2    8.56    1.01
  -6   5   2    8.03    1.35
  -6   5   2   10.20    1.18
  -6   5   2    9.49    1.21
   6  -5   2   10.76    1.39
  -6   5   2    7.78    1.04
  -6   5   2    7.70    1.14
  -6   5   2    8.98    1.13
  -6   5  -2   11.18    1.29
   6  -5  -2   10.35    1.33
  -6   5  -2   11.30    1.30
  -6   5  -2   12.27    1.45
  -6   5  -2   10.76    1.26
  -6   5  -2   13.03    1.58
  -6   5  -2   11.62    1.33
   6  -5  -2    9.68    1.20
  -7   5   2    5.18    1.36
  -7   5   2    4.91    1.15
  -7   5   2    5.18    1.09
  -7   5   2    4.47    0.98
  -7   5   2    5.01    1.03
  -7   5   2    6.00    1.01
  -7   5  -2    4.11    1.07
  -7   5  -2    3.12    1.09
   7  -5  -2    5.06    1.21
  -7   5  -2    2.30    0.95
  -8   5   2   98.15    4.54
  -8   5   2  102.38    4.88
  -8   5   2   98.68    4.26
  -8   5   2  101.64    4.30
   8  -5  -2  102.75    4.94
  -9   5   2    2.48    0.91
  -9   5   2    2.47    1.42
   9  -5  -2    0.36    1.05
   0   6  -2    8.19    1.00
   0   6  -2    7.74    0.92
   0   6  -2    8.42    0.89
   0  -6   2    7.93    1.00
   0   6  -2    5.03    0.76
   1  -6   2   19.97    1.42
  -1   6  -2   17.31    1.19
  -1   6  -2   14.74    1.25
  -1   6  -2   18.70    1.26
  -1   6  -2   17.46    1.34
  -1   6  -2   18.17    0.98
  -1   6  -2   18.23    1.11
  -1   6  -2   15.49    1.20
  -2   6   2  103.64    4.13
   2  -6   2  100.39    3.87
  -2   6   2  101.71    4.14
   2  -6   2  101.95    4.27
  -2   6   2  101.26    3.94
  -2   6   2  103.99    4.13
  -2   6  -2  104.73    3.99
  -2   6  -2  104.09    3.86
   2  -6  -2  103.30    4.00
  -2   6  -2  101.58    4.14
  -2   6  -2  105.54    4.16
  -2   6  -2  111.99    3.95
  -2   6  -2  102.87    4.13
  -2   6  -2   99.18    4.18
  -2   6  -2  103.86    3.86
  -3   6   2   88.26    3.58
   3  -6   2   90.17    3.87
  -3   6   2   92.11    3.66
  -3   6   2   91.34    3.89
  -3   6   2   93.56    3.67
   3  -6   2   93.02    3.75
  -3   6   2   92.56    3.79
  -3   6   2   93.45    3.57
  -3   6   2   93.62    3.81
   3  -6   2   92.07    3.90
   3  -6   2   91.64    3.63
  -3   6  -2   94.45    3.83
  -3   6  -2   90.35    3.73
  -3   6  -2   95.03    3.87
  -3   6  -2   97.76    3.82
  -3   6  -2   95.37    3.63
   3  -6  -2   96.15    3.73
  -3   6  -2   95.64    3.66
  -3   6  -2   92.09    3.62
  -3   6  -2   92.72    3.84
   4  -6   2    5.26    0.89
  -4   6   2    5.27    0.91
  -4   6   2    5.34    0.90
   4  -6   2    6.20    0.83
   4  -6   2    5.16    0.89
  -4   6   2    5.33    0.78
   4  -6   2    5.90    0.83
  -4   6   2    6.15    0.87
  -4   6   2    5.82    1.01
  -4   6   2    6.43    0.85
   4  -6  -2    3.98    0.78
  -4   6  -2    5.62    0.84
  -4   6  -2    5.95    0.84
  -4   6  -2    5.23    0.82
  -4   6  -2    5.42    0.89
  -4   6  -2    4.87    0.95
  -4   6  -2    5.70    0.80
  -4   6  -2    5.92    0.96
  -4   6  -2    4.14    0.88
  -5   6   2    1.74    0.78
   5  -6   2    1.00    0.75
  -5   6   2    1.50    0.95
  -5   6   2    1.67    0.81
  -5   6   2    0.90    0.68
  -5   6   2    1.88    0.93
   5  -6   2    2.00    0.77
   5  -6   2    2.22    0.85
  -5   6   2    2.15    0.78
  -5   6  -2    1.40    0.87
  -5   6  -2    0.83    0.63
  -5   6  -2    1.71    0.83
  -5   6  -2    1.26    0.75
  -5   6  -2    1.82    0.78
  -5   6  -2    0.60    0.60
  -5   6  -2    1.34    0.70
  -5   6  -2    2.17    0.88
   5  -6  -2    0.73    0.81
   5  -6  -2    1.47    0.88
  -6   6   2   26.13    1.80
  -6   6   2   25.96    2.10
   6  -6   2   25.11    2.01
  -6   6   2   24.81    1.75
  -6   6   2   24.48    1.90
  -6   6   2   26.49    1.85
  -6   6   2   26.38    1.88
  -6   6  -2   26.29    1.89
  -6   6  -2   25.62    1.89
   6  -6  -2   26.14    2.00
  -6   6  -2   29.29    2.07
  -6   6  -2   23.55    1.85
  -6   6  -2   26.82    1.87
  -6   6  -2   24.34    1.92
   6  -6  -2   25.89    2.08
  -7   6   2   90.04    3.97
   7  -6   2   92.17    4.62
  -7   6   2   94.00    4.06
  -7   6   2   89.64    3.95
  -7   6   2   83.63    4.03
  -7   6   2   88.02    4.45
  -7   6   2   88.21    3.98
  -7   6  -2   91.02    4.21
  -7   6  -2   95.91    4.16
  -7   6  -2   96.40    4.12
  -7   6  -2  101.28    4.31
   7  -6  -2   92.69    4.49
  -7   6  -2   98.19    4.43
   7  -6  -2   88.02    4.18
  -7   6  -2   91.94    4.24
  -8   6   2    5.31    1.20
  -8   6   2    7.05    1.22
  -8   6   2    4.89    1.60
  -8   6   2    4.19    1.36
  -8   6   2    6.69    1.22
  -8   6   2    5.30    1.30
  -8   6  -2    0.35    1.14
   8  -6  -2    4.74    1.38
   8  -6  -2    3.46    1.27
  -9   6   2    2.74    1.32
  -9   6   2    2.76    1.67
   9  -6  -2    3.45    1.42
   9  -6  -2    2.78    1.34
   1  -7   2   29.90    1.95
  -1   7  -2   29.62    1.74
  -1   7  -2   28.74    1.43
  -1   7  -2   28.35    1.78
  -1   7  -2   29.15    1.89
  -1   7  -2   29.64    1.60
  -1   7  -2   27.48    1.82
  -1   7  -2   30.97    1.70
   2  -7   2   12.95    1.01
   2  -7   2   10.90    1.37
  -2   7  -2   15.26    1.16
  -2   7  -2   14.40    1.39
  -2   7  -2   14.19    1.15
  -2   7  -2   11.77    1.23
  -2   7  -2   14.33    1.01
  -2   7  -2   14.57    1.29
  -2   7  -2   12.16    1.35
  -2   7  -2   13.42    1.30
   3  -7   2   28.13    1.87
  -3   7   2   29.44    1.67
  -3   7   2   28.28    1.72
  -3   7   2   30.38    1.93
  -3   7   2   28.00    1.77
   3  -7   2   29.15    1.61
  -3   7   2   27.98    1.79
  -3   7   2   25.68    1.84
  -3   7  -2   28.83    1.75
  -3   7  -2   29.13    1.81
  -3   7  -2   29.63    1.83
  -3   7  -2   28.03    1.72
   3  -7  -2   29.93    1.74
  -3   7  -2   29.40    1.64
  -3   7  -2   31.67    1.97
  -3   7  -2   29.51    1.80
  -3   7  -2   30.69    1.74
   4  -7   2  111.44    4.92
  -4   7   2  114.25    4.51
  -4   7   2  112.85    4.47
   4  -7   2  115.48    4.62
  -4   7   2  114.36    4.76
  -4   7   2  119.58    4.94
  -4   7   2  115.54    4.78
  -4   7   2  120.24    4.64
   4  -7   2  114.03    4.66
   4  -7   2  118.61    4.90
  -4   7  -2  117.47    4.84
  -4   7  -2  117.82    4.60
   4  -7  -2  119.84    4.71
  -4   7  -2  121.70    4.77
  -4   7  -2  116.06    4.84
  -4   7  -2  122.58    4.77
  -4   7  -2  119.66    4.57
  -4   7  -2  120.84    4.62
  -4   7  -2  116.48    4.75
  -5   7   2   15.36    1.52
  -5   7   2   15.14    1.57
  -5   7   2   16.03    1.60
  -5   7   2   14.48    1.61
  -5   7   2   14.84    1.42
   5  -7   2   14.32    1.58
  -5   7   2   15.91    1.50
   5  -7   2   15.18    1.47
  -5   7  -2   16.43    1.52
  -5   7  -2   15.90    1.59
  -5   7  -2   13.41    1.54
  -5   7  -2   15.41    1.67
  -5   7  -2   14.17    1.65
   5  -7  -2   16.75    1.74
  -5   7  -2   15.83    1.60
   5  -7  -2   14.39    1.57
  -6   7   2    3.43    1.23
  -6   7   2    3.75    1.03
  -6   7   2    3.99    1.16
   6  -7   2    3.58    1.05
  -6   7   2    3.70    1.01
   6  -7   2    3.29    1.11
  -6   7   2    2.81    1.04
  -6   7   2    2.05    0.90
  -6   7  -2    4.29    1.12
  -6   7  -2    5.46    1.15
  -6   7  -2    3.69    1.15
  -6   7  -2    4.05    1.04
   6  -7  -2    4.19    1.21
  -6   7  -2    1.62    1.16
   6  -7  -2    4.16    1.16
  -6   7  -2    4.01    1.08
  -7   7   2    4.44    1.39
  -7   7   2    4.65    1.22
  -7   7   2    5.94    1.60
   7  -7   2    7.68    1.47
   7  -7   2    5.22    1.31
  -7   7   2    5.66    1.21
  -7   7   2    6.78    1.27
  -7   7   2    4.45    1.20
  -7   7  -2    6.43    1.33
  -7   7  -2    5.02    1.18
   7  -7  -2    5.28    1.46
  -7   7  -2    7.37    1.46
  -7   7  -2    5.72    1.33
  -7   7  -2    4.75    1.31
  -7   7  -2    6.20    1.49
   7  -7  -2    6.32    1.58
  -8   7   2   29.08    2.44
  -8   7   2   30.06    2.45
  -8   7   2   28.46    2.80
  -8   7   2   31.45    2.35
  -8   7   2   30.39    2.27
  -8   7   2   31.73    2.57
  -8   7  -2   37.39    2.54
   8  -7  -2   36.57    2.82
  -8   7  -2   24.74    2.32
   8  -7  -2   31.79    2.60
  -8   7  -2   35.71    2.81
  -8   7  -2   28.89    2.46
  -8   7  -2   35.28    2.57
  -9   7   2    4.20    1.80
  -9   7   2    6.04    1.50
   9  -7  -2    3.61    1.50
   9  -7  -2    5.21    1.59
  -1   8  -2   25.61    1.46
  -1   8  -2   28.86    2.05
  -1   8  -2   26.76    1.59
  -1   8  -2   27.74    1.74
  -1   8  -2   20.75    1.81
  -1   8  -2   25.50    1.83
   2  -8   2   49.30    2.81
  -2   8  -2   46.53    2.22
  -2   8  -2   46.12    2.56
  -2   8  -2   49.56    2.66
  -2   8  -2   50.61    2.45
  -2   8  -2   47.83    2.62
  -2   8  -2   46.16    2.56
  -2   8  -2   47.13    2.34
  -3   8   2   40.26    2.38
   3  -8   2   40.29    2.52
  -3   8   2   36.44    2.27
  -3   8   2   40.27    2.21
   3  -8   2   40.99    2.06
  -3   8  -2   43.41    2.45
  -3   8  -2   40.33    2.08
  -3   8  -2   39.22    2.29
  -3   8  -2   37.55    2.22
  -3   8  -2   41.16    2.36
  -3   8  -2   36.13    2.18
  -3   8  -2   41.66    2.19
  -3   8  -2   40.70    2.31
  -4   8   2   18.13    1.70
   4  -8   2   16.45    1.57
   4  -8   2   14.91    1.68
  -4   8   2   16.74    1.84
   4  -8   2   18.99    1.53
  -4   8   2   22.36    1.60
   4  -8   2   19.73    1.90
  -4   8   2   19.53    1.64
  -4   8   2   18.51    1.76
  -4   8   2   18.22    1.81
  -4   8  -2   17.16    1.65
   4  -8  -2   16.63    1.61
  -4   8  -2   15.36    1.70
  -4   8  -2   18.21    1.62
  -4   8  -2   16.59    1.47
  -4   8  -2   16.52    1.72
  -4   8  -2   18.13    1.61
  -4   8  -2   18.51    1.73
  -4   8  -2   17.80    1.65
   5  -8   2    6.79    1.15
  -5   8   2    6.41    1.05
  -5   8   2    7.29    1.40
  -5   8   2    6.88    1.17
  -5   8   2    8.89    1.31
   5  -8   2    7.40    1.27
  -5   8   2    6.83    1.19
  -5   8   2    6.91    1.31
  -5   8  -2    8.14    1.23
  -5   8  -2    9.10    1.31
  -5   8  -2    7.68    1.40
  -5   8  -2    7.71    1.40
   5  -8  -2    9.56    1.31
  -5   8  -2    8.22    1.20
  -5   8  -2    9.08    1.31
  -6   8   2   24.80    2.23
  -6   8   2   30.48    2.17
   6  -8   2   28.86    2.36
  -6   8   2   28.76    2.14
  -6   8   2   24.95    2.19
  -6   8   2   29.71    2.29
  -6   8   2   30.34    2.49
   6  -8   2   31.36    2.32
   6  -8  -2   30.60    2.42
  -6   8  -2   31.46    2.21
  -6   8  -2   25.36    2.26
  -6   8  -2   31.01    2.31
  -6   8  -2   32.46    2.42
   6  -8  -2   30.69    2.51
  -6   8  -2   24.07    2.17
  -6   8  -2   30.27    2.36
  -7   8   2   18.52    2.06
  -7   8   2   20.94    2.03
   7  -8   2   25.92    2.33
   7  -8   2   25.28    2.30
  -7   8   2   24.75    2.14
  -7   8   2   22.52    2.11
  -7   8   2   22.17    2.41
  -7   8   2   23.68    2.16
  -7   8  -2   22.04    2.17
   7  -8  -2   22.04    2.35
  -7   8  -2   23.76    2.14
  -7   8  -2   25.66    2.42
  -7   8  -2   24.24    2.17
  -7   8  -2   21.00    2.29
  -7   8  -2   27.80    2.23
   7  -8  -2   23.71    2.40
  -8   8   2   30.53    2.50
  -8   8   2   29.50    2.55
  -8   8   2   27.44    2.40
  -8   8   2   29.45    2.35
  -8   8   2   32.02    2.66
   8  -8   2   26.00    2.71
  -8   8   2   27.49    2.81
   8  -8   2   27.93    2.91
   8  -8  -2   32.55    2.80
  -8   8  -2   30.52    2.51
   8  -8  -2   25.37    2.68
  -8   8  -2   33.67    2.53
  -8   8  -2   26.74    2.47
  -8   8  -2   26.42    2.72
  -8   8  -2   28.48    2.51
  -8   8  -2   28.38    2.73
   9  -8   2   -2.49    1.17
  -9   8  -2   -2.61    1.20
  -9   8  -2   -1.48    1.19
   9  -8  -2    7.58    2.13
  -9   8  -2   -0.89    1.48
  -2   9  -2    2.78    1.04
  -2   9  -2    1.59    1.08
  -2   9  -2    2.57    0.98
  -2   9  -2    2.20    0.81
  -2   9  -2    3.14    1.13
   3  -9   2   60.94    3.43
  -3   9  -2   62.58    2.95
  -3   9  -2   61.66    3.04
  -3   9  -2   63.13    3.22
  -3   9  -2   61.44    2.89
  -3   9  -2   59.54    3.25
  -3   9  -2   59.24    3.15
  -3   9  -2   62.28    3.23
   4  -9   2    8.96    1.17
  -4   9   2   10.25    1.43
  -4   9   2    8.86    1.51
  -4   9   2    7.58    1.32
  -4   9   2    8.30    1.40
  -4   9   2    8.78    1.52
   4  -9   2    8.73    1.40
  -4   9   2    8.62    1.23
   4  -9  -2   13.30    1.44
  -4   9  -2   11.09    1.31
  -4   9  -2   11.26    1.54
  -4   9  -2   11.13    1.46
  -4   9  -2   10.54    1.42
  -4   9  -2    9.35    1.23
  -4   9  -2   11.19    1.48
  -5   9   2   70.22    3.44
  -5   9   2   73.96    3.58
   5  -9   2   72.22    3.81
  -5   9   2   68.96    3.83
  -5   9   2   69.01    3.66
  -5   9   2   72.08    3.60
   5  -9   2   75.27    3.47
  -5   9   2   72.88    3.70
  -5   9  -2   65.49    3.43
  -5   9  -2   76.65    3.80
  -5   9  -2   74.35    3.62
  -5   9  -2   78.95    3.52
   5  -9  -2   78.41    3.65
  -5   9  -2   70.18    3.73
  -5   9  -2   61.45    3.48
  -6   9   2    0.43    1.26
  -6   9   2    1.18    1.09
  -6   9   2   -0.25    1.08
  -6   9   2    1.73    1.23
   6  -9   2    0.80    1.03
  -6   9   2    0.25    1.06
  -6   9   2    0.63    0.95
   6  -9   2    1.40    1.19
  -6   9  -2    1.09    1.11
  -6   9  -2    1.37    1.25
  -6   9  -2    2.33    1.32
   6  -9  -2    0.55    1.20
  -6   9  -2    0.48    1.13
  -6   9  -2    1.59    1.17
  -6   9  -2    1.24    1.09
   6  -9  -2    2.67    1.29
  -7   9   2    6.74    1.47
  -7   9   2    6.47    1.39
  -7   9   2    5.93    1.70
   7  -9   2    8.68    1.67
  -7   9   2    8.62    1.51
  -7   9   2    7.41    1.42
   7  -9   2    7.01    1.50
  -7   9   2    5.61    1.47
  -7   9  -2    7.23    1.47
   7  -9  -2    7.79    1.68
  -7   9  -2    7.12    1.67
  -7   9  -2    7.82    1.62
  -7   9  -2    7.62    1.58
  -7   9  -2    8.59    1.50
   7  -9  -2    6.61    1.66
  -7   9  -2    6.20    1.41
  -8   9   2    1.45    1.21
  -8   9   2    3.38    1.55
  -8   9   2    0.42    1.23
   8  -9   2    3.46    1.50
   8  -9   2    1.84    1.40
  -8   9   2    2.64    1.25
  -8   9   2    0.17    1.62
  -8   9   2   -0.43    1.23
  -8   9  -2    0.95    1.31
  -8   9  -2    0.49    1.49
  -8   9  -2    1.30    1.29
   8  -9  -2    2.02    1.50
  -8   9  -2    1.57    1.22
   8  -9  -2    2.02    1.55
  -8   9  -2    1.84    1.57
  -8   9  -2    0.90    1.24
  -3  10  -2   37.41    2.63
  -3  10  -2   37.59    2.64
  -3  10  -2   38.15    2.81
  -3  10  -2   37.28    2.37
  -3  10  -2   37.43    2.52
  -4  10  -2    6.88    1.48
  -4  10  -2    7.62    1.28
  -4  10  -2    9.72    1.67
  -4  10  -2    8.23    1.44
  -5  10   2    5.10    1.39
  -5  10   2    5.06    1.15
  -5  10   2    6.26    1.40
  -5  10   2    6.60    1.53
  -5  10   2    7.82    1.62
  -5  10   2    7.33    1.41
  -5  10  -2    8.57    1.61
   5 -10  -2    6.43    1.36
  -5  10  -2    6.12    1.48
  -5  10  -2    6.29    1.30
  -5  10  -2    7.32    1.51
  -6  10   2    1.33    1.45
  -6  10   2    3.94    1.43
  -6  10   2    3.15    1.36
  -6  10   2    2.42    1.26
  -6  10   2    2.21    1.37
  -6  10   2    2.20    1.12
  -6  10  -2    1.58    1.11
   6 -10  -2    2.50    1.44
  -6  10  -2    1.16    1.35
   6 -10  -2    2.76    1.26
  -6  10  -2    3.00    1.36
  -6  10  -2    4.80    1.51
  -7  10   2   24.17    2.45
  -7  10   2   20.73    2.40
  -7  10   2   22.64    2.55
  -7  10   2   25.02    2.46
  -7  10   2   24.27    2.68
  -7  10   2   21.91    2.37
   7 -10  -2   26.84    2.80
  -7  10  -2   26.93    2.58
  -7  10  -2   23.49    2.48
  -7  10  -2   23.30    2.46
   7 -10  -2   27.24    2.68
  -7  10  -2   16.56    2.24
  -8  10   2   17.36    2.32
  -8  10   2   18.85    2.17
  -4  11  -2   20.39    2.24
  -4  11  -2   21.61    2.40
  -4  11  -2   23.42    2.50
  -4  11  -2   22.43    2.14
  -5  11  -2    2.39    1.42
  -5  11  -2    1.09    1.33
  -5  11  -2    1.14    1.16
  -5  11  -2    4.80    1.70
  -6  11   2    1.65    1.48
  -6  11   2    2.84    1.38
  -6  11   2    3.06    1.46
  -6  11  -2    2.52    1.64
   6 -11  -2    1.52    1.55
  -6  11  -2    3.45    1.61
  -1   0   3  119.77    4.04
  -1   0   3  117.29    4.20
   1   0  -3  115.32    4.09
   1   0  -3  119.61    4.19
  -1   0   3  122.61    4.13
   1   0  -3  115.90    4.22
  -2   0   3   34.07    1.34
   2   0  -3   34.77    1.44
   2   0  -3   34.47    1.33
  -2   0   3   34.36    1.33
  -2   0   3   33.61    1.40
   2   0  -3   33.63    1.30
   3   0  -3   33.10    1.56
   3   0  -3   34.73    1.41
  -3   0   3   36.66    1.23
  -3   0   3   35.98    1.28
  -3   0   3   31.59    1.44
  -3   0   3   32.71    1.53
   4   0  -3   47.14    2.17
  -4   0   3   47.91    2.03
  -4   0   3   45.60    2.15
  -5   0   3  139.12    5.38
   0  -1   3  230.20    8.10
   0   1  -3  230.62    8.11
   0   1  -3  229.38    7.21
   0   1  -3  225.41    7.59
   0   1  -3  222.64    8.03
   0   1  -3  239.46    7.78
   0   1  -3  233.63    8.16
   1   1  -3  142.43    5.05
  -1   1   3  147.97    4.94
   1  -1   3  143.46    5.12
   1   1  -3  142.86    5.00
  -1   1   3  148.43    4.82
  -1   1  -3  138.75    5.11
  -1  -1   3  127.44    5.02
  -1   1  -3  139.64    5.08
   1  -1  -3  130.44    4.87
  -2   1   3   46.96    1.76
  -2   1   3   47.91    1.91
  -2   1   3   47.52    1.73
   2   1  -3   46.94    1.92
  -2   1   3   47.69    1.61
  -2   1   3   45.92    1.81
  -2   1   3   46.90    1.67
   2   1  -3   46.42    1.86
  -2  -1   3   49.13    1.85
   2  -1  -3   50.83    1.86
  -2  -1   3   52.48    1.94
  -3   1   3  101.36    3.89
  -3   1   3  103.31    3.53
  -3   1   3  105.29    3.76
  -3   1   3  101.23    3.74
  -3   1   3  101.96    3.63
  -3   1   3  101.46    3.38
   3  -1  -3  106.62    4.02
  -3  -1   3  105.43    3.88
  -4   1   3  164.94    6.16
  -4   1   3  164.58    5.41
  -4   1   3  169.03    5.97
   4  -1  -3  166.46    6.35
  -5   1   3   48.65    1.99
  -5   1   3   46.89    1.93
  -5   1   3   47.94    2.20
  -5   1   3   48.36    2.41
   5  -1  -3   51.97    2.41
  -6   1   3    6.47    0.73
  -6   1   3    5.21    0.66
   0   2  -3  288.32    9.17
   0   2  -3  298.17   10.22
   0   2  -3  295.84    9.90
   0   2  -3  278.88   10.28
   0   2  -3  292.46    9.65
   0   2  -3  300.26   10.36
  -1   2   3   53.99    2.10
   1   2  -3   56.12    1.90
   1   2  -3   54.59    2.05
   1   2  -3   54.93    2.09
   1   2  -3   56.32    2.28
  -1   2   3   55.66    2.20
   1   2  -3   55.01    2.19
   1   2  -3   55.66    1.97
   1  -2   3   52.85    2.22
  -1   2  -3   58.83    2.16
  -1   2  -3   56.53    2.01
  -1  -2   3   59.41    2.26
  -1   2  -3   54.46    2.21
  -1   2  -3   55.65    2.06
  -1   2  -3   57.57    2.08
  -1   2  -3   54.20    2.26
  -1   2  -3   57.96    2.20
   1  -2  -3   55.08    2.12
  -2   2   3   42.16    1.73
   2  -2   3   40.40    1.79
   2   2  -3   43.74    1.73
   2   2  -3   42.68    1.83
  -2   2   3   41.72    1.49
  -2   2   3   41.14    1.52
  -2   2   3   43.12    1.60
  -2   2   3   40.42    1.62
  -2   2   3   43.80    1.59
  -2   2  -3   40.16    1.73
  -2   2  -3   40.93    1.68
  -2   2  -3   39.16    1.76
   2  -2  -3   38.97    1.65
  -2   2  -3   39.19    1.64
  -2  -2   3   40.58    1.78
  -2   2  -3   38.91    1.61
  -2   2  -3   39.00    1.73
  -2   2  -3   38.33    1.69
  -3   2   3   26.60    1.09
  -3   2   3   27.69    1.23
  -3   2   3   25.66    1.33
  -3   2   3   27.40    1.08
  -3   2   3   27.14    1.15
  -3   2   3   27.13    1.14
  -3   2  -3   21.25    1.27
  -3   2  -3   21.36    1.20
  -3   2  -3   23.29    1.20
  -3   2  -3   22.25    1.30
  -4   2   3  170.91    6.00
  -4   2   3  169.66    5.84
  -4   2   3  169.29    6.11
  -4   2   3  168.17    6.32
  -4   2   3  170.33    6.17
  -4   2   3  171.73    5.60
   4  -2  -3  172.10    6.53
  -5   2   3   86.43    3.15
  -5   2   3   83.90    3.68
  -5   2   3   86.86    3.48
  -5   2   3   85.37    3.23
   5  -2  -3   91.14    3.77
  -6   2   3    2.46    0.61
  -6   2   3    2.33    0.91
  -6   2   3    1.77    0.65
  -6   2   3    2.11    0.69
   6  -2  -3    1.91    0.72
  -7   2   3   32.02    1.99
   7  -2  -3   29.13    2.17
   0  -3   3   41.39    1.85
   0   3  -3   42.85    1.80
   0   3  -3   43.52    1.62
   0   3  -3   42.23    1.75
   0   3  -3   44.21    1.75
   0   3  -3   43.38    1.53
   0   3  -3   44.14    1.60
   0   3  -3   41.14    1.89
   1   3  -3   41.14    1.60
   1  -3   3   41.62    1.61
   1   3  -3   41.17    1.61
   1   3  -3   39.60    1.69
   1   3  -3   39.89    1.81
  -1   3  -3   39.74    1.67
  -1   3  -3   40.02    1.67
  -1   3  -3   38.27    1.56
  -1   3  -3   38.53    1.52
  -1   3  -3   37.91    1.68
  -1   3  -3   39.03    1.55
  -1   3  -3   38.32    1.74
  -1  -3   3   35.56    1.75
  -1   3  -3   38.84    1.49
   2  -3   3    0.78    0.37
  -2   3   3    0.90    0.26
   2   3  -3    1.41    0.45
  -2   3   3    0.77    0.28
  -2   3   3    1.18    0.30
   2  -3   3    1.44    0.34
  -2   3   3    1.37    0.40
  -2   3   3    1.30    0.33
  -2   3   3    1.47    0.34
  -2   3  -3    1.97    0.38
  -2   3  -3    2.14    0.38
  -2   3  -3    1.61    0.41
  -2   3  -3    2.24    0.36
  -2   3  -3    1.72    0.36
   2  -3  -3    1.49    0.35
  -2   3  -3    1.27    0.38
  -2   3  -3    1.93    0.39
  -2   3  -3    1.29    0.41
   3  -3   3   86.49    4.02
  -3   3   3   99.12    3.75
   3  -3   3  100.89    3.95
  -3   3   3   99.01    3.73
  -3   3   3  104.67    3.70
  -3   3   3  100.72    3.57
  -3   3   3  104.06    3.92
  -3   3   3  103.68    3.46
  -3   3  -3  100.44    3.92
   3  -3  -3   99.84    3.79
  -3   3  -3  101.48    3.72
  -3   3  -3  103.29    3.85
  -3   3  -3   93.14    3.78
  -3   3  -3  102.25    3.60
  -3   3  -3  100.70    3.90
  -3   3  -3  104.17    3.85
  -3   3  -3  103.82    3.88
  -4   3   3   59.64    2.61
  -4   3   3   56.78    2.23
  -4   3   3   55.01    2.33
  -4   3   3   56.31    2.21
  -4   3   3   56.56    2.40
  -4   3   3   52.92    2.33
  -4   3  -3   54.20    2.49
  -4   3  -3   55.60    2.50
  -4   3  -3   59.35    2.47
  -4   3  -3   59.74    2.44
  -4   3  -3   58.46    2.38
  -4   3  -3   56.80    2.53
   4  -3  -3   60.29    2.64
  -5   3   3   18.48    1.21
  -5   3   3   18.13    1.51
  -5   3   3   18.63    1.17
  -5   3   3   19.66    1.18
  -5   3   3   19.90    1.20
  -5   3   3   18.31    1.27
   5  -3  -3   18.66    1.45
  -6   3   3   18.55    1.31
   6  -3  -3   11.70    1.38
  -7   3   3  127.81    5.39
  -7   3   3  119.28    5.01
   7  -3  -3  122.04    5.39
  -8   3   3   12.21    1.64
  -8   3   3    7.64    1.10
   8  -3  -3    3.38    1.08
   0   4  -3  434.38   13.62
   0  -4   3  423.91   15.36
   0   4  -3  422.05   15.37
   0   4  -3  434.56   15.25
   0   4  -3  429.30   14.73
   0   4  -3  433.85   14.31
   0   4  -3  429.14   15.16
   0   4  -3  449.16   14.46
   1   4  -3   93.02    3.47
   1   4  -3   91.58    3.59
   1   4  -3   91.78    3.43
   1  -4   3   93.75    3.63
   1   4  -3   92.13    3.73
   1  -4   3   96.44    3.26
  -1   4  -3   88.23    3.51
  -1   4  -3   87.54    3.53
  -1  -4   3   88.92    3.69
  -1   4  -3   89.36    3.23
  -1   4  -3   91.61    3.30
  -1   4  -3   93.16    3.31
  -1   4  -3   82.87    3.60
  -1   4  -3   91.63    3.23
  -1   4  -3   89.68    3.47
   2  -4   3   14.09    1.01
  -2   4   3   14.73    0.92
  -2   4   3   13.83    0.87
  -2   4   3   14.92    1.00
  -2   4   3   15.14    0.98
   2  -4   3   12.53    0.89
  -2   4  -3   14.72    1.00
  -2   4  -3   15.74    0.96
  -2   4  -3   16.18    1.07
  -2   4  -3   15.78    0.92
  -2   4  -3   14.68    1.07
  -2   4  -3   15.66    0.86
  -2   4  -3   15.56    0.98
   2  -4  -3   14.66    0.91
  -2   4  -3   14.75    1.00
  -3   4   3   75.82    3.13
  -3   4   3   76.10    2.98
  -3   4   3   76.15    2.85
  -3   4   3   77.76    2.80
   3  -4   3   77.76    3.12
   3  -4   3   76.85    3.18
  -3   4   3   75.07    2.78
  -3   4   3   78.84    2.99
  -3   4   3   77.53    2.99
   3  -4  -3   77.17    3.03
  -3   4  -3   72.97    3.02
  -3   4  -3   75.31    2.95
  -3   4  -3   72.23    2.94
  -3   4  -3   75.19    3.13
  -3   4  -3   74.03    3.06
  -3   4  -3   75.22    3.09
  -3   4  -3   75.93    3.12
  -3   4  -3   71.17    2.90
  -4   4   3  252.06    8.91
  -4   4   3  259.31    8.88
  -4   4   3  248.26    8.28
  -4   4   3  252.01    9.11
   4  -4   3  255.53    9.57
  -4   4   3  251.09    8.65
   4  -4   3  249.99    9.29
  -4   4   3  254.59    9.21
  -4   4  -3  244.16    8.97
  -4   4  -3  260.06    9.15
  -4   4  -3  253.27    9.26
   4  -4  -3  247.37    9.04
  -4   4  -3  258.83    9.30
  -4   4  -3  253.50    8.45
  -4   4  -3  258.62    8.82
  -4   4  -3  247.64    9.04
  -4   4  -3  257.47    9.19
  -5   4   3   52.78    2.40
  -5   4   3   52.71    2.27
  -5   4   3   53.66    2.37
  -5   4   3   53.96    2.36
  -5   4   3   52.91    2.65
  -5   4   3   55.18    2.27
  -5   4  -3   51.17    2.42
  -5   4  -3   52.69    2.51
   5  -4  -3   50.99    2.59
   5  -4  -3   48.24    2.44
  -5   4  -3   52.40    2.54
  -5   4  -3   50.93    2.55
  -5   4  -3   47.09    2.37
  -5   4  -3   51.20    2.44
  -6   4   3   12.15    1.40
  -6   4   3   10.06    1.13
  -6   4   3   13.32    1.25
  -6   4   3   12.93    1.52
  -6   4   3   12.08    1.18
  -6   4   3   11.64    1.30
   6  -4  -3   13.96    1.51
  -7   4   3   97.27    4.18
  -7   4   3  101.71    3.93
  -7   4   3   94.09    4.48
   7  -4  -3   91.85    4.47
  -8   4   3   84.34    4.24
  -8   4   3   78.84    3.83
   8  -4  -3   75.89    4.03
  -9   4   3   -1.01    1.32
  -9   4   3    0.12    0.40
   9  -4  -3   -0.03    0.48
   0   5  -3   13.92    0.82
   0   5  -3   14.05    0.98
   0   5  -3   14.35    1.14
   0   5  -3   12.97    1.00
   0   5  -3   13.59    0.70
   0   5  -3   12.46    0.87
   0   5  -3   13.32    1.03
   0  -5   3   12.20    1.09
   1  -5   3  105.73    3.81
   1  -5   3  105.44    4.23
   1   5  -3  100.81    4.01
   1   5  -3  108.82    4.23
   1   5  -3   98.14    4.04
   1   5  -3  106.23    4.37
  -1   5  -3  105.04    4.07
  -1  -5   3  109.00    4.36
  -1   5  -3  106.60    4.15
  -1   5  -3  106.59    4.12
  -1   5  -3  107.66    3.86
  -1   5  -3  107.67    3.89
  -1   5  -3  106.36    3.75
  -1   5  -3  106.56    4.25
  -1   5  -3  104.82    3.77
  -2   5   3  103.37    4.08
  -2   5   3  102.45    4.09
   2  -5   3  101.13    4.21
   2  -5   3   98.45    3.86
  -2   5   3   99.67    3.96
   2  -5   3  106.65    4.15
  -2   5   3   97.54    4.13
  -2   5  -3  113.14    3.86
  -2   5  -3  107.93    4.17
  -2   5  -3  102.39    4.19
  -2   5  -3  124.29    4.21
  -2   5  -3  105.39    3.95
  -2   5  -3  107.12    3.87
   2  -5  -3  105.57    4.02
  -2   5  -3  103.35    4.11
  -2   5  -3  112.21    3.95
   3  -5   3  131.66    4.95
  -3   5   3  126.96    4.66
  -3   5   3  129.58    4.84
  -3   5   3  128.97    4.89
   3  -5   3  118.36    5.02
  -3   5   3  132.39    4.81
   3  -5   3  128.98    4.74
  -3   5   3  133.82    5.02
  -3   5   3  126.42    4.54
  -3   5  -3  126.07    4.92
  -3   5  -3  128.14    4.75
  -3   5  -3  134.40    5.05
  -3   5  -3  129.34    4.99
  -3   5  -3  122.16    4.58
  -3   5  -3  126.00    4.72
  -3   5  -3  128.34    4.84
   3  -5  -3  128.92    4.85
  -3   5  -3  129.14    4.95
   4  -5   3   45.16    2.28
   4  -5   3   45.04    2.20
  -4   5   3   45.61    2.02
  -4   5   3   46.34    2.34
  -4   5   3   42.37    2.08
  -4   5   3   42.50    2.10
  -4   5   3   44.45    2.11
  -4   5   3   43.23    2.03
  -4   5  -3   45.27    2.13
  -4   5  -3   45.55    2.12
  -4   5  -3   43.28    2.16
  -4   5  -3   45.23    2.26
  -4   5  -3   46.45    2.15
   4  -5  -3   41.42    2.14
  -4   5  -3   43.92    2.15
  -4   5  -3   42.60    2.14
  -4   5  -3   44.29    2.23
   5  -5   3   72.71    3.34
  -5   5   3   66.51    2.92
  -5   5   3   67.88    3.32
  -5   5   3   72.27    2.93
  -5   5   3   67.85    3.02
  -5   5   3   64.54    2.96
  -5   5   3   70.43    3.03
  -5   5  -3   70.40    3.03
  -5   5  -3   71.77    3.03
  -5   5  -3   64.45    3.07
  -5   5  -3   69.19    3.07
   5  -5  -3   67.40    3.31
  -5   5  -3   72.24    3.03
  -5   5  -3   64.24    3.13
   5  -5  -3   69.54    3.14
  -5   5  -3   71.74    3.22
  -5   5  -3   71.22    3.17
  -6   5   3   53.17    3.00
  -6   5   3   51.51    2.53
  -6   5   3   50.16    2.65
  -6   5   3   53.82    2.58
  -6   5   3   51.36    2.56
  -6   5   3   53.52    2.57
  -6   5  -3   56.50    2.76
   6  -5  -3   51.41    2.72
   6  -5  -3   51.29    2.89
  -6   5  -3   53.26    2.77
  -6   5  -3   53.97    2.69
  -6   5  -3   55.73    2.60
  -6   5  -3   53.54    2.79
  -6   5  -3   59.32    2.90
  -7   5   3   44.10    2.83
  -7   5   3   44.29    2.34
  -7   5   3   42.72    2.51
  -7   5   3   39.83    2.34
  -7   5   3   44.96    2.44
  -7   5   3   40.52    2.28
   7  -5  -3   40.29    2.55
   7  -5  -3   40.96    2.69
  -8   5   3   47.22    3.26
  -8   5   3   47.34    2.83
   8  -5  -3   46.23    3.10
  -9   5   3   16.08    1.92
  -9   5   3   17.12    2.28
   9  -5  -3   16.59    2.24
   0  -6   3   11.34    1.18
   0   6  -3    9.67    0.97
   0   6  -3   10.33    0.70
   0   6  -3    8.88    1.04
   0   6  -3   10.02    1.03
   0   6  -3    9.05    1.12
   0   6  -3    9.60    0.92
   0   6  -3   10.68    0.83
   1  -6   3   60.96    2.79
  -1   6  -3   55.31    2.36
  -1   6  -3   56.58    2.37
  -1   6  -3   57.85    2.60
  -1   6  -3   55.70    2.73
  -1   6  -3   58.02    2.62
  -1   6  -3   58.38    2.28
  -1   6  -3   58.00    2.64
   2  -6   3    0.86    0.62
   2  -6   3    1.23    0.41
  -2   6  -3    2.80    0.69
  -2   6  -3    3.13    0.66
  -2   6  -3    2.97    0.57
  -2   6  -3    3.32    0.60
  -2   6  -3    2.05    0.51
  -2   6  -3    2.72    0.74
  -2   6  -3    2.26    0.72
  -2   6  -3    3.17    0.69
  -3   6   3   13.08    1.15
   3  -6   3   12.65    1.25
  -3   6   3   12.75    1.09
  -3   6   3   15.12    1.27
  -3   6   3   12.73    1.15
  -3   6   3   13.92    1.37
   3  -6   3   12.10    1.18
  -3   6   3   14.01    1.16
   3  -6   3   12.19    1.07
   3  -6   3   13.30    1.31
  -3   6  -3   16.96    1.10
  -3   6  -3   14.91    1.18
  -3   6  -3   14.99    1.32
   3  -6  -3   15.74    1.19
  -3   6  -3   15.34    1.28
  -3   6  -3   15.39    1.38
  -3   6  -3   16.25    1.25
  -3   6  -3   14.58    1.23
  -3   6  -3   16.49    1.27
  -4   6   3   24.36    1.57
  -4   6   3   25.46    1.51
   4  -6   3   24.91    1.57
   4  -6   3   26.07    1.77
  -4   6   3   26.47    1.64
  -4   6   3   26.36    1.83
   4  -6   3   23.98    1.70
  -4   6   3   24.48    1.65
  -4   6   3   22.71    1.59
   4  -6   3   26.46    1.70
  -4   6  -3   24.33    1.61
  -4   6  -3   29.20    1.74
  -4   6  -3   28.09    1.65
   4  -6  -3   25.22    1.69
  -4   6  -3   26.25    1.70
  -4   6  -3   27.52    1.62
  -4   6  -3   27.67    1.71
  -4   6  -3   27.39    1.62
  -4   6  -3   27.10    1.82
  -5   6   3   66.40    2.92
  -5   6   3   64.10    2.83
  -5   6   3   65.07    2.80
  -5   6   3   64.66    3.18
   5  -6   3   64.69    3.14
   5  -6   3   68.13    3.03
  -5   6   3   64.43    2.89
  -5   6   3   61.91    2.88
  -5   6  -3   65.77    3.01
  -5   6  -3   60.52    2.85
   5  -6  -3   59.04    2.95
  -5   6  -3   58.77    2.96
  -5   6  -3   61.99    2.85
  -5   6  -3   58.89    2.84
  -5   6  -3   53.21    2.82
  -5   6  -3   52.40    2.81
  -5   6  -3   61.83    3.03
  -6   6   3    8.89    1.25
  -6   6   3    8.25    1.44
   6  -6   3    9.84    1.41
  -6   6   3    9.25    1.21
  -6   6   3   10.51    1.18
  -6   6   3    8.55    1.20
  -6   6   3   10.37    1.16
  -6   6  -3   10.13    1.26
   6  -6  -3   11.52    1.41
   6  -6  -3    7.28    1.26
  -6   6  -3    9.79    1.38
  -6   6  -3    9.07    1.30
  -6   6  -3   10.01    1.29
  -6   6  -3   10.61    1.30
  -6   6  -3    9.48    1.37
  -7   6   3    2.23    1.10
  -7   6   3    2.61    0.94
  -7   6   3    3.82    1.01
  -7   6   3    2.45    0.95
  -7   6   3    3.20    1.07
  -7   6   3    0.93    1.28
  -7   6  -3    3.56    1.05
  -7   6  -3    3.34    1.15
  -7   6  -3    3.07    1.19
   7  -6  -3    2.28    1.29
   7  -6  -3    3.10    1.17
  -7   6  -3    3.64    1.22
  -7   6  -3    2.58    1.17
  -8   6   3   31.22    2.83
  -8   6   3   33.78    2.41
   8  -6  -3   29.95    2.58
  -9   6   3   29.34    2.47
  -9   6   3   28.83    3.01
   9  -6  -3   22.75    2.54
   9  -6  -3   25.45    2.64
   0   7  -3   20.76    1.52
   0  -7   3   18.35    1.64
   0   7  -3   19.47    1.45
   0   7  -3   19.92    1.72
   0   7  -3   19.25    1.53
   1  -7   3   32.38    2.07
  -1   7  -3   33.43    1.90
  -1   7  -3   33.47    2.09
  -1   7  -3   31.29    1.89
  -1   7  -3   32.13    1.98
  -1   7  -3   30.40    1.67
  -1   7  -3   31.70    1.54
  -1   7  -3   32.27    1.77
   2  -7   3    1.27    0.48
   2  -7   3    1.41    0.81
  -2   7  -3    1.05    0.55
  -2   7  -3    0.88    0.77
  -2   7  -3    0.49    0.70
  -2   7  -3    0.82    0.60
  -2   7  -3    1.14    0.66
  -2   7  -3    0.50    0.54
  -2   7  -3    1.12    0.65
  -2   7  -3    0.81    0.72
   3  -7   3   25.80    1.70
  -3   7   3   28.39    1.83
  -3   7   3   25.06    1.86
  -3   7   3   26.34    1.70
   3  -7   3   23.18    1.47
   3  -7   3   24.15    1.81
   3  -7   3   24.94    1.67
  -3   7   3   25.39    1.68
   3  -7  -3   26.14    1.64
  -3   7  -3   24.21    1.72
  -3   7  -3   25.06    1.67
  -3   7  -3   24.91    1.52
  -3   7  -3   25.37    1.74
  -3   7  -3   24.23    1.66
  -3   7  -3   26.28    1.59
  -3   7  -3   24.01    1.72
  -3   7  -3   26.94    1.83
  -4   7   3   33.52    2.07
  -4   7   3   36.23    1.98
   4  -7   3   36.24    2.07
   4  -7   3   32.82    2.10
  -4   7   3   34.90    2.28
  -4   7   3   33.59    2.03
  -4   7   3   36.85    2.17
  -4   7   3   34.87    1.99
   4  -7   3   35.80    1.97
   4  -7   3   36.80    2.23
  -4   7  -3   34.43    2.17
  -4   7  -3   37.20    2.30
  -4   7  -3   34.51    2.02
  -4   7  -3   33.39    2.03
  -4   7  -3   34.44    2.17
  -4   7  -3   35.83    1.98
   4  -7  -3   35.59    2.08
  -4   7  -3   36.56    2.08
  -4   7  -3   35.60    2.06
  -5   7   3   14.79    1.54
  -5   7   3   15.94    1.59
   5  -7   3   12.95    1.66
   5  -7   3   15.46    1.56
  -5   7   3   14.76    1.75
  -5   7   3   15.06    1.55
   5  -7   3   13.96    1.54
   5  -7   3   13.66    1.49
  -5   7   3   13.82    1.39
  -5   7   3   17.04    1.57
  -5   7  -3   15.95    1.53
   5  -7  -3   14.71    1.67
  -5   7  -3   15.64    1.62
  -5   7  -3   15.99    1.55
  -5   7  -3   15.73    1.52
  -5   7  -3   15.26    1.70
  -5   7  -3   13.47    1.61
  -5   7  -3   15.47    1.42
  -5   7  -3   14.16    1.61
  -6   7   3    4.10    1.09
  -6   7   3    3.46    1.05
  -6   7   3    3.71    0.94
   6  -7   3    4.52    1.11
   6  -7   3    4.03    1.18
  -6   7   3    4.16    0.97
  -6   7   3    3.93    1.30
  -6   7   3    3.90    1.05
  -6   7  -3    3.36    1.00
  -6   7  -3    2.80    1.03
  -6   7  -3    3.53    1.12
  -6   7  -3    2.30    1.01
  -6   7  -3    3.35    1.12
   6  -7  -3    2.61    1.18
  -6   7  -3    2.85    1.23
   6  -7  -3    2.43    1.12
  -7   7   3    8.89    1.67
  -7   7   3    9.64    1.35
  -7   7   3    8.20    1.47
  -7   7   3    7.90    1.39
  -7   7   3    9.31    1.29
  -7   7   3    9.13    1.36
   7  -7  -3   11.79    1.67
  -7   7  -3   11.03    1.53
  -7   7  -3   12.83    1.68
   7  -7  -3   11.72    1.79
  -7   7  -3   11.81    1.71
  -7   7  -3    7.09    1.22
  -7   7  -3   12.41    1.51
  -7   7  -3   12.57    1.62
  -9   7   3    4.93    1.45
  -9   7   3    3.80    1.84
   9  -7  -3    2.31    1.50
   9  -7  -3    3.65    1.43
   1  -8   3    8.45    1.34
  -1   8  -3   10.66    1.12
  -1   8  -3    9.44    1.20
  -1   8  -3    9.20    1.19
  -1   8  -3    7.82    1.32
  -1   8  -3   10.22    1.34
  -1   8  -3   10.09    1.17
   2  -8   3   17.32    1.83
  -2   8  -3   19.48    1.56
  -2   8  -3   14.79    1.70
  -2   8  -3   14.60    1.55
  -2   8  -3   19.09    1.41
  -2   8  -3   16.15    1.71
  -2   8  -3   16.14    1.56
   3  -8   3   15.49    1.71
  -3   8  -3   14.67    1.46
  -3   8  -3   13.35    1.49
  -3   8  -3   13.64    1.44
  -3   8  -3   15.47    1.50
  -3   8  -3   14.46    1.58
  -3   8  -3   15.64    1.53
  -3   8  -3   14.33    1.43
  -3   8  -3   14.25    1.73
  -4   8   3   91.64    3.89
   4  -8   3   93.89    4.05
   4  -8   3   92.64    3.91
  -4   8   3  101.41    4.18
   4  -8   3   87.75    4.18
   4  -8   3   92.08    4.30
  -4   8   3   94.37    4.02
  -4   8   3   95.40    4.16
  -4   8   3   97.23    3.94
  -4   8   3   91.48    4.32
  -4   8  -3   93.28    3.93
  -4   8  -3   94.77    4.15
  -4   8  -3   90.06    4.21
  -4   8  -3   89.53    3.96
  -4   8  -3   90.56    3.95
  -4   8  -3   88.37    4.20
   4  -8  -3   94.55    4.05
  -4   8  -3   90.08    4.10
  -4   8  -3   91.47    4.05
  -5   8   3    6.65    1.30
   5  -8   3    6.48    1.28
  -5   8   3    6.87    1.09
   5  -8   3    6.39    1.11
  -5   8   3    8.56    1.28
  -5   8   3    7.51    1.31
  -5   8   3    7.69    1.42
  -5   8   3    7.21    1.21
  -5   8  -3    5.75    1.26
  -5   8  -3    5.53    1.18
  -5   8  -3    6.04    1.12
  -5   8  -3    5.37    1.12
  -5   8  -3    6.28    1.28
   5  -8  -3    8.11    1.27
  -5   8  -3    6.55    1.20
  -6   8   3   10.65    1.56
   6  -8   3   10.99    1.46
  -6   8   3   11.26    1.48
  -6   8   3    9.66    1.29
  -6   8   3   11.18    1.74
   6  -8   3   11.89    1.60
  -6   8   3   10.34    1.56
  -6   8   3    9.58    1.42
  -6   8  -3   12.50    1.54
   6  -8  -3   12.87    1.73
   6  -8  -3   11.69    1.66
  -6   8  -3   12.32    1.70
  -6   8  -3   14.04    1.75
  -6   8  -3   16.69    1.93
  -6   8  -3   13.12    1.56
  -6   8  -3   12.95    1.59
  -7   8   3   23.56    2.06
  -7   8   3   20.88    2.15
  -7   8   3   24.96    2.12
  -7   8   3   21.89    2.44
   7  -8   3   20.71    2.31
   7  -8   3   23.33    2.23
  -7   8   3   22.72    2.05
  -7   8   3   22.70    2.16
  -7   8  -3   23.69    2.32
  -7   8  -3   22.14    2.10
   7  -8  -3   21.08    2.37
   7  -8  -3   24.61    2.38
  -7   8  -3   20.18    2.20
  -7   8  -3   20.19    2.03
  -7   8  -3   23.62    2.27
  -7   8  -3   22.58    2.21
  -8   8   3   26.09    2.75
   8  -8   3   23.72    2.53
  -8   8   3   22.93    2.40
  -8   8  -3   26.71    2.42
   8  -8  -3   24.00    2.63
  -8   8  -3   23.90    2.43
  -8   8  -3   23.36    2.50
  -8   8  -3   25.44    2.51
  -8   8  -3   24.73    2.60
   8  -8  -3   21.52    2.61
  -1   9  -3   31.00    2.42
  -1   9  -3   29.96    2.21
  -1   9  -3   30.50    2.22
   2  -9   3   50.88    3.24
  -2   9  -3   54.63    3.12
  -2   9  -3   54.62    3.03
  -2   9  -3   59.09    2.83
  -2   9  -3   59.73    3.12
  -2   9  -3   58.82    3.22
  -2   9  -3   57.90    2.93
   3  -9   3   53.84    3.10
  -3   9  -3   44.13    2.61
  -3   9  -3   47.29    2.75
  -3   9  -3   49.06    2.77
  -3   9  -3   45.07    2.70
  -3   9  -3   44.92    2.87
  -3   9  -3   44.74    2.47
  -4   9   3   46.88    2.82
   4  -9   3   51.17    3.03
  -4   9   3   41.69    2.67
   4  -9   3   47.26    2.75
  -4   9  -3   46.69    2.90
  -4   9  -3   47.40    2.83
  -4   9  -3   51.36    2.79
  -4   9  -3   53.79    2.95
  -4   9  -3   48.99    2.78
  -4   9  -3   48.30    2.66
  -5   9   3   16.98    2.01
  -5   9   3   16.29    1.94
  -5   9   3   18.31    2.05
  -5   9   3   18.26    1.97
  -5   9   3   18.40    1.76
  -5   9   3   19.68    1.97
  -5   9  -3   17.88    1.82
  -5   9  -3   17.56    1.95
  -5   9  -3   17.11    1.92
   5  -9  -3   18.88    1.92
  -5   9  -3   14.47    1.77
  -6   9   3   15.42    1.99
  -6   9   3   13.25    1.74
  -6   9   3   13.14    1.76
  -6   9   3   12.66    1.62
  -6   9   3   13.08    1.53
  -6   9   3   12.31    1.68
  -6   9  -3   16.42    1.90
   6  -9  -3   17.56    1.93
  -6   9  -3   14.84    1.71
   6  -9  -3   14.71    1.97
  -6   9  -3   15.59    1.89
  -6   9  -3   15.40    1.81
  -7   9   3   42.50    3.34
  -7   9   3   43.89    2.96
  -7   9   3   43.32    2.97
  -7   9   3   40.37    2.78
  -7   9   3   43.43    2.96
  -7   9   3   40.70    2.88
  -7   9  -3   41.62    2.98
  -7   9  -3   41.69    2.94
  -7   9  -3   45.54    2.97
  -7   9  -3   48.26    3.18
   7  -9  -3   47.26    3.09
   7  -9  -3   46.81    3.27
  -8   9   3   16.23    2.36
  -8   9  -3   14.63    2.05
  -8   9  -3   15.10    2.14
  -2  10  -3   34.56    2.52
  -2  10  -3   31.74    2.48
  -2  10  -3   33.36    2.34
  -2  10  -3   32.14    2.18
  -2  10  -3   32.74    2.43
   3 -10   3   28.39    2.53
  -3  10  -3   28.88    2.34
  -3  10  -3   31.11    2.60
  -3  10  -3   33.75    2.46
  -3  10  -3   29.78    2.45
  -3  10  -3   29.66    2.32
  -3  10  -3   32.48    2.21
  -4  10  -3   23.86    2.07
  -4  10  -3   25.19    2.21
  -4  10  -3   25.71    2.41
  -4  10  -3   26.27    2.40
  -5  10   3   21.90    2.24
  -5  10   3   23.15    2.35
  -5  10  -3   24.22    2.29
  -5  10  -3   26.15    2.49
  -5  10  -3   25.11    2.51
  -5  10  -3   21.18    2.12
  -6  10   3    7.50    1.36
  -6  10   3    9.34    1.73
  -6  10   3    8.77    1.84
  -6  10   3    8.25    1.60
  -6  10   3    7.47    1.56
  -6  10  -3    5.31    1.50
  -6  10  -3    3.34    1.52
   6 -10  -3    7.97    1.75
  -6  10  -3    6.38    1.46
  -6  10  -3    8.65    1.75
   6 -10  -3    7.07    1.53
  -7  10   3   10.62    1.91
  -7  10   3   10.20    1.81
  -7  10   3   12.15    2.08
  -7  10   3   10.55    1.75
  -7  10   3    9.03    1.55
   7 -10  -3   15.21    2.06
   7 -10  -3    9.32    2.04
  -7  10  -3   10.55    1.79
  -7  10  -3    8.09    1.92
  -3  11  -3    8.55    1.57
  -3  11  -3    8.59    1.39
  -3  11  -3    8.10    1.62
  -3  11  -3    8.67    1.67
  -3  11  -3    9.48    1.86
  -4  11  -3    3.90    1.16
  -4  11  -3    3.02    1.38
  -4  11  -3    3.40    1.38
  -4  11  -3    4.62    1.62
  -5  11  -3    2.48    1.61
  -5  11  -3    2.75    1.29
  -5  11  -3    1.90    1.52
  -5  11  -3    5.54    1.88
  -1   0   4  272.68    9.15
   1   0  -4  274.04    9.38
  -1   0   4  261.37    8.94
   1   0  -4  265.41    9.09
  -1   0   4  268.54    9.34
   1   0  -4  255.25    9.32
  -2   0   4    1.60    0.30
   2   0  -4    1.35    0.24
  -2   0   4    2.16    0.29
   2   0  -4    1.15    0.24
  -2   0   4    1.50    0.24
   2   0  -4    2.12    0.25
  -2   0   4    1.93    0.27
   3   0  -4   22.78    1.07
  -3   0   4   24.01    1.15
   3   0  -4   24.89    1.25
  -3   0   4   23.76    1.25
  -4   0   4  608.67   21.06
  -4   0   4  638.02   18.94
  -4   0   4  620.66   20.65
   4   0  -4  577.32   21.19
   4   0  -4  570.31   21.84
  -4   0   4  642.98   19.98
  -5   0   4  272.07    9.87
  -5   0   4  271.82    9.23
  -6   0   4    6.37    1.01
   0   1  -4  280.60    8.62
   0   1  -4  279.02    9.08
   0   1  -4  281.04    9.75
   0  -1   4  260.43    9.69
   0   1  -4  271.59    9.69
   1   1  -4    0.81    0.26
  -1   1   4    1.15    0.21
   1  -1   4    0.92    0.34
   1   1  -4    0.93    0.22
  -1   1  -4    0.60    0.27
  -1   1  -4    0.52    0.24
  -1  -1   4    0.66    0.24
   1  -1  -4    0.46    0.18
  -2   1   4  135.39    4.76
   2   1  -4  135.31    4.89
  -2   1   4  138.26    4.75
   2   1  -4  135.07    4.98
   2   1  -4  135.90    4.96
  -2   1   4  137.12    4.88
  -2  -1   4  137.14    4.70
   2  -1  -4  133.63    4.76
  -2  -1   4  136.15    4.79
   2  -1  -4  134.39    4.81
  -2  -1   4  135.56    4.94
  -3   1   4  103.03    3.65
  -3   1   4  102.43    3.30
  -3   1   4  102.27    3.85
  -3   1   4  102.58    3.55
  -3   1   4  103.17    3.72
   3   1  -4  105.50    3.86
  -3   1   4  104.15    3.45
   3  -1  -4   95.39    3.96
  -3  -1   4   95.31    3.80
  -4   1   4  169.18    6.31
  -4   1   4  169.23    5.50
  -4   1   4  168.46    6.11
   4   1  -4  161.14    6.30
  -4   1   4  171.80    5.76
  -4  -1   4  175.96    6.29
   4  -1  -4  178.38    6.53
  -5   1   4   20.48    1.30
  -5   1   4   20.71    1.12
  -5   1   4   21.50    1.51
  -5   1   4   21.57    1.09
   5  -1  -4   19.51    1.38
  -6   1   4   63.99    2.84
  -6   1   4   59.63    3.06
   6  -1  -4   61.48    3.04
   0   2  -4   13.67    0.71
   0   2  -4   13.88    0.66
   0   2  -4   13.32    0.84
   0   2  -4   13.48    0.78
   0  -2   4   14.73    0.84
   0   2  -4   13.52    0.66
   0   2  -4   14.25    0.72
   1  -2   4  231.36    7.89
   1   2  -4  224.04    7.81
   1   2  -4  230.31    7.91
   1   2  -4  228.24    7.43
   1   2  -4  233.86    6.88
   1   2  -4  231.91    7.67
   1   2  -4  229.42    7.23
  -1   2  -4  212.73    7.37
  -1   2  -4  211.72    7.86
  -1   2  -4  206.77    7.78
  -1  -2   4  200.13    7.84
  -1   2  -4  204.48    7.89
  -1   2  -4  206.91    7.54
  -1   2  -4  209.40    7.01
  -2   2   4   16.12    0.77
   2   2  -4   17.23    0.99
   2   2  -4   16.17    0.71
  -2   2   4   17.13    0.76
  -2   2   4   14.75    0.92
   2   2  -4   15.78    0.70
  -2   2   4   16.17    0.83
   2   2  -4   15.69    0.86
   2  -2   4   15.50    1.03
  -2  -2   4   13.52    0.89
  -2   2  -4   14.52    0.96
  -2   2  -4   14.74    0.92
  -2   2  -4   15.76    0.94
   2  -2  -4   15.54    0.84
  -2   2  -4   14.01    0.86
  -2  -2   4   14.73    0.76
  -2   2  -4   14.30    0.87
  -2   2  -4   15.96    0.96
  -3   2   4   90.19    3.22
  -3   2   4   89.63    3.29
   3   2  -4   91.42    3.59
  -3   2   4   89.39    3.01
  -3   2   4   86.62    3.32
  -3   2   4   84.84    3.47
  -3   2   4   88.91    3.12
   3  -2  -4   90.36    3.39
  -3  -2   4   91.90    3.39
  -4   2   4    9.97    0.86
  -4   2   4    9.57    0.71
  -4   2   4   10.09    1.02
  -4   2   4   10.31    0.69
  -4   2   4    8.38    0.71
  -4   2   4    9.89    0.67
   4  -2  -4   12.96    1.00
  -5   2   4  167.16    5.62
  -5   2   4  166.06    6.22
  -5   2   4  150.75    5.93
  -5   2   4  168.28    5.40
   5  -2  -4  153.00    6.32
  -6   2   4    4.41    1.06
  -6   2   4    5.78    0.91
   6  -2  -4    4.41    0.91
  -7   2   4    5.21    1.29
  -7   2   4    5.40    1.02
   7  -2  -4    7.41    1.22
  -8   2   4    0.97    1.00
   0   3  -4   18.41    1.00
   0   3  -4   19.05    0.96
   0   3  -4   18.58    1.11
   0   3  -4   17.84    0.93
   0  -3   4   18.54    1.06
   0   3  -4   16.69    0.85
   0   3  -4   17.84    0.84
   1  -3   4    7.21    0.76
   1   3  -4    7.64    0.67
   1   3  -4    6.97    0.49
   1   3  -4    7.78    0.59
   1   3  -4    8.69    0.64
   1   3  -4    8.04    0.84
   1   3  -4    7.66    0.52
  -1   3  -4   10.05    0.74
  -1   3  -4   10.52    0.54
  -1   3  -4   10.61    0.71
  -1   3  -4   11.02    0.76
  -1  -3   4   11.66    0.79
  -1   3  -4   10.83    0.83
  -1   3  -4   10.67    0.66
  -1   3  -4   10.55    0.72
   2  -3   4   35.68    1.75
  -2   3   4   40.65    1.74
   2   3  -4   39.60    1.55
  -2   3   4   40.57    1.62
   2   3  -4   39.89    1.54
  -2   3   4   39.95    1.58
   2   3  -4   38.24    1.86
   2   3  -4   38.76    1.70
  -2   3   4   39.49    1.59
  -2   3  -4   35.69    1.60
  -2  -3   4   35.28    1.76
  -2   3  -4   35.59    1.56
  -2   3  -4   34.94    1.69
  -2   3  -4   31.71    1.64
   2  -3  -4   35.16    1.60
  -2   3  -4   33.21    1.68
  -2   3  -4   36.43    1.59
  -2   3  -4   35.33    1.74
   3  -3   4    5.98    0.80
   3   3  -4    3.33    0.71
  -3   3   4    5.72    0.60
  -3   3   4    6.94    0.62
  -3   3   4    6.33    0.59
  -3   3   4    6.76    0.68
  -3   3   4    6.20    0.57
  -3   3   4    6.58    0.79
  -3   3  -4    5.86    0.68
  -3   3  -4    6.90    0.78
  -3   3  -4    6.17    0.75
  -3   3  -4    5.60    0.70
  -3   3  -4    5.55    0.67
  -3   3  -4    6.35    0.76
  -3   3  -4    5.36    0.64
   3  -3  -4    5.62    0.69
  -4   3   4  105.46    4.26
  -4   3   4  109.93    4.03
  -4   3   4  109.09    3.83
  -4   3   4  105.96    3.70
  -4   3   4  109.83    3.96
  -4   3   4  108.54    4.06
   4  -3  -4   98.83    4.10
  -5   3   4    1.29    0.47
  -5   3   4    1.28    0.48
  -5   3   4    1.44    0.61
  -5   3   4    2.44    0.87
  -5   3   4    1.21    0.51
  -5   3   4    1.32    0.57
   5  -3  -4    2.34    0.71
  -6   3   4   44.13    2.24
  -6   3   4   36.75    2.40
   6  -3  -4   41.74    2.39
  -7   3   4    5.53    1.08
  -7   3   4    2.58    1.25
   7  -3  -4    4.82    1.10
  -8   3   4   96.29    4.31
  -8   3   4   91.44    4.60
   8  -3  -4   91.74    4.62
   0   4  -4  133.27    4.80
   0   4  -4  133.12    4.41
   0   4  -4  132.89    4.89
   0  -4   4  123.96    5.05
   0   4  -4  130.65    4.98
   0   4  -4  130.48    5.09
   0   4  -4  134.12    4.49
   0   4  -4  133.05    4.58
   1   4  -4  188.26    6.36
   1   4  -4  198.83    7.22
   1  -4   4  172.60    6.75
   1  -4   4  194.70    7.14
   1   4  -4  195.74    7.38
   1   4  -4  197.05    6.93
   1   4  -4  199.73    7.10
   1   4  -4  180.00    6.64
  -1   4  -4  202.65    6.75
  -1   4  -4  201.04    7.31
  -1   4  -4  203.85    6.75
  -1   4  -4  202.39    7.17
  -1   4  -4  205.10    6.82
  -1   4  -4  198.10    6.47
  -1   4  -4  198.35    6.98
  -1  -4   4  203.82    7.37
  -1   4  -4  198.64    7.20
  -2   4   4    1.22    0.43
   2  -4   4    1.36    0.40
   2   4  -4    0.86    0.32
  -2   4   4    1.17    0.42
   2  -4   4    1.33    0.53
   2   4  -4    0.57    0.58
   2   4  -4    1.42    0.45
  -2   4   4    1.34    0.54
  -2   4   4    1.48    0.38
  -2   4  -4    0.40    0.36
  -2   4  -4    0.57    0.41
  -2   4  -4    0.34    0.32
  -2   4  -4    0.50    0.46
   2  -4  -4    0.58    0.37
  -2  -4   4    0.76    0.49
  -2   4  -4    0.37    0.40
  -2   4  -4    0.76    0.41
  -2   4  -4    0.83    0.49
  -2   4  -4    0.53    0.46
  -3   4   4  175.67    5.93
  -3   4   4  180.76    6.17
  -3   4   4  175.30    6.37
  -3   4   4  187.92    6.35
  -3   4   4  187.98    6.63
   3  -4   4  152.27    6.78
  -3   4   4  180.38    6.47
   3  -4   4  185.91    6.70
  -3   4  -4  175.93    6.68
  -3   4  -4  185.27    6.63
  -3   4  -4  158.22    6.36
  -3   4  -4  178.57    6.52
  -3   4  -4  182.50    6.08
   3  -4  -4  170.30    6.46
  -3   4  -4  181.09    6.30
  -3   4  -4  180.17    6.68
  -3   4  -4  181.36    6.47
  -4   4   4  101.52    3.87
  -4   4   4   96.28    3.77
  -4   4   4   99.58    4.07
  -4   4   4  100.61    3.65
  -4   4   4   98.76    3.57
   4  -4   4   96.92    4.16
  -4   4   4   96.90    3.82
  -4   4  -4   98.45    3.96
  -4   4  -4  101.03    4.00
  -4   4  -4   98.51    4.05
  -4   4  -4   99.37    3.78
   4  -4  -4  100.20    3.95
  -4   4  -4  101.03    3.88
  -4   4  -4   94.10    3.96
  -4   4  -4   98.66    4.04
  -5   4   4  164.86    5.97
  -5   4   4  155.42    6.21
  -5   4   4  165.73    5.52
  -5   4   4  161.08    5.96
  -5   4   4  163.92    5.68
  -5   4   4  167.26    5.86
  -5   4  -4  130.15    6.08
   5  -4  -4  157.99    6.38
   5  -4  -4  162.16    6.05
  -6   4   4    3.30    0.89
  -6   4   4    2.72    1.09
   6  -4  -4    2.48    0.92
   6  -4  -4    3.66    0.98
  -7   4   4   28.78    2.43
  -7   4   4   29.04    2.06
   7  -4  -4   30.08    2.17
  -8   4   4   20.44    1.98
  -8   4   4   23.98    2.43
   8  -4  -4   21.67    2.05
  -9   4   4   33.32    2.45
   9  -4  -4   30.46    2.77
   0   5  -4   37.63    1.43
   0   5  -4   35.99    1.57
   0   5  -4   36.36    1.82
   0   5  -4   36.19    1.99
   0  -5   4   36.19    1.92
   0   5  -4   36.67    1.83
   0   5  -4   36.87    1.60
   0   5  -4   36.02    1.76
   1  -5   4   60.31    2.76
   1   5  -4   61.82    2.69
   1   5  -4   60.57    2.89
   1  -5   4   57.11    2.28
   1   5  -4   60.73    2.58
   1   5  -4   58.59    2.54
   1  -5   4   60.64    2.49
  -1   5  -4   61.65    2.63
  -1   5  -4   62.78    2.36
  -1   5  -4   62.98    2.45
  -1   5  -4   63.05    2.68
  -1   5  -4   59.97    2.77
  -1  -5   4   59.91    2.82
  -1   5  -4   62.55    2.32
  -1   5  -4   60.93    2.64
  -1   5  -4   63.04    2.44
   2  -5   4    4.95    0.66
   2  -5   4    5.26    0.81
   2  -5   4    4.84    0.59
   2  -5   4    4.78    0.78
  -2   5  -4    5.72    0.63
  -2   5  -4    5.58    0.62
  -2   5  -4    4.30    0.70
  -2   5  -4    5.28    0.79
  -2   5  -4    4.88    0.65
  -2   5  -4    5.18    0.81
  -2   5  -4    5.00    0.72
  -2   5  -4    5.06    0.74
  -3   5   4  152.05    5.48
   3  -5   4  147.68    5.68
  -3   5   4  152.90    5.71
   3  -5   4  145.30    5.75
  -3   5   4  146.74    5.55
  -3   5   4  147.36    5.48
  -3   5  -4  143.98    5.38
  -3   5  -4  147.89    5.47
  -3   5  -4  151.91    5.42
   3  -5  -4  145.42    5.52
  -3   5  -4  147.55    5.60
  -3   5  -4  147.00    5.64
  -3   5  -4  146.41    5.24
  -3   5  -4  146.80    5.69
  -3   5  -4  144.65    5.72
  -4   5   4   38.79    1.90
  -4   5   4   38.90    2.19
   4  -5   4   37.53    2.11
  -4   5   4   38.61    1.92
  -4   5   4   38.34    1.97
  -4   5   4   37.12    1.86
   4  -5   4   37.85    2.21
  -4   5   4   39.41    1.83
  -4   5  -4   38.99    2.03
  -4   5  -4   39.42    2.04
  -4   5  -4   39.62    2.06
  -4   5  -4   33.90    1.95
  -4   5  -4   36.78    1.96
   4  -5  -4   39.80    2.01
  -4   5  -4   42.21    2.02
  -4   5  -4   38.86    2.10
  -4   5  -4   39.74    2.12
  -5   5   4    8.26    1.02
  -5   5   4    7.45    1.05
  -5   5   4    7.45    0.89
  -5   5   4    8.02    1.01
  -5   5   4    8.62    1.06
  -5   5   4    8.04    1.26
  -5   5  -4    4.80    0.91
  -5   5  -4    9.55    1.17
  -5   5  -4    9.37    1.17
  -5   5  -4    8.01    1.03
  -5   5  -4    8.19    1.12
  -5   5  -4    8.58    1.16
  -5   5  -4    8.20    1.05
   5  -5  -4    8.80    1.20
   5  -5  -4    8.89    1.17
  -6   5   4    0.83    0.72
  -6   5   4    0.38    1.04
  -6   5   4    0.48    0.81
  -6   5   4    0.52    0.72
   6  -5  -4    0.11    0.84
  -6   5  -4    0.75    0.88
   6  -5  -4    0.98    1.00
  -6   5  -4    0.19    0.60
  -6   5  -4   -1.13    0.68
  -6   5  -4    0.48    0.70
  -6   5  -4    0.56    0.80
  -6   5  -4    1.11    0.82
  -7   5   4  142.55    5.62
  -7   5   4  132.87    5.93
   7  -5  -4  140.26    5.99
   7  -5  -4  131.52    5.70
  -8   5   4   25.54    2.61
  -8   5   4   20.24    1.94
   8  -5  -4   21.75    2.25
   8  -5  -4   22.83    2.13
  -9   5   4    1.73    1.62
  -9   5   4    1.83    1.19
   9  -5  -4    1.47    1.31
   9  -5  -4    1.72    1.27
 -10   5   4   -0.66    1.55
  10  -5  -4   -0.83    1.34
   0   6  -4  136.14    5.32
   0   6  -4  132.70    5.15
   0  -6   4  138.48    5.47
   0   6  -4  140.22    5.23
   0   6  -4  130.70    4.85
   0   6  -4  136.09    5.49
   0   6  -4  128.65    4.70
   1  -6   4   86.20    3.89
   1   6  -4   84.27    3.67
   1   6  -4   87.87    3.69
   1   6  -4   82.65    4.00
   1   6  -4   89.38    3.84
  -1   6  -4   99.09    3.49
  -1  -6   4   94.01    4.04
  -1   6  -4   94.30    3.81
  -1   6  -4   90.84    3.74
  -1   6  -4   93.37    3.75
  -1   6  -4   94.75    3.51
  -1   6  -4   94.51    3.93
   2  -6   4    4.15    0.66
   2  -6   4    3.75    0.52
   2  -6   4    4.07    0.86
  -2   6  -4    2.48    0.70
  -2   6  -4    1.43    0.73
  -2   6  -4    3.18    0.82
  -2   6  -4    2.13    0.54
  -2   6  -4    2.37    0.72
  -2   6  -4    2.32    0.53
  -2   6  -4    2.70    0.68
  -2   6  -4    2.72    0.62
   3  -6   4   30.15    1.55
   3  -6   4   30.28    1.95
  -3   6   4   29.73    1.70
   3  -6   4   27.71    1.73
  -3   6   4   31.09    1.78
  -3   6   4   33.56    1.75
  -3   6   4   31.77    1.96
   3  -6   4   30.04    1.82
  -3   6  -4   28.57    1.82
  -3   6  -4   27.70    1.82
  -3   6  -4   30.41    1.91
   3  -6  -4   28.94    1.68
  -3   6  -4   29.63    1.64
  -3   6  -4   28.71    1.78
  -3   6  -4   31.17    1.80
  -3   6  -4   28.71    1.59
  -3   6  -4   30.36    1.71
  -4   6   4  105.92    4.02
  -4   6   4  104.51    4.20
  -4   6   4  109.27    4.25
   4  -6   4  104.06    4.39
   4  -6   4  103.54    4.46
  -4   6   4  105.90    4.51
   4  -6   4   99.61    4.11
  -4   6   4  101.79    4.06
  -4   6   4  105.27    4.23
  -4   6  -4   99.83    4.33
  -4   6  -4   99.45    4.10
  -4   6  -4  105.58    4.25
  -4   6  -4  111.45    4.20
   4  -6  -4  100.32    4.23
  -4   6  -4  106.57    4.43
  -4   6  -4  107.37    4.40
  -4   6  -4  104.88    4.30
  -4   6  -4  105.90    4.18
   5  -6   4   55.38    2.89
  -5   6   4   52.55    2.48
  -5   6   4   52.52    2.57
  -5   6   4   53.47    2.51
   5  -6   4   51.47    2.74
  -5   6   4   52.17    2.85
  -5   6   4   53.58    2.42
  -5   6   4   51.47    2.54
  -5   6  -4   48.89    2.61
   5  -6  -4   49.77    2.63
  -5   6  -4   51.34    2.60
  -5   6  -4   49.51    2.66
  -5   6  -4   49.43    2.53
  -5   6  -4   52.86    2.63
  -5   6  -4   51.42    2.60
  -5   6  -4   52.08    2.71
  -5   6  -4   47.87    2.66
  -6   6   4    9.85    1.24
  -6   6   4   12.30    1.61
  -6   6   4   11.70    1.38
  -6   6   4   11.24    1.36
  -6   6   4   10.24    1.19
  -6   6   4    8.97    1.27
  -6   6  -4   10.22    1.38
  -6   6  -4   11.53    1.39
  -6   6  -4   11.01    1.48
   6  -6  -4    8.94    1.37
   6  -6  -4   10.39    1.44
  -6   6  -4   11.02    1.38
  -6   6  -4    9.92    1.42
  -6   6  -4    8.42    1.25
  -7   6   4    7.48    1.58
  -7   6   4    5.59    1.23
   7  -6  -4    5.90    1.29
  -7   6  -4   -0.57    0.88
   7  -6  -4    9.36    1.54
  -7   6  -4    0.69    0.98
  -7   6  -4   -0.79    0.86
  -8   6   4   30.59    2.79
  -8   6   4   27.68    2.31
   8  -6  -4   25.06    2.57
   8  -6  -4   25.94    2.36
  -9   6   4    7.39    1.93
  -9   6   4    6.58    1.49
   9  -6  -4    5.74    1.56
   9  -6  -4    5.67    1.56
   0   7  -4   57.92    3.06
   0   7  -4   56.69    2.78
   0   7  -4   59.60    2.79
   0  -7   4   59.34    3.05
   0   7  -4   57.94    2.48
   0   7  -4   59.42    2.51
   0   7  -4   59.12    2.85
   1  -7   4    3.15    0.99
  -1   7  -4    2.62    0.88
  -1   7  -4    1.96    0.71
  -1   7  -4    1.91    0.77
  -1   7  -4    3.29    0.80
  -1   7  -4    3.29    0.94
  -1   7  -4    2.02    0.61
   2  -7   4    7.06    1.11
  -2   7  -4    5.74    0.85
  -2   7  -4    5.80    0.95
  -2   7  -4    5.64    0.92
  -2   7  -4    6.54    1.07
  -2   7  -4    6.77    1.00
  -2   7  -4    5.35    1.05
   3  -7   4   33.72    2.02
   3  -7   4   30.19    2.08
  -3   7  -4   33.62    2.14
  -3   7  -4   31.34    1.86
  -3   7  -4   32.37    1.99
  -3   7  -4   32.42    2.06
  -3   7  -4   32.63    2.04
  -3   7  -4   30.55    1.92
  -4   7   4   33.10    2.21
  -4   7   4   32.15    1.97
  -4   7   4   30.95    1.95
  -4   7   4   35.24    2.06
   4  -7   4   30.66    2.00
   4  -7   4   30.78    2.09
  -4   7  -4   29.25    2.06
  -4   7  -4   32.89    1.89
  -4   7  -4   27.51    1.90
  -4   7  -4   28.27    1.95
  -4   7  -4   27.48    1.88
   4  -7  -4   28.51    1.93
  -4   7  -4   29.39    1.91
  -4   7  -4   27.04    1.92
  -4   7  -4   28.44    1.99
  -5   7   4    9.53    1.30
  -5   7   4   10.25    1.16
   5  -7   4   11.85    1.49
   5  -7   4   10.77    1.28
   5  -7   4   11.90    1.51
  -5   7   4    9.02    1.24
  -5   7   4    9.83    1.54
  -5   7   4    9.26    1.31
  -5   7   4    9.94    1.24
   5  -7   4   10.22    1.49
  -5   7  -4    9.03    1.27
   5  -7  -4    9.60    1.34
  -5   7  -4    9.21    1.38
  -5   7  -4    9.13    1.35
  -5   7  -4    8.73    1.20
  -5   7  -4    7.93    1.33
  -5   7  -4    9.58    1.27
  -5   7  -4    8.73    1.23
  -5   7  -4    8.70    1.30
  -6   7   4    8.44    1.32
  -6   7   4    8.74    1.53
  -6   7   4    9.70    1.25
   6  -7   4    8.09    1.25
  -6   7   4    8.62    1.12
   6  -7   4    4.11    1.20
  -6   7   4    7.74    1.29
  -6   7   4    9.10    1.31
  -6   7  -4    7.95    1.33
   6  -7  -4    7.89    1.43
   6  -7  -4    7.00    1.38
  -6   7  -4    7.14    1.17
  -6   7  -4    8.76    1.32
  -6   7  -4    6.93    1.36
  -6   7  -4    8.75    1.48
  -6   7  -4    7.53    1.24
  -7   7   4   42.18    2.65
  -7   7   4   37.88    2.91
   7  -7  -4   37.83    2.83
  -7   7  -4   41.39    2.78
   7  -7  -4   39.02    2.78
  -7   7  -4   40.36    2.74
  -7   7  -4   39.12    2.72
  -7   7  -4   44.05    2.74
  -7   7  -4   40.67    2.70
  -8   7   4   13.48    2.03
  -8   7   4   12.98    1.72
   8  -7  -4   10.32    1.81
  -9   7   4    4.77    1.47
  -9   7   4    4.00    1.94
   9  -7  -4    3.70    1.58
   9  -7  -4    3.85    1.44
   0   8  -4   71.24    3.43
   0   8  -4   74.65    3.53
   0   8  -4   74.03    3.70
   0  -8   4   70.77    3.70
   0   8  -4   73.47    3.42
   1  -8   4  102.07    4.72
  -1   8  -4   99.05    4.08
  -1   8  -4  105.20    4.46
  -1   8  -4  111.23    4.74
  -1   8  -4   94.60    4.44
  -1   8  -4  108.16    4.52
  -1   8  -4  105.00    4.09
   2  -8   4    2.36    1.01
  -2   8  -4    0.58    0.96
  -2   8  -4    1.80    0.91
  -2   8  -4    0.71    0.68
  -2   8  -4    0.11    0.88
  -2   8  -4    0.16    0.76
  -2   8  -4    1.59    0.85
   3  -8   4   49.74    2.95
   3  -8   4   52.09    2.76
  -3   8  -4   47.83    2.82
  -3   8  -4   51.87    2.64
  -3   8  -4   52.28    2.83
  -3   8  -4   51.31    2.56
  -3   8  -4   51.47    2.79
  -3   8  -4   52.70    2.74
  -4   8   4   44.79    2.79
  -4   8   4   42.84    2.59
  -4   8   4   45.86    2.64
  -4   8   4   43.20    2.50
   4  -8   4   44.31    2.56
   4  -8   4   43.43    2.71
  -4   8  -4   47.84    2.58
  -4   8  -4   48.80    2.76
  -4   8  -4   44.21    2.67
  -4   8  -4   48.78    2.65
   4  -8  -4   45.24    2.60
  -4   8  -4   48.28    2.52
  -4   8  -4   46.08    2.61
  -5   8   4   72.72    3.80
  -5   8   4   76.37    3.62
  -5   8   4   73.38    3.38
   5  -8   4   79.05    3.80
  -5   8   4   74.44    3.34
  -5   8   4   75.73    3.50
   5  -8   4   73.52    3.58
  -5   8   4   75.27    3.52
  -5   8  -4   67.55    3.45
  -5   8  -4   72.75    3.51
  -5   8  -4   69.15    3.61
  -5   8  -4   71.03    3.56
  -5   8  -4   70.61    3.41
  -5   8  -4   66.41    3.61
   5  -8  -4   71.66    3.53
  -6   8   4    5.95    1.28
  -6   8   4    5.64    1.19
  -6   8   4    2.92    1.00
  -6   8   4    6.16    1.30
  -6   8   4    4.65    1.21
  -6   8   4    5.10    1.51
  -6   8  -4    3.75    1.17
  -6   8  -4    4.57    1.28
   6  -8  -4    3.81    1.32
   6  -8  -4    4.08    1.32
  -6   8  -4    4.97    1.22
  -6   8  -4    5.75    1.45
  -7   8   4   12.08    1.92
  -7   8   4    9.64    1.57
  -7   8  -4   10.72    1.61
  -7   8  -4   13.00    1.77
  -7   8  -4   11.92    1.79
   7  -8  -4    9.89    1.73
  -7   8  -4   12.87    1.65
   7  -8  -4    7.84    1.62
  -8   8   4   14.10    2.22
  -8   8  -4    5.22    1.38
  -8   8  -4    5.66    1.23
  -8   8  -4    3.97    1.57
  -8   8  -4    4.28    1.40
   1  -9   4   11.35    1.79
  -1   9  -4   10.08    1.14
  -1   9  -4    9.45    1.28
  -1   9  -4    9.44    1.43
   2  -9   4   69.74    3.89
  -2   9  -4   78.42    3.71
  -2   9  -4   71.91    3.70
  -2   9  -4   76.32    3.82
  -2   9  -4   76.65    3.37
  -2   9  -4   73.41    3.67
  -2   9  -4   79.51    3.46
   3  -9   4    6.77    1.45
   3  -9   4    5.79    1.31
  -3   9  -4    6.49    1.29
  -3   9  -4    7.36    1.35
  -3   9  -4    9.05    1.39
  -3   9  -4    6.86    1.38
  -3   9  -4    7.69    1.26
  -3   9  -4    8.32    1.20
   4  -9   4   13.77    1.65
   4  -9   4   15.52    1.95
  -4   9  -4   15.54    1.86
  -4   9  -4   15.08    1.74
  -4   9  -4   15.42    1.79
  -4   9  -4   14.16    1.70
  -4   9  -4   13.96    1.55
  -4   9  -4   19.22    2.04
  -5   9   4    5.66    1.58
  -5   9   4    8.09    1.51
  -5   9   4    6.40    1.39
  -5   9   4    6.90    1.36
  -5   9  -4    4.93    1.23
   5  -9  -4    6.73    1.38
  -5   9  -4    5.56    1.39
  -5   9  -4    6.01    1.48
  -5   9  -4    6.28    1.41
  -6   9   4   48.20    3.32
  -6   9   4   51.64    3.08
  -6   9   4   49.08    3.06
  -6   9   4   51.87    2.86
  -6   9   4   52.24    3.10
  -6   9  -4   48.46    3.01
   6  -9  -4   51.10    3.40
  -6   9  -4   48.39    3.06
  -6   9  -4   44.70    3.08
   6  -9  -4   52.85    3.21
  -6   9  -4   45.82    3.10
  -7   9   4    2.26    1.56
  -7   9   4    1.70    1.35
   7  -9  -4    2.32    1.52
  -7   9  -4    1.22    1.23
  -7   9  -4    1.85    1.44
   7  -9  -4    4.65    1.54
  -7   9  -4    2.39    1.34
  -7   9  -4    1.42    1.32
   2 -10   4   -1.12    1.18
  -2  10  -4    0.34    1.17
  -2  10  -4    1.16    1.07
  -2  10  -4    0.58    1.02
  -2  10  -4    2.08    1.28
  -2  10  -4    0.55    0.79
  -2  10  -4    1.86    1.14
   3 -10   4    3.68    1.57
   3 -10   4    5.58    1.49
  -3  10  -4    7.30    1.48
  -3  10  -4    5.34    1.38
  -3  10  -4    6.89    1.37
  -3  10  -4    6.93    1.53
  -3  10  -4    7.05    1.41
  -3  10  -4    6.37    1.22
   4 -10   4   49.51    3.08
   4 -10   4   52.20    3.43
  -4  10  -4   50.19    3.08
  -4  10  -4   46.84    3.21
  -4  10  -4   52.21    2.91
  -4  10  -4   49.23    3.04
  -4  10  -4   49.92    3.09
  -4  10  -4   49.70    3.18
  -5  10  -4   13.01    1.91
  -5  10  -4   11.49    1.60
  -5  10  -4   14.86    2.05
  -5  10  -4   12.88    1.85
  -6  10   4    0.52    1.25
  -6  10   4    3.26    1.44
  -6  10   4    2.37    1.42
  -6  10   4    4.67    1.65
  -6  10  -4    2.05    1.27
   6 -10  -4    1.50    1.57
  -6  10  -4    3.25    1.44
  -6  10  -4    3.63    1.44
   6 -10  -4    3.63    1.48
  -6  10  -4    2.94    1.38
  -2  11  -4   -0.12    1.19
   3 -11   4   12.36    1.97
  -3  11  -4   12.04    1.55
  -3  11  -4   11.95    1.79
  -3  11  -4   13.15    1.92
  -3  11  -4   15.52    1.87
  -3  11  -4   14.61    2.05
  -4  11  -4    2.57    1.17
  -4  11  -4    1.83    1.37
  -4  11  -4    2.57    1.40
  -4  11  -4    0.88    1.47
  -5  11  -4    0.14    1.40
  -5  11  -4   -2.35    1.05
  -5  11  -4    1.13    1.32
  -5  11  -4   -0.70    1.28
  -1   0   5  486.44   16.96
  -1   0   5  524.22   17.72
   1   0  -5  509.99   17.67
   1   0  -5  509.21   17.74
  -2   0   5  485.57   16.61
  -2   0   5  482.19   16.35
   2   0  -5  482.38   16.60
  -2   0   5  481.91   16.06
   2   0  -5  455.05   16.67
   2   0  -5  480.97   16.28
  -3   0   5  274.79    9.61
  -3   0   5  270.53    9.42
   3   0  -5  274.68    9.63
  -3   0   5  274.25    9.62
   3   0  -5  276.12    9.68
   3   0  -5  278.34   10.02
  -3   0   5  274.05    9.70
  -4   0   5   10.84    1.03
   4   0  -5   11.38    0.91
  -4   0   5   10.68    0.86
  -5   0   5  125.83    4.77
   5   0  -5  125.37    5.08
  -5   0   5  125.12    4.98
  -6   0   5   92.92    4.08
  -7   0   5   -1.34    0.80
   0   1  -5  326.87   10.30
   0   1  -5  303.34   11.01
   0  -1   5  292.60   11.01
   0   1  -5  306.80   11.06
   0   1  -5  324.11    9.78
   1   1  -5  148.16    5.47
  -1   1   5  153.92    5.20
   1   1  -5  146.99    5.40
   1   1  -5  152.09    4.94
  -1   1  -5  131.75    5.58
  -1   1  -5  144.01    5.51
  -1  -1   5  161.22    5.06
  -1  -1   5  154.23    5.44
   2   1  -5   21.08    0.97
  -2   1   5   22.46    1.16
   2   1  -5   24.45    1.09
  -2   1   5   22.74    1.07
   2   1  -5   22.84    1.18
   2   1  -5   24.00    1.07
  -2   1   5   22.61    0.92
  -2  -1   5   24.50    1.03
  -2  -1   5   23.61    1.01
   2  -1  -5   21.34    1.08
  -2  -1   5   23.08    1.13
   2  -1  -5   23.39    0.99
  -3   1   5  155.89    5.56
  -3   1   5  161.89    5.77
   3   1  -5  163.25    5.81
  -3   1   5  162.44    5.60
   3   1  -5  154.00    5.90
   3   1  -5  163.38    5.73
  -3  -1   5  155.37    5.56
  -3  -1   5  154.91    5.80
  -3  -1   5  155.36    5.68
   3  -1  -5  155.52    5.66
   4   1  -5  193.17    6.84
  -4   1   5  187.65    6.65
  -4   1   5  186.34    6.85
  -4  -1   5  176.48    6.80
   4  -1  -5  188.43    7.09
  -5   1   5   63.04    2.74
  -5   1   5   61.01    2.90
  -5  -1   5   65.75    2.90
   5  -1  -5   64.82    2.94
  -6   1   5   12.71    1.25
  -6   1   5   15.58    1.57
   6  -1  -5   12.77    1.31
   0   2  -5   24.93    1.25
   0   2  -5   25.45    1.14
   0   2  -5   27.33    1.35
   0  -2   5   25.22    1.31
   0   2  -5   26.26    1.17
   0   2  -5   26.79    1.08
   0   2  -5   26.76    1.08
   1   2  -5  112.75    3.68
   1   2  -5  114.15    3.99
   1   2  -5  113.07    4.35
   1  -2   5  111.24    4.39
   1   2  -5  107.45    4.24
   1   2  -5  112.76    3.85
   1   2  -5  113.64    4.11
  -1   2  -5  111.75    3.85
  -1   2  -5  117.72    4.35
  -1   2  -5  120.35    4.32
  -1   2  -5  118.22    4.21
  -1   2  -5  121.67    4.42
  -1   2  -5  111.65    4.01
  -2   2   5   29.39    1.34
  -2   2   5   31.35    1.27
   2  -2   5   28.32    1.65
   2   2  -5   30.75    1.40
   2   2  -5   27.73    1.50
  -2   2   5   30.25    1.26
  -2   2   5   31.93    1.49
   2   2  -5   30.17    1.20
  -2  -2   5   32.76    1.23
  -2  -2   5   33.76    1.49
   2  -2  -5   31.50    1.37
  -2   2  -5   27.16    1.36
  -2   2  -5   33.15    1.61
  -2   2  -5   33.32    1.56
  -2   2  -5   25.94    1.37
  -3   2   5  109.86    4.00
  -3   2   5  109.62    4.22
   3   2  -5  109.22    4.32
   3   2  -5  109.38    4.19
  -3   2   5  110.93    3.91
  -3   2   5  106.96    4.05
  -3  -2   5  110.99    4.07
  -3  -2   5  114.72    4.30
   3  -2  -5  113.14    4.13
  -4   2   5    6.33    0.54
  -4   2   5    5.85    0.59
  -4   2   5    5.51    0.71
  -4   2   5    7.24    0.91
   4   2  -5    5.72    0.80
   4  -2  -5    8.37    0.89
  -4  -2   5    6.06    0.75
   4  -2  -5    6.70    0.76
  -5   2   5   24.29    1.70
  -5   2   5   24.53    1.49
   5  -2  -5   25.42    1.63
  -6   2   5    6.31    0.96
  -6   2   5    5.67    1.17
   6  -2  -5    6.85    1.08
  -7   2   5   43.51    2.83
  -7   2   5   44.99    2.51
   7  -2  -5   49.38    2.73
  -8   2   5    0.92    0.53
  -8   2   5    0.25    1.26
   8  -2  -5   -0.06    0.56
   0   3  -5  567.33   20.28
   0   3  -5  577.57   18.08
   0   3  -5  580.55   19.04
   0  -3   5  590.93   20.27
   0   3  -5  575.95   20.17
   0   3  -5  586.54   19.53
   0   3  -5  573.40   20.40
   1   3  -5   42.12    1.54
   1   3  -5   41.67    1.50
   1  -3   5   40.64    1.92
   1   3  -5   42.12    1.68
   1   3  -5   41.93    1.96
   1   3  -5   43.28    1.69
   1   3  -5   36.73    1.79
  -1   3  -5   41.12    1.79
  -1   3  -5   41.46    1.56
  -1  -3   5   43.55    1.94
  -1   3  -5   37.91    1.64
  -1   3  -5   36.81    1.66
  -1   3  -5   39.32    1.86
  -1   3  -5   40.90    1.79
  -1   3  -5   40.31    1.94
  -2   3   5   23.08    1.23
   2   3  -5   23.96    1.16
   2   3  -5   24.33    1.14
   2   3  -5   25.12    1.50
  -2   3   5   25.05    1.40
  -2   3   5   23.95    1.18
   2  -3   5   23.33    1.48
  -2   3   5   24.30    1.25
   2   3  -5   24.34    1.32
  -2   3  -5   28.65    1.31
   2  -3  -5   26.26    1.27
  -2   3  -5   26.42    1.41
  -2   3  -5   27.10    1.21
  -2   3  -5   27.33    1.38
  -2   3  -5   28.23    1.37
  -2   3  -5   26.36    1.46
  -2  -3   5   26.27    1.08
  -2   3  -5   28.98    1.33
  -2  -3   5   26.38    1.42
  -3   3   5   15.28    1.17
  -3   3   5   17.66    1.03
  -3   3   5   16.39    0.94
  -3   3   5   17.09    0.90
   3   3  -5   14.92    1.25
   3  -3   5   16.38    1.33
  -3  -3   5   12.15    0.87
  -3   3  -5   16.82    1.10
  -3   3  -5   16.34    1.18
  -3   3  -5   13.41    1.15
  -3   3  -5   17.13    1.09
  -3   3  -5   16.82    1.20
   3  -3  -5   15.56    1.03
  -3   3  -5   13.34    1.08
  -4   3   5  293.13    9.90
  -4   3   5  300.62   10.13
  -4   3   5  288.42   10.27
  -4   3   5  296.86    9.46
  -4   3   5  296.76   10.43
  -4   3   5  292.38   10.58
   4  -3  -5  291.77   10.44
  -5   3   5   67.84    3.19
  -5   3   5   66.85    2.94
   5  -3  -5   68.97    3.02
   5  -3  -5   70.34    3.20
  -6   3   5    7.88    1.34
  -6   3   5    8.36    1.11
   6  -3  -5   12.39    1.48
   6  -3  -5   10.58    1.29
  -7   3   5   46.12    2.56
  -7   3   5   46.83    3.01
   7  -3  -5   44.70    2.71
  -8   3   5   43.90    3.05
  -8   3   5   44.33    2.70
   8  -3  -5   45.03    2.88
  -9   3   5   11.37    1.94
   0  -4   5  172.44    6.38
   0   4  -5  162.55    5.53
   0   4  -5  168.48    6.16
   0   4  -5  166.73    6.25
   0   4  -5  168.23    6.38
   0   4  -5  168.54    6.01
   0   4  -5  167.32    5.77
   1   4  -5  195.95    6.47
   1   4  -5  201.97    7.04
   1   4  -5  202.51    7.36
   1   4  -5  200.22    6.77
   1  -4   5  210.34    6.87
   1   4  -5  210.79    7.23
   1  -4   5  198.53    7.38
   1   4  -5  206.07    7.55
  -1   4  -5  195.13    7.35
  -1   4  -5  199.25    6.89
  -1   4  -5  200.28    6.60
  -1   4  -5  192.47    7.45
  -1   4  -5  197.95    6.86
  -1   4  -5  195.80    7.12
  -1  -4   5  191.09    7.44
  -1   4  -5  193.89    7.30
   2   4  -5   42.76    1.93
   2   4  -5   44.00    1.78
   2   4  -5   40.80    2.14
   2  -4   5   42.35    2.01
  -2   4   5   39.19    1.81
   2   4  -5   43.35    1.75
  -2  -4   5   35.75    1.97
  -2   4  -5   37.64    1.75
  -2   4  -5   36.40    1.97
  -2   4  -5   36.24    1.65
  -2   4  -5   36.64    1.76
  -2   4  -5   36.05    1.85
  -2   4  -5   36.15    1.88
  -2   4  -5   35.51    1.86
   3  -4   5  142.19    5.54
  -3   4   5  147.03    5.21
   3   4  -5  138.73    5.66
  -3   4   5  135.66    5.20
  -3   4   5  134.93    5.12
  -3   4   5  144.78    5.43
  -3   4  -5  142.96    5.16
  -3   4  -5  140.86    5.43
  -3   4  -5  141.53    5.50
   3  -4  -5  142.78    5.26
  -3   4  -5  131.46    5.28
  -3   4  -5  144.63    5.44
  -3   4  -5  140.13    5.21
  -3   4  -5  141.42    4.98
  -4   4   5   61.77    2.73
  -4   4   5   65.04    2.57
  -4   4   5   60.11    2.93
  -4   4   5   60.76    2.64
  -4   4   5   62.00    2.53
  -4   4   5   63.41    2.65
  -4   4  -5   67.28    2.98
  -4   4  -5   65.04    3.00
  -4   4  -5   71.24    2.88
  -4   4  -5   64.59    2.77
   4  -4  -5   64.70    2.80
  -4   4  -5   65.66    2.96
  -4   4  -5   63.57    2.82
  -4   4  -5   69.19    2.94
  -5   4   5   90.73    3.65
  -5   4   5   86.60    3.86
   5  -4  -5   82.12    3.66
   5  -4  -5   89.70    3.92
  -6   4   5   36.20    2.12
  -6   4   5   33.96    2.37
   6  -4  -5   36.69    2.24
   6  -4  -5   34.46    2.20
  -7   4   5   50.43    3.16
  -7   4   5   53.54    2.81
   7  -4  -5   50.81    2.85
   7  -4  -5   50.29    2.97
  -8   4   5   31.73    2.30
  -8   4   5   31.72    2.76
   8  -4  -5   26.75    2.36
   8  -4  -5   28.05    2.49
  -9   4   5    5.24    1.78
  -9   4   5    5.51    1.40
   9  -4  -5    3.90    1.46
   9  -4  -5    4.14    1.36
   0   5  -5   96.20    4.14
   0   5  -5   99.38    3.51
   0   5  -5   98.39    4.00
   0   5  -5   99.98    3.90
   0  -5   5  101.16    4.12
   0   5  -5   99.30    3.86
   0   5  -5   97.67    3.60
   1   5  -5  164.67    6.01
   1   5  -5  153.76    5.43
   1   5  -5  161.63    5.75
   1   5  -5  165.07    5.85
   1   5  -5  160.38    5.25
   1   5  -5  163.23    6.23
   1  -5   5  165.96    6.12
  -1  -5   5  157.01    6.14
  -1   5  -5  153.39    6.07
  -1   5  -5  148.87    5.76
  -1   5  -5  152.33    5.52
  -1   5  -5  141.42    5.90
  -1   5  -5  148.61    5.88
  -1   5  -5  151.75    5.34
   2   5  -5   69.18    2.97
   2  -5   5   68.44    2.97
   2   5  -5   67.26    2.78
   2   5  -5   66.54    3.22
   2   5  -5   69.51    2.77
  -2   5  -5   62.84    2.87
  -2   5  -5   65.35    2.88
  -2   5  -5   64.92    2.67
  -2   5  -5   63.17    2.86
  -2  -5   5   64.31    3.09
  -2   5  -5   63.40    2.67
  -2   5  -5   65.53    3.00
  -3   5   5   85.33    3.75
  -3   5   5   82.26    3.52
  -3   5   5   85.91    3.51
  -3   5   5   86.37    3.51
   3  -5   5   75.75    3.68
  -3   5  -5   90.44    3.74
  -3   5  -5   88.63    3.68
  -3   5  -5   92.97    3.72
  -3   5  -5   90.98    3.50
  -3   5  -5   89.96    3.66
  -3   5  -5   91.35    3.46
   3  -5  -5   86.69    3.54
  -3   5  -5   88.82    3.45
  -4   5   5   64.12    3.12
  -4   5   5   65.51    2.82
  -4   5   5   67.20    2.90
   4  -5   5   68.72    3.18
  -4   5   5   63.88    2.81
  -4   5  -5   67.91    2.91
  -4   5  -5   63.39    3.00
  -4   5  -5   62.74    2.96
  -4   5  -5   61.15    2.86
  -4   5  -5   68.67    3.07
  -4   5  -5   64.31    3.03
   4  -5  -5   66.76    2.92
  -4   5  -5   69.69    2.94
  -5   5   5  117.78    4.39
  -5   5   5  106.50    4.36
  -5   5   5  110.92    4.70
   5  -5  -5  104.39    4.45
  -5   5  -5  112.43    4.55
  -5   5  -5  109.27    4.33
  -5   5  -5  106.58    4.49
  -5   5  -5  107.19    4.41
  -5   5  -5  101.66    4.59
  -5   5  -5  107.57    4.56
  -6   5   5   42.32    2.63
  -6   5   5   40.08    2.26
   6  -5  -5   38.08    2.44
   6  -5  -5   37.64    2.41
  -7   5   5   14.77    1.94
  -7   5   5   19.04    1.88
   7  -5  -5   20.72    2.13
   7  -5  -5   17.93    1.93
  -8   5   5   25.59    2.61
  -8   5   5   25.25    2.16
   8  -5  -5   23.40    2.45
   8  -5  -5   21.69    2.24
  -9   5   5   45.15    3.00
  -9   5   5   44.87    3.55
   9  -5  -5   45.38    3.18
   9  -5  -5   42.21    3.30
 -10   5   5    3.63    2.07
   0   6  -5   31.94    1.81
   0   6  -5   33.82    1.64
   0   6  -5   32.23    1.90
   0  -6   5   36.78    2.10
   0   6  -5   35.61    1.59
   0   6  -5   31.55    1.85
   0   6  -5   31.02    2.04
   1   6  -5   71.08    2.99
   1   6  -5   69.88    3.13
   1   6  -5   72.14    3.02
   1  -6   5   66.30    3.20
   1   6  -5   70.88    3.39
  -1   6  -5   69.30    2.77
  -1   6  -5   67.65    2.75
  -1   6  -5   68.82    3.05
  -1   6  -5   65.57    3.05
  -1   6  -5   68.52    3.03
  -1   6  -5   65.60    3.17
  -1  -6   5   66.90    3.25
   2  -6   5   57.99    2.78
   2   6  -5   45.64    2.85
   2  -6   5   55.27    2.66
  -2   6  -5   53.90    2.63
  -2   6  -5   52.78    2.69
  -2   6  -5   52.41    2.56
  -2   6  -5   53.27    2.37
  -2   6  -5   56.52    2.61
  -2   6  -5   53.26    2.43
   3  -6   5   41.40    2.29
   3  -6   5   44.54    2.38
  -3   6   5   36.34    2.14
  -3   6   5   39.08    2.29
  -3   6   5   36.04    2.07
  -3   6  -5   42.37    2.17
  -3   6  -5   43.52    2.28
  -3   6  -5   43.75    2.20
  -3   6  -5   42.54    2.31
   3  -6  -5   39.56    2.11
  -3   6  -5   43.96    2.13
  -3   6  -5   41.89    2.24
  -4   6   5   38.80    2.08
   4  -6   5   41.73    2.37
  -4   6   5   42.62    2.17
  -4   6   5   42.28    2.44
  -4   6   5   39.51    2.17
  -4   6  -5   40.87    2.19
  -4   6  -5   38.58    2.26
  -4   6  -5   36.76    2.29
  -4   6  -5   37.36    2.23
  -4   6  -5   38.02    2.28
   4  -6  -5   38.95    2.16
  -4   6  -5   38.48    2.16
  -5   6   5   24.56    1.84
  -5   6   5   25.64    1.62
   5  -6   5   24.50    2.06
  -5   6   5   25.27    2.04
  -5   6   5   26.35    1.76
  -5   6  -5   23.01    1.81
  -5   6  -5   25.79    1.83
  -5   6  -5   24.82    1.86
  -5   6  -5   21.69    1.76
  -5   6  -5   22.96    1.77
  -5   6  -5   23.35    1.90
   5  -6  -5   20.56    1.84
  -5   6  -5   24.77    1.91
  -6   6   5   20.89    2.10
  -6   6   5   20.57    1.84
  -6   6  -5   19.50    1.94
  -6   6  -5   19.47    1.86
  -6   6  -5   21.12    1.97
  -6   6  -5   23.58    1.95
   6  -6  -5   21.55    1.97
  -6   6  -5   23.82    2.01
   6  -6  -5   18.55    1.96
  -6   6  -5   20.00    1.82
  -7   6   5   16.14    1.87
  -7   6   5   14.35    1.99
   7  -6  -5   17.97    2.21
   7  -6  -5   15.65    1.88
  -8   6   5   32.35    2.91
  -8   6   5   35.10    2.52
   8  -6  -5   31.31    2.81
   8  -6  -5   26.17    2.55
  -9   6   5    2.11    1.29
  -9   6   5   -0.53    1.72
   9  -6  -5    1.03    1.55
   9  -6  -5   -0.42    1.26
   0   7  -5    4.76    0.94
   0  -7   5    5.46    1.11
   0   7  -5    4.94    0.71
   0   7  -5    4.23    0.80
   0   7  -5    4.41    1.14
   0   7  -5    6.08    1.06
   0   7  -5    4.89    0.95
   1   7  -5   39.84    2.17
   1  -7   5   40.29    2.44
   1   7  -5   38.24    2.27
   1   7  -5   37.83    2.51
   1   7  -5   36.06    2.19
  -1  -7   5   40.48    2.48
  -1   7  -5   40.04    1.95
  -1   7  -5   39.28    2.38
  -1   7  -5   40.83    2.04
  -1   7  -5   38.80    2.28
  -1   7  -5   38.96    2.23
  -1   7  -5   40.78    2.26
   2  -7   5   15.58    1.63
   2  -7   5   16.88    1.67
  -2   7  -5   14.21    1.46
  -2   7  -5   17.32    1.63
  -2   7  -5   13.97    1.61
  -2   7  -5   15.71    1.30
  -2   7  -5   16.31    1.52
  -2   7  -5   15.57    1.45
   3  -7   5   29.57    2.17
   3  -7   5   31.60    2.05
  -3   7  -5   26.35    1.89
  -3   7  -5   28.34    2.07
  -3   7  -5   30.59    2.00
  -3   7  -5   27.49    1.79
  -3   7  -5   30.63    1.98
  -3   7  -5   30.54    2.06
  -4   7   5    8.24    1.23
  -4   7   5    8.89    1.19
   4  -7   5    8.12    1.29
  -4   7   5    8.43    1.39
   4  -7   5    9.81    1.40
  -4   7   5   11.91    1.37
  -4   7  -5    7.60    1.21
  -4   7  -5    5.86    1.12
  -4   7  -5    6.62    1.09
  -4   7  -5    5.57    1.11
   4  -7  -5    7.76    1.15
  -4   7  -5    5.24    1.19
  -4   7  -5    5.92    1.04
  -5   7   5   19.16    1.82
  -5   7   5   17.47    1.66
  -5   7   5   18.16    1.73
  -5   7   5   18.66    1.99
   5  -7   5   19.80    1.93
   5  -7   5   20.68    2.01
  -5   7  -5   22.56    1.92
  -5   7  -5   19.62    1.84
  -5   7  -5   21.99    1.75
   5  -7  -5   18.82    1.80
  -5   7  -5   21.44    1.78
  -5   7  -5   20.40    1.87
  -5   7  -5   18.80    1.77
  -6   7   5   15.22    1.89
  -6   7   5   14.65    1.74
  -6   7  -5   18.50    1.83
   6  -7  -5   15.98    2.01
  -6   7  -5   18.41    1.84
  -6   7  -5   17.53    1.88
  -6   7  -5   19.13    2.00
  -6   7  -5   17.03    1.83
   6  -7  -5   16.66    1.98
  -7   7   5    1.36    1.40
  -7   7   5    2.37    1.17
  -7   7  -5    1.65    1.03
   7  -7  -5    3.08    1.23
  -7   7  -5    0.39    1.00
   7  -7  -5    2.77    1.41
  -7   7  -5    1.59    0.91
  -7   7  -5   -0.22    1.12
  -8   7   5    9.12    1.91
  -8   7   5   10.01    1.66
   8  -7  -5    9.21    1.70
   8  -7  -5   12.55    1.90
   9  -7  -5    4.16    2.06
   0   8  -5   38.26    2.39
   0   8  -5   36.40    2.59
   0   8  -5   39.29    2.40
   0  -8   5   41.69    2.67
   0   8  -5   39.54    2.37
   1  -8   5   53.38    3.00
  -1   8  -5   49.42    2.48
  -1   8  -5   47.50    2.76
  -1   8  -5   48.02    2.64
  -1   8  -5   49.42    2.40
  -1   8  -5   50.64    2.73
  -1   8  -5   50.64    2.95
   2  -8   5   30.51    2.36
  -2   8  -5   29.84    2.15
  -2   8  -5   32.28    2.30
  -2   8  -5   31.58    1.99
  -2   8  -5   32.49    1.88
  -2   8  -5   30.18    2.11
  -2   8  -5   28.70    2.08
   3  -8   5   77.19    4.11
   3  -8   5   77.75    3.95
  -3   8  -5   85.10    3.90
  -3   8  -5   86.22    3.99
  -3   8  -5   84.75    3.63
  -3   8  -5   86.78    3.98
  -3   8  -5   88.24    3.70
  -3   8  -5   84.91    3.98
   4  -8   5   20.95    1.97
   4  -8   5   17.39    2.11
  -4   8  -5   21.22    1.95
  -4   8  -5   21.16    1.96
  -4   8  -5   22.09    1.92
  -4   8  -5   19.92    1.89
  -4   8  -5   22.91    1.95
  -4   8  -5   20.12    1.79
   5  -8   5   22.71    2.27
  -5   8   5   17.44    2.09
   5  -8   5   20.62    2.16
  -5   8   5   21.85    2.04
  -5   8   5   23.26    1.93
  -5   8   5   22.16    2.06
  -5   8  -5   18.12    2.07
  -5   8  -5   16.66    1.95
  -5   8  -5   20.20    2.04
   5  -8  -5   17.81    1.95
  -5   8  -5   18.59    1.93
  -5   8  -5   20.08    1.89
  -5   8  -5   19.55    1.86
  -6   8   5    4.93    1.53
  -6   8   5    4.51    1.32
   6  -8  -5    4.46    1.42
  -6   8  -5    5.28    1.32
  -6   8  -5    4.48    1.24
  -6   8  -5    5.96    1.49
   6  -8  -5    5.90    1.39
  -6   8  -5    4.74    1.26
  -7   8   5   50.36    3.17
  -7   8   5   46.30    3.41
  -7   8  -5   52.53    3.16
  -7   8  -5   56.33    3.34
  -7   8  -5   53.39    3.32
  -7   8  -5   53.70    3.33
   7  -8  -5   53.77    3.45
  -8   8   5    4.99    1.53
  -8   8   5    2.44    1.68
   8  -8  -5    1.69    1.40
   8  -8  -5    3.51    1.70
   0   9  -5   86.40    4.42
   0   9  -5   86.87    4.14
   0  -9   5   94.58    4.52
   0   9  -5   84.27    4.11
   1  -9   5    7.91    1.62
  -1   9  -5   11.84    1.69
  -1   9  -5    9.46    1.57
  -1   9  -5    7.82    1.34
  -1   9  -5    9.12    1.35
  -1   9  -5   10.04    1.28
  -1   9  -5    9.78    1.12
   2  -9   5    2.34    1.34
  -2   9  -5    0.31    0.92
  -2   9  -5    0.84    1.01
  -2   9  -5    1.40    1.03
  -2   9  -5    1.45    0.75
  -2   9  -5    1.94    1.18
  -2   9  -5    1.16    1.18
   3  -9   5   25.50    2.21
   3  -9   5   23.64    2.37
  -3   9  -5   22.26    2.16
  -3   9  -5   24.96    1.94
  -3   9  -5   20.50    2.09
  -3   9  -5   25.73    2.09
  -3   9  -5   23.91    2.27
  -3   9  -5   22.44    2.02
   4  -9   5   58.95    3.37
   4  -9   5   63.94    3.61
  -4   9  -5   60.33    3.33
  -4   9  -5   56.66    3.04
  -4   9  -5   55.89    3.36
  -4   9  -5   59.63    3.35
  -4   9  -5   59.99    3.31
  -4   9  -5   64.31    3.27
   5  -9   5   11.81    1.66
   5  -9   5   13.61    1.87
  -5   9  -5    7.38    1.48
  -5   9  -5    8.32    1.44
  -5   9  -5    6.17    1.56
  -5   9  -5    7.85    1.37
  -5   9  -5    8.32    1.40
  -5   9  -5    9.96    1.67
  -6   9   5    4.23    1.63
  -6   9   5    3.19    1.38
  -6   9  -5    5.23    1.55
  -6   9  -5    4.32    1.38
  -6   9  -5    3.70    1.33
   6  -9  -5    5.32    1.50
  -6   9  -5    4.83    1.33
  -7   9   5   17.72    2.10
  -7   9   5   17.65    2.42
  -7   9  -5   17.78    2.05
  -7   9  -5   17.32    2.11
  -7   9  -5   16.03    2.14
  -7   9  -5   20.80    2.34
   7  -9  -5   16.69    2.05
   7  -9  -5   16.20    2.25
   1 -10   5   15.34    2.02
  -1  10  -5   11.89    1.86
  -1  10  -5   14.80    1.86
  -1  10  -5   15.78    1.92
  -1  10  -5   10.41    1.56
   2 -10   5   23.98    2.51
  -2  10  -5   21.46    2.36
  -2  10  -5   20.45    2.19
  -2  10  -5   21.34    2.15
  -2  10  -5   23.91    2.14
  -2  10  -5   21.56    2.23
  -2  10  -5   22.45    1.91
   3 -10   5   16.84    1.97
   3 -10   5   17.28    2.21
  -3  10  -5   13.95    1.94
  -3  10  -5   17.14    2.12
  -3  10  -5   16.46    1.73
  -3  10  -5   17.68    1.88
  -3  10  -5   15.24    1.84
  -3  10  -5   16.75    2.00
   4 -10   5    8.44    1.89
   4 -10   5    9.80    1.62
  -4  10  -5    6.40    1.62
  -4  10  -5    7.84    1.64
  -4  10  -5    8.60    1.57
  -4  10  -5    6.48    1.30
  -4  10  -5    8.37    1.57
  -4  10  -5    7.19    1.55
  -5  10  -5    7.25    1.70
  -5  10  -5    5.37    1.51
  -5  10  -5    6.14    1.44
  -5  10  -5    7.47    1.71
  -6  10  -5   14.32    1.82
  -6  10  -5   16.18    2.09
  -6  10  -5   15.90    2.05
  -6  10  -5   17.53    2.21
  -2  11  -5    0.10    1.19
  -2  11  -5    1.05    1.37
  -2  11  -5    1.07    1.28
   3 -11   5    0.52    1.51
   3 -11   5    1.14    1.48
  -3  11  -5    2.05    1.41
  -3  11  -5    0.63    1.22
  -3  11  -5    0.74    1.07
  -3  11  -5    1.63    1.37
  -3  11  -5    2.53    1.48
  -3  11  -5    2.33    1.36
   4 -11   5    8.31    1.97
   4 -11   5   11.28    1.85
  -4  11  -5    5.51    1.37
  -4  11  -5    6.78    1.66
  -4  11  -5    4.29    1.53
  -4  11  -5    5.06    1.67
  -4  11  -5    6.64    1.59
  -4  11  -5    7.52    1.87
  -5  11  -5   19.92    2.27
  -5  11  -5   18.39    2.34
   3 -12   5    4.13    1.75
  -3  12  -5    4.75    1.71
  -3  12  -5    3.75    1.65
  -1   0   6  215.66    7.34
  -2   0   6    2.06    0.38
  -2   0   6    2.30    0.44
   2   0  -6    2.72    0.36
   2   0  -6    2.36    0.32
  -2   0   6    2.62    0.37
   2   0  -6    2.40    0.40
   3   0  -6  254.86    8.88
   3   0  -6  256.78    8.95
  -3   0   6  254.09    8.87
  -3   0   6  253.23    8.94
  -3   0   6  244.80    8.90
   3   0  -6  246.28    8.77
   3   0  -6  246.94    9.22
  -3   0   6  257.09    8.69
  -4   0   6   32.26    1.67
   4   0  -6   31.19    1.64
  -4   0   6   30.46    1.54
  -5   0   6    9.31    1.01
   5   0  -6   10.45    1.09
  -5   0   6   10.34    1.23
   6   0  -6    0.02    0.40
  -6   0   6    2.76    1.04
  -7   0   6   94.28    4.36
   0  -1   6  450.04   16.70
   0   1  -6  470.82   16.75
   0   1  -6  488.38   14.83
   0   1  -6  473.27   16.69
   0   1  -6  487.37   15.63
   1   1  -6  281.23    9.99
  -1   1   6  272.34    9.62
   1   1  -6  285.99    9.26
   1   1  -6  280.39   10.09
   1   1  -6  284.99    8.79
  -1  -1   6  278.72   10.05
  -1  -1   6  286.96    9.46
  -2   1   6    3.08    0.43
   2   1  -6    3.60    0.41
   2   1  -6    2.86    0.48
   2   1  -6    3.33    0.41
   2   1  -6    3.26    0.36
  -2   1   6    3.28    0.29
  -2   1   6    2.47    0.46
  -2  -1   6    2.43    0.34
   2  -1  -6    1.83    0.32
  -2  -1   6    2.57    0.35
  -2  -1   6    3.70    0.51
   2  -1  -6    2.77    0.39
  -2  -1   6    2.32    0.46
  -3   1   6  211.15    7.69
   3   1  -6  225.58    7.93
   3   1  -6  209.20    7.51
  -3   1   6  207.68    7.50
   3   1  -6  210.54    7.79
  -3   1   6  219.05    7.61
   3   1  -6  211.03    7.70
   3  -1  -6  223.61    7.62
  -3  -1   6  213.18    7.80
  -3  -1   6  221.09    7.47
  -3  -1   6  217.30    7.59
  -4   1   6  139.76    5.08
   4   1  -6  143.40    5.22
  -4   1   6  141.71    5.28
   4  -1  -6  141.22    5.43
  -4  -1   6  137.42    5.19
  -4  -1   6  120.90    5.03
   4  -1  -6  145.62    5.16
  -5   1   6   98.27    3.73
  -5   1   6   92.13    3.90
   5  -1  -6   90.11    3.96
  -5  -1   6   90.35    3.85
  -6   1   6    1.01    0.71
  -6   1   6   -0.42    0.88
  -6  -1   6    1.31    0.90
   6  -1  -6    1.41    0.74
  -7   1   6   33.02    1.99
   7  -1  -6   27.69    2.13
  -8   1   6    9.12    1.61
   0   2  -6   21.33    0.97
   0   2  -6   20.71    0.97
   0   2  -6   20.32    1.16
   0  -2   6   22.27    1.28
   0   2  -6   21.98    1.27
   1   2  -6    2.34    0.44
   1   2  -6    2.42    0.31
   1   2  -6    2.30    0.54
   1  -2   6    2.15    0.61
   1   2  -6    2.64    0.33
   1   2  -6    2.32    0.29
   1   2  -6    2.21    0.26
  -1   2  -6    1.59    0.46
  -1   2  -6    1.89    0.41
  -1   2  -6    1.48    0.52
  -1   2  -6    1.37    0.36
  -1  -2   6    1.36    0.50
  -2   2   6  126.42    4.50
   2   2  -6  122.08    4.77
  -2   2   6  132.15    4.71
   2   2  -6  126.22    4.67
   2   2  -6  127.82    4.32
  -2   2  -6  103.41    4.88
  -2  -2   6  129.69    4.36
  -2  -2   6  128.46    4.76
   2  -2  -6  124.82    4.57
   3   2  -6   12.88    0.87
  -3   2   6   13.27    0.87
   3   2  -6   13.73    1.06
  -3   2   6   14.91    1.03
   3  -2  -6    9.03    0.85
  -3  -2   6    9.63    0.90
  -3  -2   6    8.57    0.76
  -4   2   6   22.98    1.32
   4   2  -6   22.47    1.47
  -4   2   6   23.47    1.52
   4  -2  -6   23.43    1.38
  -4  -2   6   20.35    1.34
  -5   2   6    8.73    1.03
   5  -2  -6    6.91    0.94
   5  -2  -6    6.59    0.99
  -6   2   6   42.96    2.27
  -6   2   6   43.74    2.55
   6  -2  -6   42.20    2.42
   6  -2  -6   42.18    2.35
  -7   2   6   15.81    1.57
  -7   2   6   12.93    1.71
   7  -2  -6   12.14    1.54
  -8   2   6   20.26    1.79
  -8   2   6   24.41    2.43
   8  -2  -6   16.86    1.99
  -9   2   6    0.61    1.30
   0   3  -6   40.78    1.73
   0   3  -6   39.03    1.56
   0   3  -6   37.31    1.83
   0   3  -6   39.47    1.97
   0   3  -6   38.22    1.58
   0  -3   6   39.74    1.93
   0   3  -6   39.70    1.71
   1   3  -6  415.26   14.68
   1   3  -6  410.21   13.66
   1   3  -6  412.36   14.04
   1   3  -6  418.54   14.83
   1  -3   6  422.10   14.78
   1   3  -6  391.59   12.97
   1   3  -6  422.41   14.50
  -1   3  -6  412.96   14.63
  -1   3  -6  410.34   14.18
  -1   3  -6  406.36   13.82
  -1   3  -6  420.56   14.85
  -1   3  -6  415.34   14.74
  -1  -3   6  413.26   14.80
  -1   3  -6  430.75   14.11
  -1   3  -6  415.43   13.16
   2   3  -6    9.15    0.85
   2   3  -6   10.35    0.69
   2   3  -6    8.81    1.04
   2  -3   6    7.52    1.01
   2   3  -6    9.52    0.76
  -2   3   6    9.46    0.86
  -2   3  -6   12.14    1.00
  -2   3  -6   12.27    0.90
  -2   3  -6   11.15    1.04
  -2   3  -6   14.01    0.99
  -2   3  -6   12.09    0.98
  -2   3  -6   11.24    0.92
  -2  -3   6   11.68    0.99
  -2   3  -6   11.09    0.75
  -3   3   6  309.09   10.60
  -3   3   6  318.55   10.18
  -3   3   6  309.41   10.33
   3   3  -6  299.51   10.89
   3   3  -6  306.78   10.69
  -3   3   6  313.75   10.46
   3  -3  -6  303.48   10.45
  -3  -3   6  282.53   10.79
  -3   3  -6  257.98   10.76
  -3   3  -6  258.84   10.89
  -4   3   6   18.93    1.44
   4   3  -6   18.75    1.52
  -4   3   6   18.31    1.27
   4  -3  -6   19.83    1.33
  -5   3   6   93.63    3.99
  -5   3   6   89.25    3.71
   5  -3  -6   92.47    4.02
   5  -3  -6   91.63    3.79
  -6   3   6    5.86    1.03
  -6   3   6    6.91    1.28
   6  -3  -6    7.24    1.10
   6  -3  -6    7.55    1.15
  -7   3   6   62.20    3.56
  -7   3   6   62.59    3.16
   7  -3  -6   67.35    3.41
   7  -3  -6   65.85    3.31
  -8   3   6    6.36    1.72
  -8   3   6    5.81    1.31
   8  -3  -6    4.73    1.33
   8  -3  -6    5.61    1.38
  -9   3   6    1.35    0.74
  -9   3   6    6.32    1.91
   9  -3  -6    1.40    1.01
   0   4  -6    6.32    0.73
   0   4  -6    7.41    0.67
   0  -4   6    9.21    1.06
   0   4  -6    8.53    0.91
   0   4  -6    8.08    0.99
   0   4  -6    7.95    0.81
   0   4  -6    6.89    0.84
   0  -4   6    7.28    0.92
   1   4  -6   10.59    0.95
   1   4  -6   10.84    0.87
   1  -4   6    9.39    1.10
   1   4  -6   10.16    0.69
   1   4  -6    9.95    0.63
   1   4  -6   10.13    0.82
   1   4  -6   12.14    1.16
  -1   4  -6    8.41    0.86
  -1   4  -6    8.34    0.88
  -1   4  -6    8.32    1.04
  -1   4  -6    7.29    0.90
  -1   4  -6    7.55    0.78
  -1  -4   6    7.74    0.95
  -1   4  -6    7.45    0.92
   2   4  -6  427.80   15.59
   2   4  -6  424.57   15.35
   2   4  -6  422.41   14.72
   2   4  -6  425.49   15.12
   2  -4   6  437.19   15.47
  -2   4  -6  435.32   13.83
  -2   4  -6  441.82   15.43
  -2   4  -6  425.95   14.49
  -2   4  -6  423.32   15.49
  -2   4  -6  440.86   15.35
  -2  -4   6  440.98   15.54
  -2   4  -6  427.26   14.88
   3   4  -6   48.21    2.70
  -3   4   6   50.92    2.29
  -3   4   6   50.77    2.40
   3   4  -6   48.99    2.44
  -3   4   6   50.26    2.27
  -3   4   6   49.39    2.55
   3  -4   6   51.81    2.73
   3  -4  -6   53.55    2.40
  -3   4  -6   56.53    2.55
  -3  -4   6   57.17    2.67
  -3   4  -6   58.77    2.56
  -3   4  -6   57.08    2.34
  -3   4  -6   56.33    2.64
  -3   4  -6   58.34    2.59
  -3   4  -6   59.13    2.43
  -3   4  -6   55.56    2.38
  -4   4   6   17.62    1.46
   4   4  -6   11.63    1.48
  -4   4   6   15.56    1.27
  -4   4  -6   13.42    1.32
  -4   4  -6   12.60    1.27
  -4   4  -6   13.72    1.32
   4  -4  -6   16.27    1.27
  -5   4   6    1.64    0.77
  -5   4   6    1.82    0.93
   5  -4  -6    2.36    0.80
  -6   4   6  113.49    5.14
  -6   4   6  125.76    4.90
   6  -4  -6  119.29    5.20
   6  -4  -6  122.84    5.02
  -7   4   6   40.60    2.87
  -7   4   6   42.09    2.56
   7  -4  -6   44.10    2.72
   7  -4  -6   45.55    2.74
  -8   4   6   12.95    1.59
  -8   4   6   11.57    1.93
   8  -4  -6   12.19    1.72
   8  -4  -6   13.38    1.86
  -9   4   6    5.07    1.46
  -9   4   6    6.46    1.96
   9  -4  -6    7.33    1.61
   9  -4  -6    7.59    1.62
 -10   4   6   -0.65    1.64
  10  -4  -6    0.90    1.36
   0   5  -6  372.28   13.09
   0   5  -6  358.11   12.29
   0  -5   6  385.01   13.41
   0   5  -6  353.52   13.20
   0   5  -6  367.41   13.38
   0   5  -6  366.30   11.73
   0   5  -6  362.34   12.71
   1   5  -6   90.48    3.97
   1   5  -6   91.52    3.60
   1  -5   6   89.95    3.81
   1  -5   6   87.03    3.89
   1   5  -6   94.12    3.78
   1   5  -6   88.17    3.56
   1   5  -6   91.30    3.23
   1   5  -6   89.20    3.30
  -1  -5   6   94.09    3.91
  -1   5  -6   89.26    3.74
  -1   5  -6   89.67    3.90
  -1   5  -6   87.93    3.36
  -1   5  -6   88.45    3.65
  -1   5  -6   89.13    3.41
  -1   5  -6   90.86    3.71
   2   5  -6    7.88    0.92
   2   5  -6    8.02    1.21
   2   5  -6    8.81    1.04
   2  -5   6    7.39    1.06
  -2   5  -6    9.25    1.17
  -2   5  -6    9.00    1.08
  -2   5  -6    9.52    1.01
  -2  -5   6    8.93    1.12
  -2   5  -6    8.65    1.03
  -2   5  -6    8.90    1.04
  -2   5  -6    8.18    0.96
  -3   5   6  106.77    4.11
  -3   5   6  110.45    4.20
   3   5  -6   94.44    4.57
  -3   5   6  112.64    4.43
  -3   5   6  111.86    4.13
   3  -5   6  104.88    4.44
  -3   5  -6   96.98    4.03
  -3   5  -6   99.94    4.36
  -3   5  -6   96.90    3.97
  -3   5  -6  106.02    4.23
  -3   5  -6  104.84    4.29
   3  -5  -6  100.25    4.13
  -3   5  -6   97.74    4.27
  -4   5   6  204.92    7.17
   4  -5   6  202.41    7.70
  -4   5   6  198.10    7.45
  -4   5  -6  190.06    7.44
  -4   5  -6  187.52    7.27
  -4   5  -6  196.77    7.08
  -4   5  -6  196.78    6.86
  -4   5  -6  186.14    7.47
   4  -5  -6  185.12    7.18
  -4   5  -6  187.35    7.41
  -5   5  -6   17.41    1.62
  -5   5  -6   16.90    1.63
  -5   5  -6   19.15    1.64
  -6   5   6   15.68    1.84
  -6   5   6   13.30    1.60
   6  -5  -6   10.55    1.46
   6  -5  -6   10.15    1.36
  -7   5   6   23.18    2.36
  -7   5   6   22.56    2.06
   7  -5  -6   22.62    2.17
   7  -5  -6   24.73    2.32
  -8   5   6   28.05    2.81
  -8   5   6   28.53    2.40
   8  -5  -6   33.72    2.72
   8  -5  -6   34.79    2.65
  -9   5   6    1.97    1.27
  -9   5   6   -0.02    1.63
   9  -5  -6    3.80    1.41
   9  -5  -6    3.79    1.79
   0   6  -6   34.65    1.99
   0   6  -6   32.98    2.17
   0   6  -6   34.84    1.70
   0   6  -6   35.53    1.98
   0   6  -6   37.61    1.95
   0   6  -6   34.23    1.63
   0  -6   6   32.84    2.15
   1   6  -6    6.36    1.20
   1  -6   6    6.07    1.11
   1   6  -6    5.00    0.91
   1   6  -6    4.70    0.90
   1  -6   6    5.93    1.07
   1   6  -6    5.09    0.84
  -1   6  -6    6.19    0.85
  -1   6  -6    7.35    0.99
  -1   6  -6    5.56    0.74
  -1   6  -6    7.70    1.06
  -1   6  -6    6.30    1.10
  -1  -6   6    6.50    1.14
  -1   6  -6    6.54    0.92
   2  -6   6    1.63    0.90
   2   6  -6    2.01    0.69
   2  -6   6    1.78    0.95
   2   6  -6    2.08    0.72
   2   6  -6    1.58    1.03
  -2   6  -6    1.57    0.80
  -2   6  -6    1.29    0.71
  -2  -6   6    1.87    0.88
  -2   6  -6    1.43    0.73
  -2   6  -6    2.12    0.85
  -2   6  -6    2.45    0.66
  -2   6  -6    2.06    0.75
   3  -6   6   44.43    2.49
  -3   6  -6   41.47    2.28
  -3   6  -6   40.69    2.36
  -3   6  -6   41.63    2.14
  -3   6  -6   41.16    2.40
  -3   6  -6   41.67    2.19
  -3   6  -6   41.21    2.29
  -4   6   6   33.79    2.09
  -4   6   6   30.36    2.21
   4  -6   6   31.20    2.25
  -4   6   6   31.23    2.05
  -4   6  -6   33.89    2.11
   4  -6  -6   33.07    2.01
  -4   6  -6   31.82    2.03
  -4   6  -6   32.92    2.09
  -4   6  -6   32.39    2.13
  -4   6  -6   35.48    2.07
  -4   6  -6   33.71    2.07
   5  -6   6    7.49    1.51
  -5   6   6    9.57    1.46
  -5   6   6    9.73    1.29
  -5   6  -6    8.84    1.39
  -5   6  -6    7.43    1.25
  -5   6  -6    7.07    1.17
  -5   6  -6    6.05    1.18
   5  -6  -6    8.26    1.24
  -5   6  -6    6.49    1.29
  -5   6  -6    7.77    1.22
  -6   6   6    6.48    1.22
  -6   6   6    6.17    1.44
  -6   6  -6    0.91    0.92
   6  -6  -6    6.99    1.31
   6  -6  -6    6.45    1.28
  -6   6  -6    0.25    0.87
  -6   6  -6   -0.24    0.84
  -7   6   6   42.75    2.63
  -7   6   6   38.46    2.92
   7  -6  -6   38.16    2.68
   7  -6  -6   40.47    2.84
  -8   6   6   13.97    1.78
  -8   6   6   11.60    2.02
   8  -6  -6   16.73    2.16
   8  -6  -6   12.58    1.87
  -9   6   6    9.13    2.14
  -9   6   6   11.11    1.78
   9  -6  -6   12.25    1.90
   9  -6  -6   10.00    2.06
   0  -7   6  102.17    4.54
   0   7  -6   93.82    3.72
   0   7  -6   95.39    3.78
   0   7  -6  103.23    4.54
   0   7  -6   94.19    4.24
   0   7  -6  101.41    4.19
   0   7  -6   97.67    4.15
   1   7  -6   26.23    2.16
   1  -7   6   28.76    2.12
   1   7  -6   27.92    1.78
   1   7  -6   22.40    1.82
   1   7  -6   29.50    1.92
  -1  -7   6   22.33    2.02
  -1   7  -6   26.19    1.85
  -1   7  -6   27.28    1.65
  -1   7  -6   24.05    1.98
  -1   7  -6   23.41    1.52
  -1   7  -6   21.41    1.82
  -1   7  -6   26.39    1.79
   2  -7   6   18.29    1.88
   2  -7   6   18.85    1.81
   2   7  -6   13.31    1.75
  -2   7  -6   19.05    1.76
  -2   7  -6   19.72    1.49
  -2   7  -6   17.88    1.74
  -2   7  -6   20.54    1.61
  -2   7  -6   18.41    1.63
  -2   7  -6   18.95    1.69
   3  -7   6   15.90    1.75
   3  -7   6   12.80    1.59
  -3   7  -6   16.89    1.46
  -3   7  -6   14.75    1.60
  -3   7  -6   16.73    1.64
  -3   7  -6   15.61    1.71
  -3   7  -6   15.08    1.55
  -3   7  -6   15.59    1.57
   4  -7   6   48.03    2.91
   4  -7   6   45.38    2.93
  -4   7  -6   45.00    2.64
  -4   7  -6   48.94    2.60
  -4   7  -6   48.46    2.53
  -4   7  -6   43.27    2.67
  -4   7  -6   44.01    2.73
  -4   7  -6   47.75    2.67
  -5   7   6   26.30    2.32
  -5   7   6   25.17    2.08
   5  -7   6   25.40    2.30
  -5   7  -6   25.29    2.08
  -5   7  -6   25.43    2.05
  -5   7  -6   24.14    2.01
   5  -7  -6   26.31    2.06
  -5   7  -6   27.90    2.05
  -5   7  -6   25.46    2.10
  -5   7  -6   25.44    2.18
  -6   7   6    4.33    1.46
  -6   7   6    5.75    1.33
  -6   7  -6    5.73    1.25
  -6   7  -6    5.17    1.31
   6  -7  -6    6.41    1.44
  -6   7  -6    6.56    1.29
   6  -7  -6    6.43    1.42
  -6   7  -6    6.68    1.44
  -6   7  -6    7.60    1.49
  -7   7   6    4.06    1.52
  -7   7   6    2.47    1.25
   7  -7  -6    3.16    1.34
   7  -7  -6    4.19    1.44
  -8   7   6    4.08    1.43
  -8   7   6    5.11    1.81
   8  -7  -6    6.20    1.64
   8  -7  -6    5.12    1.53
   0   8  -6    0.26    0.82
   0   8  -6    1.55    0.93
   0   8  -6    0.47    0.73
   0  -8   6    0.42    1.08
   0   8  -6    0.18    1.04
   0   8  -6   -0.44    0.91
   0   8  -6    0.94    0.60
   1   8  -6   20.86    1.92
   1   8  -6   23.47    1.85
   1   8  -6   20.66    2.15
   1  -8   6   21.83    2.20
   1   8  -6   19.19    1.92
  -1  -8   6   23.15    2.17
  -1   8  -6   23.29    1.55
  -1   8  -6   24.36    1.90
  -1   8  -6   21.87    1.91
  -1   8  -6   25.48    2.05
  -1   8  -6   24.19    1.75
  -1   8  -6   25.88    2.21
   2  -8   6   48.04    2.86
   2  -8   6   46.40    2.94
  -2   8  -6   47.80    2.57
  -2   8  -6   46.99    2.44
  -2   8  -6   46.87    2.68
  -2   8  -6   45.27    2.66
  -2   8  -6   43.11    2.84
  -2   8  -6   45.99    2.75
   3  -8   6   15.88    1.92
   3  -8   6   19.35    2.13
  -3   8  -6   12.79    1.66
  -3   8  -6   15.77    1.62
  -3   8  -6   15.07    1.72
  -3   8  -6   13.80    1.58
  -3   8  -6   15.19    1.74
  -3   8  -6   14.36    1.60
   4  -8   6   22.69    2.30
   4  -8   6   24.00    2.19
  -4   8  -6   20.43    2.09
  -4   8  -6   23.73    1.89
  -4   8  -6   21.67    1.98
  -4   8  -6   19.79    1.95
  -4   8  -6   17.54    1.93
  -4   8  -6   21.51    2.00
   5  -8   6   18.46    2.25
  -5   8   6   13.56    1.91
   5  -8   6   12.15    1.83
  -5   8   6    9.53    1.56
  -5   8  -6   13.55    1.57
  -5   8  -6   16.59    1.94
  -5   8  -6   17.61    1.98
  -5   8  -6   16.33    1.85
  -5   8  -6   16.16    1.85
  -5   8  -6   21.87    2.06
   5  -8  -6   13.68    1.67
  -6   8   6   20.17    2.06
  -6   8   6   20.86    2.46
   6  -8   6   18.84    2.25
  -6   8  -6   21.36    2.16
  -6   8  -6   22.64    2.17
   6  -8  -6   21.43    2.24
  -6   8  -6   18.95    2.05
  -6   8  -6   17.86    2.16
  -6   8  -6   18.05    1.96
  -6   8  -6   23.25    2.26
  -7   8   6    5.73    1.53
  -7   8   6    9.34    1.85
  -7   8  -6    4.72    1.37
   7  -8  -6    6.48    1.64
  -7   8  -6    3.71    1.34
  -7   8  -6    5.11    1.32
   7  -8  -6    9.49    1.75
  -7   8  -6    4.19    1.55
   0   9  -6    4.91    1.28
   0  -9   6    1.29    1.28
   0   9  -6    3.78    1.31
   0   9  -6    3.67    1.17
   0   9  -6    3.27    1.06
   1  -9   6  100.92    4.95
  -1   9  -6   97.80    4.58
  -1   9  -6   99.22    4.62
  -1   9  -6  102.78    4.17
  -1   9  -6  100.08    4.13
  -1   9  -6  100.40    4.84
  -1   9  -6   98.05    4.60
   2  -9   6    4.52    1.42
   2  -9   6    4.71    1.44
  -2   9  -6    3.47    1.18
  -2   9  -6    2.80    0.91
  -2   9  -6    3.06    1.24
  -2   9  -6    3.41    1.12
  -2   9  -6    3.81    1.30
  -2   9  -6    4.47    1.14
   3  -9   6   48.12    3.07
   3  -9   6   51.98    3.38
  -3   9  -6   48.57    2.85
  -3   9  -6   51.73    3.07
  -3   9  -6   45.20    3.07
  -3   9  -6   49.37    3.04
  -3   9  -6   49.41    2.77
  -3   9  -6   55.05    3.11
   4  -9   6    8.36    1.72
   4  -9   6    8.21    1.75
  -4   9  -6    6.99    1.52
  -4   9  -6    6.38    1.29
  -4   9  -6    6.02    1.39
  -4   9  -6    6.01    1.40
  -4   9  -6    7.02    1.50
  -4   9  -6    4.77    1.37
   5  -9   6   55.65    3.59
   5  -9   6   55.92    3.41
  -5   9  -6   49.74    3.29
  -5   9  -6   58.16    3.25
  -5   9  -6   54.58    3.20
  -5   9  -6   56.91    3.20
  -5   9  -6   56.65    3.29
  -5   9  -6   52.23    3.33
  -6   9   6    4.16    1.64
  -6   9   6    3.48    1.39
   6  -9  -6    3.31    1.46
  -6   9  -6    3.19    1.30
  -6   9  -6    3.95    1.39
  -6   9  -6    2.68    1.26
  -6   9  -6    5.99    1.63
  -7   9   6   10.42    2.06
   7  -9  -6   10.61    1.83
  -7   9  -6    9.54    1.84
  -7   9  -6   11.74    1.94
   1 -10   6    6.63    1.69
  -1  10  -6    6.26    1.39
  -1  10  -6    9.71    1.71
  -1  10  -6    6.38    1.63
  -1  10  -6    7.98    1.52
   2 -10   6   12.65    2.04
   2 -10   6   13.10    2.00
  -2  10  -6   13.47    1.69
  -2  10  -6   11.83    1.86
  -2  10  -6   12.69    1.72
  -2  10  -6   15.35    1.85
  -2  10  -6   11.59    1.44
  -2  10  -6   12.15    1.85
   3 -10   6   18.88    2.34
   3 -10   6   23.30    2.54
  -3  10  -6   18.93    2.15
  -3  10  -6   20.98    2.43
  -3  10  -6   21.02    2.32
  -3  10  -6   24.73    2.39
  -3  10  -6   21.82    1.99
  -3  10  -6   22.26    2.26
   4 -10   6    1.83    1.63
   4 -10   6    4.20    1.75
  -4  10  -6    2.21    1.39
   5 -10   6    2.56    1.56
   5 -10   6    2.65    1.72
  -5  10  -6    1.44    1.30
  -5  10  -6    1.95    1.38
  -5  10  -6    3.06    1.48
  -5  10  -6    0.60    1.16
  -5  10  -6    1.54    1.42
  -5  10  -6   -1.43    1.24
  -6  10  -6    4.52    1.79
  -6  10  -6    5.26    1.80
   2 -11   6    0.62    1.60
   2 -11   6    0.69    1.55
  -2  11  -6    1.73    1.44
  -2  11  -6    1.50    1.18
  -2  11  -6    1.51    0.99
  -2  11  -6   -0.27    1.20
  -2  11  -6    1.04    1.28
  -2  11  -6    0.98    1.37
   3 -11   6    9.36    2.03
   3 -11   6   11.10    1.93
  -3  11  -6   11.87    1.95
  -3  11  -6   12.62    2.12
  -3  11  -6   10.54    1.55
  -3  11  -6   11.67    1.77
  -3  11  -6   10.73    1.83
  -3  11  -6    9.86    1.73
   4 -11   6    8.47    1.92
   4 -11   6    7.60    2.03
  -4  11  -6    9.13    1.75
  -4  11  -6    8.22    1.43
  -4  11  -6    8.75    1.73
  -4  11  -6    7.68    1.61
  -4  11  -6    7.41    1.86
  -4  11  -6    8.84    1.78
   3 -12   6   18.66    2.37
  -3  12  -6   19.49    2.40
  -4  12  -6    3.73    1.84
   1   0  -7  283.38   10.05
  -1   0   7  279.30    9.55
   2   0  -7  207.60    7.59
   2   0  -7  214.36    7.45
  -2   0   7  192.53    7.59
  -2   0   7  216.87    7.17
  -3   0   7   89.71    3.40
  -3   0   7   94.09    3.55
   3   0  -7   90.85    3.51
   3   0  -7   89.67    3.41
  -3   0   7   88.26    3.50
  -3   0   7   93.74    3.49
   3   0  -7   92.86    3.42
   3   0  -7   91.85    3.64
  -4   0   7    0.96    0.59
  -4   0   7    0.81    0.51
   4   0  -7    0.73    0.47
   4   0  -7    2.33    0.61
  -5   0   7  155.68    6.07
  -5   0   7  154.88    5.86
   5   0  -7  165.01    6.28
  -6   0   7   56.94    2.83
  -6   0   7   67.88    3.14
  -7   0   7   13.86    1.72
   0   1  -7   74.55    3.05
   0   1  -7   82.38    3.18
   0  -1   7   67.40    3.19
   1   1  -7  122.97    4.57
   1   1  -7  124.78    4.11
   1   1  -7  121.96    4.66
   1   1  -7  125.39    3.92
  -1  -1   7  111.16    4.65
  -1  -1   7  121.53    4.19
   2   1  -7   98.39    3.73
  -2   1   7   91.53    3.48
   2   1  -7   97.31    3.61
   2   1  -7   98.77    3.60
   2  -1  -7   92.25    3.53
  -2  -1   7   94.38    3.37
  -2  -1   7   89.22    3.70
   3   1  -7  267.22    9.85
   3   1  -7  269.70    9.97
  -3   1   7  274.34    9.83
  -3   1   7  275.70    9.59
   3   1  -7  274.36    9.60
   3   1  -7  280.68   10.10
  -3  -1   7  291.41    9.93
   3  -1  -7  278.20    9.71
  -3  -1   7  277.98    9.72
  -3  -1   7  284.53    9.96
  -4   1   7   76.08    3.09
   4   1  -7   78.97    3.05
   4   1  -7   78.82    3.28
  -4   1   7   77.77    3.24
   4  -1  -7   76.13    3.32
   4  -1  -7   76.92    3.12
  -5   1   7    9.21    1.15
  -5   1   7   10.34    1.13
   5  -1  -7    9.32    1.11
   5  -1  -7   10.32    1.15
  -6   1   7   43.92    2.59
  -6   1   7   43.77    2.29
   6  -1  -7   45.65    2.50
   6  -1  -7   44.93    2.39
  -7   1   7  103.20    4.35
  -7   1   7   88.39    4.53
   7  -1  -7  106.67    4.70
  -8   1   7   37.95    2.81
   0   2  -7   76.41    3.17
   0   2  -7   79.02    2.74
   0   2  -7   77.08    2.82
   0   2  -7   78.55    3.27
   0  -2   7   78.39    3.29
   1   2  -7   22.30    1.38
   1  -2   7   23.55    1.61
   1   2  -7   22.33    0.96
   1   2  -7   22.49    1.28
   1   2  -7   22.13    1.01
  -1   2  -7   24.97    1.21
  -1   2  -7   25.09    1.43
  -1   2  -7   24.40    1.20
  -1   2  -7   24.44    1.46
  -1  -2   7   24.75    1.42
  -2   2   7   15.78    0.99
   2   2  -7   15.18    1.17
   2   2  -7   16.08    1.02
  -2  -2   7   18.15    1.15
  -2  -2   7   17.56    1.20
   3   2  -7    2.43    0.65
  -3   2   7    2.80    0.55
   3   2  -7    1.95    0.50
  -3   2   7    2.71    0.66
   3  -2  -7    1.54    0.48
  -3  -2   7    1.77    0.58
  -4   2   7   62.34    2.65
   4   2  -7   63.12    2.83
  -4   2   7   60.40    2.83
   4  -2  -7   65.42    2.70
  -5   2   7   40.63    2.10
  -5   2   7   38.95    2.31
   5  -2  -7   43.01    2.32
   5  -2  -7   42.07    2.20
  -6   2   7   26.32    2.07
  -6   2   7   27.26    1.79
   6  -2  -7   26.24    1.90
   6  -2  -7   26.93    1.85
  -7   2   7    3.32    1.01
  -7   2   7    5.05    1.43
   7  -2  -7    4.76    1.12
   7  -2  -7    3.86    1.07
  -8   2   7   20.21    1.96
  -8   2   7   21.14    2.51
   8  -2  -7   22.90    2.12
   8  -2  -7   21.85    2.20
  -9   2   7   16.07    2.25
   0   3  -7   71.85    2.85
   0   3  -7   68.69    2.99
   0   3  -7   72.27    2.81
   0   3  -7   73.07    2.60
   0   3  -7   70.99    2.65
   0  -3   7   70.58    3.10
   0   3  -7   71.90    3.12
   1   3  -7   62.17    2.32
   1   3  -7   59.38    2.51
   1   3  -7   57.89    2.05
   1  -3   7   59.71    2.75
   1   3  -7   61.18    2.68
  -1  -3   7   59.36    2.63
  -1  -3   7   54.47    2.59
  -1   3  -7   53.67    2.56
  -1   3  -7   54.29    2.29
  -1   3  -7   55.40    2.26
  -1   3  -7   54.98    2.67
   2   3  -7    7.70    0.98
   2   3  -7    7.44    0.88
   2  -3   7    6.33    1.06
  -2   3  -7    7.71    0.86
  -2   3  -7    7.55    0.96
  -2   3  -7    9.34    0.93
  -2  -3   7    7.97    0.95
  -2   3  -7    8.12    0.96
  -3   3   7  137.95    5.26
   3   3  -7  142.65    5.41
   3   3  -7  142.05    5.62
  -3   3   7  134.95    5.45
  -3  -3   7  146.36    5.55
   3  -3  -7  147.37    5.32
   4   3  -7   30.99    2.04
  -4   3   7   35.77    2.05
  -4   3   7   35.59    1.83
   4  -3  -7   34.85    1.81
  -5   3   7   11.08    1.34
  -5   3   7    8.57    1.08
   5  -3  -7    7.51    1.09
   5  -3  -7    7.20    1.02
  -6   3   7    7.38    1.33
  -6   3   7    6.00    1.05
   6  -3  -7    4.88    1.09
   6  -3  -7    7.11    1.17
  -7   3   7   77.71    4.09
  -7   3   7   77.93    3.67
   7  -3  -7   79.82    3.82
   7  -3  -7   81.17    3.95
  -8   3   7    0.00    1.01
  -8   3   7    1.33    1.47
   8  -3  -7    1.34    1.20
   8  -3  -7    0.23    1.05
  -9   3   7    1.42    1.69
  -9   3   7    2.00    1.09
   9  -3  -7    0.20    1.33
   9  -3  -7    2.33    1.35
   0   4  -7  109.26    4.11
   0   4  -7  109.37    3.77
   0   4  -7  107.69    4.47
   0   4  -7  108.95    4.19
   0   4  -7  107.04    3.87
   0   4  -7  104.52    4.31
   0  -4   7  108.37    4.42
   1  -4   7   67.33    3.12
   1   4  -7   66.92    2.98
   1   4  -7   67.04    2.77
   1   4  -7   67.61    3.13
   1   4  -7   67.61    2.45
  -1   4  -7   66.09    2.68
  -1   4  -7   66.79    2.99
  -1   4  -7   70.31    3.14
  -1   4  -7   70.28    2.86
  -1   4  -7   70.23    2.68
  -1  -4   7   64.13    3.06
  -1   4  -7   69.95    2.89
  -1  -4   7   69.14    3.11
   2   4  -7    4.92    0.99
   2   4  -7    6.27    0.80
   2  -4   7    5.07    1.02
  -2   4  -7    7.78    0.89
  -2   4  -7    6.00    0.83
  -2   4  -7    5.40    0.82
  -2   4  -7    4.96    0.84
  -2  -4   7    5.99    0.93
  -2   4  -7    5.91    0.75
  -2   4  -7    4.11    0.87
   3   4  -7   50.21    2.38
   3  -4   7   56.42    2.90
   3   4  -7   52.42    2.70
  -3   4   7   50.25    2.39
  -3   4  -7   47.50    2.49
  -3   4  -7   48.61    2.33
  -3  -4   7   49.41    2.53
   3  -4  -7   48.86    2.31
  -3   4  -7   48.41    2.33
  -3   4  -7   48.50    2.57
  -4   4   7   88.12    3.63
   4   4  -7   83.91    4.05
  -4   4   7   84.22    3.82
   4  -4  -7   91.70    3.66
  -5   4   7   43.38    2.24
  -5   4   7   39.92    2.40
   5  -4  -7   36.45    2.19
  -6   4   7   29.75    2.29
  -6   4   7   27.95    2.01
   6  -4  -7   32.77    2.19
   6  -4  -7   31.60    2.11
  -7   4   7   10.02    1.43
  -7   4   7   10.96    1.71
   7  -4  -7   13.71    1.65
   7  -4  -7   11.94    1.60
  -8   4   7   18.34    2.27
  -8   4   7   20.30    2.04
   8  -4  -7   24.31    2.27
   8  -4  -7   21.68    2.45
  -9   4   7   15.67    2.43
  -9   4   7   15.46    1.90
   9  -4  -7   14.26    1.98
   9  -4  -7   15.83    2.07
 -10   4   7   13.09    2.34
  10  -4  -7   11.84    2.18
   0  -5   7   25.63    1.84
   0   5  -7   25.15    1.34
   0   5  -7   25.92    1.66
   0   5  -7   23.15    1.27
   0   5  -7   25.61    1.54
   0  -5   7   26.54    1.83
   0   5  -7   25.48    1.58
   0   5  -7   23.91    1.79
   1   5  -7   85.17    3.39
   1   5  -7   80.67    3.75
   1   5  -7   84.57    3.58
   1  -5   7   83.01    3.68
   1   5  -7   79.86    3.00
  -1   5  -7   90.60    3.54
  -1  -5   7   82.72    3.69
  -1   5  -7   80.64    3.56
  -1   5  -7   82.11    3.46
  -1   5  -7   82.14    3.72
  -1   5  -7   78.02    3.14
  -1   5  -7   79.25    3.20
   2  -5   7  183.78    7.00
   2   5  -7  174.33    7.11
   2   5  -7  179.23    6.84
  -2   5  -7  174.91    6.97
  -2   5  -7  184.94    6.91
  -2  -5   7  178.53    7.02
  -2   5  -7  170.78    6.39
  -2   5  -7  172.75    6.19
  -2   5  -7  181.74    6.82
  -2   5  -7  183.51    6.68
   3   5  -7   70.97    3.70
   3  -5   7   75.48    3.67
   3   5  -7   71.13    3.34
  -3   5  -7   73.07    3.15
  -3   5  -7   75.04    3.35
  -3   5  -7   74.21    3.46
  -3   5  -7   75.29    3.18
  -3   5  -7   78.66    3.43
  -3   5  -7   78.25    3.37
  -3  -5   7   70.17    3.51
   4  -5   7   19.78    2.13
  -4   5   7   21.14    1.78
   4   5  -7   13.91    1.72
  -4   5   7   19.89    1.55
  -4   5  -7   13.88    1.49
  -4   5  -7   19.81    1.55
  -4   5  -7   22.42    1.65
  -4   5  -7   14.28    1.56
   4  -5  -7   23.09    1.57
  -4   5  -7   19.98    1.70
  -4   5  -7   21.36    1.68
  -5   5   7   24.13    1.79
  -5   5   7   22.53    2.03
   5  -5  -7   25.77    1.86
  -6   5   7   57.89    3.31
  -6   5   7   58.59    3.04
   6  -5  -7   64.75    3.19
   6  -5  -7   58.24    3.26
  -7   5   7   27.79    2.21
  -7   5   7   28.54    2.55
   7  -5  -7   24.83    2.39
   7  -5  -7   27.37    2.32
  -8   5   7   15.22    2.14
  -8   5   7   16.07    1.83
   8  -5  -7   17.08    2.02
   8  -5  -7   11.95    1.86
  -9   5   7    3.25    1.36
  -9   5   7    3.39    1.82
   9  -5  -7    3.34    1.81
   9  -5  -7    3.93    1.52
   0   6  -7   25.46    1.40
   0   6  -7   25.53    1.49
   0   6  -7   25.06    1.76
   0   6  -7   26.88    1.82
   0   6  -7   25.05    1.70
   0  -6   7   26.57    1.98
   0   6  -7   24.72    2.01
   1   6  -7   80.15    3.42
   1  -6   7   79.15    3.66
   1   6  -7   77.56    3.00
   1   6  -7   80.26    3.48
   1   6  -7   77.79    3.77
   1  -6   7   79.06    3.60
  -1  -6   7   66.14    3.56
  -1   6  -7   74.40    3.36
  -1   6  -7   70.09    3.39
  -1   6  -7   70.91    3.32
  -1   6  -7   71.78    3.59
  -1   6  -7   72.69    3.04
  -1   6  -7   73.98    3.04
   2  -6   7    5.97    1.15
   2   6  -7    3.87    0.90
   2  -6   7    5.21    1.18
   2   6  -7    4.17    1.29
  -2   6  -7    4.45    1.05
  -2   6  -7    4.56    0.97
  -2   6  -7    4.47    0.81
  -2   6  -7    4.40    0.94
  -2   6  -7    3.46    0.84
  -2  -6   7    4.23    1.09
  -2   6  -7    3.89    0.88
   3   6  -7   24.45    2.26
   3  -6   7   22.18    2.06
  -3   6  -7   28.56    1.91
  -3   6  -7   25.06    1.73
  -3   6  -7   25.99    1.82
  -3   6  -7   27.17    1.85
  -3   6  -7   24.71    1.85
  -3   6  -7   26.71    2.00
   4  -6   7   11.47    1.65
  -4   6   7    9.98    1.43
  -4   6  -7   10.26    1.27
  -4   6  -7   11.46    1.36
   4  -6  -7   10.64    1.29
  -4   6  -7   13.45    1.51
  -4   6  -7   12.65    1.58
  -4   6  -7   13.09    1.49
  -4   6  -7   14.24    1.54
  -5   6   7   65.88    3.51
  -5   6   7   71.53    3.26
  -5   6  -7   64.32    3.18
  -5   6  -7   62.02    3.31
   5  -6  -7   63.84    3.20
  -5   6  -7   63.31    3.18
  -6   6   7    2.55    1.21
  -6   6   7    3.19    1.48
   6  -6  -7    3.33    1.33
   6  -6  -7    2.94    1.27
  -7   6   7    9.01    1.77
  -7   6   7    9.45    1.51
   7  -6  -7   11.91    1.77
   7  -6  -7   12.29    1.72
  -8   6   7    2.93    1.64
  -8   6   7    3.90    1.38
   8  -6  -7    2.76    1.39
   8  -6  -7    5.51    1.54
  -9   6   7   20.94    2.79
   9  -6  -7   23.08    2.75
   0  -7   7    0.38    0.99
   0   7  -7    0.40    0.54
   0   7  -7   -0.94    0.72
   0   7  -7    0.43    1.01
   0   7  -7    0.41    0.64
   0   7  -7    0.56    0.79
   0   7  -7    0.55    0.89
   1  -7   7   50.19    2.91
   1   7  -7   45.63    3.01
   1  -7   7   50.09    2.80
   1   7  -7   50.00    2.72
  -1   7  -7   47.51    2.69
  -1   7  -7   48.90    2.65
  -1  -7   7   51.67    2.97
  -1   7  -7   50.21    2.39
  -1   7  -7   48.78    2.90
  -1   7  -7   49.30    2.33
  -1   7  -7   48.51    2.66
   2   7  -7   44.00    2.55
   2   7  -7   44.28    2.92
   2  -7   7   42.82    2.67
   2  -7   7   43.98    2.82
  -2  -7   7   47.46    2.82
  -2   7  -7   42.70    2.28
  -2   7  -7   46.40    2.56
  -2   7  -7   42.77    2.55
  -2   7  -7   44.20    2.48
  -2   7  -7   44.92    2.39
  -2   7  -7   44.64    2.66
   3  -7   7   76.75    4.04
   3  -7   7   78.18    3.92
  -3   7  -7   81.80    3.55
  -3   7  -7   81.50    3.79
  -3   7  -7   79.34    3.75
  -3   7  -7   76.56    3.85
  -3   7  -7   81.31    3.77
  -3   7  -7   78.36    3.51
   4  -7   7    6.27    1.42
   4  -7   7   10.43    1.58
  -4   7  -7    8.20    1.33
  -4   7  -7    7.72    1.24
  -4   7  -7    6.61    1.14
  -4   7  -7    8.17    1.36
  -4   7  -7    7.17    1.30
  -4   7  -7    6.79    1.24
  -5   7   7    5.85    1.35
   5  -7   7    8.06    1.73
  -5   7   7    5.70    1.54
  -5   7  -7    4.99    1.16
   5  -7  -7    6.78    1.38
  -5   7  -7    6.51    1.28
  -5   7  -7    7.08    1.37
  -5   7  -7    6.87    1.28
  -5   7  -7    4.77    1.22
  -5   7  -7    8.03    1.42
  -6   7  -7   11.97    1.72
  -6   7  -7   10.67    1.50
  -6   7  -7    7.71    1.39
  -7   7   7   35.00    2.72
  -7   7   7   32.90    2.94
   7  -7  -7   37.24    2.83
   7  -7  -7   39.99    2.96
  -8   7   7    9.20    1.73
  -8   7   7    8.72    2.05
   8  -7  -7   12.39    2.07
   8  -7  -7    9.97    1.84
   0   8  -7  100.15    3.85
   0   8  -7   96.51    4.34
   0   8  -7   95.50    4.65
   0   8  -7   95.81    4.43
   0   8  -7   94.89    3.84
   0  -8   7   98.39    4.71
   0   8  -7   95.72    4.32
   1  -8   7    8.36    1.54
   1   8  -7    8.54    1.58
   1  -8   7   10.54    1.69
   1   8  -7    9.23    1.36
  -1   8  -7   10.36    1.40
  -1   8  -7   10.46    1.43
  -1   8  -7    8.97    1.03
  -1   8  -7   10.53    1.22
  -1   8  -7    9.35    1.43
  -1   8  -7   10.72    1.64
  -1  -8   7   11.30    1.68
   2  -8   7   66.70    3.65
   2  -8   7   67.16    3.52
  -2   8  -7   67.21    3.42
  -2   8  -7   63.76    3.00
  -2   8  -7   64.81    3.35
  -2   8  -7   59.99    3.45
  -2   8  -7   64.85    3.36
  -2   8  -7   67.34    3.09
   3  -8   7    8.94    1.66
   3  -8   7   10.87    1.64
  -3   8  -7    6.78    1.38
  -3   8  -7    7.76    1.41
  -3   8  -7    7.36    1.30
  -3   8  -7    7.46    1.18
  -3   8  -7    6.82    1.34
  -3   8  -7    7.13    1.34
   4  -8   7   66.68    3.69
   4  -8   7   56.07    3.44
  -4   8  -7   58.35    3.30
  -4   8  -7   57.75    3.28
  -4   8  -7   56.65    2.99
  -4   8  -7   59.53    3.30
  -4   8  -7   55.36    3.28
  -4   8  -7   59.27    3.13
   5  -8   7    5.99    1.66
   5  -8   7   11.14    1.81
  -5   8  -7   11.02    1.56
  -5   8  -7   11.11    1.69
  -5   8  -7   12.26    1.71
  -5   8  -7    9.14    1.50
  -5   8  -7   10.42    1.50
  -5   8  -7   10.84    1.54
  -6   8   7   25.08    2.52
   6  -8   7   24.92    2.85
  -6   8   7   25.92    2.70
   6  -8  -7   29.09    2.61
  -6   8  -7   28.80    2.50
  -6   8  -7   29.92    2.51
  -6   8  -7   29.94    2.63
  -6   8  -7   32.03    2.56
  -6   8  -7   31.51    2.59
  -7   8   7   14.59    2.23
  -7   8   7   12.15    1.90
   7  -8  -7    9.30    1.87
   7  -8  -7    9.40    1.90
   0   9  -7   31.60    2.72
   0   9  -7   30.66    2.32
   0   9  -7   31.52    2.45
   0  -9   7   28.05    2.75
   0   9  -7   27.68    2.44
   1  -9   7   25.50    2.58
   1  -9   7   25.59    2.60
   1   9  -7   19.78    2.49
   1   9  -7   21.46    2.24
  -1   9  -7   22.98    2.24
  -1   9  -7   23.83    2.19
  -1   9  -7   23.46    2.32
  -1   9  -7   26.35    2.58
  -1   9  -7   23.53    1.81
  -1  -9   7   23.45    2.53
  -1   9  -7   21.03    1.96
   2  -9   7   11.49    1.82
   2  -9   7   13.07    2.03
  -2   9  -7   15.23    1.61
  -2   9  -7   14.17    1.77
  -2   9  -7   12.00    1.63
  -2   9  -7   12.04    1.39
  -2   9  -7   16.60    1.93
  -2   9  -7   13.83    1.84
   3  -9   7   49.42    3.39
   3  -9   7   48.07    3.17
  -3   9  -7   49.70    3.03
  -3   9  -7   40.20    2.79
  -3   9  -7   49.58    3.03
  -3   9  -7   43.34    2.69
  -3   9  -7   51.14    3.11
  -3   9  -7   48.39    3.01
   4  -9   7   23.31    2.54
   4  -9   7   21.50    2.49
  -4   9  -7   20.61    2.19
  -4   9  -7   21.83    2.07
  -4   9  -7   20.14    2.24
  -4   9  -7   20.19    2.25
  -4   9  -7   22.08    2.26
  -4   9  -7   21.87    2.27
   5  -9   7    1.67    1.57
   5  -9   7    1.68    1.53
  -5   9  -7    3.47    1.26
  -5   9  -7    3.41    1.28
  -5   9  -7    2.17    1.21
  -5   9  -7    2.28    1.25
  -5   9  -7    1.78    1.28
  -5   9  -7    4.45    1.42
   6  -9   7    4.67    2.01
   6  -9   7    4.61    1.95
  -6   9  -7    3.91    1.52
  -6   9  -7    4.14    1.39
  -6   9  -7    4.91    1.65
  -6   9  -7    4.84    1.43
  -6   9  -7    2.59    1.38
  -6   9  -7    5.22    1.62
   0 -10   7   12.07    2.06
   0  10  -7   10.90    1.93
   0  10  -7   14.45    1.90
   0  10  -7   11.88    1.98
   0  10  -7   11.33    1.59
   1 -10   7   19.57    2.42
  -1  10  -7   18.53    1.67
  -1  10  -7   20.49    2.41
  -1  10  -7   17.81    1.86
  -1  10  -7   18.02    2.14
  -1  10  -7   17.34    2.04
  -1  10  -7   20.20    2.22
   2 -10   7   -0.22    1.51
   2 -10   7    0.65    1.49
  -2  10  -7    1.76    1.18
  -2  10  -7    1.68    0.98
  -2  10  -7    1.56    1.37
  -2  10  -7    2.92    1.26
  -2  10  -7   -0.89    1.31
  -2  10  -7    1.76    1.25
   3 -10   7   14.45    2.02
   3 -10   7   16.24    2.26
  -3  10  -7   10.66    1.83
  -3  10  -7   13.83    1.84
  -3  10  -7   14.04    1.59
  -3  10  -7   15.41    1.99
  -3  10  -7   12.69    1.76
  -3  10  -7   14.59    1.81
   4 -10   7   10.36    1.92
   4 -10   7    8.84    1.97
  -4  10  -7    7.32    1.62
  -4  10  -7   10.35    1.51
  -4  10  -7   10.20    1.77
  -4  10  -7   10.89    1.78
  -4  10  -7    9.67    1.81
  -4  10  -7    8.52    1.66
   5 -10   7   17.64    2.52
   5 -10   7   17.80    2.26
  -5  10  -7   19.27    2.28
  -5  10  -7   20.33    2.35
  -5  10  -7   16.93    2.22
  -5  10  -7   22.08    2.52
  -5  10  -7   20.17    2.46
  -5  10  -7   19.65    2.33
   1 -11   7   -0.24    1.52
  -1  11  -7   -0.23    1.43
  -1  11  -7    0.45    1.54
  -1  11  -7   -0.02    1.18
  -1  11  -7   -0.49    1.19
   2 -11   7   19.44    2.55
   2 -11   7   16.51    2.37
  -2  11  -7   20.13    2.49
  -2  11  -7   17.51    2.20
  -2  11  -7   21.43    1.98
  -2  11  -7   18.95    2.39
  -2  11  -7   18.43    2.40
  -2  11  -7   18.01    2.03
   3 -11   7    3.32    1.84
   3 -11   7   -0.43    1.56
  -3  11  -7   -0.30    1.48
  -3  11  -7    2.03    1.17
  -3  11  -7    0.70    1.45
  -3  11  -7   -0.08    1.32
  -3  11  -7    0.37    1.26
  -3  11  -7    0.78    1.42
   4 -11   7    3.87    1.73
   4 -11   7    0.95    1.82
  -4  11  -7    4.77    1.67
  -4  11  -7    3.55    1.56
  -4  11  -7    3.03    1.51
  -4  11  -7    2.85    1.54
  -5  11  -7    1.22    1.40
  -2  12  -7   -0.47    1.55
  -1   0   8    9.66    0.69
   1   0  -8    9.95    0.86
   2   0  -8    3.13    0.51
  -2   0   8    4.21    0.52
   3   0  -8   32.34    1.49
   3   0  -8   32.73    1.65
   0   1  -8    0.65    0.47
   1   1  -8   23.50    1.31
   1   1  -8   24.48    1.41
  -1  -1   8   20.92    1.50
   2   1  -8   88.69    3.66
  -2   1   8   84.68    3.38
   2   1  -8   90.25    3.53
  -2  -1   8   95.54    3.73
   2  -1  -8   94.47    3.49
   3   1  -8   13.83    0.95
   3   1  -8   14.82    1.08
  -3   1   8   15.13    1.12
  -3   1   8   13.22    1.01
  -3  -1   8   12.42    1.13
   3  -1  -8   14.26    0.96
  -3  -1   8   14.09    1.06
  -4   1   8   15.86    1.18
  -4   1   8   14.69    1.27
   4  -1  -8   16.72    1.27
   4  -1  -8   17.31    1.18
  -5   1   8   51.36    2.46
  -5   1   8   53.46    2.62
   5  -1  -8   51.55    2.46
   5  -1  -8   50.41    2.61
  -6   1   8   87.66    3.81
  -6   1   8   84.23    4.04
   6  -1  -8   91.66    3.90
   6  -1  -8   94.11    4.11
  -7   1   8   57.55    3.68
   7  -1  -8   65.05    3.21
   7  -1  -8   63.09    3.35
   0   2  -8    3.51    0.70
   0  -2   8    3.53    0.91
   0   2  -8    3.95    0.76
   0   2  -8    4.21    0.55
   0   2  -8    3.85    0.52
   1   2  -8  107.41    3.99
   1   2  -8  107.94    4.13
  -1  -2   8  106.61    4.15
  -1   2  -8  110.84    4.16
  -1   2  -8  107.80    4.27
  -1   2  -8   82.85    3.51
  -1   2  -8   82.39    3.64
  -2   2   8   37.60    1.78
   2   2  -8   36.41    1.83
   2   2  -8   39.28    2.01
  -2  -2   8   39.54    2.02
  -2  -2   8   40.79    2.00
   3   2  -8   76.10    3.33
  -3   2   8   72.96    3.12
   3   2  -8   77.25    3.15
  -3   2   8   77.00    3.29
   3  -2  -8   80.43    3.17
  -3  -2   8   81.60    3.31
  -3  -2   8   81.85    3.33
  -4   2   8    7.00    0.89
  -4   2   8    6.94    0.98
   4  -2  -8    4.56    0.74
  -5   2   8   69.66    3.22
  -5   2   8   66.92    3.02
   5  -2  -8   72.40    3.06
   5  -2  -8   64.20    3.20
  -6   2   8   33.66    2.07
  -6   2   8   33.59    2.34
   6  -2  -8   34.76    2.19
   6  -2  -8   33.26    2.18
  -7   2   8   25.75    2.39
  -7   2   8   23.15    1.98
   7  -2  -8   28.48    2.18
   7  -2  -8   29.19    2.19
  -8   2   8    4.48    1.22
  -8   2   8    3.29    1.61
   8  -2  -8    2.39    1.20
   8  -2  -8    2.11    1.23
  -9   2   8   18.18    2.40
   9  -2  -8   19.06    2.09
   0  -3   8   12.82    1.37
   0   3  -8   11.16    1.18
   0   3  -8   11.68    0.89
   0   3  -8   10.28    1.12
   0   3  -8   12.84    0.90
   1   3  -8    1.65    0.60
   1   3  -8    1.14    0.69
   1  -3   8    1.15    0.81
  -1   3  -8    2.21    0.57
  -1   3  -8    1.15    0.66
  -1  -3   8    1.40    0.79
  -1   3  -8    1.36    0.48
  -1   3  -8    1.39    0.66
   2  -3   8   64.32    3.40
   2   3  -8   67.94    3.12
   2   3  -8   67.58    2.92
  -2   3  -8   70.97    3.21
  -2   3  -8   69.54    2.81
  -2   3  -8   69.49    2.74
  -2  -3   8   66.48    3.05
  -2   3  -8   68.38    3.14
  -2  -3   8   68.92    3.08
  -3   3   8    9.46    1.03
   3   3  -8    9.03    0.98
   3   3  -8   10.43    1.18
  -3  -3   8    8.32    1.05
  -3  -3   8    7.78    1.11
   4   3  -8   28.79    1.67
  -4   3   8   27.99    1.71
   4   3  -8   26.53    1.91
  -4   3   8   30.04    1.93
  -4  -3   8   31.66    1.87
   4  -3  -8   28.81    1.68
  -5   3   8   31.78    1.93
  -5   3   8   30.83    2.10
   5  -3  -8   32.85    2.08
   5  -3  -8   34.31    2.00
  -6   3   8   62.82    3.14
  -6   3   8   65.60    3.38
   6  -3  -8   68.02    3.20
   6  -3  -8   66.69    3.35
  -7   3   8    8.32    1.35
  -7   3   8    8.70    1.65
   7  -3  -8    9.66    1.47
   7  -3  -8   10.00    1.53
  -8   3   8   38.13    3.12
  -8   3   8   44.22    2.69
   8  -3  -8   42.59    2.85
   8  -3  -8   39.28    2.79
  -9   3   8   23.22    2.88
  -9   3   8   28.86    2.41
   9  -3  -8   24.33    2.66
   9  -3  -8   25.09    2.60
 -10   3   8    2.59    1.89
  10  -3  -8    1.40    1.51
   0   4  -8   92.02    3.61
   0   4  -8   89.10    3.96
   0  -4   8   86.46    3.88
   0   4  -8   89.17    3.82
   0   4  -8   90.34    3.23
   1  -4   8  217.63    8.29
   1   4  -8  216.57    8.09
   1   4  -8  207.68    8.27
  -1   4  -8  208.85    8.13
  -1   4  -8  213.22    7.51
  -1   4  -8  231.89    8.09
  -1   4  -8  202.37    8.23
  -1  -4   8  224.50    8.27
  -1   4  -8  222.60    7.86
  -1  -4   8  219.70    8.20
  -1   4  -8  216.38    7.24
   2   4  -8    4.83    1.06
   2   4  -8    6.39    0.89
   2  -4   8    6.16    1.21
  -2   4  -8    6.03    1.03
  -2   4  -8    6.72    0.81
  -2  -4   8    5.34    1.06
  -2   4  -8    6.38    1.01
  -2  -4   8    5.91    0.98
  -2   4  -8    6.53    0.87
   3   4  -8  121.15    4.69
   3   4  -8  120.69    4.99
   3  -4   8  101.80    5.10
  -3   4  -8  115.76    4.84
  -3   4  -8  128.27    5.03
  -3   4  -8  113.24    4.49
  -3   4  -8  112.92    4.36
  -3  -4   8  111.24    4.81
  -4   4   8   48.41    2.66
  -4   4   8   49.55    2.51
   4   4  -8   45.66    2.82
   4  -4  -8   56.41    2.53
  -5   4   8   93.57    4.30
  -5   4   8   97.63    4.09
   5  -4  -8   98.43    4.11
  -6   4   8    2.41    1.01
  -6   4   8    3.44    1.28
   6  -4  -8    3.65    1.07
   6  -4  -8    3.89    1.09
  -7   4   8   33.59    2.74
  -7   4   8   38.07    2.53
   7  -4  -8   40.53    2.68
   7  -4  -8   40.12    2.66
  -8   4   8    7.81    1.79
  -8   4   8    9.14    1.51
   8  -4  -8    7.94    1.53
   8  -4  -8    8.00    1.53
  -9   4   8   31.90    3.25
  -9   4   8   27.65    2.58
   9  -4  -8   33.47    2.80
   9  -4  -8   29.92    2.92
   0  -5   8   15.24    1.75
   0   5  -8   15.32    1.16
   0  -5   8   14.09    1.57
   0   5  -8   14.13    1.41
   0   5  -8   16.26    1.29
   0   5  -8   14.16    1.77
   1  -5   8   20.03    1.85
   1   5  -8   18.23    1.55
   1   5  -8   17.09    1.76
  -1   5  -8   20.79    1.43
  -1   5  -8   18.29    1.44
  -1  -5   8   19.21    1.84
  -1   5  -8   17.29    1.68
  -1  -5   8   17.95    1.69
  -1   5  -8   18.12    1.25
  -1   5  -8   17.05    1.31
  -1   5  -8   18.15    1.60
   2   5  -8   13.92    1.39
   2  -5   8   11.23    1.50
   2   5  -8   12.59    1.51
  -2   5  -8   13.99    1.33
  -2   5  -8   10.98    1.19
  -2   5  -8   12.27    1.31
  -2   5  -8   11.49    1.20
  -2   5  -8   11.81    1.44
  -2   5  -8   12.68    1.44
  -2  -5   8   11.20    1.38
   3   5  -8   71.23    3.74
   3  -5   8   74.10    3.80
   3   5  -8   74.57    3.39
  -3   5  -8   81.87    3.28
  -3  -5   8   77.17    3.60
  -3   5  -8   81.55    3.27
  -3   5  -8   79.29    3.57
  -3   5  -8   75.28    3.60
  -3   5  -8   60.60    3.37
   4   5  -8   14.88    1.74
   4  -5   8    4.20    1.34
  -4   5  -8    9.34    1.16
  -4   5  -8    9.39    1.25
  -4   5  -8    8.88    1.34
  -4   5  -8    8.91    1.20
  -5   5   8    3.96    1.10
  -5   5   8    2.33    1.17
   5  -5  -8    5.16    1.06
  -6   5   8   15.89    1.95
  -6   5   8   12.81    1.61
   6  -5  -8   16.30    2.00
   6  -5  -8   18.83    2.00
  -7   5   8   68.44    3.52
  -7   5   8   63.08    3.76
   7  -5  -8   71.40    3.79
   7  -5  -8   68.11    3.69
  -8   5   8    8.48    1.63
  -8   5   8   10.63    1.99
   8  -5  -8   10.11    1.77
   8  -5  -8   11.14    1.74
  -9   5   8    7.19    1.58
  -9   5   8    7.35    2.09
   9  -5  -8    7.41    1.68
   9  -5  -8    8.48    1.86
   0  -6   8   23.94    2.06
   0   6  -8   24.97    1.80
   0   6  -8   22.72    2.05
   0  -6   8   22.20    2.05
   1  -6   8   18.16    1.91
   1  -6   8   19.25    1.93
   1   6  -8   20.34    2.02
   1   6  -8   18.01    1.64
  -1   6  -8   19.52    1.44
  -1   6  -8   16.95    1.60
  -1   6  -8   19.11    1.80
  -1   6  -8   17.79    1.63
  -1   6  -8   19.35    1.35
  -1  -6   8   17.34    1.82
  -1   6  -8   18.94    1.56
   2   6  -8    4.74    1.32
   2  -6   8    4.35    1.25
   2   6  -8    6.07    1.02
   2  -6   8    4.97    1.32
  -2   6  -8    4.15    0.89
  -2   6  -8    4.10    1.12
  -2   6  -8    5.34    1.10
  -2  -6   8    5.88    1.22
  -2   6  -8    4.22    0.88
  -2   6  -8    5.62    1.03
  -2   6  -8    3.52    0.96
   3   6  -8   39.82    2.40
   3  -6   8   41.40    2.77
   3   6  -8   40.11    2.90
  -3   6  -8   40.90    2.58
  -3  -6   8   42.54    2.65
  -3   6  -8   38.34    2.37
  -3   6  -8   40.24    2.26
  -3   6  -8   39.18    2.35
  -3   6  -8   42.01    2.35
  -3   6  -8   41.21    2.48
   4  -6   8   20.62    2.40
  -4   6  -8   20.19    1.93
  -4   6  -8   22.63    2.01
  -4   6  -8   20.25    1.89
  -4   6  -8   21.77    1.87
  -4   6  -8   26.25    1.96
  -4   6  -8   22.91    1.85
  -5   6   8    3.78    1.31
  -5   6   8    2.70    1.16
  -5   6  -8    0.66    0.90
  -5   6  -8    0.47    0.89
   5  -6  -8    5.79    1.16
  -5   6  -8    0.31    0.91
  -6   6   8    8.90    1.49
  -6   6   8   10.70    1.73
   6  -6  -8   10.69    1.52
   6  -6  -8   12.31    1.72
  -7   6   8   11.38    1.68
  -7   6   8   11.45    1.91
   7  -6  -8   11.24    1.78
   7  -6  -8   12.70    1.79
  -8   6   8    7.36    2.03
  -8   6   8    7.84    1.67
   8  -6  -8    8.53    1.84
   8  -6  -8    9.20    1.79
   0   7  -8   -0.07    1.06
   0   7  -8   -0.16    0.90
   0  -7   8    0.99    1.13
   0  -7   8   -0.84    1.14
   1   7  -8   20.03    2.20
   1  -7   8   21.36    2.13
   1  -7   8   18.30    2.07
   1   7  -8   18.48    1.77
  -1   7  -8   19.58    1.94
  -1  -7   8   18.00    2.02
  -1   7  -8   16.02    1.72
  -1   7  -8   18.02    1.63
  -1   7  -8   12.62    1.37
  -1   7  -8   15.74    1.72
  -1   7  -8   18.19    1.58
   2   7  -8   12.23    1.43
   2  -7   8   10.14    1.65
   2   7  -8   10.31    1.70
   2  -7   8    8.96    1.56
  -2   7  -8   11.10    1.20
  -2   7  -8   12.22    1.51
  -2   7  -8   11.72    1.46
  -2   7  -8   13.48    1.51
  -2   7  -8   10.30    1.36
  -2   7  -8   11.75    1.61
  -2  -7   8   11.30    1.62
   3  -7   8   15.77    1.89
   3   7  -8   13.90    2.02
   3  -7   8   15.19    1.92
  -3   7  -8   18.87    1.79
  -3   7  -8   16.32    1.79
  -3   7  -8   18.57    1.98
  -3   7  -8   17.62    1.67
  -3   7  -8   19.76    1.90
  -3   7  -8   16.53    1.79
   4  -7   8    4.97    1.57
  -4   7  -8    5.92    1.29
  -4   7  -8    4.88    1.11
  -4   7  -8    4.34    1.23
  -4   7  -8    4.35    1.12
  -4   7  -8    7.58    1.35
  -4   7  -8    3.24    1.15
   5  -7   8    7.65    1.82
  -5   7  -8   11.02    1.63
  -5   7  -8   13.92    1.71
  -5   7  -8   13.93    1.72
  -5   7  -8    9.21    1.48
  -5   7  -8   13.16    1.58
  -5   7  -8   14.18    1.76
  -6   7   8   10.19    1.70
  -6   7   8   10.13    1.85
   6  -7  -8   12.13    1.74
  -7   7   8   30.29    2.87
  -7   7   8   26.48    2.61
   7  -7  -8   32.35    2.82
   7  -7  -8   31.10    2.64
  -8   7   8    9.80    2.19
   8  -7  -8   10.03    2.06
   0  -8   8   10.43    1.75
   0   8  -8   12.85    1.87
   0   8  -8   10.60    1.48
   0  -8   8    9.78    1.73
   1   8  -8   53.30    3.00
   1  -8   8   47.41    3.17
   1  -8   8   52.75    3.28
   1   8  -8   49.95    3.28
  -1   8  -8   51.01    2.88
  -1  -8   8   49.43    3.24
  -1   8  -8   48.09    2.44
  -1   8  -8   50.71    2.55
  -1   8  -8   48.03    2.89
  -1   8  -8   49.06    3.12
  -1   8  -8   51.15    2.96
   2  -8   8   36.29    2.86
   2   8  -8   36.71    2.56
   2  -8   8   37.05    2.77
   2   8  -8   34.06    2.95
  -2   8  -8   38.42    2.76
  -2   8  -8   36.73    2.19
  -2  -8   8   37.65    2.83
  -2   8  -8   35.57    2.30
  -2   8  -8   37.78    2.50
  -2   8  -8   37.47    2.55
  -2   8  -8   37.48    2.56
   3  -8   8   32.04    2.84
   3  -8   8   35.10    2.95
  -3   8  -8   40.91    2.73
  -3   8  -8   38.45    2.35
  -3   8  -8   36.73    2.59
  -3   8  -8   34.64    2.60
  -3   8  -8   37.68    2.62
  -3   8  -8   37.91    2.45
   4  -8   8    8.03    1.76
   4  -8   8    8.43    1.86
  -4   8  -8    8.69    1.55
  -4   8  -8    8.91    1.36
  -4   8  -8    9.04    1.47
  -4   8  -8    9.89    1.52
  -4   8  -8    9.17    1.53
  -4   8  -8    9.67    1.55
   5  -8   8   34.30    3.05
   5  -8   8   32.40    3.10
  -5   8  -8   34.97    2.62
  -5   8  -8   32.37    2.54
  -5   8  -8   32.29    2.63
  -5   8  -8   31.75    2.64
  -5   8  -8   30.60    2.52
  -5   8  -8   33.82    2.51
   6  -8   8    1.80    1.53
  -6   8   8   14.69    2.12
  -6   8  -8    9.78    1.52
  -6   8  -8    5.80    1.36
  -6   8  -8   11.93    1.77
  -7   8   8    5.63    1.91
   7  -8  -8    9.35    1.89
   0   9  -8   13.98    1.78
   0   9  -8   14.59    2.11
   0  -9   8   14.57    2.11
   1   9  -8   16.74    2.19
   1   9  -8   16.38    2.05
   1  -9   8   19.89    2.42
   1  -9   8   17.53    2.17
  -1  -9   8   18.89    2.28
  -1   9  -8   18.12    2.20
  -1   9  -8   20.94    2.13
  -1   9  -8   17.52    2.00
  -1   9  -8   17.73    2.10
  -1   9  -8   16.02    1.65
  -1   9  -8   15.47    1.62
   2  -9   8   70.23    3.94
   2  -9   8   74.09    4.17
  -2   9  -8   70.14    3.76
  -2   9  -8   73.18    3.73
  -2   9  -8   67.27    3.87
  -2   9  -8   68.71    3.36
  -2   9  -8   72.30    3.84
  -2   9  -8   64.56    3.24
   3  -9   8    4.74    1.67
   3  -9   8    6.93    1.79
  -3   9  -8    7.71    1.31
  -3   9  -8    8.45    1.53
  -3   9  -8    8.46    1.55
  -3   9  -8    7.06    1.50
  -3   9  -8    8.07    1.61
  -3   9  -8    9.77    1.60
   4  -9   8   12.31    1.97
   4  -9   8    8.73    2.00
  -4   9  -8   10.39    1.73
  -4   9  -8   11.00    1.54
  -4   9  -8   12.24    1.80
  -4   9  -8   11.14    1.70
  -4   9  -8   11.55    1.74
  -4   9  -8    8.96    1.61
   5  -9   8   15.73    2.27
   5  -9   8   11.93    2.19
  -5   9  -8   14.81    1.90
  -5   9  -8   11.95    1.70
  -5   9  -8   12.84    1.85
  -5   9  -8   16.68    2.03
  -5   9  -8   13.03    1.92
  -5   9  -8   15.35    1.93
   6  -9   8   30.51    3.38
  -6   9  -8   39.26    3.11
  -6   9  -8   37.51    2.97
  -6   9  -8   39.47    3.09
  -6   9  -8   35.05    2.96
  -6   9  -8   37.94    2.83
   0  10  -8   53.98    3.82
   0  10  -8   56.46    3.48
   0 -10   8   54.93    3.85
   1 -10   8   16.89    2.40
   1 -10   8   17.58    2.32
  -1  10  -8   17.80    2.23
  -1  10  -8   17.97    1.89
  -1  10  -8   16.67    2.30
  -1  10  -8   16.03    1.97
   2 -10   8    6.71    1.80
   2 -10   8    6.94    1.90
  -2  10  -8    5.56    1.36
  -2  10  -8    5.40    1.69
  -2  10  -8    5.65    1.63
  -2  10  -8    4.68    1.14
  -2  10  -8    4.26    1.39
  -2  10  -8    6.06    1.45
   3 -10   8   11.95    2.01
   3 -10   8   11.17    2.15
  -3  10  -8   13.53    1.60
  -3  10  -8   15.83    2.13
  -3  10  -8   13.93    1.80
  -3  10  -8   13.42    2.07
  -3  10  -8   13.71    1.89
  -3  10  -8   13.63    1.88
   4 -10   8   30.62    3.12
   4 -10   8   32.22    3.33
  -4  10  -8   36.86    2.83
  -4  10  -8   27.59    2.85
  -4  10  -8   29.21    2.82
  -4  10  -8   31.32    2.85
  -4  10  -8   28.46    2.81
  -4  10  -8   29.58    2.46
   5 -10   8    9.71    2.20
   5 -10   8   13.63    2.27
  -5  10  -8   13.36    2.01
  -5  10  -8   12.72    1.93
  -5  10  -8   13.77    2.04
  -5  10  -8   12.42    1.90
  -6  10  -8    3.18    1.48
   1 -11   8    3.16    1.84
   1 -11   8    3.08    1.83
  -1  11  -8    2.90    1.42
  -1  11  -8    3.25    1.77
   2 -11   8    2.16    1.75
   2 -11   8    3.46    1.88
  -2  11  -8    4.43    1.50
  -2  11  -8    2.14    1.58
  -2  11  -8    2.74    1.10
  -2  11  -8    2.33    1.42
  -2  11  -8    2.11    1.26
  -2  11  -8    3.53    1.66
   3 -11   8    8.37    1.96
  -3  11  -8    8.51    1.71
  -3  11  -8    6.27    1.80
  -3  11  -8    5.02    1.65
  -3  11  -8    4.95    1.32
  -3  11  -8    5.89    1.83
   1   0  -9   57.75    2.52
   2   0  -9  238.63    8.63
   0   1  -9   37.31    1.97
   2   1  -9   25.14    1.56
   2   1  -9   26.54    1.48
  -2  -1   9   28.44    1.76
   0   2  -9    1.48    0.68
   0   2  -9    2.12    0.73
   0  -2   9    1.36    0.94
   1   2  -9    4.61    0.75
   1   2  -9    4.05    0.82
  -1   2  -9    3.74    0.84
  -1  -2   9    4.53    0.97
   2   2  -9   15.97    1.37
   2   2  -9   17.06    1.25
  -2  -2   9   20.26    1.45
  -2  -2   9   19.38    1.53
   3   2  -9   44.01    2.34
   3   2  -9   45.12    2.14
  -3   2   9   46.90    2.18
  -3  -2   9   42.44    2.24
  -3  -2   9   46.45    2.37
  -4   2   9    7.33    0.97
  -4   2   9    7.08    1.06
   4  -2  -9    8.89    1.03
  -5   2   9    1.95    0.84
  -5   2   9    1.59    0.93
   5  -2  -9    1.13    0.83
   5  -2  -9    0.43    0.71
  -6   2   9   21.75    2.03
   6  -2  -9   17.47    1.69
   6  -2  -9   18.34    1.69
   0   3  -9   33.38    1.97
   0   3  -9   33.96    2.04
   0  -3   9   32.98    2.16
   1  -3   9   38.03    2.47
   1   3  -9   36.49    2.02
   1   3  -9   40.37    2.20
  -1  -3   9   36.55    2.28
  -1   3  -9   38.58    1.94
  -1   3  -9   40.58    1.82
  -1   3  -9   39.62    2.23
  -1   3  -9   39.50    2.19
  -2   3  -9   10.81    1.32
   3   3  -9    2.18    0.88
   3   3  -9    2.32    0.70
  -3   3   9    2.87    0.84
  -3  -3   9    1.64    0.77
  -3  -3   9    2.13    0.94
  -4   3   9   39.24    2.09
  -4   3   9   36.33    2.18
   4  -3  -9   32.25    1.94
  -5   3   9   42.53    2.54
  -5   3   9   44.23    2.44
   5  -3  -9   46.29    2.40
   5  -3  -9   46.24    2.61
  -6   3   9   49.79    2.64
  -6   3   9   48.50    2.90
   6  -3  -9   47.62    2.67
   6  -3  -9   47.37    2.83
  -7   3   9   17.51    1.94
  -7   3   9   15.86    1.98
   7  -3  -9   16.46    1.96
   7  -3  -9   14.73    1.64
  -8   3   9   26.51    2.30
  -8   3   9   24.78    2.68
   8  -3  -9   23.60    2.37
   8  -3  -9   24.77    2.39
   0  -4   9   14.32    1.73
   0   4  -9   12.93    1.42
   0   4  -9   14.39    1.56
   1   4  -9    3.82    1.05
   1   4  -9    1.91    0.85
   1  -4   9    2.31    1.11
  -1  -4   9    2.07    1.14
  -1  -4   9    4.06    1.06
  -1   4  -9    4.72    0.82
  -1   4  -9    3.42    0.97
  -1   4  -9    3.00    0.95
   2  -4   9   64.56    3.53
   2   4  -9   58.91    2.96
   2   4  -9   62.49    3.25
  -2   4  -9   68.53    3.22
  -2  -4   9   62.66    3.27
  -2   4  -9   66.31    3.29
  -2  -4   9   67.34    3.20
  -2   4  -9   71.72    2.84
  -2   4  -9   72.06    2.85
   3   4  -9   36.50    2.01
   3   4  -9   36.49    2.32
  -3  -4   9   33.79    2.33
  -3  -4   9   32.34    2.14
   4   4  -9   31.50    1.87
   4   4  -9   28.55    2.22
  -4   4   9   29.27    2.07
  -4  -4   9   29.13    2.08
  -5   4   9    1.13    1.00
  -5   4   9    0.87    0.93
   5  -4  -9    1.02    0.81
  -6   4   9   26.19    2.39
  -6   4   9   27.03    2.23
   6  -4  -9   27.07    2.29
   6  -4  -9   22.82    2.10
  -7   4   9   60.04    3.26
  -7   4   9   60.43    3.61
   7  -4  -9   57.95    3.26
   7  -4  -9   61.85    3.44
  -8   4   9    9.36    1.59
  -8   4   9    9.91    2.01
   8  -4  -9   10.33    1.69
   8  -4  -9   10.18    1.62
  -9   4   9    3.00    1.44
  -9   4   9    3.67    1.78
   9  -4  -9    1.33    1.29
   9  -4  -9    2.11    1.47
   0  -5   9    1.14    1.25
   0  -5   9    0.87    1.06
   0   5  -9    1.06    0.97
   0   5  -9    0.74    0.93
   1  -5   9  117.20    4.95
   1   5  -9  111.99    4.68
   1   5  -9  118.82    5.03
  -1  -5   9  112.29    4.92
  -1   5  -9  104.89    4.86
  -1  -5   9  108.41    4.89
  -1   5  -9  106.99    4.74
   2   5  -9   10.32    1.22
   2  -5   9   10.51    1.63
   2   5  -9    8.72    1.42
  -2   5  -9   13.07    1.63
  -2  -5   9   14.70    1.70
  -2   5  -9   12.37    1.28
  -2   5  -9   13.97    1.62
  -2   5  -9   12.75    1.30
  -2  -5   9   15.67    1.82
   3   5  -9   50.02    3.10
   3  -5   9   54.92    3.53
   3   5  -9   49.99    2.72
  -3   5  -9   53.86    2.64
  -3  -5   9   57.10    3.03
  -3   5  -9   56.91    3.05
  -3   5  -9   57.20    2.69
  -3   5  -9   55.86    3.00
   4   5  -9    5.19    1.38
  -5   5   9   89.49    4.10
  -5   5   9   87.74    4.30
   5  -5  -9   93.45    4.07
  -6   5   9   19.83    2.23
  -6   5   9   21.50    2.11
   6  -5  -9   21.38    2.14
   6  -5  -9   22.44    1.98
  -7   5   9   14.43    1.81
  -7   5   9   15.18    2.18
   7  -5  -9   17.96    2.17
   7  -5  -9   21.03    2.16
  -8   5   9    9.46    2.04
  -8   5   9    9.59    1.69
   8  -5  -9    8.72    1.74
   8  -5  -9   10.40    1.86
  -9   5   9   30.35    3.41
   9  -5  -9   32.17    3.18
   0  -6   9   40.99    2.66
   0  -6   9   39.07    2.67
   0   6  -9   36.68    2.62
   0   6  -9   37.81    2.38
   1  -6   9   13.92    1.80
   1   6  -9   15.10    1.71
   1  -6   9   15.79    1.90
   1   6  -9   15.92    2.01
  -1  -6   9   19.91    1.98
  -1  -6   9   17.10    2.04
  -1   6  -9   17.00    1.80
  -1   6  -9   17.41    1.88
   2  -6   9   51.78    3.24
   2   6  -9   52.07    2.92
   2   6  -9   54.62    3.30
  -2   6  -9   56.54    2.90
  -2   6  -9   60.22    3.11
  -2  -6   9   58.46    3.19
  -2   6  -9   57.95    2.72
  -2   6  -9   55.52    2.66
  -2   6  -9   57.38    3.12
  -2   6  -9   60.15    2.92
   3   6  -9   15.40    1.66
   3  -6   9   17.72    2.06
   3   6  -9   17.71    2.06
  -3   6  -9   18.98    1.83
  -3   6  -9   20.19    1.70
  -3  -6   9   15.80    1.82
  -3   6  -9   13.87    1.69
  -3   6  -9   18.67    1.85
  -3   6  -9   18.79    1.92
  -3   6  -9   15.07    1.63
   4  -6   9   16.46    2.24
   4   6  -9   17.74    2.11
  -4   6  -9   15.95    1.88
  -4   6  -9   16.54    1.90
  -4   6  -9   15.70    1.75
  -4   6  -9   17.29    1.89
  -5   6   9    8.87    1.47
  -6   6   9   50.83    3.42
  -6   6   9   48.58    3.14
   6  -6  -9   56.72    3.36
   6  -6  -9   53.55    3.05
  -7   6   9    2.12    1.62
  -7   6   9    3.92    1.42
   7  -6  -9    2.83    1.30
   7  -6  -9    3.57    1.41
  -8   6   9   10.94    1.90
  -8   6   9   13.33    2.27
   8  -6  -9   14.83    1.97
   8  -6  -9   10.21    1.91
   0  -7   9   36.69    2.66
   0   7  -9   30.18    2.28
   0   7  -9   35.42    2.67
   0  -7   9   30.56    2.63
   1  -7   9   34.07    2.69
   1  -7   9   31.33    2.56
   1   7  -9   32.42    2.29
   1   7  -9   34.02    2.70
  -1   7  -9   34.33    2.35
  -1   7  -9   30.05    2.48
  -1  -7   9   32.07    2.66
  -1  -7   9   32.27    2.61
   2   7  -9   -0.31    1.29
   2   7  -9    0.50    0.94
   2  -7   9    1.54    1.34
   2  -7   9   -0.86    1.27
  -2   7  -9    1.25    0.97
  -2   7  -9    0.84    0.94
  -2   7  -9   -0.32    0.74
  -2   7  -9    1.15    0.90
  -2   7  -9    0.96    1.18
  -2  -7   9   -0.06    1.15
  -2   7  -9    0.36    0.96
   3   7  -9   14.73    1.78
   3  -7   9   20.77    2.28
   3  -7   9   16.87    2.23
   3   7  -9   21.43    2.61
  -3   7  -9   15.95    1.80
  -3   7  -9   18.47    2.12
  -3  -7   9   14.53    1.89
  -3   7  -9   18.27    1.88
  -3   7  -9   16.76    1.96
  -3   7  -9   14.20    1.72
  -3   7  -9   17.11    1.91
   4  -7   9   33.24    3.06
  -4   7  -9   39.48    2.38
  -4   7  -9   32.56    2.54
  -4   7  -9   38.90    2.50
  -4   7  -9   28.92    2.45
  -4   7  -9   29.77    2.44
  -4   7  -9   39.74    2.67
  -5   7  -9   18.06    2.01
  -5   7  -9   17.81    1.96
  -5   7  -9   14.74    1.77
  -6   7   9    1.18    1.35
  -7   7   9    4.55    1.76
  -7   7   9    5.53    1.62
   7  -7  -9    3.72    1.58
   7  -7  -9    6.06    1.59
   0  -8   9   14.54    2.06
   0   8  -9   14.16    1.75
   0   8  -9   17.45    2.17
   0  -8   9   18.14    2.16
   1  -8   9   38.75    2.98
   1   8  -9   35.09    2.94
   1   8  -9   39.21    2.59
   1  -8   9   38.09    2.92
  -1   8  -9   33.16    2.53
  -1  -8   9   34.64    2.89
  -1  -8   9   35.13    3.02
  -1   8  -9   32.82    2.68
   2   8  -9   20.05    2.39
   2  -8   9   19.46    2.31
   2   8  -9   18.65    1.98
   2  -8   9   18.56    2.21
  -2  -8   9   21.83    2.47
  -2   8  -9   15.71    1.95
  -2   8  -9   20.69    2.04
  -2   8  -9   17.28    2.03
  -2   8  -9   19.18    1.89
  -2   8  -9   19.54    2.26
  -2   8  -9   18.03    1.70
   3  -8   9   44.57    3.26
   3  -8   9   44.74    3.33
  -3   8  -9   44.15    3.03
  -3   8  -9   41.38    2.87
  -3   8  -9   46.05    2.88
  -3   8  -9   40.56    2.77
  -3   8  -9   43.20    2.59
  -3   8  -9   42.41    2.65
   4  -8   9    8.57    1.95
   4  -8   9   10.43    2.02
  -4   8  -9   10.46    1.42
  -4   8  -9    8.60    1.53
  -4   8  -9   10.00    1.66
  -4   8  -9   11.61    1.67
  -4   8  -9   10.24    1.60
  -4   8  -9   11.95    1.81
   5  -8   9    9.40    2.07
   5  -8   9    9.58    2.12
  -5   8  -9   11.72    1.72
  -5   8  -9   13.46    1.75
  -5   8  -9    6.46    1.30
  -5   8  -9    7.84    1.47
  -5   8  -9   13.52    1.81
  -5   8  -9   11.91    1.61
   0  -9   9   36.42    3.16
   0   9  -9   38.41    2.87
   0  -9   9   40.96    3.27
   0   9  -9   37.67    3.10
   1   9  -9    4.27    1.36
   1   9  -9    6.74    1.89
   1  -9   9    7.85    1.89
   1  -9   9    4.77    1.70
  -1   9  -9    5.48    1.61
  -1   9  -9    5.16    1.38
  -1  -9   9    5.24    1.69
   2  -9   9    0.51    1.58
   2  -9   9    0.97    1.56
   2   9  -9    1.93    1.79
  -2   9  -9    0.39    1.34
  -2   9  -9    0.93    1.24
  -2   9  -9    1.15    1.11
  -2   9  -9    0.80    1.23
   3  -9   9    9.17    1.97
   3  -9   9   11.42    2.00
  -3   9  -9   10.60    1.71
  -3   9  -9    7.66    1.56
  -3   9  -9   11.41    1.73
  -3   9  -9    9.80    1.63
  -3   9  -9    9.92    1.82
  -3   9  -9    7.31    1.35
   4  -9   9   30.22    3.23
   4  -9   9   30.89    3.25
  -4   9  -9   34.45    2.72
  -4   9  -9   30.75    2.47
  -4   9  -9   29.20    2.67
  -4   9  -9   33.22    2.80
  -4   9  -9   33.48    2.77
  -4   9  -9   32.93    2.72
   5  -9   9    2.18    1.92
   5  -9   9    4.66    2.04
  -5   9  -9    2.05    1.48
  -5   9  -9    0.13    1.29
  -5   9  -9    1.89    1.36
  -5   9  -9    3.17    1.29
  -5   9  -9    2.17    1.48
  -5   9  -9    1.91    1.37
   0  10  -9    1.92    1.32
   0  10  -9    1.24    1.60
   0 -10   9    2.71    1.86
   0 -10   9    2.38    1.66
   1  10  -9    2.88    1.74
   1 -10   9    3.80    1.81
   1  10  -9    4.83    1.49
   1 -10   9    5.43    1.89
  -1  10  -9    5.58    1.51
  -1 -10   9    6.32    1.85
  -1  10  -9    2.53    1.70
   2 -10   9   21.70    2.75
   2 -10   9   18.65    2.46
  -2  10  -9   17.67    2.34
  -2  10  -9   22.90    2.53
   3 -10   9   10.94    2.19
   3 -10   9   11.45    2.29
  -3  10  -9    8.87    1.79
  -3  10  -9    9.51    1.49
  -3  10  -9   10.30    1.92
  -3  10  -9   11.92    1.94
  -3  10  -9   10.69    1.75
  -3  10  -9   10.28    1.80
   4 -10   9    0.74    2.08
   4 -10   9   -0.62    1.77
  -4  10  -9    1.36    1.42
  -4  10  -9    1.27    1.40
  -4  10  -9    0.06    1.31
  -4  10  -9    0.76    1.15
  -4  10  -9    0.53    1.36
  -3  11  -9    4.42    1.60
  -3  11  -9    6.39    1.86
   1   0 -10    5.86    0.83
   1   1 -10  104.33    4.22
   0   2 -10    7.46    1.08
   0   2 -10   11.23    1.28
   1   2 -10   57.95    2.77
   1   2 -10   54.61    2.61
  -1  -2  10   53.37    2.99
   2   2 -10   29.84    1.87
   2   2 -10   29.92    1.75
  -2  -2  10   31.78    1.95
  -2  -2  10   27.35    2.04
   0   3 -10    4.08    0.95
   0  -3  10    4.97    1.25
   0   3 -10    5.41    1.11
   1   3 -10   75.68    3.38
   1  -3  10   61.73    3.76
   1   3 -10   78.33    3.55
  -1   3 -10   79.10    3.54
  -1  -3  10   78.37    3.66
  -1   3 -10   79.78    3.65
   2   3 -10  179.23    6.60
   2   3 -10  172.37    6.80
  -2  -3  10  170.72    6.84
  -2  -3  10  164.55    6.71
   3   3 -10   66.55    3.05
   3   3 -10   67.96    3.33
  -3  -3  10   69.57    3.26
  -3  -3  10   72.15    3.39
  -4   3  10   14.44    1.57
  -5   3  10   83.91    3.95
  -5   3  10   79.45    3.61
   5  -3 -10   75.61    3.76
   5  -3 -10   77.19    3.55
   0  -4  10   11.59    1.54
   0   4 -10   11.69    1.40
   0   4 -10   10.35    1.36
   1  -4  10   11.11    1.62
   1   4 -10   11.54    1.38
   1   4 -10   11.21    1.43
  -1   4 -10   12.86    1.47
  -1   4 -10   12.15    1.50
  -1  -4  10   11.59    1.58
  -1  -4  10   11.46    1.59
   2   4 -10   85.58    4.26
   2  -4  10   83.37    4.59
   2   4 -10  100.51    4.06
  -2  -4  10   98.78    4.31
  -2   4 -10   97.52    4.40
  -2  -4  10   95.61    4.25
  -2   4 -10   95.97    4.27
   3   4 -10   33.16    1.98
   3   4 -10   31.24    2.26
  -3  -4  10   29.77    2.33
  -3  -4  10   30.48    2.18
  -4   4  10   22.89    2.02
  -5   4  10    4.85    1.24
  -6   4  10   56.49    3.07
  -6   4  10   55.09    3.36
   6  -4 -10   54.50    3.19
   6  -4 -10   55.12    3.02
  -7   4  10   21.39    2.25
  -7   4  10   18.00    2.17
   7  -4 -10   19.40    2.14
   7  -4 -10   18.16    2.24
   0  -5  10   88.09    4.28
   0   5 -10   84.78    4.12
   0  -5  10   85.99    4.22
   1  -5  10   19.20    2.10
   1   5 -10   17.59    2.00
   1   5 -10   18.89    1.83
  -1   5 -10   23.01    2.01
  -1  -5  10   23.84    2.25
  -1   5 -10   22.74    1.96
  -1  -5  10   24.31    2.08
   2  -5  10   57.63    3.44
   2   5 -10   50.38    3.11
   2   5 -10   57.90    2.85
  -2   5 -10   54.88    2.99
  -2  -5  10   49.68    3.00
  -2  -5  10   53.10    3.19
  -2   5 -10   51.35    2.97
   3   5 -10   19.94    2.15
   3   5 -10   19.29    1.69
  -3  -5  10   21.73    2.01
  -3   5 -10   18.03    1.61
  -3   5 -10   21.31    2.00
  -3   5 -10   21.05    1.69
  -3  -5  10   23.71    2.29
  -3   5 -10   18.77    1.95
  -4  -5  10   70.00    3.80
  -4  -5  10   74.83    3.75
  -5   5  10   20.61    2.07
  -6   5  10   18.13    1.99
  -6   5  10   17.65    2.13
   6  -5 -10   17.72    2.21
   6  -5 -10   17.48    1.91
  -7   5  10    7.01    1.77
  -7   5  10    9.21    1.67
   7  -5 -10   10.32    1.64
   7  -5 -10   12.02    1.88
  -8   5  10   20.48    2.32
  -8   5  10   22.59    2.62
   8  -5 -10   21.57    2.63
   8  -5 -10   23.92    2.56
   0  -6  10    2.06    1.27
   0   6 -10    2.02    1.18
   0   6 -10    3.14    1.05
   0  -6  10    2.24    1.26
   1   6 -10    4.28    1.30
   1  -6  10    1.64    1.33
   1   6 -10    2.42    0.98
   1  -6  10    1.94    1.58
  -1   6 -10    4.83    1.30
  -1  -6  10    5.65    1.37
  -1   6 -10    4.44    1.22
  -1  -6  10    4.83    1.42
   2   6 -10    4.78    1.10
   2   6 -10    3.86    1.42
   2  -6  10    5.17    1.57
  -2  -6  10    2.49    1.39
  -2  -6  10    3.35    1.27
  -2   6 -10    3.99    1.34
  -2   6 -10    4.41    1.30
   3   6 -10   20.85    1.94
   3  -6  10   21.81    2.49
   3   6 -10   20.60    2.47
  -3   6 -10   18.01    2.11
  -3  -6  10   19.14    2.21
  -3   6 -10   20.32    1.92
  -3  -6  10   17.70    2.08
  -3   6 -10   19.97    1.79
  -3   6 -10   18.91    2.14
   4   6 -10    7.75    1.70
  -4   6 -10    1.30    0.96
  -4   6 -10    0.97    1.06
  -6   6  10   10.02    1.73
   6  -6 -10    7.68    1.70
  -7   6  10   27.48    2.67
  -7   6  10   25.99    2.83
   7  -6 -10   26.89    2.69
   7  -6 -10   25.22    2.55
   0   7 -10   13.87    1.71
   0  -7  10   19.15    2.24
   0   7 -10   18.90    2.34
   0  -7  10   15.85    2.05
   1  -7  10   21.89    2.58
   1   7 -10   24.99    2.62
   1   7 -10   22.07    2.16
   1  -7  10   24.53    2.69
  -1  -7  10   24.50    2.65
  -1  -7  10   26.00    2.53
  -1   7 -10   25.67    2.50
  -1   7 -10   24.68    2.26
   2  -7  10   14.62    2.10
   2   7 -10   10.75    1.96
   2   7 -10   11.26    1.49
   2  -7  10   11.77    1.94
  -2  -7  10   12.20    1.81
  -2  -7  10   12.94    1.98
  -2   7 -10   11.68    1.61
  -2   7 -10   12.99    1.80
   3   7 -10    8.53    1.37
   3  -7  10    7.59    1.87
   3  -7  10    8.67    1.89
   3   7 -10    9.02    1.95
  -3   7 -10    9.56    1.41
  -3  -7  10    8.89    1.63
  -3   7 -10    9.44    1.56
  -3   7 -10    9.74    1.59
  -3   7 -10    7.06    1.22
  -3   7 -10    5.05    1.11
  -3   7 -10    4.59    1.24
   4  -7  10   16.56    2.48
  -4   7 -10   16.25    1.86
  -4   7 -10   15.66    1.90
  -4   7 -10   18.40    2.04
  -4   7 -10   17.59    2.08
   0   8 -10   -0.37    1.26
   0   8 -10    1.38    1.07
   0  -8  10    0.39    1.46
   0  -8  10   -0.36    1.47
   1  -8  10    4.66    1.63
   1   8 -10    5.62    1.33
   1   8 -10    5.12    1.76
   1  -8  10    8.01    1.80
  -1  -8  10    4.72    1.80
  -1  -8  10    5.47    1.66
  -1   8 -10    8.04    1.50
  -1   8 -10    6.99    1.67
   2   8 -10   24.87    2.77
   2  -8  10   22.89    2.81
   2   8 -10   23.83    2.27
   2  -8  10   22.74    2.55
  -2  -8  10   22.32    2.83
  -2   8 -10   23.72    2.44
  -2   8 -10   23.12    2.34
  -2  -8  10   22.59    2.56
   3  -8  10   11.54    2.09
   3  -8  10    8.14    2.00
   3   8 -10    5.88    1.94
  -3   8 -10    9.42    1.73
  -3   8 -10    8.31    1.49
  -3   8 -10    9.47    1.63
  -3   8 -10    9.63    1.56
   4  -8  10    7.56    2.05
   4  -8  10    6.18    1.93
  -4   8 -10    4.93    1.47
  -4   8 -10    5.54    1.50
  -4   8 -10    2.64    0.91
  -4   8 -10    4.33    1.42
  -4   8 -10    5.91    1.33
  -4   8 -10    1.95    1.09
   5  -8  10    0.74    1.78
  -5   8 -10    4.04    1.31
  -5   8 -10    5.68    1.54
  -5   8 -10    3.27    1.42
   0   9 -10   10.78    1.73
   0  -9  10   14.17    2.25
   0  -9  10   12.98    2.21
   0   9 -10    9.80    2.04
   1   9 -10   44.50    3.02
   1  -9  10   39.58    3.36
   1  -9  10   43.91    3.55
   1   9 -10   41.41    3.54
  -1  -9  10   41.40    3.38
  -1   9 -10   40.91    3.27
  -1  -9  10   40.11    3.49
  -1   9 -10   38.63    2.98
   2   9 -10   15.84    2.53
   2   9 -10   15.49    1.97
   2  -9  10   17.71    2.52
   2  -9  10   18.54    2.43
  -2  -9  10   17.29    2.34
  -2   9 -10   18.34    2.28
  -2   9 -10   19.16    2.31
   3  -9  10   23.01    2.90
   3  -9  10   26.47    2.86
  -3   9 -10   22.56    2.63
  -3   9 -10   23.47    2.54
   4  -9  10    8.37    2.12
   4  -9  10    6.13    2.08
  -4   9 -10    6.15    1.59
  -4   9 -10    7.58    1.45
  -4   9 -10    9.28    1.65
  -4   9 -10    7.67    1.77
  -4   9 -10    8.67    1.66
  -4   9 -10    7.89    1.79
  -5   9 -10   26.42    2.54
  -5   9 -10   29.04    2.69
   0  10 -10    1.81    1.58
   0  10 -10    0.98    1.40
   0 -10  10    1.59    1.78
   0 -10  10    2.52    1.95
   1 -10  10   15.45    2.37
   1  10 -10    9.26    2.34
   1  10 -10   13.64    2.19
  -1 -10  10   12.03    2.38
  -1 -10  10   16.67    2.61
  -1  10 -10   11.92    2.28
   2 -10  10    5.54    2.12
  -4  10 -10    2.27    1.52
  -4  10 -10    2.87    1.60
   1   1 -11   22.89    1.62
   0   2 -11   75.67    3.49
   1   2 -11   39.62    2.46
   1   2 -11   50.07    2.45
   2   2 -11   13.94    1.44
   2   2 -11   12.07    1.36
  -2  -2  11   10.50    1.54
   0   3 -11   43.35    2.58
   0   3 -11   49.39    2.68
   0  -3  11   43.26    2.98
   1   3 -11   60.98    2.93
   1   3 -11   60.28    3.08
  -1  -3  11   65.45    3.42
  -1   3 -11   51.97    3.03
   2   3 -11   14.33    1.47
   2   3 -11   14.99    1.64
  -2  -3  11   19.57    1.76
  -2  -3  11   18.85    2.01
   0  -4  11   82.77    4.23
   0   4 -11   81.84    3.98
   1  -4  11   13.66    1.95
   1   4 -11   10.71    1.40
   1   4 -11   13.15    1.59
  -1  -4  11   14.98    1.80
  -1   4 -11   18.15    1.75
  -1   4 -11   16.06    1.79
   2   4 -11    6.08    1.10
   2   4 -11    7.84    1.34
  -2  -4  11    8.70    1.41
  -2  -4  11    7.25    1.52
   3   4 -11   22.21    1.96
   3   4 -11   23.23    2.22
  -3  -4  11   25.01    2.30
  -3  -4  11   22.75    2.06
   0   5 -11    6.53    1.31
   0  -5  11    4.57    1.46
   0  -5  11    6.42    1.64
   1   5 -11   16.95    1.85
   1  -5  11   19.55    2.42
   1   5 -11   19.31    2.05
  -1   5 -11   20.79    2.02
  -1  -5  11   17.91    2.18
  -1  -5  11   19.46    2.15
  -1   5 -11   20.52    2.05
   2  -5  11  115.09    5.55
   2   5 -11  109.56    5.10
   2   5 -11  111.60    4.74
  -2   5 -11  109.40    5.03
  -2  -5  11  104.94    5.00
  -2   5 -11  109.99    4.98
  -2  -5  11  107.85    5.10
   3   5 -11    7.01    1.17
   3   5 -11    5.38    1.51
  -3  -5  11    4.63    1.54
  -3  -5  11    6.41    1.42
  -6   5  11   44.01    3.05
   6  -5 -11   52.49    3.30
   0   6 -11    3.98    1.45
   0   6 -11    3.71    1.20
   0  -6  11    2.77    1.57
   0  -6  11    3.29    1.62
   1  -6  11   62.32    4.02
   1   6 -11   65.90    3.42
   1  -6  11   67.50    3.94
   1   6 -11   62.76    3.64
  -1   6 -11   60.72    3.52
  -1  -6  11   60.19    3.69
  -1  -6  11   59.00    3.58
   2   6 -11    8.33    1.72
   2  -6  11    9.64    1.95
   2   6 -11    7.05    1.29
  -2   6 -11   11.80    1.79
  -2  -6  11    8.41    1.79
  -2   6 -11   10.28    1.58
  -2  -6  11    9.42    1.63
   3  -6  11   24.55    3.07
   3   6 -11   26.23    2.68
   3   6 -11   23.47    2.09
  -3  -6  11   25.15    2.49
  -3  -6  11   26.91    2.66
  -3   6 -11   30.92    2.59
  -3   6 -11   32.07    2.62
  -7   6  11    3.38    1.56
   7  -6 -11    3.09    1.57
   0   7 -11    1.87    1.30
   0  -7  11    0.17    1.41
   0  -7  11    0.58    1.54
   0   7 -11    3.01    1.15
   1  -7  11    7.29    1.83
   1  -7  11    6.17    1.86
   1   7 -11    5.61    1.33
   1   7 -11    4.29    1.61
  -1  -7  11    5.85    1.73
  -1   7 -11    6.65    1.42
  -1  -7  11    4.01    1.65
  -1   7 -11    5.35    1.46
   2   7 -11   88.30    4.72
   2  -7  11   89.42    4.78
   2  -7  11   77.86    4.68
   2   7 -11   80.26    4.11
  -2  -7  11   83.69    4.58
  -2   7 -11   88.11    4.31
  -2   7 -11   83.50    4.41
  -2  -7  11   90.02    4.63
   3  -7  11   18.44    2.59
   3   7 -11   15.96    1.93
   3   7 -11   18.01    2.40
   3  -7  11   17.56    2.59
  -3  -7  11   18.85    2.24
  -3  -7  11   15.35    2.22
  -3   7 -11   15.87    2.03
  -3   7 -11   15.86    2.04
   4   7 -11    1.90    1.63
   4  -7  11    0.16    1.29
  -4  -7  11   -0.17    1.59
  -4   7 -11   -1.58    1.11
   0  -8  11   42.88    3.42
   0   8 -11   42.75    2.97
   0  -8  11   41.26    3.39
   0   8 -11   41.70    3.30
   1  -8  11   12.90    2.21
   1  -8  11   14.74    2.25
   1   8 -11   15.86    2.29
   1   8 -11   15.32    1.84
  -1   8 -11   14.70    1.87
  -1  -8  11   14.22    2.26
  -1  -8  11   16.66    2.26
  -1   8 -11   16.30    2.07
   2   8 -11    7.26    1.43
   2   8 -11    8.98    2.08
   2  -8  11    6.50    1.99
   2  -8  11    6.32    1.97
  -2  -8  11    5.64    1.94
  -2   8 -11    5.04    1.54
  -2   8 -11    8.32    1.71
  -2  -8  11    5.81    1.69
   3  -8  11   21.27    2.71
   3   8 -11   19.89    2.67
   3  -8  11   16.03    2.52
  -3   8 -11   23.73    2.44
  -3  -8  11   22.93    2.83
  -3   8 -11   22.56    2.55
   4  -8  11   22.51    2.93
   4  -8  11   26.48    3.11
  -4   8 -11   24.83    2.63
  -4   8 -11   24.73    2.67
   0   9 -11   15.30    2.40
   0  -9  11   17.51    2.54
   0   9 -11   17.30    2.13
   0  -9  11   15.99    2.52
   1   9 -11   11.97    2.37
   1  -9  11   11.39    2.42
   1   9 -11   10.82    1.80
   1  -9  11   11.72    2.32
  -1   9 -11    9.56    2.14
  -1  -9  11   13.56    2.29
  -1  -9  11   10.95    2.30
  -1   9 -11   11.12    1.91
   2  -9  11   -0.38    1.86
   2   9 -11   -0.93    1.87
   2  -9  11    1.18    1.81
   2   9 -11    0.17    1.16
  -2  -9  11    1.37    1.63
  -2   9 -11    1.58    1.41
  -2   9 -11    1.15    1.55
  -2  -9  11   -1.06    1.82
   1   1 -12   23.35    1.78
   1   2 -12   56.00    2.88
   0   3 -12    2.80    1.16
   1   3 -12   40.06    2.58
  -1  -3  12   45.96    3.14
   2   3 -12   69.35    3.63
   2   3 -12   65.98    3.23
  -2  -3  12   63.06    3.45
  -2  -3  12   72.24    3.75
   0   4 -12   21.12    1.98
   0  -4  12   18.27    2.32
   1   4 -12  102.68    4.75
  -1  -4  12  102.11    4.99
   2   4 -12   44.81    2.88
   2   4 -12   45.66    2.65
  -2  -4  12   44.04    2.91
  -2  -4  12   44.00    3.09
   0  -5  12    6.41    1.82
   0   5 -12    4.66    1.36
   1  -5  12   18.65    2.39
   1   5 -12   17.75    1.87
   1   5 -12   16.49    2.04
  -1  -5  12   19.73    2.21
  -1   5 -12   18.45    2.08
  -1  -5  12   19.20    2.15
   2   5 -12   17.09    2.08
   2   5 -12   14.87    1.76
  -2  -5  12   15.25    2.01
  -2   5 -12   11.32    1.84
  -2  -5  12   14.39    1.81
  -2   5 -12    8.94    1.55
   0   6 -12   52.98    3.13
   0   6 -12   53.53    3.40
   0  -6  12   47.29    3.43
   0  -6  12   58.63    3.70
   1  -6  12    9.89    2.16
   1   6 -12   11.27    1.58
   1  -6  12   12.94    2.18
   1   6 -12   13.01    1.86
  -1  -6  12   10.15    1.99
  -1   6 -12   13.26    1.80
  -1  -6  12   12.66    1.84
  -1   6 -12    9.54    1.74
   2  -6  12    2.90    1.88
   2   6 -12    1.36    1.39
   2   6 -12    1.22    1.04
  -2  -6  12    1.40    1.58
  -2   6 -12    0.21    1.32
  -2  -6  12    0.91    1.32
  -2   6 -12    0.60    1.13
   3   6 -12   16.98    2.15
   3   6 -12   16.61    1.80
  -3  -6  12   18.51    2.31
  -3  -6  12   15.11    2.07
   0  -7  12    1.28    1.65
   0  -7  12    0.98    1.59
   0   7 -12    0.57    1.15
   0   7 -12    0.50    1.31
   1   7 -12   21.15    2.16
   1  -7  12   20.07    2.49
   1   7 -12   17.36    2.28
   1  -7  12   23.41    2.69
  -1  -7  12   21.68    2.60
  -1  -7  12   16.86    2.37
  -1   7 -12   22.55    2.48
  -1   7 -12   20.15    2.29
   2   7 -12    2.27    1.20
   2  -7  12    2.34    1.76
   2  -7  12    4.81    2.01
   2   7 -12    2.90    1.62
  -2   7 -12    2.94    1.38
  -2  -7  12    2.28    1.61
  -2   7 -12    2.77    1.38
  -2  -7  12    2.98    1.79
   3  -7  12   13.50    2.52
   3   7 -12   11.87    1.67
   3  -7  12   12.75    2.46
   3   7 -12   14.69    2.30
  -3   7 -12   15.37    2.10
  -3   7 -12   16.84    2.11
  -3  -7  12   14.67    2.37
  -3  -7  12   16.56    2.17
   0  -8  12   28.11    3.31
   0   8 -12   31.63    3.06
   0  -8  12   30.72    3.40
   0   8 -12   30.17    2.72
   1   8 -12   12.05    2.23
   1  -8  12   15.00    2.46
   1   8 -12   12.50    1.87
   1  -8  12   12.42    2.43
  -1  -8  12   13.01    2.28
  -1  -8  12   13.90    2.43
  -1   8 -12   11.58    1.88
  -1   8 -12   15.06    2.20
   2  -8  12   29.99    3.46
   2  -8  12   36.40    3.60
   2   8 -12   33.38    2.69
   2   8 -12   29.43    3.31
  -2  -8  12   37.13    3.36
  -2   8 -12   33.94    3.02
  -2   8 -12   36.62    3.04
  -2  -8  12   25.56    3.28
   3   8 -12    6.90    2.14
   3   8 -12    8.42    1.61
   3  -8  12    7.91    2.43
  -3  -8  12    4.36    2.23
  -3   8 -12   10.30    2.08
  -3  -8  12    8.12    1.91
   1   2 -13   16.14    1.90
   1   3 -13    3.64    1.15
   0   4 -13   54.33    3.54
   0   4 -13   77.06    3.59
   1   4 -13   14.04    1.71
   1   4 -13   12.10    1.69
  -1  -4  13   13.66    2.17
   0  -5  13    1.23    1.36
   0  -5  13    0.04    1.62
   0   5 -13   -0.88    1.08
   0   5 -13    0.04    1.16
   1   5 -13   32.61    2.70
   1   5 -13   35.30    2.49
  -1  -5  13   41.41    3.26
  -1   5 -13   30.77    2.71
  -1  -5  13   34.55    2.97
   2   5 -13    1.45    1.10
   2   5 -13    2.59    1.32
  -2  -5  13    4.92    1.76
  -2  -5  13    2.96    1.50
   0   6 -13    6.00    1.60
   0  -6  13    4.44    1.63
   0  -6  13    3.13    1.83
   0   6 -13    2.84    1.22
   1  -6  13    2.46    1.90
   1   6 -13    3.82    1.46
   1  -6  13    3.45    1.99
   1   6 -13    3.19    1.28
  -1   6 -13    3.46    1.38
  -1  -6  13    2.99    1.80
  -1   6 -13    2.43    1.41
  -1  -6  13    4.21    1.72
   2   6 -13   50.01    3.38
   2   6 -13   44.84    2.92
  -2  -6  13   52.42    3.73
  -2   6 -13   40.00    3.12
  -2  -6  13   46.64    3.29
  -2   6 -13   33.33    2.91
   0  -7  13   18.51    2.50
   0   7 -13   18.72    2.19
   0  -7  13   21.72    2.75
   0   7 -13   19.02    2.36
   1  -7  13   18.59    2.65
   1  -7  13   20.93    2.93
   1   7 -13   23.66    2.86
   1   7 -13   22.37    2.38
  -1  -7  13   25.65    2.93
  -1   7 -13   24.33    2.70
  -1  -7  13   27.71    2.94
  -1   7 -13   27.11    2.61
   2  -7  13    1.32    1.99
   2  -7  13    0.98    2.13
   2   7 -13    0.95    1.52
   2   7 -13    1.73    1.26
  -2  -7  13    1.07    1.83
  -2  -7  13   -0.37    1.55
  -2   7 -13    2.57    1.48
  -2   7 -13    0.50    1.38
   3   7 -13    9.37    2.24
   3   7 -13    7.40    1.56
  -3  -7  13    6.80    2.20
  -3  -7  13    8.59    1.89
   1   8 -13   25.50    3.11
  -1  -8  13   21.66    2.85
   2   8 -13   11.07    2.34
  -2  -8  13   12.00    2.55
   3   8 -13   29.53    3.55
  -3  -8  13   34.33    3.64
   0   4 -14    8.86    1.56
   1   4 -14    6.90    1.40
  -1  -4  14    0.77    1.30
  -1  -4  14    4.50    1.59
   0  -5  14   30.42    3.20
   0   5 -14   32.63    2.88
   0   5 -14   39.95    2.89
   1   5 -14   10.40    1.81
   1   5 -14   12.30    1.71
  -1  -5  14   10.10    2.03
  -1  -5  14   12.48    2.37
   0  -6  14    2.11    1.74
   0  -6  14    6.12    2.28
   0   6 -14    2.38    1.34
   1  -6  14    1.48    1.88
   1   6 -14    2.72    1.28
   1  -6  14    2.10    2.04
   1   6 -14    2.48    1.52
  -1  -6  14    1.98    2.06
  -1  -6  14    1.30    1.57
  -1   6 -14    1.30    1.41
  -1   6 -14    3.76    1.50
   2   6 -14    8.58    1.89
   2   6 -14    7.66    1.54
  -2  -6  14    8.68    2.02
  -2  -6  14    9.02    2.21
   0   7 -14   12.98    2.37
   0  -7  14   16.07    2.70
   1   7 -14    7.01    1.98
  -1  -7  14    7.54    2.24
  -1  -7  14    5.86    2.06
   2   7 -14   16.74    2.10
   2   7 -14   14.31    2.36
  -2  -7  14   21.58    2.72
  -2  -7  14   21.41    2.85
   1   5 -15   -0.21    1.25
  -1  -5  15    0.43    1.64
  -1  -5  15    3.60    1.55
   1   6 -15   10.01    2.07
  -1  -6  15    5.77    2.42
   0   0   0    0.00    0.00
;
_shelx_hkl_checksum               85900
_olex2_submission_special_instructions 'No special instructions were received'
