# Supplementary material for: Pressure induced enhancement of the magnetic ordering temperature in rhenium(IV) monomers
Source: Nat Commun. 2016 Dec 21;7:13870. doi: 10.1038/ncomms13870 (PMC5187583; doi:10.1038/ncomms13870)
Supplement: Supplementary Data 2 — Crystallographic files for compound 2 at various pressures and temperatures. [file ncomms13870-s3.zip › Compound 2/ReBr4(bpym)@1.06GPa.cif]

data_chw007
_audit_creation_date              2014-11-03
_audit_creation_method
;
Olex2 1.2
(compiled 2014.09.19 svn.r3010 for OlexSys, GUI svn.r4874)
;
_shelxl_version_number            2014/6
_publ_contact_author_address      ?
_publ_contact_author_email        ?
_publ_contact_author_name         ''
_publ_contact_author_phone        ?
_publ_section_references
;
Dolomanov, O.V., Bourhis, L.J., Gildea, R.J, Howard, J.A.K. & Puschmann, H.
 (2009), J. Appl. Cryst. 42, 339-341.

Sheldrick, G.M. (2008). Acta Cryst. A64, 112-122.
;
_chemical_name_common             ?
_chemical_name_systematic         ?
_chemical_formula_moiety          'C8 H6 Br4 N4 Re'
_chemical_formula_sum             'C8 H6 Br4 N4 Re'
_chemical_formula_weight          664.01
_chemical_absolute_configuration  ?
_chemical_melting_point           ?
loop_
  _atom_type_symbol
  _atom_type_description
  _atom_type_scat_dispersion_real
  _atom_type_scat_dispersion_imag
  _atom_type_scat_source
 'C' 'C' 0.0033 0.0016 'International Tables Vol C Tables 4.2.6.8 and 6.1.1.4'
 'H' 'H' 0.0000 0.0000 'International Tables Vol C Tables 4.2.6.8 and 6.1.1.4'
 'Br' 'Br' -0.2901 2.4595
 'International Tables Vol C Tables 4.2.6.8 and 6.1.1.4'
 'N' 'N' 0.0061 0.0033 'International Tables Vol C Tables 4.2.6.8 and 6.1.1.4'
 'Re' 'Re' -1.0185 7.2310
 'International Tables Vol C Tables 4.2.6.8 and 6.1.1.4'

_shelx_space_group_comment
;
The symmetry employed for this shelxl refinement is uniquely defined
by the following loop, which should always be used as a source of
symmetry information in preference to the above space-group names.
They are only intended as comments.
;
_space_group_crystal_system       'orthorhombic'
_space_group_IT_number            19
_space_group_name_H-M_alt         'P 21 21 21'
_space_group_name_Hall            'P 2ac 2ab'
loop_
  _space_group_symop_operation_xyz
 'x, y, z'
 '-x+1/2, -y, z+1/2'
 '-x, y+1/2, -z+1/2'
 'x+1/2, -y+1/2, -z'

_cell_length_a                    9.2129(5)
_cell_length_b                    10.5779(5)
_cell_length_c                    13.0532(6)
_cell_angle_alpha                 90
_cell_angle_beta                  90
_cell_angle_gamma                 90
_cell_volume                      1272.08(11)
_cell_formula_units_Z             4
_cell_measurement_reflns_used     4774
_cell_measurement_temperature     293
_cell_measurement_theta_max       26.75
_cell_measurement_theta_min       2.48
_shelx_estimated_absorpt_T_max    ?
_shelx_estimated_absorpt_T_min    ?
_exptl_absorpt_coefficient_mu     22.097
_exptl_absorpt_correction_T_max   1.0000
_exptl_absorpt_correction_T_min   0.7066
_exptl_absorpt_correction_type    multi-scan
_exptl_absorpt_process_details
;
SADABS-2008/1 (Bruker,2008) was used for absorption correction.
wR2(int) was 0.0773 before and 0.0446 after correction.
The Ratio of minimum to maximum transmission is 0.7066.
The \l/2 correction factor is 0.0015.

PLAT029_ALERT_3_A _diffrn_measured_fraction_theta_full Low....... 0.667 Note
COMMENT... Low completeness due to limited access to reciprocal space due to
masking by high pressure cell
  
PLAT201_ALERT_2_A Isotropic non-H Atoms in Main Residue(s)...... 12 Report
COMMENT...Carbon and Nitrogen atoms were refined isotropically to keep their
treament consistent across refinements. All other non-hydrogen atoms were refined 
anisotropically

PLAT342_ALERT_3_C Low Bond Precision on C-C Bonds ............... 0.0200 Ang.
COMMENT...No Comment
;
_exptl_absorpt_special_details    ?
_exptl_crystal_colour             'clear brown'
_exptl_crystal_colour_lustre      clear
_exptl_crystal_colour_primary     brown
_exptl_crystal_density_diffrn     3.467
_exptl_crystal_density_meas       .
_exptl_crystal_density_method     ?
_exptl_crystal_description        block
_exptl_crystal_F_000              1188
_exptl_crystal_size_max           0.08
_exptl_crystal_size_mid           0.05
_exptl_crystal_size_min           0.01
_exptl_special_details
;
Data was collected in a Merril Bassett DAC.
Opening angle 40 degrees 
Diamond Anvil Culet of 0.6mm
Tungsten gasket indented and drilled with 0.2 mm sample hole
;
_exptl_transmission_factor_max    ?
_exptl_transmission_factor_min    ?
_diffrn_reflns_av_R_equivalents   0.0284
_diffrn_reflns_av_unetI/netI      0.0306
_diffrn_reflns_Laue_measured_fraction_full 0.670
_diffrn_reflns_Laue_measured_fraction_max 0.627
_diffrn_reflns_limit_h_max        9
_diffrn_reflns_limit_h_min        -9
_diffrn_reflns_limit_k_max        12
_diffrn_reflns_limit_k_min        -12
_diffrn_reflns_limit_l_max        15
_diffrn_reflns_limit_l_min        -15
_diffrn_reflns_number             7464
_diffrn_reflns_point_group_measured_fraction_full 0.671
_diffrn_reflns_point_group_measured_fraction_max 0.625
_diffrn_reflns_theta_full         26.000
_diffrn_reflns_theta_max          26.795
_diffrn_reflns_theta_min          2.478
_diffrn_ambient_temperature       293.0
_diffrn_detector                  'Bruker APEX2 area detector'
_diffrn_detector_area_resol_mean  7.9
_diffrn_detector_type             'CCD area detector'
_diffrn_measured_fraction_theta_full 0.670
_diffrn_measured_fraction_theta_max 0.627
_diffrn_measurement_device        'four-circle diffractometer'
_diffrn_measurement_device_type   'Bruker SMART APEX2 area detector'
_diffrn_measurement_method        '\w and \f scans'
_diffrn_radiation_monochromator   graphite
_diffrn_radiation_probe           x-ray
_diffrn_radiation_type            MoK\a
_diffrn_radiation_wavelength      0.71073
_diffrn_source                    'sealed X-ray tube'
_diffrn_source_type               'sealed X-ray tube'
_diffrn_standards_number          0
_reflns_Friedel_coverage          0.723
_reflns_Friedel_fraction_full     0.672
_reflns_Friedel_fraction_max      0.623
_reflns_number_gt                 1633
_reflns_number_total              1707
_reflns_special_details
;
 Reflections were merged by SHELXL according to the crystal
 class for the calculation of statistics and refinement.
 
 _reflns_Friedel_fraction is defined as the number of unique
 Friedel pairs measured divided by the number that would be
 possible theoretically, ignoring centric projections and
 systematic absences.
;
_reflns_threshold_expression      'I > 2\s(I)'
_computing_cell_refinement        ?
_computing_data_collection        ?
_computing_data_reduction         ?
_computing_molecular_graphics     'Olex2 (Dolomanov et al., 2009)'
_computing_publication_material   'Olex2 (Dolomanov et al., 2009)'
_computing_structure_refinement   'ShelXL (Sheldrick, 2008)'
_computing_structure_solution     'ShelXS (Sheldrick, 2008)'
_refine_diff_density_max          1.057
_refine_diff_density_min          -0.837
_refine_diff_density_rms          0.222
_refine_ls_abs_structure_details
;
 Flack x determined using 650 quotients [(I+)-(I-)]/[(I+)+(I-)]
 (Parsons, Flack and Wagner, Acta Cryst. B69 (2013) 249-259).
;
_refine_ls_abs_structure_Flack    -0.009(16)
_refine_ls_extinction_coef        .
_refine_ls_extinction_method      none
_refine_ls_goodness_of_fit_ref    1.104
_refine_ls_hydrogen_treatment     constr
_refine_ls_matrix_type            full
_refine_ls_number_parameters      90
_refine_ls_number_reflns          1707
_refine_ls_number_restraints      0
_refine_ls_R_factor_all           0.0313
_refine_ls_R_factor_gt            0.0286
_refine_ls_restrained_S_all       1.104
_refine_ls_shift/su_max           0.000
_refine_ls_shift/su_mean          0.000
_refine_ls_structure_factor_coef  Fsqd
_refine_ls_weighting_details
'w=1/[\s^2^(Fo^2^)+(0.0190P)^2^+17.3217P] where P=(Fo^2^+2Fc^2^)/3'
_refine_ls_weighting_scheme       calc
_refine_ls_wR_factor_gt           0.0659
_refine_ls_wR_factor_ref          0.0687
_refine_special_details           ?
_olex2_refinement_description
;
1. Fixed Uiso
 At 1.2 times of:
  All C(H) groups
2. Uiso/Uaniso restraints and constraints
Uiso(N3) = Uiso(N4)
Uiso(N1) = Uiso(N2)
Uiso(C8) = Uiso(C3)
Uiso(C5) = Uiso(C2)
3.a Aromatic/amide H refined with riding coordinates:
 C1(H1), C4(H4), C5(H5), C6(H6), C7(H7), C8(H8)
;
_atom_sites_solution_hydrogens    geom
_atom_sites_solution_primary      direct
_atom_sites_solution_secondary    ?
loop_
  _atom_site_label
  _atom_site_type_symbol
  _atom_site_fract_x
  _atom_site_fract_y
  _atom_site_fract_z
  _atom_site_U_iso_or_equiv
  _atom_site_adp_type
  _atom_site_occupancy
  _atom_site_site_symmetry_order
  _atom_site_calc_flag
  _atom_site_refinement_flags_posn
  _atom_site_refinement_flags_adp
  _atom_site_refinement_flags_occupancy
  _atom_site_disorder_assembly
  _atom_site_disorder_group
 Re1 Re 0.11224(8) 0.41031(5) 0.38124(5) 0.02063(19) Uani 1 1 d . . . . .
 Br1 Br 0.1244(3) 0.18130(15) 0.36607(16) 0.0395(5) Uani 1 1 d . . . . .
 Br2 Br 0.3660(2) 0.43105(18) 0.43430(14) 0.0333(5) Uani 1 1 d . . . . .
 Br3 Br -0.1567(2) 0.41611(18) 0.36144(14) 0.0330(4) Uani 1 1 d . . . . .
 Br4 Br 0.1608(2) 0.44327(18) 0.20008(15) 0.0372(5) Uani 1 1 d . . . . .
 N1 N 0.0649(14) 0.4124(12) 0.5394(10) 0.019(2) Uiso 1 1 d . . . . .
 N2 N 0.1004(16) 0.6061(11) 0.4181(10) 0.019(2) Uiso 1 1 d . . . . .
 N3 N -0.0313(17) 0.5421(12) 0.6704(12) 0.026(2) Uiso 1 1 d . . . . .
 N4 N 0.0567(17) 0.7480(13) 0.5556(12) 0.026(2) Uiso 1 1 d . . . . .
 C1 C 0.066(2) 0.3144(15) 0.6043(14) 0.026(4) Uiso 1 1 d . . . . .
 H1 H 0.1041 0.2375 0.5824 0.031 Uiso 1 1 calc R . . . .
 C2 C 0.0571(19) 0.6357(14) 0.5130(13) 0.019(3) Uiso 1 1 d . . . . .
 C3 C 0.022(2) 0.5255(14) 0.5805(13) 0.019(3) Uiso 1 1 d . . . . .
 C4 C 0.144(2) 0.7023(15) 0.3593(15) 0.033(4) Uiso 1 1 d . . . . .
 H4 H 0.1700 0.6865 0.2917 0.040 Uiso 1 1 calc R . . . .
 C5 C 0.1518(18) 0.8214(13) 0.3953(13) 0.019(3) Uiso 1 1 d . . . . .
 H5 H 0.1853 0.8872 0.3544 0.023 Uiso 1 1 calc R . . . .
 C6 C 0.108(2) 0.8424(15) 0.4948(14) 0.031(4) Uiso 1 1 d . . . . .
 H6 H 0.1141 0.9238 0.5213 0.037 Uiso 1 1 calc R . . . .
 C7 C -0.043(2) 0.4382(15) 0.7309(14) 0.025(4) Uiso 1 1 d . . . . .
 H7 H -0.0900 0.4451 0.7937 0.030 Uiso 1 1 calc R . . . .
 C8 C 0.0125(19) 0.3241(14) 0.7022(13) 0.019(3) Uiso 1 1 d . . . . .
 H8 H 0.0141 0.2558 0.7470 0.023 Uiso 1 1 calc R . . . .

loop_
  _atom_site_aniso_label
  _atom_site_aniso_U_11
  _atom_site_aniso_U_22
  _atom_site_aniso_U_33
  _atom_site_aniso_U_23
  _atom_site_aniso_U_13
  _atom_site_aniso_U_12
 Re1 0.0216(4) 0.0229(3) 0.0174(4) -0.0049(2) 0.0019(3) 0.0004(3)
 Br1 0.0468(14) 0.0243(9) 0.0474(14) -0.0091(7) 0.0136(13) -0.0019(7)
 Br2 0.0177(12) 0.0486(12) 0.0335(12) -0.0063(8) -0.0030(9) 0.0031(8)
 Br3 0.0199(11) 0.0514(11) 0.0277(12) -0.0042(8) 0.0013(8) -0.0009(7)
 Br4 0.0351(15) 0.0540(13) 0.0226(12) -0.0020(8) 0.0050(10) -0.0044(8)

_geom_special_details
;
 All esds (except the esd in the dihedral angle between two l.s. planes)
 are estimated using the full covariance matrix.  The cell esds are taken
 into account individually in the estimation of esds in distances, angles
 and torsion angles; correlations between esds in cell parameters are only
 used when they are defined by crystal symmetry.  An approximate (isotropic)
 treatment of cell esds is used for estimating esds involving l.s. planes.
;
loop_
  _geom_bond_atom_site_label_1
  _geom_bond_atom_site_label_2
  _geom_bond_distance
  _geom_bond_site_symmetry_2
  _geom_bond_publ_flag
 Re1 Br1 2.4330(17) . ?
 Re1 Br2 2.448(2) . ?
 Re1 Br3 2.492(2) . ?
 Re1 Br4 2.432(2) . ?
 Re1 N1 2.111(13) . ?
 Re1 N2 2.129(12) . ?
 N1 C1 1.34(2) . ?
 N1 C3 1.37(2) . ?
 N2 C2 1.34(2) . ?
 N2 C4 1.34(2) . ?
 N3 C3 1.28(2) . ?
 N3 C7 1.36(2) . ?
 N4 C2 1.31(2) . ?
 N4 C6 1.36(2) . ?
 C1 H1 0.9300 . ?
 C1 C8 1.37(3) . ?
 C2 C3 1.50(2) . ?
 C4 H4 0.9300 . ?
 C4 C5 1.35(2) . ?
 C5 H5 0.9300 . ?
 C5 C6 1.38(2) . ?
 C6 H6 0.9300 . ?
 C7 H7 0.9300 . ?
 C7 C8 1.36(2) . ?
 C8 H8 0.9300 . ?

loop_
  _geom_angle_atom_site_label_1
  _geom_angle_atom_site_label_2
  _geom_angle_atom_site_label_3
  _geom_angle
  _geom_angle_site_symmetry_1
  _geom_angle_site_symmetry_3
  _geom_angle_publ_flag
 Br1 Re1 Br2 93.91(7) . . ?
 Br1 Re1 Br3 93.56(8) . . ?
 Br2 Re1 Br3 167.59(7) . . ?
 Br4 Re1 Br1 93.16(7) . . ?
 Br4 Re1 Br2 94.97(7) . . ?
 Br4 Re1 Br3 94.50(7) . . ?
 N1 Re1 Br1 95.7(4) . . ?
 N1 Re1 Br2 85.4(4) . . ?
 N1 Re1 Br3 84.0(4) . . ?
 N1 Re1 Br4 171.1(4) . . ?
 N1 Re1 N2 76.0(5) . . ?
 N2 Re1 Br1 171.6(3) . . ?
 N2 Re1 Br2 84.1(4) . . ?
 N2 Re1 Br3 87.0(4) . . ?
 N2 Re1 Br4 95.1(3) . . ?
 C1 N1 Re1 127.5(11) . . ?
 C1 N1 C3 115.6(14) . . ?
 C3 N1 Re1 116.8(10) . . ?
 C2 N2 Re1 116.9(10) . . ?
 C4 N2 Re1 126.5(11) . . ?
 C4 N2 C2 116.3(13) . . ?
 C3 N3 C7 116.9(14) . . ?
 C2 N4 C6 114.6(16) . . ?
 N1 C1 H1 119.1 . . ?
 N1 C1 C8 121.8(15) . . ?
 C8 C1 H1 119.1 . . ?
 N2 C2 C3 115.3(13) . . ?
 N4 C2 N2 127.3(15) . . ?
 N4 C2 C3 117.0(15) . . ?
 N1 C3 C2 112.8(14) . . ?
 N3 C3 N1 125.9(14) . . ?
 N3 C3 C2 121.0(14) . . ?
 N2 C4 H4 119.1 . . ?
 N2 C4 C5 121.9(17) . . ?
 C5 C4 H4 119.1 . . ?
 C4 C5 H5 121.2 . . ?
 C4 C5 C6 117.7(16) . . ?
 C6 C5 H5 121.2 . . ?
 N4 C6 C5 122.2(15) . . ?
 N4 C6 H6 118.9 . . ?
 C5 C6 H6 118.9 . . ?
 N3 C7 H7 119.1 . . ?
 N3 C7 C8 121.8(17) . . ?
 C8 C7 H7 119.1 . . ?
 C1 C8 H8 121.4 . . ?
 C7 C8 C1 117.2(15) . . ?
 C7 C8 H8 121.4 . . ?

loop_
  _geom_torsion_atom_site_label_1
  _geom_torsion_atom_site_label_2
  _geom_torsion_atom_site_label_3
  _geom_torsion_atom_site_label_4
  _geom_torsion
  _geom_torsion_site_symmetry_1
  _geom_torsion_site_symmetry_2
  _geom_torsion_site_symmetry_3
  _geom_torsion_site_symmetry_4
  _geom_torsion_publ_flag
 Re1 N1 C1 C8 -170.2(13) . . . . ?
 Re1 N1 C3 N3 169.3(15) . . . . ?
 Re1 N1 C3 C2 -16.9(19) . . . . ?
 Re1 N2 C2 N4 172.1(15) . . . . ?
 Re1 N2 C2 C3 0(2) . . . . ?
 Re1 N2 C4 C5 -170.0(13) . . . . ?
 N1 C1 C8 C7 0(3) . . . . ?
 N2 C2 C3 N1 11(2) . . . . ?
 N2 C2 C3 N3 -174.7(17) . . . . ?
 N2 C4 C5 C6 -2(3) . . . . ?
 N3 C7 C8 C1 -7(3) . . . . ?
 N4 C2 C3 N1 -162.1(15) . . . . ?
 N4 C2 C3 N3 12(3) . . . . ?
 C1 N1 C3 N3 -8(3) . . . . ?
 C1 N1 C3 C2 165.9(15) . . . . ?
 C2 N2 C4 C5 3(3) . . . . ?
 C2 N4 C6 C5 2(3) . . . . ?
 C3 N1 C1 C8 7(2) . . . . ?
 C3 N3 C7 C8 7(3) . . . . ?
 C4 N2 C2 N4 -2(3) . . . . ?
 C4 N2 C2 C3 -174.6(16) . . . . ?
 C4 C5 C6 N4 -1(3) . . . . ?
 C6 N4 C2 N2 -1(3) . . . . ?
 C6 N4 C2 C3 171.6(16) . . . . ?
 C7 N3 C3 N1 1(3) . . . . ?
 C7 N3 C3 C2 -171.9(16) . . . . ?

_shelx_res_file
;
TITL CHW007 in P2(1)2(1)2(1)
CELL 0.71073 9.2129 10.5779 13.0532 90 90 90
ZERR 4 0.0005 0.0005 0.0006 0 0 0
LATT -1
SYMM 0.5-X,-Y,0.5+Z
SYMM -X,0.5+Y,0.5-Z
SYMM 0.5+X,0.5-Y,-Z

SFAC C H Br N Re
UNIT 32 24 16 16 4
EADP N3 N4
EADP N1 N2
EADP C8 C3
EADP C5 C2

L.S. 40
PLAN  20
TEMP 19.85
MORE -1
BOND $H
CONF
fmap 2
acta 52
OMIT -8 -1 -6
OMIT 4 0 2
OMIT 6 0 4
OMIT -6 -9 -8
OMIT 6 4 2
OMIT 6 9 8
OMIT 6 4 2
OMIT -7 -1 -4
OMIT -9 -2 -7
OMIT 3 2 3
OMIT -8 -3 -3
OMIT -9 -4 -4
OMIT -1 -8 -5
OMIT 5 3 2
OMIT -9 -4 -4
OMIT -7 1 4
OMIT -9 2 7
OMIT -9 4 4
OMIT 8 5 0
OMIT 9 7 0
OMIT 8 6 1
OMIT 8 4 2
OMIT -8 4 2
REM <HKL>C:/Users/NewGuy/Desktop/Work/X-ray%20Data/ReBr4(bpym)/CHW007/CHW007.h
REM kl</HKL>

WGHT    0.019000   17.321699
FVAR       0.07726
RE1   5    0.112241    0.410306    0.381240    11.00000    0.02164    0.02287 =
         0.01737   -0.00489    0.00191    0.00042
BR1   3    0.124447    0.181303    0.366073    11.00000    0.04684    0.02432 =
         0.04742   -0.00908    0.01361   -0.00192
BR2   3    0.365956    0.431052    0.434303    11.00000    0.01773    0.04856 =
         0.03351   -0.00629   -0.00297    0.00311
BR3   3   -0.156687    0.416110    0.361440    11.00000    0.01994    0.05136 =
         0.02767   -0.00420    0.00127   -0.00094
BR4   3    0.160799    0.443270    0.200081    11.00000    0.03508    0.05400 =
         0.02265   -0.00199    0.00498   -0.00441
N1    4    0.064920    0.412379    0.539448    11.00000    0.01879
N2    4    0.100358    0.606080    0.418089    11.00000    0.01879
N3    4   -0.031350    0.542068    0.670432    11.00000    0.02553
N4    4    0.056722    0.747997    0.555583    11.00000    0.02553
C1    1    0.066028    0.314364    0.604261    11.00000    0.02568
AFIX  43
H1    2    0.104061    0.237516    0.582414    11.00000   -1.20000
AFIX   0
C2    1    0.057112    0.635724    0.512961    11.00000    0.01927
C3    1    0.021708    0.525531    0.580465    11.00000    0.01927
C4    1    0.144118    0.702270    0.359327    11.00000    0.03293
AFIX  43
H4    2    0.170008    0.686494    0.291660    11.00000   -1.20000
AFIX   0
C5    1    0.151784    0.821381    0.395321    11.00000    0.01927
AFIX  43
H5    2    0.185349    0.887182    0.354436    11.00000   -1.20000
AFIX   0
C6    1    0.108183    0.842352    0.494795    11.00000    0.03082
AFIX  43
H6    2    0.114122    0.923789    0.521314    11.00000   -1.20000
AFIX   0
C7    1   -0.042959    0.438235    0.730933    11.00000    0.02506
AFIX  43
H7    2   -0.090038    0.445081    0.793712    11.00000   -1.20000
AFIX   0
C8    1    0.012544    0.324131    0.702158    11.00000    0.01927
AFIX  43
H8    2    0.014118    0.255774    0.746951    11.00000   -1.20000
AFIX   0
HKLF 4

REM  CHW007 in P2(1)2(1)2(1)
REM R1 =  0.0286 for    1633 Fo > 4sig(Fo)  and  0.0313 for all    1707 data
REM     90 parameters refined using      0 restraints

END

WGHT      0.0191     17.3258

REM Highest difference peak  1.057,  deepest hole -0.837,  1-sigma level  0.222
Q1    1  -0.0124  0.3037  0.3144  11.00000  0.05    1.06
Q2    1   0.2319  0.4133  0.4842  11.00000  0.05    0.90
Q3    1   0.1820  0.3236  0.3763  11.00000  0.05    0.86
Q4    1  -0.0122  0.5236  0.3002  11.00000  0.05    0.85
Q5    1  -0.0022  0.4041  0.4657  11.00000  0.05    0.82
Q6    1   0.2315  0.4927  0.3213  11.00000  0.05    0.82
Q7    1   0.1773  0.4016  0.7013  11.00000  0.05    0.81
Q8    1  -0.0677  0.4710  0.3698  11.00000  0.05    0.80
Q9    1   0.1259  0.7535  0.5546  11.00000  0.05    0.78
Q10   1   0.3023  0.5866  0.4969  11.00000  0.05    0.77
Q11   1   0.2509  0.3011  0.3119  11.00000  0.05    0.77
Q12   1   0.0063  0.3388  0.4420  11.00000  0.05    0.76
Q13   1  -0.0287  0.3100  0.4453  11.00000  0.05    0.75
Q14   1   0.3634  0.4138  0.5078  11.00000  0.05    0.74
Q15   1   0.0543  0.4812  0.3605  11.00000  0.05    0.74
Q16   1   0.1691  0.4278  0.3416  11.00000  0.05    0.73
Q17   1   0.3169  0.4810  0.3685  11.00000  0.05    0.72
Q18   1   0.2981  0.2384  0.5005  11.00000  0.05    0.72
Q19   1   0.1226  0.5244  0.2909  11.00000  0.05    0.70
Q20   1  -0.0216  0.7616  0.5515  11.00000  0.05    0.70
;
_shelx_res_checksum               67499
_shelx_hkl_file
;
   3  -1   0  292.87   10.48
  -3   1   0  289.27    8.38
  -3   1   0  291.37    8.38
   2  -1   0   77.84    3.01
  -2   1   0   78.29    2.13
  -2   1   0   76.61    2.05
  -2   1   0   74.70    2.02
  -2   1   0   79.33    2.20
  -2   1   0   78.43    2.42
  -2   1   0   77.78    2.36
   1  -1   0  316.69   10.67
  -1   1   0  301.77    7.51
  -1   1   0  310.98    7.37
  -1   1   0  306.11    8.11
  -1   1   0  299.34    7.60
  -1   1   0  310.83    8.63
  -1   1   0  306.05    8.51
  -5   2   0    9.01    0.92
  -5   2   0    9.01    0.72
   4  -2   0  117.45    4.75
  -4   2   0  119.59    3.24
  -4   2   0  119.88    3.39
  -4   2   0  110.91    3.79
  -4   2   0  117.72    3.16
  -4   2   0  118.37    3.34
  -4   2   0  114.52    3.66
   3  -2   0  126.91    4.70
  -3   2   0  110.19    3.18
  -3   2   0  110.64    3.14
  -3   2   0  122.70    3.65
  -3   2   0  120.94    3.75
  -3   2   0  123.53    3.57
  -3   2   0  123.65    3.34
  -3   2   0  123.33    3.41
   2  -2   0    7.27    0.60
   2  -2   0    6.36    0.43
  -2   2   0    6.22    0.43
  -2   2   0    6.07    0.40
  -2   2   0    6.22    0.34
  -2   2   0    5.77    0.41
  -2   2   0    6.47    0.50
  -2   2   0    6.64    0.34
  -2   2   0    6.26    0.37
  -2   2   0    6.09    0.37
   1  -2   0  218.32    7.67
   1  -2   0  218.10    7.45
  -1   2   0  219.01    6.33
  -1   2   0  224.34    5.86
  -1   2   0  220.39    6.21
  -1   2   0  222.98    6.03
  -1   2   0  216.62    5.43
  -1   2   0  220.96    5.53
  -1   2   0  215.09    6.14
  -1   2   0  214.95    5.36
   0   2   0  381.33    9.31
   0   2   0  370.21    9.95
   6  -3   0    9.20    1.35
  -6   3   0   12.99    1.28
  -6   3   0   10.69    0.89
  -6   3   0   10.91    1.04
  -6   3   0   11.63    0.99
   5  -3   0   68.66    3.42
  -5   3   0   75.33    2.88
  -5   3   0   76.14    2.42
  -5   3   0   73.28    2.63
  -5   3   0   76.21    2.23
  -5   3   0   74.49    2.39
  -5   3   0   77.26    2.52
  -5   3   0   72.22    2.36
   4  -3   0   47.19    2.36
  -4   3   0   46.27    1.77
  -4   3   0   46.05    1.64
  -4   3   0   47.65    1.57
  -4   3   0   47.11    1.62
  -4   3   0   44.33    1.49
  -4   3   0   49.57    1.72
  -4   3   0   47.43    1.98
   3  -3   0    6.42    0.77
   3  -3   0    7.57    0.58
  -3   3   0    6.64    0.48
  -3   3   0    6.75    0.51
  -3   3   0    7.65    0.54
  -3   3   0    7.12    0.71
  -3   3   0    6.99    0.65
  -3   3   0    7.81    0.47
  -3   3   0    7.40    0.48
  -3   3   0    7.27    0.59
   2  -3   0   48.92    2.04
  -2   3   0   50.27    1.66
  -2   3   0   50.38    1.58
  -2   3   0   50.78    1.64
  -2   3   0   50.56    1.55
  -2   3   0   51.63    1.61
  -2   3   0   50.78    1.76
  -2   3   0   50.54    1.47
  -2   3   0   51.32    1.61
   1  -3   0   76.62    2.90
   1  -3   0   74.61    2.71
  -1   3   0   75.60    2.35
  -1   3   0   69.70    2.10
  -1   3   0   77.11    2.29
  -1   3   0   76.52    2.27
  -1   3   0   74.34    2.15
  -1   3   0   72.86    1.99
  -1   3   0   75.03    2.25
  -1   3   0   73.07    2.04
   7  -4   0    7.25    1.37
  -7   4   0   13.58    1.46
  -7   4   0   10.78    1.08
  -7   4   0   13.40    1.09
   6  -4   0    6.50    1.20
  -6   4   0    6.04    1.09
  -6   4   0    5.92    0.82
  -6   4   0    7.11    0.69
  -6   4   0    6.51    0.84
  -6   4   0    7.27    0.79
  -6   4   0    7.74    1.01
   5  -4   0   77.68    3.77
  -5   4   0   79.18    2.60
  -5   4   0   83.14    2.67
  -5   4   0   83.11    2.46
  -5   4   0   81.41    3.12
  -5   4   0   82.92    2.89
  -5   4   0   79.49    2.76
   4  -4   0  192.67    7.67
   4  -4   0  200.81    7.71
  -4   4   0  199.81    6.18
  -4   4   0  210.76    5.56
  -4   4   0  206.88    5.71
  -4   4   0  203.22    6.06
  -4   4   0  198.77    5.32
  -4   4   0  198.84    5.26
  -4   4   0  208.14    5.99
  -4   4   0  192.84    5.78
   3  -4   0  338.33   12.06
   3  -4   0  345.55   12.31
   3  -4   0  340.44   12.67
  -3   4   0  342.91    9.26
  -3   4   0  338.90    8.82
  -3   4   0  335.45    8.56
  -3   4   0  340.59    8.53
  -3   4   0  346.59    9.93
  -3   4   0  335.54    9.81
  -3   4   0  340.27    9.83
  -3   4   0  345.39    9.47
   2  -4   0    0.38    0.32
   2  -4   0    0.62    0.37
  -2   4   0    0.35    0.27
  -2   4   0    0.49    0.37
  -2   4   0    0.20    0.33
  -2   4   0    0.91    0.29
  -2   4   0    0.20    0.36
  -2   4   0    0.23    0.24
  -2   4   0    0.06    0.29
  -2   4   0    0.31    0.26
   1  -4   0  269.55    9.07
   1  -4   0  260.77    9.53
  -1   4   0  264.29    7.55
  -1   4   0  267.56    7.44
  -1   4   0  272.56    6.62
  -1   4   0  260.33    7.16
  -1   4   0  255.65    6.78
  -1   4   0  266.01    7.49
  -1   4   0  255.19    7.82
  -1   4   0  268.01    6.65
  -8   5   0   -1.28    0.64
   7  -5   0  205.04    8.28
  -7   5   0  199.95    6.35
  -7   5   0  200.33    5.88
  -7   5   0  191.77    5.60
  -7   5   0  184.23    5.38
  -7   5   0  194.36    6.61
  -7   5   0  189.89    5.85
   6  -5   0    2.15    0.99
  -6   5   0    2.34    0.98
  -6   5   0    2.25    0.77
  -6   5   0    3.00    0.59
  -6   5   0    1.84    0.84
  -6   5   0    1.38    0.74
  -6   5   0    1.77    0.63
   5  -5   0   38.83    2.40
  -5   5   0   39.23    2.05
  -5   5   0   38.58    1.70
  -5   5   0   38.06    1.83
  -5   5   0   41.74    1.82
  -5   5   0   37.11    1.63
  -5   5   0   39.57    1.50
   4  -5   0    0.15    0.42
   4  -5   0    1.02    0.52
   4  -5   0    0.34    0.53
   4  -5   0    0.52    0.61
  -4   5   0    0.78    0.53
  -4   5   0    0.77    0.41
  -4   5   0    0.30    0.38
  -4   5   0    0.85    0.47
  -4   5   0   -0.51    0.61
  -4   5   0   -0.01    0.57
  -4   5   0    0.14    0.36
  -4   5   0    0.96    0.46
   3  -5   0  312.28   11.27
   3  -5   0  312.63   10.92
  -3   5   0  311.42    7.96
  -3   5   0  322.16    8.26
  -3   5   0  300.08    9.11
  -3   5   0  313.82    8.81
  -3   5   0  314.50    9.11
  -3   5   0  319.47    9.27
  -3   5   0  307.73    7.97
  -3   5   0  320.23    8.62
   2  -5   0    0.54    0.44
   2  -5   0    0.00    0.33
  -2   5   0    0.69    0.30
  -2   5   0    0.56    0.38
  -2   5   0   -0.34    0.38
  -2   5   0    0.57    0.41
  -2   5   0    0.46    0.42
  -2   5   0    0.39    0.30
  -2   5   0    0.50    0.30
  -2   5   0    0.63    0.34
   1  -5   0  190.21    6.69
  -1   5   0  199.10    5.61
  -1   5   0  184.41    5.57
  -1   5   0  188.88    5.57
  -1   5   0  195.29    5.13
  -1   5   0  187.25    4.93
  -1   5   0  197.26    5.35
  -1   5   0  179.60    4.96
   8  -6   0   32.62    3.04
  -8   6   0   28.55    2.19
  -8   6   0   33.55    1.94
  -8   6   0   32.53    2.50
  -8   6   0   31.41    2.06
   7  -6   0    4.18    1.30
  -7   6   0    4.07    0.95
  -7   6   0    5.81    1.43
  -7   6   0    5.37    0.78
  -7   6   0    5.57    1.19
  -7   6   0    4.45    0.93
  -7   6   0    5.38    0.95
   6  -6   0    0.87    1.01
  -6   6   0    1.98    0.84
  -6   6   0    1.50    0.89
  -6   6   0    1.51    0.77
   5  -6   0   28.12    2.17
   5  -6   0   26.82    1.83
  -5   6   0   29.24    1.85
  -5   6   0   30.64    1.36
  -5   6   0   29.29    1.51
  -5   6   0   26.74    1.56
  -5   6   0   29.15    1.60
  -5   6   0   29.29    1.80
   4  -6   0  263.46    9.94
   4  -6   0  252.14    9.33
  -4   6   0  264.59    7.39
  -4   6   0  259.73    7.17
  -4   6   0  263.31    6.94
  -4   6   0  269.22    7.94
  -4   6   0  254.41    6.81
  -4   6   0  262.30    7.82
   3  -6   0    4.50    0.81
   3  -6   0    4.28    0.71
  -3   6   0    4.45    0.74
  -3   6   0    4.99    0.78
  -3   6   0    3.49    0.56
  -3   6   0    4.62    0.55
  -3   6   0    4.52    0.75
  -3   6   0    4.98    0.63
  -3   6   0    3.80    0.58
  -3   6   0    4.94    0.59
   2  -6   0    1.70    0.48
   2  -6   0    1.43    0.58
  -2   6   0    2.04    0.53
  -2   6   0    1.46    0.51
  -2   6   0    1.62    0.42
  -2   6   0    1.72    0.52
  -2   6   0    1.02    0.41
  -2   6   0    1.99    0.43
  -2   6   0    0.84    0.39
  -2   6   0    1.13    0.50
  -1   6   0   18.71    0.96
  -1   6   0   19.02    0.91
  -1   6   0   17.34    1.09
  -1   6   0   21.38    1.09
  -1   6   0   19.75    0.90
  -1   6   0   18.39    1.03
   9  -7   0   -0.82    1.31
  -9   7   0   -3.32    1.07
  -9   7   0   -1.48    0.89
  -9   7   0   -2.51    1.17
   8  -7   0   31.13    2.93
   8  -7   0   30.63    2.54
  -8   7   0   34.27    2.58
  -8   7   0   30.20    2.31
  -8   7   0   29.80    1.65
  -8   7   0   32.09    2.18
  -8   7   0   29.61    1.97
  -8   7   0   32.43    2.00
   7  -7   0   46.74    3.01
   7  -7   0   55.05    3.59
  -7   7   0   55.91    2.18
  -7   7   0   51.31    2.42
  -7   7   0   49.89    2.89
  -7   7   0   53.07    2.46
  -7   7   0   50.87    2.70
  -7   7   0   53.60    2.66
   6  -7   0    9.37    1.37
   6  -7   0    7.59    1.51
  -6   7   0    6.98    1.25
  -6   7   0    7.35    1.11
  -6   7   0    8.59    1.01
  -6   7   0    8.32    1.37
  -6   7   0    8.78    1.12
  -6   7   0    7.06    0.91
   5  -7   0   36.22    2.58
   5  -7   0   39.60    2.30
  -5   7   0   37.88    2.17
  -5   7   0   37.74    2.08
  -5   7   0   38.72    1.81
  -5   7   0   40.30    1.93
  -5   7   0   37.18    1.65
  -5   7   0   35.63    1.90
   4  -7   0   18.20    1.79
   4  -7   0   16.28    1.44
  -4   7   0   17.09    1.24
  -4   7   0   17.13    1.38
  -4   7   0   16.29    1.48
  -4   7   0   18.91    1.49
  -4   7   0   17.66    1.11
  -4   7   0   16.38    1.22
   3  -7   0   84.22    3.72
   3  -7   0   80.28    3.37
  -3   7   0   85.34    2.86
  -3   7   0   85.80    2.57
  -3   7   0   80.01    2.75
  -3   7   0   81.37    2.84
  -3   7   0   82.88    2.84
  -3   7   0   82.90    2.99
  -3   7   0   83.08    2.79
  -3   7   0   68.54    2.92
   2  -7   0    0.63    0.48
  -2   7   0    0.83    0.55
  -2   7   0    1.04    0.46
  -2   7   0    0.63    0.50
  -2   7   0    0.91    0.46
  -2   7   0    0.51    0.58
  -2   7   0   -0.46    0.44
  -2   7   0    0.67    0.55
   9  -8   0   19.28    2.54
  -9   8   0   17.19    1.99
  -9   8   0   20.00    1.90
   8  -8   0   22.55    2.53
   8  -8   0   21.85    2.72
  -8   8   0   23.28    1.88
  -8   8   0   19.56    2.15
  -8   8   0   22.27    1.91
  -8   8   0   23.23    2.10
  -8   8   0   20.52    1.51
  -8   8   0   19.35    2.03
   7  -8   0    5.93    1.41
   7  -8   0    3.46    1.49
  -7   8   0    4.01    0.94
  -7   8   0    4.12    1.14
  -7   8   0    5.23    1.17
  -7   8   0    6.03    1.40
  -7   8   0    4.67    1.39
  -7   8   0    5.05    1.09
   6  -8   0   19.55    2.36
   6  -8   0   15.80    1.92
  -6   8   0   16.96    1.72
  -6   8   0   17.80    1.39
  -6   8   0   20.18    1.75
  -6   8   0   16.84    1.81
  -6   8   0   16.96    1.72
  -6   8   0   20.35    1.66
   5  -8   0   61.27    3.62
   5  -8   0   64.29    3.19
  -5   8   0   64.12    2.54
  -5   8   0   62.03    2.64
  -5   8   0   64.03    2.96
  -5   8   0   63.99    2.63
  -5   8   0   65.36    2.34
  -5   8   0   59.86    2.77
   4  -8   0  138.82    5.41
  -4   8   0  135.23    4.25
  -4   8   0  133.93    4.34
  -4   8   0  138.93    4.03
  -4   8   0  138.23    4.42
  -4   8   0  137.58    4.55
  -4   8   0  138.42    4.73
   3  -8   0   38.37    2.10
  -3   8   0   35.31    1.91
  -3   8   0   40.80    1.64
  -3   8   0   39.12    1.88
  -3   8   0   36.84    1.75
  -3   8   0   38.17    1.86
  -3   8   0   36.08    1.78
  -3   8   0   40.62    1.99
  -2   8   0    3.26    0.83
  -2   8   0    5.19    0.72
  -2   8   0    3.48    0.79
  -2   8   0    3.66    0.67
  -2   8   0    3.59    0.65
  -2   8   0    3.21    0.79
   8  -9   0   39.31    3.47
   8  -9   0   36.99    2.94
  -8   9   0   35.87    2.06
  -8   9   0   36.69    2.74
  -8   9   0   39.90    2.40
  -8   9   0   35.99    2.48
  -8   9   0   37.50    2.79
  -8   9   0   37.64    2.33
   7  -9   0   17.15    2.41
   7  -9   0   15.77    2.00
  -7   9   0   18.44    1.91
  -7   9   0   15.79    1.96
  -7   9   0   14.53    1.51
  -7   9   0   15.44    1.61
  -7   9   0   14.66    1.34
  -7   9   0   15.69    1.87
   6  -9   0   20.82    2.66
   6  -9   0   26.78    2.31
  -6   9   0   26.65    1.96
  -6   9   0   25.54    2.29
  -6   9   0   24.15    1.83
  -6   9   0   22.42    2.06
  -6   9   0   25.50    1.91
  -6   9   0   23.84    1.65
   5  -9   0    1.11    1.07
   5  -9   0    1.21    1.26
  -5   9   0    3.46    1.16
  -5   9   0    3.49    1.14
  -5   9   0    1.05    1.01
  -5   9   0    1.53    0.78
  -5   9   0    1.84    0.86
  -5   9   0    1.23    0.87
   4  -9   0   45.54    2.54
  -4   9   0   42.67    2.11
  -4   9   0   43.59    1.94
  -4   9   0   42.77    2.07
  -4   9   0   43.09    2.25
  -4   9   0   47.87    2.42
  -4   9   0   43.22    2.31
  -3   9   0   16.76    1.41
  -3   9   0   17.31    1.53
  -3   9   0   16.84    1.35
  -3   9   0   19.56    1.61
  -3   9   0   18.26    1.31
   7 -10   0    1.09    1.67
   7 -10   0    1.04    1.30
  -7  10   0    0.09    1.13
  -7  10   0    0.21    0.96
  -7  10   0    1.35    1.28
  -7  10   0    0.84    1.03
  -7  10   0    0.55    1.26
  -7  10   0    2.86    1.21
   6 -10   0   11.06    2.08
   6 -10   0   12.04    1.74
  -6  10   0   11.89    1.57
  -6  10   0   11.96    1.44
  -6  10   0   11.39    1.23
  -6  10   0   10.46    1.67
  -6  10   0   10.61    1.54
  -6  10   0    9.97    1.30
   5 -10   0   -1.39    1.29
   5 -10   0   -0.79    1.05
  -5  10   0    1.99    1.14
  -5  10   0    0.23    0.85
  -5  10   0    0.57    1.17
  -5  10   0    0.55    0.96
  -5  10   0    1.33    0.87
  -5  10   0   -0.28    1.08
   4 -10   0   44.11    2.58
  -4  10   0   43.01    2.35
  -4  10   0   45.15    2.22
  -4  10   0   42.72    2.10
  -4  10   0   44.68    2.40
  -4  10   0   39.03    2.42
  -4  10   0   45.37    2.29
  -3  10   0    0.11    0.76
  -3  10   0    1.92    0.96
  -3  10   0   -0.55    0.76
  -3  10   0    0.01    0.74
   6 -11   0    0.13    1.57
   6 -11   0    1.43    1.23
  -6  11   0   -0.71    1.16
  -6  11   0   -0.04    1.06
  -6  11   0    0.35    1.24
  -6  11   0    0.09    1.30
   5 -11   0    4.03    1.34
   5 -11   0    3.65    1.72
  -5  11   0    4.19    1.11
  -5  11   0    4.54    1.47
  -5  11   0    4.24    1.20
  -5  11   0    2.24    1.34
  -5  11   0    2.80    1.06
  -4  11   0   -0.58    1.04
  -4  11   0    1.41    0.88
  -4  11   0   -0.79    0.87
  -4  11   0    0.54    0.83
  -4  11   0    1.93    1.09
  -4  11  -1   10.48    1.51
  -4  11  -1   11.12    1.27
  -4  11  -1   12.41    1.38
  -4  11  -1   11.93    1.59
  -5  11  -1   14.26    1.79
  -5  11  -1   17.01    1.63
  -5  11  -1   11.53    1.74
  -5  11  -1   13.76    1.43
  -3  10  -1   20.38    1.80
  -3  10  -1   20.57    1.61
  -3  10  -1   20.51    1.51
  -3  10  -1   19.04    1.80
  -3  10  -1   21.08    1.60
  -4  10  -1   19.37    1.65
  -4  10  -1   18.71    1.59
  -4  10  -1   20.83    1.83
  -4  10  -1   20.69    1.62
  -4  10  -1   20.76    1.83
  -4  10  -1   21.79    1.98
   4 -10   1   16.54    1.78
   4 -10   1   18.76    2.42
  -5  10  -1   25.35    1.95
  -5  10  -1   20.35    1.64
  -5  10  -1   24.91    2.04
  -5  10  -1   17.83    1.82
  -5  10  -1   20.52    2.02
  -5  10  -1   24.15    1.82
   5 -10   1   23.26    2.11
   5 -10   1   24.52    2.66
  -6  10  -1   22.65    1.85
  -6  10  -1   25.25    1.85
  -6  10  -1   22.43    2.10
  -6  10  -1   24.75    2.02
  -6  10  -1   21.77    2.05
  -6  10  -1   21.28    2.19
   6 -10   1   23.46    2.90
   6 -10   1   24.03    2.32
  -7  10  -1    9.25    1.63
  -7  10  -1    8.98    1.53
  -7  10  -1   10.47    1.34
  -7  10  -1    8.61    1.38
  -7  10  -1   11.11    1.72
  -7  10  -1    9.01    1.51
   7 -10   1    8.42    1.66
   7 -10   1    9.61    2.08
  -2   9  -1   14.64    1.48
  -2   9  -1   14.36    1.33
  -2   9  -1   14.81    1.20
  -2   9  -1   14.09    1.20
  -2   9  -1   15.47    1.30
  -2   9  -1   13.06    1.30
  -3   9  -1   71.30    2.72
  -3   9  -1   70.76    2.86
  -3   9  -1   62.74    2.64
  -3   9  -1   72.82    2.52
  -3   9  -1   74.68    2.83
  -3   9  -1   64.99    2.83
  -3   9  -1   74.57    2.88
   3  -9   1   66.64    3.14
  -4   9  -1   91.66    3.46
  -4   9  -1  104.85    3.84
  -4   9  -1  102.40    3.28
  -4   9  -1  102.05    3.60
  -4   9  -1  102.82    3.64
  -4   9  -1   96.20    3.59
   4  -9   1  100.56    4.92
   4  -9   1  101.58    4.33
  -5   9  -1   20.87    1.54
  -5   9  -1   23.65    1.95
  -5   9  -1   20.87    1.79
  -5   9  -1   21.05    1.93
  -5   9  -1   22.32    1.68
  -5   9  -1   21.00    1.80
   5  -9   1   24.26    2.46
   5  -9   1   23.38    1.93
  -6   9  -1   15.06    1.44
  -6   9  -1   15.50    1.76
  -6   9  -1   15.88    1.53
  -6   9  -1   14.33    1.27
  -6   9  -1   15.80    1.80
  -6   9  -1   15.67    1.63
   6  -9   1   14.70    2.14
   6  -9   1   13.46    1.73
  -7   9  -1   48.77    2.81
  -7   9  -1   45.42    2.46
  -7   9  -1   54.62    2.81
  -7   9  -1   44.97    2.92
  -7   9  -1   51.00    2.59
  -7   9  -1   49.44    2.29
   7  -9   1   52.37    3.19
   7  -9   1   47.39    3.65
  -8   9  -1   26.46    2.04
  -8   9  -1   28.84    2.53
  -8   9  -1   26.96    2.33
  -8   9  -1   27.08    2.50
  -8   9  -1   27.76    2.15
  -8   9  -1   28.53    1.84
   8  -9   1   24.70    3.04
   8  -9   1   26.74    2.70
  -2   8  -1    0.63    0.56
  -2   8  -1    1.46    0.73
  -2   8  -1    0.61    0.52
  -2   8  -1    0.70    0.65
  -2   8  -1    1.42    0.73
  -2   8  -1   -0.08    0.52
  -3   8  -1  107.00    3.48
  -3   8  -1  111.01    3.52
  -3   8  -1  111.89    3.26
  -3   8  -1  101.23    3.53
  -3   8  -1  105.10    3.71
  -3   8  -1  108.15    3.55
  -3   8  -1  116.04    3.85
  -3   8  -1  104.77    3.63
   3  -8   1   96.24    4.71
   3  -8   1   91.67    4.17
  -4   8  -1   71.64    2.74
  -4   8  -1   65.54    2.62
  -4   8  -1   68.99    2.83
  -4   8  -1   69.50    2.72
  -4   8  -1   68.26    2.91
  -4   8  -1   68.85    2.45
   4  -8   1   75.75    3.28
   4  -8   1   76.43    3.83
  -5   8  -1    5.67    1.11
  -5   8  -1    4.80    0.89
  -5   8  -1    4.95    0.95
  -5   8  -1    4.03    0.81
  -5   8  -1    5.74    1.20
  -5   8  -1    5.59    1.14
   5  -8   1    7.69    1.49
   5  -8   1    6.47    1.15
  -6   8  -1    0.76    0.86
  -6   8  -1    1.53    1.11
  -6   8  -1    2.14    0.81
  -6   8  -1    2.69    1.19
  -6   8  -1    2.23    1.05
  -6   8  -1    1.69    1.01
   6  -8   1    3.31    1.41
   6  -8   1    3.91    1.30
  -7   8  -1   47.89    2.74
  -7   8  -1   52.59    2.46
  -7   8  -1   51.60    2.57
  -7   8  -1   50.74    2.47
  -7   8  -1   50.10    2.90
  -7   8  -1   45.40    2.15
   7  -8   1   43.34    3.00
   7  -8   1   45.43    3.51
  -8   8  -1   24.32    1.99
  -8   8  -1   26.22    1.65
  -8   8  -1   23.93    1.97
  -8   8  -1   24.31    2.39
  -8   8  -1   24.36    2.09
  -8   8  -1   24.59    2.31
   8  -8   1   23.45    2.42
   8  -8   1   27.38    2.99
  -9   8  -1   -2.88    1.18
  -9   8  -1   -1.29    1.42
  -9   8  -1   -0.26    0.95
   9  -8   1   -1.78    1.37
  -1   7  -1   16.33    1.13
  -1   7  -1   16.42    1.00
  -1   7  -1   17.99    0.95
  -1   7  -1   17.81    0.96
  -1   7  -1   15.29    1.20
  -1   7  -1   14.94    1.10
  -2   7  -1   24.19    1.14
  -2   7  -1   21.28    1.22
  -2   7  -1   22.08    1.30
  -2   7  -1   23.63    1.18
  -2   7  -1   22.99    1.36
  -2   7  -1   20.59    1.31
  -2   7  -1   20.70    1.33
  -2   7  -1   21.38    1.10
   2  -7   1   20.75    1.71
   2  -7   1   19.00    1.28
  -3   7  -1    5.91    0.82
  -3   7  -1    7.63    0.83
  -3   7  -1    8.50    0.91
  -3   7  -1    6.00    0.70
  -3   7  -1    7.47    0.97
  -3   7  -1    7.56    0.96
  -3   7  -1    6.45    0.75
  -3   7  -1    8.07    0.90
   3  -7   1    7.56    0.99
   3  -7   1    8.42    1.18
  -4   7  -1   20.48    1.49
  -4   7  -1   17.75    1.28
  -4   7  -1   17.32    1.25
  -4   7  -1   17.96    1.18
  -4   7  -1   17.96    1.47
  -4   7  -1   18.55    1.29
  -4   7  -1   19.16    1.31
  -4   7  -1   19.08    1.51
   4  -7   1   21.63    1.92
   4  -7   1   21.51    1.55
  -5   7  -1   27.39    1.66
  -5   7  -1   26.28    1.52
  -5   7  -1   26.24    1.60
  -5   7  -1   24.55    1.81
  -5   7  -1   24.86    1.89
  -5   7  -1   26.54    1.44
   5  -7   1   25.00    2.13
   5  -7   1   23.66    1.82
  -6   7  -1    5.85    0.94
  -6   7  -1    3.60    0.99
  -6   7  -1    6.02    0.88
  -6   7  -1    7.07    1.22
  -6   7  -1    5.37    1.02
  -6   7  -1    5.68    1.27
   6  -7   1    3.86    1.29
   6  -7   1    4.56    1.16
  -7   7  -1   12.19    1.36
  -7   7  -1   14.53    1.70
  -7   7  -1   13.07    1.52
  -7   7  -1   10.87    1.30
  -7   7  -1   12.80    1.16
  -7   7  -1   11.17    1.21
   7  -7   1    9.92    1.85
   7  -7   1   10.46    1.53
  -8   7  -1    7.78    1.21
  -8   7  -1   10.05    1.23
  -8   7  -1    8.39    1.47
  -8   7  -1    9.46    1.34
  -8   7  -1    9.23    1.01
  -8   7  -1    8.35    1.61
   8  -7   1    9.71    2.03
  -1   6  -1   50.97    1.84
  -1   6  -1   52.16    1.71
  -1   6  -1   51.99    2.03
  -1   6  -1   55.58    1.84
  -1   6  -1   52.76    1.86
  -1   6  -1   53.67    2.10
  -1   6  -1   54.66    1.92
   1  -6   1   52.74    2.61
  -2   6  -1    5.54    0.74
  -2   6  -1    4.78    0.61
  -2   6  -1    6.57    0.74
  -2   6  -1    7.21    0.69
  -2   6  -1    7.40    0.78
  -2   6  -1    6.26    0.63
  -2   6  -1    5.87    0.58
  -2   6  -1    6.32    0.73
   2  -6   1    3.75    0.80
  -3   6  -1   43.25    1.76
  -3   6  -1   42.54    1.85
  -3   6  -1   44.29    1.71
  -3   6  -1   44.63    1.77
  -3   6  -1   43.96    1.85
  -3   6  -1   43.97    1.78
  -3   6  -1   43.35    1.56
  -3   6  -1   43.39    1.68
   3  -6   1   38.80    1.96
   3  -6   1   40.12    2.22
  -4   6  -1   56.05    2.16
  -4   6  -1   54.48    1.88
  -4   6  -1   54.21    2.06
  -4   6  -1   53.43    2.31
  -4   6  -1   55.04    2.09
  -4   6  -1   56.57    2.15
  -4   6  -1   55.88    2.09
  -4   6  -1   54.08    2.23
   4  -6   1   52.27    2.84
   4  -6   1   53.84    2.50
   4  -6   1   52.78    2.65
   4  -6   1   53.85    2.55
  -5   6  -1   13.60    1.14
  -5   6  -1   11.70    1.00
  -5   6  -1   15.19    1.36
  -5   6  -1   14.61    1.46
  -5   6  -1   14.68    1.24
  -5   6  -1   15.00    1.25
   5  -6   1   11.47    1.32
   5  -6   1   11.01    1.49
  -6   6  -1   15.18    1.20
  -6   6  -1   16.21    1.30
  -6   6  -1   15.10    1.36
  -6   6  -1   17.40    1.69
  -6   6  -1   15.76    1.47
  -6   6  -1   16.79    1.58
   6  -6   1   12.20    1.69
  -7   6  -1    7.25    1.08
  -7   6  -1    7.88    1.46
  -7   6  -1    6.58    1.07
  -7   6  -1    8.38    1.25
  -7   6  -1    5.91    0.97
  -7   6  -1    6.55    0.86
   7  -6   1    4.75    1.45
  -8   6  -1   17.05    1.56
   0   5  -1   30.35    1.07
   0   5  -1   30.37    1.19
  -1   5  -1  174.94    5.08
  -1   5  -1  173.21    5.28
  -1   5  -1  173.48    4.53
  -1   5  -1  172.95    4.47
  -1   5  -1  160.22    4.99
  -1   5  -1  175.62    4.82
  -1   5  -1  173.78    4.64
  -1   5  -1  173.93    5.01
   1  -5   1  160.87    6.45
   1  -5   1  166.70    6.00
  -2   5  -1  112.40    3.12
  -2   5  -1  114.50    3.53
  -2   5  -1  112.54    3.36
  -2   5  -1  111.64    3.32
  -2   5  -1  111.74    3.62
  -2   5  -1  108.61    3.21
  -2   5  -1  112.75    3.55
  -2   5  -1  111.39    3.47
   2  -5   1  118.91    4.19
   2  -5   1  118.22    4.52
  -3   5  -1   86.18    2.95
  -3   5  -1   81.73    2.74
  -3   5  -1   83.59    2.48
  -3   5  -1   84.03    2.83
  -3   5  -1   85.65    2.81
  -3   5  -1   84.43    2.68
  -3   5  -1   82.84    2.63
  -3   5  -1   84.74    2.79
   3  -5   1   87.81    3.57
   3  -5   1   88.40    3.35
   3  -5   1   88.72    3.57
   3  -5   1   84.05    3.67
  -4   5  -1   78.79    2.60
  -4   5  -1   80.74    2.67
  -4   5  -1   80.19    2.67
  -4   5  -1   77.31    2.40
  -4   5  -1   79.93    2.72
  -4   5  -1   74.68    2.89
  -4   5  -1   79.43    2.60
  -4   5  -1   81.03    2.77
   4  -5   1   78.49    3.61
   4  -5   1   82.39    3.43
   4  -5   1   80.05    3.40
  -5   5  -1  107.74    3.64
  -5   5  -1  101.98    3.31
  -5   5  -1  104.72    3.80
  -5   5  -1  104.61    3.11
  -5   5  -1  106.85    3.40
  -5   5  -1  110.58    3.51
   5  -5   1  108.21    4.77
  -6   5  -1   46.92    1.96
  -6   5  -1   45.26    2.09
  -6   5  -1   45.26    2.17
  -6   5  -1   47.98    1.76
  -6   5  -1   44.93    2.38
  -6   5  -1   43.69    1.97
   6  -5   1   44.71    2.83
  -7   5  -1    2.79    0.81
  -7   5  -1    6.95    1.20
  -7   5  -1    5.27    0.88
  -7   5  -1    6.33    1.10
   7  -5   1    2.72    1.14
   0   4  -1  995.56   28.42
   0   4  -1  981.71   23.66
   0   4  -1  992.23   24.15
   0   4  -1  999.24   26.08
   0   4  -1  989.18   24.38
   0   4  -1 1000.00   26.97
   0  -4   1  971.77   34.31
  -1   4  -1  166.36    4.31
  -1   4  -1  164.07    4.78
  -1   4  -1  173.84    4.82
  -1   4  -1  165.48    4.28
  -1   4  -1  162.10    4.43
  -1   4  -1  169.00    4.84
  -1   4  -1  170.01    4.62
  -1   4  -1  169.56    5.03
   1  -4   1  161.39    5.75
   1  -4   1  153.21    6.14
  -2   4  -1   59.48    2.09
  -2   4  -1   64.53    2.14
  -2   4  -1   62.06    1.97
  -2   4  -1   61.19    1.96
  -2   4  -1   62.77    2.02
  -2   4  -1   60.10    1.82
  -2   4  -1   62.25    2.08
  -2   4  -1   63.07    2.04
   2  -4   1   64.86    2.44
   2  -4   1   64.96    2.66
  -3   4  -1  193.12    5.38
  -3   4  -1  194.43    5.53
  -3   4  -1  189.87    5.73
  -3   4  -1  185.96    5.03
  -3   4  -1  191.88    5.22
  -3   4  -1  197.38    5.72
  -3   4  -1  191.54    5.68
  -3   4  -1  188.27    4.96
   3  -4   1  189.68    7.19
   3  -4   1  185.85    7.29
  -4   4  -1  381.44    9.67
  -4   4  -1  385.10    9.99
  -4   4  -1  381.41   10.45
  -4   4  -1  380.86   11.19
  -4   4  -1  376.82   11.11
  -4   4  -1  388.22    9.65
  -4   4  -1  377.41   10.73
  -4   4  -1  395.72   11.13
   4  -4   1  384.14   14.40
   4  -4   1  384.22   13.95
  -5   4  -1   56.74    2.14
  -5   4  -1   53.07    1.95
  -5   4  -1   52.24    1.88
  -5   4  -1   54.64    1.99
  -5   4  -1   51.54    2.09
  -5   4  -1   53.65    1.79
  -5   4  -1   49.80    2.32
   5  -4   1   53.99    2.84
  -6   4  -1   38.63    1.66
  -6   4  -1   45.57    1.94
  -6   4  -1   50.58    2.07
  -6   4  -1   48.20    2.34
  -6   4  -1   44.32    1.84
  -6   4  -1   48.88    2.08
   6  -4   1   46.01    2.78
   0   3  -1  570.64   15.67
   0   3  -1  562.94   16.48
   0   3  -1  577.47   14.16
   0   3  -1  568.19   13.73
   0   3  -1  571.02   14.00
   0   3  -1  586.18   15.13
   0  -3   1  570.09   19.92
  -1   3  -1  108.09    2.97
  -1   3  -1  106.78    2.84
  -1   3  -1  106.91    3.20
  -1   3  -1  113.47    3.24
  -1   3  -1  111.14    2.89
  -1   3  -1  108.23    3.20
  -1   3  -1  107.74    3.07
  -1   3  -1  108.62    3.33
   1  -3   1  108.62    4.09
   1  -3   1  111.79    3.84
  -2   3  -1   56.97    1.71
  -2   3  -1   55.98    1.82
  -2   3  -1   58.37    1.84
  -2   3  -1   57.32    1.77
  -2   3  -1   55.14    1.61
  -2   3  -1   56.47    1.90
  -2   3  -1   57.86    1.84
  -2   3  -1   55.36    1.74
   2  -3   1   54.11    2.36
   2  -3   1   56.89    2.34
  -3   3  -1   98.58    2.87
  -3   3  -1   97.35    3.02
  -3   3  -1  100.76    2.78
  -3   3  -1   96.30    2.99
  -3   3  -1   96.94    3.08
  -3   3  -1   98.75    2.89
  -3   3  -1   97.18    3.18
  -3   3  -1   96.55    2.67
   3  -3   1   99.00    3.93
   3  -3   1   98.57    3.96
  -4   3  -1  302.93    7.82
  -4   3  -1  311.57    7.82
  -4   3  -1  309.38    9.02
  -4   3  -1  304.07    9.03
  -4   3  -1  308.83    9.00
  -4   3  -1  310.02    8.45
  -4   3  -1  297.68    8.08
   4  -3   1  322.88   11.36
  -5   3  -1   26.95    1.22
  -5   3  -1   21.90    1.05
  -5   3  -1   23.50    1.26
  -5   3  -1   26.53    1.38
  -5   3  -1   25.67    1.52
  -5   3  -1   25.48    1.31
   5  -3   1   25.95    1.84
   0   2  -1  401.42    9.56
   0   2  -1  394.62   11.47
   0   2  -1  405.99    9.86
   0   2  -1  400.91   10.91
   0   2  -1  397.46    9.75
   0   2  -1  407.85   10.53
   0  -2   1  384.00   13.86
  -1   2  -1   49.11    1.55
  -1   2  -1   49.12    1.46
  -1   2  -1   49.66    1.41
  -1   2  -1   50.03    1.57
  -1   2  -1   49.41    1.36
  -1   2  -1   49.23    1.55
  -1   2  -1   50.68    1.51
  -1   2  -1   47.74    1.44
  -2   2  -1  117.54    3.22
  -2   2  -1  114.61    3.54
  -2   2  -1  120.82    3.45
  -2   2  -1  119.66    3.11
  -2   2  -1  121.74    3.33
  -2   2  -1  119.36    3.53
  -2   2  -1  116.92    3.55
  -2   2  -1  114.41    3.07
   2  -2   1  119.94    4.57
   2  -2   1  121.38    4.46
  -3   2  -1  154.08    4.15
  -3   2  -1  157.75    4.59
  -3   2  -1  154.16    4.28
  -3   2  -1  151.89    4.65
  -3   2  -1  150.38    4.01
  -3   2  -1  156.72    3.98
  -3   2  -1  155.20    4.57
   3  -2   1  144.64    5.79
  -4   2  -1  165.70    5.15
  -4   2  -1  171.46    4.59
  -4   2  -1  162.11    4.69
   0   1  -1  247.00    7.09
  -1   1  -1  178.53    5.12
  -1   1  -1  183.08    4.57
  -1   1  -1  184.16    5.23
  -1   1  -1  188.74    5.08
  -1   1  -1  185.19    4.42
  -1   1  -1  184.69    5.01
  -1   1  -1  181.43    4.83
  -1   1  -1  179.43    4.47
   1  -1   1  170.51    6.70
   1  -1   1  169.45    6.34
   2   0  -1  210.35    7.47
  -2   0   1  207.87    5.99
   4  -1  -1  183.03    6.78
  -4   1   1  173.63    5.42
  -4   1   1  173.15    5.29
  -3   1   1   72.03    2.06
  -3   1   1   69.93    2.29
  -3   1   1   75.12    2.10
  -3   1   1   71.81    2.42
   2  -1  -1   70.66    2.68
  -2   1   1   67.77    1.86
  -2   1   1   68.13    1.77
  -2   1   1   68.59    1.80
  -2   1   1   66.27    2.08
  -2   1   1   66.89    1.91
  -2   1   1   67.19    2.15
  -1   1   1  162.34    4.64
  -1   1   1  166.48    4.61
  -1   1   1  163.54    4.34
  -1   1   1  161.12    4.02
   5  -2  -1    1.95    0.62
  -5   2   1    1.70    0.40
  -5   2   1    1.10    0.60
  -5   2   1    1.49    0.48
  -5   2   1    2.15    0.50
   4  -2  -1  224.83    8.26
  -4   2   1  217.99    5.61
  -4   2   1  220.22    6.06
  -4   2   1  221.69    5.83
  -4   2   1  214.68    6.52
  -4   2   1  222.24    6.64
  -4   2   1  218.27    5.62
   3  -2  -1  156.98    5.86
  -3   2   1  152.38    4.61
  -3   2   1  157.62    4.72
  -3   2   1  150.17    4.12
  -3   2   1  154.46    4.50
  -3   2   1  158.70    4.00
  -3   2   1  157.39    3.97
  -3   2   1  154.25    4.29
  -2   2   1  118.15    3.58
  -2   2   1  119.97    3.06
  -2   2   1  118.11    3.16
  -2   2   1  119.62    3.05
  -2   2   1  119.55    3.30
  -2   2   1  119.76    3.53
   1  -2  -1   47.83    1.69
  -1   2   1   46.71    1.45
  -1   2   1   43.23    1.39
  -1   2   1   44.21    1.24
  -1   2   1   44.68    1.22
  -1   2   1   43.88    1.29
  -1   2   1   44.08    1.32
   6  -3  -1    3.79    0.94
  -6   3   1    2.07    0.85
  -6   3   1    2.96    0.71
  -6   3   1    2.03    0.54
  -6   3   1    1.94    0.62
   5  -3  -1   24.63    1.72
  -5   3   1   23.96    1.31
  -5   3   1   23.91    1.31
  -5   3   1   24.78    1.03
  -5   3   1   24.76    1.15
  -5   3   1   26.54    1.20
  -5   3   1   24.58    1.60
   4  -3  -1  300.79   11.38
  -4   3   1  307.86    7.85
  -4   3   1  318.01    8.50
  -4   3   1  311.08    8.11
  -4   3   1  314.42    9.01
  -4   3   1  318.24    9.09
  -4   3   1  313.79    7.84
  -4   3   1  310.37    9.16
   3  -3  -1  103.10    3.73
   3  -3  -1   99.66    3.89
   3  -3  -1   97.12    4.06
  -3   3   1  100.98    2.72
  -3   3   1  101.57    3.17
  -3   3   1  103.91    2.92
  -3   3   1  101.71    2.81
  -3   3   1  104.48    3.05
  -3   3   1  103.24    2.94
  -3   3   1   97.17    3.27
  -3   3   1  103.28    2.95
   2  -3  -1   54.80    2.14
   2  -3  -1   53.82    2.11
  -2   3   1   53.58    1.65
  -2   3   1   51.70    1.74
  -2   3   1   54.69    1.65
  -2   3   1   53.91    1.64
  -2   3   1   53.53    1.59
  -2   3   1   54.11    1.72
  -2   3   1   53.16    1.84
  -2   3   1   54.77    1.52
   1  -3  -1  107.08    3.72
  -1   3   1  102.26    2.70
  -1   3   1  105.90    2.82
  -1   3   1  103.38    2.72
  -1   3   1  102.16    2.93
  -1   3   1  100.10    3.10
  -1   3   1  107.17    3.10
   7  -4  -1  121.52    5.48
  -7   4   1  115.23    3.75
  -7   4   1  118.98    3.91
  -7   4   1  116.68    4.46
  -7   4   1  111.78    4.09
   6  -4  -1   50.36    2.79
  -6   4   1   45.52    1.99
  -6   4   1   42.68    1.96
  -6   4   1   42.32    1.79
  -6   4   1   41.73    2.30
  -6   4   1   44.94    1.80
  -6   4   1   41.04    1.57
   5  -4  -1   51.83    2.76
  -5   4   1   49.62    1.88
  -5   4   1   55.63    1.92
  -5   4   1   49.44    2.33
  -5   4   1   49.45    2.02
  -5   4   1   49.50    2.06
  -5   4   1   54.63    1.73
   4  -4  -1  389.85   14.32
   4  -4  -1  371.27   13.99
   4  -4  -1  385.95   13.54
  -4   4   1  381.19    9.69
  -4   4   1  389.45    9.99
  -4   4   1  359.03   10.62
  -4   4   1  394.00   11.20
  -4   4   1  389.89   10.49
  -4   4   1  391.59   11.18
  -4   4   1  395.62    9.66
  -4   4   1  398.06   11.18
   3  -4  -1  192.53    6.77
   3  -4  -1  205.49    7.15
   3  -4  -1  195.42    6.89
  -3   4   1  185.60    5.12
  -3   4   1  189.33    5.64
  -3   4   1  188.34    4.90
  -3   4   1  188.24    5.64
  -3   4   1  188.04    5.72
  -3   4   1  188.93    4.95
  -3   4   1  178.99    5.35
  -3   4   1  185.60    5.30
   2  -4  -1   55.11    2.50
   2  -4  -1   61.20    2.42
  -2   4   1   61.89    1.78
  -2   4   1   61.12    1.87
  -2   4   1   57.16    2.10
  -2   4   1   61.67    2.02
  -2   4   1   65.22    1.97
  -2   4   1   64.23    1.93
  -2   4   1   63.19    1.94
   1  -4  -1  166.31    5.86
  -1   4   1  167.14    4.64
  -1   4   1  163.15    4.28
  -1   4   1  163.62    4.88
  -1   4   1  165.27    4.28
  -1   4   1  170.45    4.89
  -1   4   1  168.80    4.43
   8  -5  -1   42.63    3.21
  -8   5   1   39.30    2.06
  -8   5   1   45.17    2.38
  -8   5   1   45.08    2.73
  -8   5   1   43.85    2.28
   7  -5  -1    4.23    1.27
  -7   5   1    5.05    0.93
  -7   5   1    3.36    0.84
  -7   5   1    3.20    1.22
  -7   5   1    4.68    0.70
  -7   5   1    4.67    0.87
  -7   5   1    3.86    1.10
   6  -5  -1   44.31    2.83
  -6   5   1   43.06    2.12
  -6   5   1   47.45    1.93
  -6   5   1   43.77    2.40
  -6   5   1   45.30    1.91
  -6   5   1   46.34    1.73
  -6   5   1   42.12    2.07
   5  -5  -1  101.81    4.61
  -5   5   1  104.43    3.19
  -5   5   1  105.74    3.54
  -5   5   1  103.00    3.39
  -5   5   1  104.63    3.31
  -5   5   1  102.31    3.00
  -5   5   1  106.79    3.82
   4  -5  -1   80.18    3.64
   4  -5  -1   79.09    3.29
  -4   5   1   79.68    2.68
  -4   5   1   77.06    2.54
  -4   5   1   80.51    2.97
  -4   5   1   78.23    2.37
  -4   5   1   80.66    2.60
  -4   5   1   82.40    2.77
   3  -5  -1   81.95    3.30
   3  -5  -1   70.16    3.35
  -3   5   1   86.45    2.66
  -3   5   1   85.05    2.91
  -3   5   1   86.72    2.61
  -3   5   1   85.16    2.77
  -3   5   1   85.57    2.63
  -3   5   1   84.08    2.76
  -3   5   1   84.33    2.55
  -3   5   1   83.82    2.41
   2  -5  -1  107.92    4.15
  -2   5   1  113.45    3.56
  -2   5   1  109.50    3.15
  -2   5   1  114.46    3.40
  -2   5   1  118.65    3.28
  -2   5   1  113.06    3.33
  -2   5   1  112.98    3.50
  -2   5   1  109.15    3.07
  -1   5   1  147.61    4.20
  -1   5   1  144.37    4.53
  -1   5   1  159.12    4.02
  -1   5   1  148.26    4.38
  -1   5   1  160.47    4.07
   8  -6  -1   60.97    3.84
  -8   6   1   59.91    2.81
  -8   6   1   55.18    2.49
  -8   6   1   59.09    3.35
  -8   6   1   57.25    2.76
   7  -6  -1    6.40    1.47
  -7   6   1    6.70    1.44
  -7   6   1    5.19    0.98
  -7   6   1    5.89    1.03
  -7   6   1    5.49    0.95
  -7   6   1    7.10    1.25
  -7   6   1    6.15    0.81
   6  -6  -1   16.85    1.92
   6  -6  -1   17.58    1.66
  -6   6   1   13.22    1.33
  -6   6   1   13.13    1.37
  -6   6   1   12.48    1.20
  -6   6   1   13.38    1.11
  -6   6   1   12.70    1.53
  -6   6   1   11.61    1.17
   5  -6  -1   13.01    1.46
   5  -6  -1   14.64    1.66
  -5   6   1   13.52    1.40
  -5   6   1   11.99    1.10
  -5   6   1   11.48    1.19
  -5   6   1   13.30    1.15
  -5   6   1   10.55    1.14
  -5   6   1    9.80    0.87
   4  -6  -1   52.80    2.47
  -4   6   1   50.90    1.77
  -4   6   1   52.93    2.12
  -4   6   1   50.90    2.05
  -4   6   1   53.59    2.31
  -4   6   1   51.83    1.97
  -4   6   1   49.58    1.95
   3  -6  -1   43.52    2.03
  -3   6   1   36.74    1.45
  -3   6   1   40.76    1.63
  -3   6   1   40.73    1.59
  -3   6   1   40.67    1.58
  -3   6   1   40.84    1.87
  -3   6   1   37.25    1.62
  -3   6   1   41.15    1.74
   2  -6  -1    6.59    0.75
  -2   6   1    3.61    0.57
  -2   6   1    3.46    0.50
  -2   6   1    4.15    0.64
  -2   6   1    3.18    0.60
  -2   6   1    4.17    0.52
  -2   6   1    3.75    0.51
  -2   6   1    3.74    0.56
   9  -7  -1    7.19    2.04
   9  -7  -1    6.44    1.71
  -9   7   1    6.89    1.76
  -9   7   1    5.79    1.26
   8  -7  -1    7.46    1.66
   8  -7  -1    6.70    1.71
  -8   7   1    9.26    1.32
  -8   7   1   10.85    1.81
  -8   7   1    8.38    1.19
  -8   7   1    9.98    1.53
  -8   7   1    8.07    0.98
  -8   7   1    8.57    1.20
   7  -7  -1   14.82    2.07
   7  -7  -1   12.81    1.68
  -7   7   1   13.67    1.35
  -7   7   1   12.43    1.52
  -7   7   1   11.98    1.23
  -7   7   1   11.99    1.35
  -7   7   1   10.20    1.60
  -7   7   1   11.58    1.05
   6  -7  -1    4.53    1.18
   6  -7  -1    4.84    1.34
  -6   7   1    2.86    1.20
  -6   7   1    3.93    0.91
  -6   7   1    4.14    0.93
  -6   7   1    2.79    0.82
  -6   7   1    3.65    0.74
  -6   7   1    4.11    1.10
   5  -7  -1   28.96    2.25
   5  -7  -1   26.56    1.86
  -5   7   1   24.73    1.78
  -5   7   1   21.20    1.53
  -5   7   1   22.90    1.87
  -5   7   1   23.06    1.30
  -5   7   1   23.10    1.55
  -5   7   1   23.80    1.48
   4  -7  -1   18.61    1.53
  -4   7   1   19.99    1.41
  -4   7   1   20.53    1.16
  -4   7   1   19.75    1.52
  -4   7   1   20.75    1.33
  -4   7   1   21.61    1.28
  -4   7   1   19.84    1.62
   3  -7  -1    7.41    0.93
  -3   7   1    8.57    1.00
  -3   7   1    6.92    0.89
  -3   7   1    7.38    0.79
  -3   7   1    7.70    0.81
  -3   7   1    6.43    0.70
  -3   7   1    4.67    0.81
  -2   7   1   18.52    1.26
  -2   7   1   18.81    1.02
  -2   7   1   18.86    1.15
  -2   7   1   17.20    1.10
  -2   7   1   17.83    1.10
  -2   7   1   19.70    1.21
   8  -8  -1   25.70    2.55
   8  -8  -1   26.91    2.94
  -8   8   1   26.57    2.51
  -8   8   1   26.19    2.12
  -8   8   1   22.79    1.61
  -8   8   1   24.97    2.33
  -8   8   1   26.54    1.94
  -8   8   1   22.40    1.97
   7  -8  -1   51.10    3.53
   7  -8  -1   50.98    3.00
  -7   8   1   44.29    2.30
  -7   8   1   43.54    1.99
  -7   8   1   43.86    2.30
  -7   8   1   41.58    2.59
  -7   8   1   40.03    2.44
  -7   8   1   40.26    2.73
   6  -8  -1    3.36    1.20
   6  -8  -1    2.43    1.45
  -6   8   1    2.85    0.85
  -6   8   1    3.10    1.31
  -6   8   1    4.15    0.96
  -6   8   1    4.21    1.02
  -6   8   1    3.53    1.02
  -6   8   1    4.91    1.23
   5  -8  -1    5.42    1.41
   5  -8  -1    5.59    1.18
  -5   8   1    6.74    0.90
  -5   8   1    7.21    0.94
  -5   8   1    7.45    1.15
  -5   8   1    6.64    1.34
  -5   8   1    6.66    1.01
  -5   8   1    6.02    1.16
   4  -8  -1   74.95    3.42
  -4   8   1   74.97    2.85
  -4   8   1   76.05    2.74
  -4   8   1   76.24    2.54
  -4   8   1   67.03    2.82
  -4   8   1   77.61    3.12
  -4   8   1   74.72    2.79
   3  -8  -1  111.05    4.21
  -3   8   1   94.76    3.31
  -3   8   1   98.77    3.35
  -3   8   1   98.59    3.08
  -3   8   1  100.25    3.39
  -3   8   1  102.05    3.67
  -3   8   1   97.07    3.46
   8  -9  -1   26.42    3.04
   8  -9  -1   34.48    2.79
  -8   9   1   27.08    2.11
  -8   9   1   25.44    2.54
  -8   9   1   23.49    2.22
  -8   9   1   26.82    2.06
  -8   9   1   28.78    1.78
  -8   9   1   24.53    2.38
   7  -9  -1   50.00    3.82
   7  -9  -1   52.14    3.26
  -7   9   1   50.46    2.71
  -7   9   1   48.83    3.05
  -7   9   1   50.33    2.59
  -7   9   1   50.44    2.53
  -7   9   1   47.92    2.74
  -7   9   1   47.41    2.21
   6  -9  -1   18.08    2.43
   6  -9  -1   16.65    1.99
  -6   9   1   15.54    1.55
  -6   9   1   12.65    1.40
  -6   9   1   14.39    1.59
  -6   9   1   10.80    1.30
  -6   9   1   16.16    1.83
  -6   9   1   13.82    1.24
   5  -9  -1   21.56    2.44
   5  -9  -1   21.90    2.05
  -5   9   1   22.15    1.82
  -5   9   1   22.83    1.75
  -5   9   1   22.02    1.66
  -5   9   1   22.00    1.91
  -5   9   1   23.33    1.55
  -5   9   1   23.93    1.98
   4  -9  -1   99.89    4.38
  -4   9   1  102.07    3.65
  -4   9   1  102.50    3.57
  -4   9   1  101.95    3.68
  -4   9   1   99.03    3.56
  -4   9   1  102.24    3.30
  -4   9   1  105.18    3.95
  -3   9   1   65.01    2.64
  -3   9   1   65.23    2.63
  -3   9   1   66.85    2.63
  -3   9   1   64.04    2.35
  -3   9   1   60.01    2.71
   7 -10  -1   10.38    1.73
   7 -10  -1    7.13    2.02
  -7  10   1   11.38    1.57
  -7  10   1    6.85    1.54
  -7  10   1    8.09    1.49
  -7  10   1    9.20    1.37
  -7  10   1    8.62    1.74
  -7  10   1    8.10    1.19
   6 -10  -1   22.21    2.96
   6 -10  -1   18.81    2.16
  -6  10   1   23.98    2.30
  -6  10   1   24.13    2.05
  -6  10   1   22.59    2.16
  -6  10   1   25.17    1.94
  -6  10   1   24.08    1.73
  -6  10   1   21.06    1.98
   5 -10  -1   25.62    2.74
   5 -10  -1   23.35    2.15
  -5  10   1   23.41    2.07
  -5  10   1   25.96    1.86
  -5  10   1   24.73    1.68
  -5  10   1   20.47    1.85
  -5  10   1   23.32    2.11
  -5  10   1   24.98    2.00
  -4  10   1   18.30    1.60
  -4  10   1   18.67    1.67
  -4  10   1   18.14    1.48
  -4  10   1   19.25    1.83
  -4  10   1   20.34    1.83
   6 -11  -1    4.14    1.42
   6 -11  -1    5.85    1.89
  -6  11   1    2.56    1.27
  -6  11   1    4.15    1.30
  -6  11   1    5.06    1.50
  -6  11   1    3.60    1.36
   5 -11  -1   11.57    2.22
  -5  11   1   13.55    1.42
  -5  11   1   12.84    1.61
  -5  11   1   16.51    1.69
  -5  11   1   13.97    1.68
  -5  11   1   12.67    1.79
  -3  11  -2    1.67    0.91
  -3  11  -2    1.57    1.07
  -3  11  -2    1.17    0.87
  -3  11  -2    2.29    1.12
  -4  11  -2   29.81    2.25
  -4  11  -2   33.76    2.34
  -4  11  -2   31.26    1.94
  -4  11  -2   28.85    1.96
  -5  11  -2    1.36    1.13
  -5  11  -2    2.28    1.07
  -5  11  -2    3.78    1.43
  -5  11  -2    4.50    1.39
  -2  10  -2    1.70    0.97
  -2  10  -2    1.44    0.75
  -2  10  -2    1.11    0.70
  -2  10  -2    1.27    0.90
  -2  10  -2    0.60    0.86
  -3  10  -2   39.60    2.26
  -3  10  -2   39.07    2.31
  -3  10  -2   40.52    1.99
  -3  10  -2   40.79    2.33
  -3  10  -2   43.29    2.11
  -4  10  -2    8.90    1.13
  -4  10  -2    7.81    1.38
  -4  10  -2    7.53    1.35
  -4  10  -2    8.63    1.12
  -5  10  -2    8.86    1.18
  -5  10  -2    8.92    1.22
  -5  10  -2    9.08    1.48
  -5  10  -2    9.06    1.52
  -6  10  -2    1.52    1.17
  -6  10  -2    0.67    0.97
  -6  10  -2    3.72    1.35
  -6  10  -2    0.67    0.94
  -7  10  -2   34.72    2.71
  -7  10  -2   38.20    2.95
  -2   9  -2   -0.59    0.84
  -2   9  -2    0.69    0.72
  -2   9  -2    1.37    0.97
  -2   9  -2    0.87    0.69
  -2   9  -2    3.57    0.96
  -3   9  -2   74.54    2.87
  -3   9  -2   72.66    3.04
  -3   9  -2   72.22    2.76
  -3   9  -2   69.62    2.56
  -3   9  -2   72.58    2.98
  -3   9  -2   75.16    2.76
  -3   9  -2   72.31    2.92
  -3   9  -2   70.98    2.88
   3  -9   2   69.37    3.21
   3  -9   2   71.42    3.93
  -4   9  -2   30.67    1.73
  -4   9  -2   31.13    1.68
  -4   9  -2   31.01    1.91
  -4   9  -2   29.43    1.77
  -4   9  -2   28.71    2.00
  -4   9  -2   29.48    2.05
   4  -9   2   26.11    2.50
   4  -9   2   25.75    1.98
  -5   9  -2   69.50    3.07
  -5   9  -2   66.90    2.94
  -5   9  -2   67.60    2.60
  -5   9  -2   66.85    2.76
  -5   9  -2   63.83    3.01
  -5   9  -2   70.69    2.89
   5  -9   2   66.53    3.91
   5  -9   2   64.60    3.32
  -6   9  -2    4.53    1.31
  -6   9  -2    2.67    0.92
  -6   9  -2    3.15    0.96
  -6   9  -2    1.65    0.97
  -6   9  -2    2.62    1.13
  -6   9  -2    5.25    1.36
   6  -9   2    3.03    1.47
   6  -9   2    1.71    1.17
  -7   9  -2    9.00    1.63
  -7   9  -2   11.38    1.57
  -7   9  -2   12.62    1.55
  -7   9  -2   11.15    1.68
  -7   9  -2   11.99    1.42
  -7   9  -2    8.93    1.17
   7  -9   2   11.41    2.08
   7  -9   2   11.94    1.78
  -8   9  -2    3.86    1.54
  -8   9  -2    3.74    1.16
  -8   9  -2    5.79    1.47
  -8   9  -2    3.39    1.28
   8  -9   2    4.80    1.60
   8  -9   2    4.98    1.84
  -1   8  -2   17.88    1.08
  -1   8  -2   19.32    1.20
  -1   8  -2   15.91    1.13
  -1   8  -2   17.92    1.33
  -1   8  -2   16.36    1.42
  -1   8  -2   16.40    1.37
  -2   8  -2   64.44    2.30
  -2   8  -2   66.42    2.75
  -2   8  -2   66.09    2.76
  -2   8  -2   64.82    2.55
  -2   8  -2   69.00    2.46
  -2   8  -2   66.33    2.54
  -2   8  -2   69.81    2.48
   2  -8   2   71.03    3.59
  -3   8  -2   34.94    1.84
  -3   8  -2   33.71    1.87
  -3   8  -2   32.77    1.80
  -3   8  -2   30.83    1.65
  -3   8  -2   32.45    1.75
  -3   8  -2   36.27    1.89
  -3   8  -2   34.29    1.57
  -3   8  -2   33.60    1.67
   3  -8   2   36.60    2.43
   3  -8   2   34.04    1.93
  -4   8  -2   22.11    1.53
  -4   8  -2   22.71    1.53
  -4   8  -2   21.79    1.61
  -4   8  -2   22.95    1.43
  -4   8  -2   21.60    1.65
  -4   8  -2   22.58    1.72
  -4   8  -2   22.43    1.76
  -4   8  -2   21.47    1.53
   4  -8   2   23.72    1.75
   4  -8   2   26.27    2.22
  -5   8  -2    8.13    1.06
  -5   8  -2    7.85    0.97
  -5   8  -2    6.74    1.06
  -5   8  -2    7.31    1.16
  -5   8  -2    7.72    1.21
  -5   8  -2    7.04    1.25
   5  -8   2    7.08    1.42
   5  -8   2    6.39    1.17
  -6   8  -2   51.34    2.66
  -6   8  -2   52.82    2.15
  -6   8  -2   50.38    2.49
  -6   8  -2   48.47    2.32
  -6   8  -2   52.94    2.57
  -6   8  -2   49.70    2.67
   6  -8   2   48.79    2.90
   6  -8   2   42.92    3.22
  -7   8  -2   24.51    2.23
  -7   8  -2   25.22    1.96
  -7   8  -2   24.11    2.23
  -7   8  -2   25.62    1.62
  -7   8  -2   24.51    1.95
  -7   8  -2   22.09    1.80
   7  -8   2   23.36    2.23
   7  -8   2   27.49    2.71
  -8   8  -2   33.80    1.86
  -8   8  -2   34.15    2.20
  -8   8  -2   31.18    2.54
  -8   8  -2   32.59    2.15
  -8   8  -2   35.41    2.58
   8  -8   2   32.81    2.82
  -1   7  -2   37.02    1.49
  -1   7  -2   31.06    1.53
  -1   7  -2   33.83    1.57
  -1   7  -2   33.31    1.40
  -1   7  -2   34.98    1.78
  -1   7  -2   33.99    1.40
  -1   7  -2   35.86    1.71
   1  -7   2   36.56    2.21
  -2   7  -2   15.31    1.22
  -2   7  -2   13.09    0.96
  -2   7  -2   12.23    1.16
  -2   7  -2   14.61    1.05
  -2   7  -2   13.31    1.01
  -2   7  -2   14.25    1.22
  -2   7  -2   13.27    1.10
  -2   7  -2   15.64    0.98
   2  -7   2   12.31    1.45
   2  -7   2   12.15    1.02
  -3   7  -2   38.84    1.55
  -3   7  -2   37.54    1.64
  -3   7  -2   39.98    1.83
  -3   7  -2   37.96    1.76
  -3   7  -2   37.80    1.68
  -3   7  -2   39.26    1.87
  -3   7  -2   37.79    1.80
  -3   7  -2   34.50    1.80
   3  -7   2   38.49    2.12
   3  -7   2   35.71    2.23
   3  -7   2   34.75    1.89
   3  -7   2   37.46    2.33
  -4   7  -2  135.35    4.45
  -4   7  -2  129.12    3.82
  -4   7  -2  136.61    4.42
  -4   7  -2  137.56    4.35
  -4   7  -2  128.31    4.13
  -4   7  -2  133.34    4.08
  -4   7  -2  130.21    4.30
  -4   7  -2  128.19    4.19
   4  -7   2  127.64    5.47
   4  -7   2  129.51    5.50
   4  -7   2  133.43    5.12
   4  -7   2  129.57    5.62
  -5   7  -2   14.49    1.36
  -5   7  -2   18.46    1.35
  -5   7  -2   19.33    1.48
  -5   7  -2   18.31    1.67
  -5   7  -2   20.81    1.70
  -5   7  -2   17.75    1.23
   5  -7   2   16.54    1.61
   5  -7   2   17.23    1.96
  -6   7  -2    4.06    1.19
  -6   7  -2    4.66    1.25
  -6   7  -2    4.43    0.92
  -6   7  -2    2.96    0.81
  -6   7  -2    3.90    1.01
  -6   7  -2    3.43    0.86
   6  -7   2    2.79    1.20
   6  -7   2    3.79    1.08
  -7   7  -2    8.82    1.52
  -7   7  -2    7.10    1.06
  -7   7  -2    7.34    0.94
  -7   7  -2    8.77    1.40
  -7   7  -2    7.30    1.22
  -7   7  -2    9.36    1.28
   7  -7   2   10.53    1.80
  -8   7  -2   21.69    1.83
  -8   7  -2   26.75    2.31
  -8   7  -2   24.25    2.05
   0   6  -2    4.58    0.52
   0   6  -2    4.79    0.52
   0   6  -2    4.78    0.58
   0   6  -2    5.61    0.68
   0   6  -2    5.16    0.74
   0   6  -2    4.33    0.62
   0  -6   2    5.06    0.86
  -1   6  -2   10.95    0.87
  -1   6  -2   11.84    0.78
  -1   6  -2   11.46    1.05
  -1   6  -2   11.89    0.78
  -1   6  -2   11.42    0.72
  -1   6  -2   11.60    0.95
  -1   6  -2   12.04    0.95
   1  -6   2   14.51    1.27
  -2   6  -2  115.21    3.51
  -2   6  -2  117.67    3.77
  -2   6  -2  119.16    3.65
  -2   6  -2  111.92    3.81
  -2   6  -2  115.16    3.27
  -2   6  -2  114.10    3.44
  -2   6  -2  117.66    3.53
  -2   6  -2  121.11    3.62
   2  -6   2  109.24    4.27
   2  -6   2  115.19    4.78
  -3   6  -2   96.64    3.11
  -3   6  -2   94.94    3.10
  -3   6  -2   92.47    2.98
  -3   6  -2  100.13    3.21
  -3   6  -2   97.52    3.22
  -3   6  -2   87.72    3.14
  -3   6  -2   97.17    2.80
  -3   6  -2   98.09    3.01
   3  -6   2   88.59    3.98
   3  -6   2   86.45    4.00
   3  -6   2   93.55    3.67
   3  -6   2   85.85    3.96
  -4   6  -2    4.64    0.64
  -4   6  -2    3.69    0.71
  -4   6  -2    3.06    0.82
  -4   6  -2    4.46    0.88
  -4   6  -2    4.14    0.67
  -4   6  -2    4.53    0.71
  -4   6  -2    4.40    0.70
  -4   6  -2    5.55    0.87
   4  -6   2    4.26    0.80
   4  -6   2    4.64    0.97
   4  -6   2    5.20    0.96
   4  -6   2    5.03    0.85
  -5   6  -2    2.70    0.63
  -5   6  -2    1.65    0.59
  -5   6  -2    2.62    0.68
  -5   6  -2    2.37    0.84
  -5   6  -2    2.68    0.66
  -5   6  -2    2.11    0.94
  -5   6  -2    2.04    0.86
  -5   6  -2    3.35    0.77
   5  -6   2    3.09    1.01
  -6   6  -2   34.33    2.12
  -6   6  -2   34.45    1.59
  -6   6  -2   32.55    1.86
  -6   6  -2   35.44    1.77
  -6   6  -2   33.63    1.87
  -6   6  -2   33.39    2.00
   6  -6   2   32.83    2.54
  -7   6  -2  115.10    4.09
  -7   6  -2  121.32    3.66
  -7   6  -2  121.59    3.95
  -7   6  -2  118.79    4.50
  -7   6  -2  111.32    3.93
   0   5  -2  880.47   21.24
   0   5  -2  879.39   24.19
   0   5  -2  870.55   21.61
   0   5  -2  847.09   24.64
   0   5  -2  910.61   21.85
   0   5  -2  906.58   23.33
   0   5  -2  873.36   25.45
   0  -5   2  883.39   30.77
  -1   5  -2   11.95    0.70
  -1   5  -2   13.32    0.83
  -1   5  -2   11.13    0.80
  -1   5  -2   12.35    0.93
  -1   5  -2   13.07    0.85
  -1   5  -2   12.47    0.70
  -1   5  -2   12.12    0.65
  -1   5  -2   11.15    0.66
   1  -5   2   13.50    1.12
   1  -5   2   14.09    0.76
  -2   5  -2   29.52    1.32
  -2   5  -2   30.85    1.37
  -2   5  -2   29.64    1.28
  -2   5  -2   29.70    1.21
  -2   5  -2   29.03    1.27
  -2   5  -2   27.51    1.13
  -2   5  -2   28.44    1.34
  -2   5  -2   29.04    1.19
   2  -5   2   31.02    1.40
   2  -5   2   30.74    1.69
  -3   5  -2   24.15    1.27
  -3   5  -2   26.05    1.29
  -3   5  -2   25.89    1.34
  -3   5  -2   27.25    1.21
  -3   5  -2   25.27    1.16
  -3   5  -2   26.01    1.34
  -3   5  -2   24.88    1.16
  -3   5  -2   25.92    1.07
   3  -5   2   25.14    1.45
   3  -5   2   23.68    1.57
   3  -5   2   25.07    1.34
   3  -5   2   25.03    1.61
  -4   5  -2  474.05   11.98
  -4   5  -2  486.48   13.75
  -4   5  -2  468.94   11.94
  -4   5  -2  474.01   13.92
  -4   5  -2  476.42   12.35
  -4   5  -2  480.36   13.66
  -4   5  -2  501.45   12.98
  -4   5  -2  481.73   13.34
   4  -5   2  456.74   17.15
   4  -5   2  462.19   17.82
  -5   5  -2    3.39    0.69
  -5   5  -2    2.71    0.54
  -5   5  -2    1.98    0.57
  -5   5  -2    2.98    0.73
  -5   5  -2    1.28    0.76
  -5   5  -2    3.32    0.60
  -5   5  -2    2.35    0.81
   5  -5   2    2.33    0.87
  -6   5  -2    9.21    0.85
  -6   5  -2   12.86    1.27
  -6   5  -2   10.77    1.28
  -6   5  -2   10.98    1.14
  -6   5  -2   10.02    0.96
  -6   5  -2    9.06    1.00
   6  -5   2    9.33    1.51
  -7   5  -2   -0.80    0.64
   1   4  -2   39.47    1.60
   0   4  -2   17.35    0.84
   0   4  -2   17.18    0.64
   0   4  -2   17.93    0.70
   0   4  -2   14.21    0.75
   0   4  -2   14.21    0.65
   0   4  -2   15.69    0.74
   0   4  -2   15.97    0.91
   0  -4   2   16.68    1.11
  -1   4  -2   89.99    2.64
  -1   4  -2   91.40    2.60
  -1   4  -2   86.59    2.76
  -1   4  -2   91.16    2.69
  -1   4  -2   94.99    2.76
  -1   4  -2   92.26    2.94
  -1   4  -2   90.40    2.93
  -1   4  -2   91.05    2.51
   1  -4   2   94.52    3.68
   1  -4   2   94.53    3.30
  -2   4  -2   34.89    1.33
  -2   4  -2   35.25    1.42
  -2   4  -2   36.00    1.37
  -2   4  -2   36.28    1.39
  -2   4  -2   31.29    1.25
  -2   4  -2   34.33    1.29
  -2   4  -2   33.23    1.35
  -2   4  -2   34.46    1.19
   2  -4   2   38.68    1.75
   2  -4   2   38.52    1.78
   2  -4   2   35.34    1.50
  -3   4  -2  214.60    6.16
  -3   4  -2  213.03    5.93
  -3   4  -2  214.63    6.36
  -3   4  -2  206.86    5.74
  -3   4  -2  222.24    6.30
  -3   4  -2  214.30    6.31
  -3   4  -2  216.62    5.51
  -3   4  -2  215.35    5.58
   3  -4   2  205.96    8.13
   3  -4   2  194.54    7.86
  -4   4  -2  108.08    3.73
  -4   4  -2  120.57    3.83
  -4   4  -2  120.70    3.75
  -4   4  -2  118.38    3.94
  -4   4  -2  124.03    3.62
  -4   4  -2  124.91    3.36
  -4   4  -2  120.06    3.49
  -4   4  -2  120.09    3.60
   4  -4   2  118.92    4.92
   4  -4   2  119.37    4.94
  -5   4  -2    2.69    0.61
  -5   4  -2    3.74    0.60
  -5   4  -2    4.25    0.85
  -5   4  -2    3.63    0.53
  -5   4  -2    4.30    0.53
  -5   4  -2    3.56    0.70
  -5   4  -2    4.33    0.78
   5  -4   2    6.00    1.03
  -6   4  -2   12.60    1.02
  -6   4  -2   14.07    1.21
   1   3  -2  119.72    3.79
   1   3  -2  122.13    3.73
  -1  -3   2  125.57    4.69
   0   3  -2   26.65    1.01
   0   3  -2   24.76    1.05
   0   3  -2   26.22    0.84
   0   3  -2   26.04    0.83
   0   3  -2   25.90    0.88
   0   3  -2   26.95    0.90
   0   3  -2   25.80    0.90
   0  -3   2   25.89    1.31
  -1   3  -2  133.48    3.79
  -1   3  -2  126.24    3.50
  -1   3  -2  130.34    3.95
  -1   3  -2  129.22    3.38
  -1   3  -2  128.57    3.42
  -1   3  -2  132.48    3.77
  -1   3  -2  128.32    3.85
  -1   3  -2  131.24    3.64
   1  -3   2  133.92    4.53
  -2   3  -2   42.66    1.41
  -2   3  -2   39.51    1.38
  -2   3  -2   39.58    1.44
  -2   3  -2   43.45    1.52
  -2   3  -2   41.58    1.47
  -2   3  -2   42.66    1.30
  -2   3  -2   41.47    1.51
  -2   3  -2   41.00    1.43
   2  -3   2   42.95    1.89
   2  -3   2   43.37    1.89
  -3   3  -2   50.32    1.67
  -3   3  -2   48.15    1.68
  -3   3  -2   48.00    1.62
  -3   3  -2   47.36    1.70
  -3   3  -2   47.65    1.73
  -3   3  -2   49.22    1.83
  -3   3  -2   48.65    1.71
  -3   3  -2   50.10    1.52
   3  -3   2   47.68    2.21
   3  -3   2   48.13    2.27
  -4   3  -2   42.32    1.85
  -4   3  -2   43.01    1.46
  -4   3  -2   44.31    1.60
  -4   3  -2   43.70    1.70
  -4   3  -2   43.45    1.71
  -4   3  -2   43.04    1.61
  -4   3  -2   45.74    1.62
   4  -3   2   47.90    2.38
  -5   3  -2    3.42    0.50
   1   2  -2   35.25    1.26
   1   2  -2   34.24    1.22
  -1  -2   2   36.26    1.56
   0   2  -2    6.97    0.39
   0   2  -2    7.49    0.46
   0   2  -2    7.40    0.37
   0   2  -2    7.41    0.37
   0   2  -2    7.44    0.34
   0   2  -2    7.47    0.32
   0  -2   2    7.09    0.55
  -1   2  -2   41.37    1.19
  -1   2  -2   40.60    1.33
  -1   2  -2   37.74    1.22
  -1   2  -2   40.89    1.21
  -1   2  -2   39.49    1.20
  -1   2  -2   39.32    1.30
  -1   2  -2   37.76    1.11
  -1   2  -2   38.95    1.25
   1  -2   2   36.66    1.56
   1  -2   2   35.90    1.65
  -2   2  -2   29.98    1.08
  -2   2  -2   30.07    1.03
  -2   2  -2   33.49    1.16
  -2   2  -2   32.74    1.17
  -2   2  -2   31.88    0.97
  -2   2  -2   30.83    1.10
  -2   2  -2   32.36    1.07
  -2   2  -2   29.09    1.08
   2  -2   2   26.66    1.41
   2  -2   2   25.84    1.40
  -3   2  -2   58.85    1.92
  -3   2  -2   61.67    1.77
  -3   2  -2   60.20    2.12
  -3   2  -2   60.54    1.90
  -3   2  -2   62.40    1.87
   1   1  -2  134.73    3.92
   1   1  -2  135.62    3.78
  -1  -1   2  130.14    4.77
   0   1  -2  423.03   10.34
   0   1  -2  435.33   11.58
   0   1  -2  411.91   12.17
   0   1  -2  430.97   11.17
  -1   1  -2  123.78    3.70
  -1   1  -2  126.04    3.15
  -1   1  -2  123.28    3.58
  -1   1  -2  125.49    3.15
  -1   1  -2  118.42    3.25
   1  -1   2  131.58    4.79
  -4   0   2    1.04    0.38
   3   0  -2  510.10   17.79
  -3   0   2  507.84   14.22
  -3   0   2  504.21   14.35
   2   0  -2   19.38    1.01
  -2   0   2   19.90    0.75
  -2   0   2   19.03    0.83
  -1   0   2  244.41    6.86
   0   0  -2    7.30    0.32
   5  -1  -2   66.62    3.26
  -5   1   2   64.95    2.42
  -5   1   2   77.74    2.75
   4  -1  -2  408.82   13.99
  -4   1   2  383.10    9.81
  -4   1   2  383.84   11.18
  -4   1   2  391.95   10.39
  -4   1   2  376.61   11.16
   3  -1  -2  118.62    4.11
  -3   1   2  101.53    2.69
  -3   1   2  104.49    3.28
  -3   1   2  101.26    2.68
  -3   1   2  100.05    2.88
  -3   1   2  102.02    3.17
  -3   1   2   99.22    2.78
  -2   1   2   50.75    1.43
  -2   1   2   49.48    1.33
  -2   1   2   51.72    1.35
  -2   1   2   50.26    1.39
  -2   1   2   50.70    1.60
  -2   1   2   49.13    1.67
   1  -1  -2  130.88    4.58
  -1   1   2  130.99    3.81
  -1   1   2  137.86    3.80
   6  -2  -2   11.24    1.33
  -6   2   2    7.96    1.09
  -6   2   2    9.40    0.89
  -6   2   2    8.44    0.94
  -6   2   2   10.00    0.83
   5  -2  -2   25.27    1.73
  -5   2   2   27.45    1.27
  -5   2   2   26.25    1.57
  -5   2   2   26.73    1.25
  -5   2   2   26.27    1.11
   4  -2  -2  100.67    4.03
  -4   2   2   89.89    3.08
  -4   2   2   96.31    2.60
  -4   2   2   97.44    2.81
  -4   2   2   97.40    2.67
  -4   2   2   97.86    3.30
  -4   2   2   93.91    2.76
   3  -2  -2   62.51    2.72
  -3   2   2   62.75    1.87
  -3   2   2   63.48    2.23
  -3   2   2   64.06    1.74
  -3   2   2   62.26    1.88
  -3   2   2   64.08    2.08
  -3   2   2   64.57    1.81
   2  -2  -2   30.51    1.26
  -2   2   2   28.24    0.86
  -2   2   2   28.76    1.04
  -2   2   2   28.01    1.13
  -2   2   2   28.91    0.91
  -2   2   2   28.86    0.95
  -2   2   2   28.89    0.93
   1  -2  -2   37.71    1.40
  -1   2   2   34.28    1.16
  -1   2   2   34.80    1.20
   7  -3  -2    5.72    1.24
  -7   3   2    5.37    0.85
  -7   3   2    4.04    1.12
  -7   3   2    6.10    0.91
  -7   3   2    5.36    0.73
   6  -3  -2   12.56    1.41
  -6   3   2   10.77    1.10
  -6   3   2   10.42    1.28
  -6   3   2   10.67    0.94
  -6   3   2   12.48    1.09
   5  -3  -2   82.68    3.77
  -5   3   2   78.52    3.08
  -5   3   2   79.46    2.34
  -5   3   2   77.34    2.54
  -5   3   2   84.44    2.64
  -5   3   2   83.09    2.49
  -5   3   2   77.34    2.79
   4  -3  -2   45.54    2.30
  -4   3   2   43.88    1.61
  -4   3   2   44.80    1.40
  -4   3   2   43.12    1.68
  -4   3   2   43.21    1.90
  -4   3   2   44.47    1.51
  -4   3   2   45.71    1.54
   3  -3  -2   46.79    1.95
  -3   3   2   45.54    1.37
  -3   3   2   47.09    1.64
  -3   3   2   45.54    1.54
  -3   3   2   45.08    1.48
  -3   3   2   46.39    1.47
  -3   3   2   45.70    1.79
   2  -3  -2   41.88    1.78
  -2   3   2   44.58    1.33
  -2   3   2   42.50    1.38
  -2   3   2   43.93    1.49
  -2   3   2   42.16    1.32
  -2   3   2   45.23    1.59
  -2   3   2   42.52    1.26
  -2   3   2   43.18    1.37
   1  -3  -2  128.91    4.61
  -1   3   2  129.25    3.85
  -1   3   2  132.13    3.85
   8  -4  -2   45.98    3.39
  -8   4   2   56.67    2.97
  -8   4   2   59.15    2.53
   7  -4  -2  100.06    4.70
  -7   4   2   94.99    3.30
  -7   4   2   83.94    3.79
  -7   4   2   94.11    3.49
  -7   4   2   93.92    3.14
   6  -4  -2   45.10    2.79
  -6   4   2   43.28    2.00
  -6   4   2   46.83    1.86
  -6   4   2   48.33    2.44
  -6   4   2   45.55    1.81
  -6   4   2   48.45    1.65
  -6   4   2   45.64    2.07
   5  -4  -2    3.88    0.89
  -5   4   2    3.76    0.68
  -5   4   2    4.88    0.98
  -5   4   2    6.05    0.81
  -5   4   2    5.65    0.71
  -5   4   2    4.87    0.56
  -5   4   2    4.99    0.62
   4  -4  -2  118.21    4.52
   4  -4  -2  128.02    4.97
  -4   4   2  121.86    3.52
  -4   4   2  117.33    3.48
  -4   4   2  117.37    3.78
  -4   4   2  118.37    3.33
  -4   4   2  116.96    3.22
  -4   4   2  112.05    3.94
   3  -4  -2  211.87    7.30
  -3   4   2  205.31    6.15
  -3   4   2  198.44    6.06
  -3   4   2  210.81    5.70
  -3   4   2  199.60    5.24
  -3   4   2  198.19    5.27
  -3   4   2  205.71    5.46
  -3   4   2  207.18    5.69
   2  -4  -2   35.04    1.60
  -2   4   2   36.06    1.29
  -2   4   2   34.91    1.32
  -2   4   2   35.95    1.23
  -2   4   2   35.57    1.25
  -2   4   2   35.83    1.24
  -2   4   2   35.77    1.45
  -2   4   2   36.61    1.15
  -1   4   2   64.83    2.10
   8  -5  -2  112.14    5.55
  -8   5   2  102.83    4.52
  -8   5   2  111.84    4.13
   7  -5  -2    7.41    1.45
  -7   5   2    7.41    1.16
  -7   5   2    6.80    1.02
  -7   5   2    6.59    0.90
  -7   5   2    6.97    1.40
  -7   5   2    7.81    0.96
  -7   5   2    7.62    0.80
   6  -5  -2    6.95    1.34
  -6   5   2    9.06    0.86
  -6   5   2    6.74    1.25
  -6   5   2    8.15    0.86
  -6   5   2    8.48    1.07
  -6   5   2    6.27    0.92
  -6   5   2    8.07    0.93
   5  -5  -2    3.13    0.86
   5  -5  -2    2.01    0.91
  -5   5   2    0.79    0.86
  -5   5   2    1.78    0.50
  -5   5   2    2.58    0.79
  -5   5   2    2.28    0.65
  -5   5   2    0.85    0.60
  -5   5   2    1.48    0.55
   4  -5  -2  474.17   16.08
  -4   5   2  462.35   11.61
  -4   5   2  470.26   11.55
  -4   5   2  461.17   12.58
  -4   5   2  466.70   11.94
  -4   5   2  460.22   13.38
  -4   5   2  455.51   13.38
   3  -5  -2   26.00    1.45
  -3   5   2   24.87    1.21
  -3   5   2   26.61    1.12
  -3   5   2   24.41    1.15
  -3   5   2   25.71    1.17
  -3   5   2   25.50    1.04
  -3   5   2   24.80    1.39
  -3   5   2   24.58    1.00
   2  -5  -2   27.03    1.46
  -2   5   2   29.75    1.27
  -2   5   2   29.67    1.23
  -2   5   2   30.20    1.08
  -2   5   2   30.94    1.20
  -2   5   2   30.68    1.21
  -2   5   2   30.92    1.37
  -2   5   2   30.38    1.20
   9  -6  -2    1.46    1.57
  -9   6   2    0.29    1.50
  -9   6   2    0.80    0.93
   8  -6  -2    5.25    1.55
   8  -6  -2    5.65    1.47
  -8   6   2    5.46    1.64
  -8   6   2    5.56    1.11
   7  -6  -2  122.56    5.70
   7  -6  -2  120.26    5.13
  -7   6   2  118.81    4.08
  -7   6   2  118.14    4.63
  -7   6   2  116.09    3.52
  -7   6   2  118.74    3.92
  -7   6   2  117.61    3.77
  -7   6   2  110.57    4.23
   6  -6  -2   34.21    2.55
   6  -6  -2   36.51    2.26
  -6   6   2   32.19    1.69
  -6   6   2   33.07    1.69
  -6   6   2   32.09    2.16
  -6   6   2   33.58    1.85
  -6   6   2   32.34    1.95
  -6   6   2   32.36    1.50
   5  -6  -2    1.82    1.05
   5  -6  -2    2.13    0.88
  -5   6   2    2.55    0.86
  -5   6   2    2.39    0.67
  -5   6   2    1.52    0.70
  -5   6   2    2.17    0.57
  -5   6   2    3.60    0.80
  -5   6   2    0.81    0.96
   4  -6  -2    3.69    0.82
  -4   6   2    5.47    0.83
  -4   6   2    5.10    0.94
  -4   6   2    4.19    0.67
  -4   6   2    4.59    0.61
  -4   6   2    4.68    0.65
  -4   6   2    5.26    0.77
   3  -6  -2   91.75    3.62
  -3   6   2   90.03    3.01
  -3   6   2   90.38    2.79
  -3   6   2   88.61    2.62
  -3   6   2   89.31    2.87
  -3   6   2   89.09    2.89
  -3   6   2   88.08    3.17
   2  -6  -2  113.27    4.35
  -2   6   2  114.93    3.64
  -2   6   2  119.99    3.53
  -2   6   2  111.09    3.29
  -2   6   2  112.45    3.45
  -2   6   2  110.83    3.72
  -2   6   2  114.41    3.19
   9  -7  -2    4.63    1.75
   9  -7  -2    4.37    1.64
  -9   7   2    7.29    1.85
  -9   7   2    5.80    1.33
   8  -7  -2   41.83    3.04
   8  -7  -2   46.63    3.41
  -8   7   2   38.05    2.39
  -8   7   2   40.39    2.83
   7  -7  -2    8.43    1.53
   7  -7  -2    6.79    1.64
  -7   7   2    8.16    1.08
  -7   7   2    6.53    1.52
  -7   7   2    8.26    1.25
  -7   7   2    8.34    0.95
  -7   7   2    8.51    1.15
  -7   7   2    7.33    1.34
   6  -7  -2    2.98    1.12
   6  -7  -2    3.41    1.27
  -6   7   2    3.38    0.90
  -6   7   2    2.15    1.02
  -6   7   2    2.79    0.81
  -6   7   2    2.69    0.69
  -6   7   2    2.34    1.18
  -6   7   2    2.16    0.83
   5  -7  -2   17.31    1.97
   5  -7  -2   17.93    1.69
  -5   7   2   19.69    1.20
  -5   7   2   19.04    1.59
  -5   7   2   18.67    1.35
  -5   7   2   18.91    1.44
  -5   7   2   18.77    1.44
  -5   7   2   18.82    1.74
   4  -7  -2  129.42    5.06
  -4   7   2  125.30    3.99
  -4   7   2  124.95    3.67
  -4   7   2  128.04    3.86
  -4   7   2  126.38    3.99
  -4   7   2  128.79    4.41
  -4   7   2  127.42    4.21
   3  -7  -2   36.46    1.96
  -3   7   2   36.10    1.64
  -3   7   2   35.45    1.58
  -3   7   2   35.25    1.67
  -3   7   2   35.08    1.84
  -3   7   2   37.78    1.73
  -3   7   2   34.63    1.42
  -2   7   2    4.32    0.64
   8  -8  -2   33.47    3.19
   8  -8  -2   36.23    2.91
  -8   8   2   36.08    2.78
  -8   8   2   37.07    2.43
   7  -8  -2   24.67    2.40
   7  -8  -2   24.59    2.72
  -7   8   2   23.66    2.40
  -7   8   2   23.31    1.81
  -7   8   2   23.28    2.08
  -7   8   2   24.41    1.82
  -7   8   2   25.00    1.54
  -7   8   2   27.91    2.17
   6  -8  -2   51.60    3.45
   6  -8  -2   50.29    2.98
  -6   8   2   48.06    2.04
  -6   8   2   49.54    2.33
  -6   8   2   47.92    2.31
  -6   8   2   47.19    2.43
  -6   8   2   52.29    2.56
  -6   8   2   47.89    2.80
   5  -8  -2    6.68    1.49
   5  -8  -2    6.62    1.18
  -5   8   2    5.91    1.04
  -5   8   2    5.12    0.95
  -5   8   2    6.31    1.07
  -5   8   2    5.44    0.86
  -5   8   2    7.73    1.26
  -5   8   2    7.21    0.91
   4  -8  -2   21.09    1.78
  -4   8   2   23.33    1.47
  -4   8   2   23.58    1.58
  -4   8   2   26.75    1.83
  -4   8   2   25.82    1.38
  -4   8   2   24.67    1.73
  -4   8   2   25.48    1.68
   3  -8  -2   31.40    1.96
  -3   8   2   32.15    1.45
  -3   8   2   28.97    1.74
  -3   8   2   31.99    1.65
  -3   8   2   36.75    1.93
  -3   8   2   30.74    1.65
  -3   8   2   31.15    1.71
   8  -9  -2    6.61    1.74
   7  -9  -2   10.19    1.73
   7  -9  -2   12.23    2.10
  -7   9   2   11.49    1.87
  -7   9   2   11.76    1.50
  -7   9   2   14.22    1.54
  -7   9   2   11.89    1.24
  -7   9   2   11.92    1.37
  -7   9   2   10.51    1.56
   6  -9  -2    2.28    1.22
   6  -9  -2    2.68    1.49
  -6   9   2    1.48    0.85
  -6   9   2    1.12    1.10
  -6   9   2    1.91    0.89
  -6   9   2    2.77    1.30
  -6   9   2   -0.34    0.96
  -6   9   2    1.34    1.05
   5  -9  -2   66.86    3.39
   5  -9  -2   60.79    3.84
  -5   9   2   66.66    2.88
  -5   9   2   68.52    3.14
  -5   9   2   65.09    2.87
  -5   9   2   65.46    2.78
  -5   9   2   66.15    2.51
  -5   9   2   65.62    2.70
   4  -9  -2   29.68    2.09
  -4   9   2   24.01    1.74
  -4   9   2   26.57    1.93
  -4   9   2   26.66    1.66
  -4   9   2   24.98    1.93
  -4   9   2   27.52    1.85
  -4   9   2   28.45    1.55
   7 -10  -2   35.09    2.83
   7 -10  -2   31.79    3.30
  -7  10   2   29.64    2.20
  -7  10   2   31.44    2.68
  -7  10   2   27.61    1.93
  -7  10   2   28.42    2.23
  -7  10   2   25.30    2.41
   6 -10  -2    1.99    1.27
   6 -10  -2   -1.26    1.41
  -6  10   2    1.01    1.11
  -6  10   2    0.94    1.35
  -6  10   2   -0.07    1.03
  -6  10   2    0.84    0.96
  -6  10   2    0.21    1.15
  -6  10   2    0.94    0.88
   5 -10  -2    8.04    1.41
   5 -10  -2    9.28    1.88
  -5  10   2    8.29    1.44
  -5  10   2    8.50    1.16
  -5  10   2    7.08    1.42
  -5  10   2    9.03    1.12
  -5  10   2    7.07    1.23
  -5  10   2    9.96    1.44
  -4  10   2    3.74    0.88
  -4  10   2    3.44    1.00
   6 -11  -2    2.92    1.37
  -6  11   2    2.22    1.41
  -6  11   2    3.94    1.12
  -6  11   2    2.28    1.02
  -6  11   2    3.39    1.36
  -6  11   2    4.23    1.42
   5 -11  -2    2.46    1.86
  -5  11   2    1.55    1.04
  -5  11   2    0.57    0.99
  -3  11  -3   11.75    1.31
  -3  11  -3   11.70    1.64
  -3  11  -3   12.13    1.28
  -3  11  -3   11.73    1.54
  -4  11  -3    3.98    1.33
  -4  11  -3    4.88    1.08
  -4  11  -3    5.00    1.13
  -4  11  -3    4.02    1.33
  -5  11  -3    4.95    1.12
  -5  11  -3    3.77    1.20
  -5  11  -3    4.86    1.43
  -5  11  -3    2.69    1.31
  -2  10  -3   41.60    2.01
  -2  10  -3   44.41    2.16
  -2  10  -3   41.98    2.51
  -2  10  -3   44.23    2.32
  -2  10  -3   40.76    2.30
  -3  10  -3   36.75    2.22
  -3  10  -3   33.83    1.83
  -3  10  -3   30.38    1.86
  -3  10  -3   30.26    2.11
  -3  10  -3   32.94    2.20
  -3  10  -3   35.45    2.26
   3 -10   3   31.46    2.82
   3 -10   3   28.75    2.50
  -4  10  -3   18.51    1.61
  -4  10  -3   19.87    1.90
  -4  10  -3   21.68    1.97
  -4  10  -3   19.51    1.60
  -5  10  -3   27.57    2.36
  -5  10  -3   27.41    1.90
  -5  10  -3   28.39    1.92
  -5  10  -3   29.88    2.23
  -6  10  -3   10.77    1.36
  -6  10  -3   10.96    1.69
  -6  10  -3   11.44    1.34
  -6  10  -3    8.29    1.72
  -1   9  -3   31.60    1.91
  -1   9  -3   31.05    1.59
  -1   9  -3   27.06    1.76
  -1   9  -3   34.43    2.16
  -1   9  -3   26.39    1.61
  -2   9  -3   80.27    2.73
  -2   9  -3   75.10    3.02
  -2   9  -3   75.59    2.86
  -2   9  -3   78.62    3.29
  -2   9  -3   79.04    3.24
  -2   9  -3   83.83    3.04
   2  -9   3   75.24    4.10
  -3   9  -3   54.34    2.33
  -3   9  -3   50.50    2.18
  -3   9  -3   50.46    2.51
  -3   9  -3   56.31    2.64
  -3   9  -3   55.13    2.59
  -3   9  -3   54.73    2.51
   3  -9   3   61.75    3.52
   3  -9   3   58.03    3.10
  -4   9  -3   54.39    2.55
  -4   9  -3   53.19    2.56
  -4   9  -3   46.12    2.54
  -4   9  -3   54.25    2.40
  -4   9  -3   54.56    2.22
  -4   9  -3   53.54    2.54
  -5   9  -3   20.00    1.61
  -5   9  -3   19.65    1.81
  -5   9  -3   20.75    1.57
  -5   9  -3   22.36    2.07
  -6   9  -3   22.66    2.05
  -6   9  -3   25.02    2.11
  -6   9  -3   28.49    1.76
  -6   9  -3   25.12    1.86
  -7   9  -3   50.78    2.57
  -7   9  -3   54.77    3.04
  -7   9  -3   51.74    2.35
  -7   9  -3   48.85    2.74
  -1   8  -3   12.01    1.02
  -1   8  -3   13.04    1.16
  -1   8  -3    9.29    1.23
  -1   8  -3   10.84    0.98
  -1   8  -3   12.13    1.22
  -1   8  -3   11.04    1.12
   1  -8   3    8.89    1.39
  -2   8  -3   11.97    1.17
  -2   8  -3   12.58    1.28
  -2   8  -3   13.54    1.26
  -2   8  -3   13.88    1.36
  -2   8  -3   12.43    1.07
  -2   8  -3   12.86    1.10
   2  -8   3   13.88    1.68
  -3   8  -3   29.93    1.55
  -3   8  -3   32.11    1.83
  -3   8  -3   29.53    1.65
  -3   8  -3   23.71    1.49
  -3   8  -3   26.97    1.45
  -3   8  -3   28.88    1.77
  -3   8  -3   29.75    1.72
  -3   8  -3   27.31    1.76
   3  -8   3   24.91    2.23
   3  -8   3   25.70    2.01
  -4   8  -3  111.98    4.05
  -4   8  -3  113.69    4.11
  -4   8  -3  116.44    3.98
  -4   8  -3  116.17    3.86
  -4   8  -3  113.70    3.57
  -4   8  -3  114.61    3.87
  -4   8  -3  113.67    3.96
  -4   8  -3  112.65    4.08
   4  -8   3  115.19    5.18
   4  -8   3  116.15    5.22
   4  -8   3  117.84    5.11
   4  -8   3  116.57    4.68
  -5   8  -3    1.73    0.98
  -5   8  -3    2.64    0.80
  -5   8  -3    1.78    0.88
  -5   8  -3    1.98    1.15
  -5   8  -3    3.47    0.84
  -5   8  -3    2.54    1.03
   5  -8   3    1.75    1.21
   5  -8   3    3.27    1.03
  -6   8  -3   11.71    1.29
  -6   8  -3   13.90    1.23
  -6   8  -3   13.49    1.30
  -6   8  -3   14.43    1.60
  -6   8  -3   15.81    1.69
  -6   8  -3   12.18    1.49
   6  -8   3   10.11    1.51
   6  -8   3   11.89    1.90
  -7   8  -3   37.96    1.92
  -7   8  -3   39.06    2.49
  -7   8  -3   39.65    2.15
  -7   8  -3   35.91    2.51
  -7   8  -3   36.32    2.24
  -7   8  -3   37.56    2.30
   7  -8   3   37.99    3.24
   7  -8   3   39.50    2.73
  -8   8  -3   22.44    2.15
  -8   8  -3   17.99    1.81
  -8   8  -3   22.81    1.85
  -8   8  -3   18.60    1.43
  -8   8  -3   21.73    2.13
   8  -8   3   15.43    2.01
   0   7  -3   29.46    1.67
   0   7  -3   29.49    1.25
   0   7  -3   28.10    1.40
   0   7  -3   23.98    1.31
   0   7  -3   22.81    1.22
   0   7  -3   29.93    1.56
   0  -7   3   29.27    2.05
  -1   7  -3   36.79    1.70
  -1   7  -3   39.54    1.69
  -1   7  -3   37.30    1.79
  -1   7  -3   37.68    1.48
  -1   7  -3   38.78    1.48
  -1   7  -3   35.04    1.89
  -1   7  -3   37.05    1.54
   1  -7   3   37.89    2.35
  -2   7  -3    1.59    0.72
  -2   7  -3    1.35    0.53
  -2   7  -3    1.80    0.73
  -2   7  -3    1.58    0.50
  -2   7  -3    1.86    0.70
  -2   7  -3    1.24    0.61
  -2   7  -3    1.15    0.52
  -2   7  -3    1.81    0.54
   2  -7   3    1.52    0.85
   2  -7   3    1.42    0.53
  -3   7  -3   30.77    1.52
  -3   7  -3   32.19    1.78
  -3   7  -3   28.70    1.70
  -3   7  -3   29.31    1.61
  -3   7  -3   31.70    1.43
  -3   7  -3   27.35    1.70
  -3   7  -3   32.39    1.64
  -3   7  -3   32.37    1.52
   3  -7   3   30.51    2.00
   3  -7   3   30.08    1.71
   3  -7   3   28.00    2.03
   3  -7   3   28.72    2.08
  -4   7  -3   32.47    1.76
  -4   7  -3   33.34    1.82
  -4   7  -3   33.70    1.72
  -4   7  -3   33.87    1.94
  -4   7  -3   31.04    1.53
  -4   7  -3   32.65    1.82
  -4   7  -3   33.60    1.71
  -4   7  -3   31.43    1.62
   4  -7   3   33.22    1.93
   4  -7   3   33.16    2.07
   4  -7   3   30.37    2.26
   4  -7   3   30.47    2.22
  -5   7  -3   17.17    1.60
  -5   7  -3   18.78    1.44
  -5   7  -3   17.18    1.66
  -5   7  -3   18.64    1.31
  -5   7  -3   18.79    1.43
  -5   7  -3   18.35    1.40
  -5   7  -3   20.37    1.42
  -5   7  -3   21.99    1.70
   5  -7   3   18.55    2.04
   5  -7   3   21.27    1.74
  -6   7  -3    1.00    0.81
  -6   7  -3    2.83    1.06
  -6   7  -3    3.13    0.88
  -6   7  -3    3.44    0.79
  -6   7  -3    2.81    1.13
  -6   7  -3    0.13    0.92
   6  -7   3    4.91    1.36
  -7   7  -3   14.58    1.53
  -7   7  -3   15.58    1.71
  -7   7  -3   16.36    1.61
  -7   7  -3   16.79    1.68
  -7   7  -3   16.31    1.36
   0   6  -3    9.75    0.90
   0   6  -3   10.48    0.88
   0   6  -3   10.50    0.71
   0   6  -3   10.76    1.04
   0   6  -3   10.65    0.81
   0   6  -3    9.91    0.61
   0   6  -3   11.52    0.77
   0  -6   3   10.54    1.23
  -1   6  -3   51.58    1.79
  -1   6  -3   53.01    2.08
  -1   6  -3   51.27    1.75
  -1   6  -3   49.81    1.81
  -1   6  -3   52.27    2.22
  -1   6  -3   48.52    1.94
  -1   6  -3   51.51    1.91
   1  -6   3   56.36    2.74
  -2   6  -3    2.20    0.50
  -2   6  -3    2.56    0.65
  -2   6  -3    2.59    0.71
  -2   6  -3    2.37    0.51
  -2   6  -3    2.32    0.50
  -2   6  -3    1.74    0.46
  -2   6  -3    3.08    0.71
  -2   6  -3    3.17    0.60
   2  -6   3    2.60    0.75
   2  -6   3    1.48    0.65
   2  -6   3    1.05    0.44
  -3   6  -3   18.05    1.11
  -3   6  -3   16.19    1.05
  -3   6  -3   16.77    1.15
  -3   6  -3   14.80    1.23
  -3   6  -3   14.75    1.27
  -3   6  -3   18.61    1.08
  -3   6  -3   17.31    1.25
  -3   6  -3   16.97    0.99
   3  -6   3   13.27    1.37
   3  -6   3   14.78    1.35
   3  -6   3   13.96    1.13
   3  -6   3   13.17    1.35
  -4   6  -3   38.43    1.67
  -4   6  -3   33.54    1.75
  -4   6  -3   36.93    1.86
  -4   6  -3   40.42    1.89
  -4   6  -3   38.97    1.84
  -4   6  -3   41.47    1.74
  -4   6  -3   37.17    1.57
  -4   6  -3   39.07    1.78
   4  -6   3   37.17    2.34
   4  -6   3   34.55    2.34
   4  -6   3   37.44    2.18
   4  -6   3   37.77    1.97
  -5   6  -3   46.45    2.04
  -5   6  -3   49.93    2.18
  -5   6  -3   46.25    2.29
  -5   6  -3   48.72    2.26
  -5   6  -3   48.96    2.14
  -5   6  -3   51.75    2.07
  -5   6  -3   47.23    2.15
  -5   6  -3   45.63    1.87
   5  -6   3   59.19    2.84
   5  -6   3   54.73    3.03
  -6   6  -3   10.68    1.10
  -6   6  -3   12.94    1.49
  -6   6  -3   12.23    1.11
  -6   6  -3   12.17    1.40
  -6   6  -3   11.72    1.23
  -6   6  -3   12.14    1.17
   6  -6   3   10.47    1.68
  -7   6  -3    1.09    0.99
  -7   6  -3    1.09    0.85
  -7   6  -3    0.17    0.72
  -7   6  -3    1.49    0.54
   1   5  -3  116.46    3.76
   1   5  -3  113.54    3.08
   1   5  -3  112.60    3.76
   1   5  -3  106.75    3.13
  -1  -5   3  116.81    4.70
   0   5  -3   28.52    1.17
   0   5  -3   26.08    1.03
   0   5  -3   25.99    1.10
   0   5  -3   27.38    1.26
   0   5  -3   27.41    1.06
   0   5  -3   27.42    0.97
   0   5  -3   27.35    1.37
   0  -5   3   26.56    1.64
  -1   5  -3  113.72    3.73
  -1   5  -3  114.26    3.44
  -1   5  -3  114.39    3.29
  -1   5  -3  118.14    3.47
  -1   5  -3  115.98    3.73
  -1   5  -3  114.48    3.34
  -1   5  -3  115.66    3.39
  -1   5  -3  113.93    3.16
   1  -5   3  117.35    4.12
   1  -5   3  114.70    4.64
  -2   5  -3   96.68    2.71
  -2   5  -3   93.93    2.86
  -2   5  -3   90.61    3.13
  -2   5  -3  106.06    2.94
  -2   5  -3   94.11    2.96
   2  -5   3   85.04    3.79
   2  -5   3   91.74    3.95
  -3   5  -3  150.11    4.51
  -3   5  -3  147.36    4.61
  -3   5  -3  143.64    4.30
  -3   5  -3  145.52    4.55
  -3   5  -3  148.83    4.01
  -3   5  -3  140.17    4.26
  -3   5  -3  147.06    4.16
  -3   5  -3  150.74    4.58
   3  -5   3  142.26    5.87
   3  -5   3  141.70    5.76
  -4   5  -3   37.30    1.72
  -4   5  -3   40.42    1.65
  -4   5  -3   37.92    1.67
  -4   5  -3   38.72    1.81
  -4   5  -3   38.61    1.79
  -4   5  -3   36.09    1.70
  -4   5  -3   37.12    1.46
  -4   5  -3   38.35    1.59
   4  -5   3   38.90    2.28
   4  -5   3   41.31    2.16
  -5   5  -3   81.79    2.91
  -5   5  -3   75.07    2.69
  -5   5  -3   78.83    2.77
  -5   5  -3   78.46    2.86
  -5   5  -3   74.53    3.01
  -5   5  -3   77.26    2.49
  -5   5  -3   78.11    2.71
   5  -5   3   81.96    3.88
  -6   5  -3   49.82    1.98
  -6   5  -3   44.55    2.12
  -6   5  -3   44.54    1.97
  -6   5  -3   53.51    2.42
  -6   5  -3   45.32    1.84
  -6   5  -3   47.26    2.16
   1   4  -3   94.80    2.58
   1   4  -3   99.56    3.16
   1   4  -3   95.44    2.63
   1   4  -3   96.38    3.17
  -1  -4   3   94.33    3.92
   0   4  -3  388.44   11.03
   0   4  -3  398.34    9.88
   0   4  -3  396.82   10.48
   0   4  -3  388.06   11.48
   0   4  -3  388.08    9.73
   0   4  -3  386.93    9.63
   0   4  -3  392.29   10.99
   0  -4   3  393.39   13.96
  -1   4  -3  102.04    2.92
  -1   4  -3   99.01    2.96
  -1   4  -3  101.20    2.98
  -1   4  -3   96.45    3.18
  -1   4  -3   95.18    2.80
  -1   4  -3   97.04    3.20
  -1   4  -3  101.43    2.88
  -1   4  -3   97.99    2.73
   1  -4   3  103.50    4.03
   1  -4   3  100.59    3.53
  -2   4  -3   26.47    1.02
  -2   4  -3   24.46    1.13
  -2   4  -3   27.33    1.10
  -2   4  -3   25.35    0.97
  -2   4  -3   23.28    1.01
  -2   4  -3   24.08    1.10
  -2   4  -3   23.80    1.10
  -2   4  -3   25.33    1.21
   2  -4   3   22.05    1.37
   2  -4   3   21.87    1.31
  -3   4  -3   86.19    2.66
  -3   4  -3   80.92    2.74
  -3   4  -3   79.09    2.68
  -3   4  -3   80.85    2.59
  -3   4  -3   89.13    2.82
  -3   4  -3   87.97    2.47
  -3   4  -3   81.00    2.83
  -3   4  -3   87.30    2.87
   3  -4   3   84.76    3.60
   3  -4   3   86.76    3.64
  -4   4  -3  242.71    6.63
  -4   4  -3  228.05    6.39
  -4   4  -3  238.18    7.10
  -4   4  -3  240.96    6.82
  -4   4  -3  237.44    7.28
  -4   4  -3  227.74    6.31
  -4   4  -3  258.03    7.29
  -4   4  -3  250.58    7.30
   4  -4   3  246.30    9.52
   4  -4   3  256.43    9.28
  -5   4  -3   45.91    1.67
  -5   4  -3   44.49    2.05
  -5   4  -3   45.21    1.96
  -5   4  -3   42.98    1.77
  -5   4  -3   46.56    1.80
  -5   4  -3   47.49    1.89
   2   3  -3    1.41    0.40
  -2  -3   3    1.15    0.36
   1   3  -3   42.60    1.50
   1   3  -3   41.84    1.26
   1   3  -3   40.78    1.55
   1   3  -3   43.36    1.25
   1   3  -3   42.68    1.19
   1   3  -3   37.46    1.27
  -1  -3   3   38.78    1.88
   0   3  -3   57.12    1.98
   0   3  -3   57.51    1.68
   0   3  -3   58.05    1.94
   0   3  -3   57.99    1.71
   0   3  -3   58.73    1.70
   0   3  -3   57.51    1.61
   0   3  -3   58.20    1.70
   0  -3   3   56.83    2.44
  -1   3  -3   41.55    1.55
  -1   3  -3   40.94    1.49
  -1   3  -3   42.70    1.27
  -1   3  -3   42.79    1.37
  -1   3  -3   41.19    1.36
  -1   3  -3   41.18    1.36
  -1   3  -3   41.29    1.34
  -1   3  -3   42.03    1.39
   1  -3   3   43.58    1.75
   1  -3   3   42.93    1.92
  -2   3  -3    1.37    0.37
  -2   3  -3    1.72    0.30
  -2   3  -3    2.06    0.31
  -2   3  -3    1.75    0.38
  -2   3  -3    2.29    0.31
  -2   3  -3    2.25    0.40
  -2   3  -3    1.95    0.32
  -2   3  -3    1.74    0.36
   2  -3   3    1.49    0.42
   2  -3   3    1.05    0.37
  -3   3  -3  108.09    3.48
  -3   3  -3  109.69    3.28
  -3   3  -3  113.12    3.50
  -3   3  -3  108.33    3.15
  -3   3  -3  109.82    3.27
  -3   3  -3  112.33    3.52
  -3   3  -3  112.88    3.05
   3  -3   3  111.98    4.58
  -4   3  -3   66.99    2.01
  -4   3  -3   60.76    2.18
  -4   3  -3   62.74    2.12
  -4   3  -3   65.88    2.15
   2   2  -3   45.07    1.56
   2   2  -3   46.28    1.62
  -2  -2   3   42.87    1.95
   1   2  -3   61.33    1.71
   1   2  -3   60.40    1.61
   1   2  -3   58.02    1.59
   1   2  -3   60.36    1.97
   1   2  -3   58.30    1.95
   1   2  -3   60.00    1.63
  -1  -2   3   62.76    2.45
   0   2  -3  294.39    7.28
   0   2  -3  288.90    8.59
   0   2  -3  300.07    7.85
   0   2  -3  297.04    7.39
   0   2  -3  299.06    7.18
   0   2  -3  293.27    8.24
  -1   2  -3   59.18    1.85
  -1   2  -3   60.56    1.81
  -1   2  -3   62.69    1.81
  -1   2  -3   62.99    1.74
  -1   2  -3   57.33    1.96
  -1   2  -3   62.28    1.68
  -1   2  -3   60.52    2.00
   1  -2   3   59.18    2.55
  -2   2  -3   41.35    1.45
  -2   2  -3   39.94    1.32
  -2   2  -3   40.44    1.33
  -2   2  -3   38.04    1.48
  -2   2  -3   41.34    1.24
  -2   2  -3   40.36    1.38
   2  -2   3   43.79    1.94
  -3   2  -3    2.37    0.35
  -3  -1   3   96.88    3.06
   2   1  -3   42.45    1.46
   2   1  -3   42.40    1.46
  -2  -1   3   46.62    1.48
  -2  -1   3   46.05    1.84
   1   1  -3  135.78    3.79
   1   1  -3  129.86    3.90
  -1  -1   3  129.87    4.78
   0   1  -3  239.04    7.12
   0   1  -3  251.57    5.94
   0   1  -3  244.30    6.51
   0   1  -3  245.31    6.12
   0   1  -3  238.04    6.03
   0   1  -3  252.55    6.85
   0  -1   3  247.23    9.14
  -1   1  -3  124.77    3.73
  -1   1  -3  121.93    3.82
   1  -1   3  134.85    4.97
   4   0  -3   56.82    2.68
  -4   0   3   59.76    2.21
  -4   0   3   59.45    2.02
   3   0  -3   41.00    1.86
   3   0  -3   42.53    1.33
  -3   0   3   40.34    1.17
  -3   0   3   39.72    1.40
  -3   0   3   38.92    1.53
   2   0  -3   41.80    1.33
   2   0  -3   43.07    1.78
   2   0  -3   43.43    1.32
  -2   0   3   43.32    1.44
  -2   0   3   42.22    1.65
  -2   0   3   42.82    1.37
   1   0  -3   95.19    3.27
   1   0  -3   93.32    2.79
   1   0  -3   92.82    2.71
  -1   0   3   95.66    2.73
  -1   0   3   96.12    2.71
  -1   0   3   94.46    3.60
  -6   1   3    8.79    1.06
   5  -1  -3   55.17    2.71
  -5   1   3   52.99    1.73
  -5   1   3   54.14    1.79
  -5   1   3   53.25    2.03
  -5   1   3   53.34    2.28
   4  -1  -3  154.68    5.93
  -4   1   3  144.49    4.78
  -4   1   3  154.85    4.06
  -4   1   3  156.36    4.22
  -4   1   3  153.55    4.66
   3  -1  -3  100.26    3.97
  -3   1   3  100.81    2.78
  -3   1   3   99.99    3.09
  -3   1   3  101.51    2.59
  -3   1   3  101.04    2.67
  -3   1   3   99.33    2.59
  -3   1   3  102.92    3.22
   2  -1  -3   45.02    1.68
  -2   1   3   42.63    1.18
  -2   1   3   41.18    1.21
  -2   1   3   42.19    1.39
  -2   1   3   43.10    1.47
  -2   1   3   42.31    1.12
  -2   1   3   43.03    1.15
   1  -1  -3  128.51    4.62
  -1   1   3  138.60    3.86
  -1   1   3  133.76    3.84
   6  -2  -3    2.20    0.84
  -6   2   3    2.64    0.65
  -6   2   3    2.01    0.49
  -6   2   3    0.92    0.55
  -6   2   3    2.35    0.91
   5  -2  -3   87.93    3.81
  -5   2   3   82.31    2.86
  -5   2   3   82.43    2.54
  -5   2   3   81.62    2.57
  -5   2   3   81.05    3.14
   4  -2  -3  171.70    6.84
  -4   2   3  180.81    5.39
  -4   2   3  185.25    4.96
  -4   2   3  178.66    4.75
  -4   2   3  180.44    4.61
  -4   2   3  176.46    4.58
  -4   2   3  182.17    5.56
  -3   2   3   24.29    0.77
  -3   2   3   22.30    0.83
  -3   2   3   23.11    0.98
  -3   2   3   24.07    0.86
  -3   2   3   22.95    0.89
  -3   2   3   21.10    1.13
   2  -2  -3   41.40    1.78
  -2   2   3   46.15    1.23
  -2   2   3   45.55    1.32
  -2   2   3   44.80    1.57
  -2   2   3   45.50    1.49
  -2   2   3   44.48    1.34
  -2   2   3   44.81    1.26
   1  -2  -3   58.72    2.22
  -1   2   3   59.14    1.89
  -1   2   3   59.76    1.85
  -8   3   3    0.61    0.97
   7  -3  -3  147.10    6.39
  -7   3   3  150.07    5.29
  -7   3   3  140.59    4.86
   6  -3  -3    9.49    1.34
  -6   3   3    8.70    0.98
  -6   3   3    9.96    1.28
  -6   3   3    7.36    0.89
  -6   3   3    8.44    0.78
   5  -3  -3   23.47    1.72
  -5   3   3   23.46    0.96
  -5   3   3   22.86    1.24
  -5   3   3   24.39    1.13
  -5   3   3   24.83    1.10
  -5   3   3   22.54    1.25
  -5   3   3   24.25    1.59
   4  -3  -3   66.79    3.02
  -4   3   3   62.13    2.05
  -4   3   3   66.37    1.98
  -4   3   3   63.72    2.03
  -4   3   3   62.67    2.48
  -4   3   3   66.73    1.88
  -4   3   3   64.63    2.26
   3  -3  -3  110.93    4.23
  -3   3   3  113.83    3.53
  -3   3   3  114.16    3.17
  -3   3   3  111.44    3.04
  -3   3   3  113.71    2.99
  -3   3   3  114.55    3.64
  -3   3   3  119.32    3.26
   2  -3  -3    2.08    0.39
  -2   3   3    1.15    0.27
  -2   3   3    0.67    0.24
  -2   3   3    1.15    0.23
  -2   3   3    1.07    0.21
  -2   3   3    0.57    0.34
  -2   3   3    0.56    0.25
  -1   3   3   27.18    1.02
   8  -4  -3   91.09    4.77
  -8   4   3   91.19    3.59
  -8   4   3   94.66    4.09
   7  -4  -3  114.94    5.44
  -7   4   3  114.50    4.55
  -7   4   3  122.76    4.16
   6  -4  -3   22.59    1.98
  -6   4   3   21.92    1.80
  -6   4   3   20.85    1.41
  -6   4   3   19.86    1.02
  -6   4   3   18.35    1.44
  -6   4   3   19.73    1.21
  -6   4   3   19.65    1.20
   5  -4  -3   47.08    2.36
   5  -4  -3   44.77    2.63
  -5   4   3   47.63    2.28
  -5   4   3   47.62    1.58
  -5   4   3   48.57    1.96
  -5   4   3   45.89    1.74
  -5   4   3   50.97    1.91
  -5   4   3   52.65    1.81
   4  -4  -3  240.42    8.83
  -4   4   3  249.30    7.36
  -4   4   3  250.28    6.35
  -4   4   3  246.09    6.32
  -4   4   3  250.68    6.87
  -4   4   3  245.72    6.58
  -4   4   3  252.01    7.49
   3  -4  -3   81.99    3.34
  -3   4   3   84.74    2.37
  -3   4   3   84.29    2.92
  -3   4   3   86.66    2.57
  -3   4   3   86.18    2.79
  -3   4   3   87.70    2.47
  -3   4   3   86.64    2.59
   2  -4  -3   24.68    1.25
  -2   4   3   22.57    1.13
  -2   4   3   23.31    1.02
  -2   4   3   23.23    0.97
  -2   4   3   25.35    0.99
  -2   4   3   23.41    1.03
  -2   4   3   23.97    0.87
   9  -5  -3   12.32    2.03
  -9   5   3   11.53    1.88
  -9   5   3   14.46    1.52
   8  -5  -3   44.89    3.15
  -8   5   3   39.82    2.82
  -8   5   3   45.27    2.38
   7  -5  -3   52.95    3.35
  -7   5   3   55.77    2.54
  -7   5   3   55.76    2.95
   6  -5  -3   52.87    3.06
   6  -5  -3   52.10    2.73
  -6   5   3   49.91    2.24
  -6   5   3   51.69    1.82
  -6   5   3   52.11    2.24
  -6   5   3   51.87    2.03
  -6   5   3   51.00    2.63
  -6   5   3   49.65    2.02
   5  -5  -3   80.85    3.44
   5  -5  -3   77.65    3.85
  -5   5   3   75.43    2.69
  -5   5   3   80.36    2.57
  -5   5   3   79.32    2.64
  -5   5   3   78.35    2.38
  -5   5   3   74.45    2.85
  -5   5   3   73.54    3.11
   4  -5  -3   37.25    2.02
  -4   5   3   40.64    1.94
  -4   5   3   41.13    1.68
  -4   5   3   38.86    1.40
  -4   5   3   41.29    1.56
  -4   5   3   38.46    1.68
  -4   5   3   42.15    1.59
   3  -5  -3  149.32    5.56
  -3   5   3  154.54    4.63
  -3   5   3  158.31    4.78
  -3   5   3  146.90    4.36
  -3   5   3  155.80    3.99
  -3   5   3  132.92    4.20
  -3   5   3  146.82    4.07
   2  -5  -3   85.48    3.24
  -2   5   3   75.56    2.77
  -2   5   3   82.98    2.43
  -2   5   3   81.05    2.32
  -2   5   3   80.11    2.68
   9  -6  -3   22.38    2.70
   9  -6  -3   23.44    2.57
  -9   6   3   20.84    2.36
  -9   6   3   21.14    2.10
   8  -6  -3   38.20    2.93
   8  -6  -3   41.84    3.22
  -8   6   3   44.22    2.91
  -8   6   3   42.19    2.37
   7  -6  -3    2.17    1.29
   7  -6  -3    3.78    1.20
  -7   6   3    3.28    0.97
  -7   6   3    4.84    1.38
   6  -6  -3   12.22    1.71
   6  -6  -3   11.30    1.47
  -6   6   3   11.32    1.12
  -6   6   3   14.09    1.37
  -6   6   3   13.22    1.03
  -6   6   3   11.01    1.56
  -6   6   3   10.45    1.04
  -6   6   3   13.73    1.33
   5  -6  -3   50.60    3.11
   5  -6  -3   48.78    2.71
  -5   6   3   57.53    2.16
  -5   6   3   57.13    2.32
  -5   6   3   54.76    1.92
  -5   6   3   58.31    2.64
  -5   6   3   56.61    2.14
  -5   6   3   58.14    2.31
   4  -6  -3   40.18    2.10
  -4   6   3   39.33    1.74
  -4   6   3   34.12    1.62
  -4   6   3   38.86    1.73
  -4   6   3   37.86    1.60
  -4   6   3   38.06    2.01
  -4   6   3   35.32    1.41
   3  -6  -3   17.41    1.26
  -3   6   3   14.02    1.02
  -3   6   3   13.74    1.11
  -3   6   3   14.02    1.19
  -3   6   3   14.26    0.85
  -3   6   3   13.50    0.95
  -3   6   3   14.49    0.99
  -2   6   3    0.28    0.40
   9  -7  -3    5.84    1.71
   9  -7  -3    7.48    1.97
  -9   7   3    4.19    1.78
   8  -7  -3   26.41    2.82
   8  -7  -3   29.60    2.59
  -8   7   3   29.36    2.60
  -8   7   3   27.00    2.12
   7  -7  -3   17.15    2.02
   7  -7  -3   17.05    2.24
  -7   7   3   14.64    1.78
  -7   7   3   13.17    1.43
   6  -7  -3    3.17    1.27
   6  -7  -3    1.21    1.03
  -6   7   3    2.45    0.73
  -6   7   3    3.15    1.25
  -6   7   3    4.64    0.94
  -6   7   3    3.59    0.92
  -6   7   3    4.15    0.85
  -6   7   3    5.57    1.06
   5  -7  -3   19.42    1.81
   5  -7  -3   18.84    2.00
  -5   7   3   20.20    1.86
  -5   7   3   20.37    1.50
  -5   7   3   18.55    1.54
  -5   7   3   18.86    1.34
  -5   7   3   19.07    1.24
  -5   7   3   18.52    1.42
   4  -7  -3   31.00    1.99
  -4   7   3   30.91    1.90
  -4   7   3   33.53    1.58
  -4   7   3   32.34    1.65
  -4   7   3   30.10    1.37
  -4   7   3   31.55    1.72
  -4   7   3   30.06    1.66
   3  -7  -3   28.98    1.81
  -3   7   3   30.47    1.56
  -3   7   3   28.64    1.74
  -3   7   3   29.77    1.54
  -3   7   3   29.81    1.33
   8  -8  -3   36.18    2.91
   8  -8  -3   34.77    3.32
  -8   8   3   31.13    2.79
  -8   8   3   36.78    2.47
   7  -8  -3   40.00    2.91
   7  -8  -3   40.20    3.23
  -7   8   3   40.55    2.32
  -7   8   3   38.41    2.33
  -7   8   3   39.84    2.86
  -7   8   3   41.06    2.38
   6  -8  -3   11.59    1.94
   6  -8  -3   11.96    1.60
  -6   8   3    9.53    1.26
  -6   8   3   11.48    1.19
  -6   8   3   10.19    1.26
  -6   8   3   10.03    1.61
  -6   8   3   11.86    1.41
  -6   8   3   11.23    1.07
   5  -8  -3    2.32    0.99
  -5   8   3    4.32    0.80
  -5   8   3    3.46    0.98
  -5   8   3    2.94    1.17
  -5   8   3    4.11    1.00
  -5   8   3    4.18    1.05
  -5   8   3    3.24    0.78
   4  -8  -3  112.34    4.80
  -4   8   3  111.09    4.24
  -4   8   3  111.05    3.47
  -4   8   3  116.91    4.06
  -4   8   3  127.76    3.95
  -4   8   3  119.31    3.93
  -4   8   3  114.07    3.75
  -3   8   3   12.58    1.22
  -3   8   3   11.31    1.02
   7  -9  -3   56.88    3.95
   7  -9  -3   52.68    3.37
  -7   9   3   51.90    3.16
  -7   9   3   50.80    2.81
  -7   9   3   52.32    2.78
  -7   9   3   50.26    2.76
   6  -9  -3   26.31    2.37
   6  -9  -3   30.30    2.95
  -6   9   3   23.65    1.96
  -6   9   3   19.46    1.86
  -6   9   3   23.77    2.04
  -6   9   3   23.45    1.80
  -6   9   3   24.91    1.61
  -6   9   3   23.67    2.23
   5  -9  -3   22.37    2.01
  -5   9   3   22.14    1.81
  -5   9   3   19.20    2.00
  -5   9   3   22.82    1.87
  -5   9   3   22.02    1.79
  -5   9   3   22.82    1.68
  -5   9   3   23.07    1.57
   4  -9  -3   52.98    2.82
  -4   9   3   52.41    2.43
  -4   9   3   43.97    2.61
  -4   9   3   50.22    2.36
  -4   9   3   50.68    2.09
   6 -10  -3    8.04    2.06
   6 -10  -3   10.44    1.68
  -6  10   3   13.20    1.46
  -6  10   3   11.42    1.54
  -6  10   3   13.08    1.80
  -6  10   3   13.27    1.72
  -6  10   3   10.55    1.53
  -6  10   3   10.84    1.29
   5 -10  -3   29.43    2.39
  -5  10   3   28.37    2.27
  -5  10   3   24.83    2.04
  -5  10   3   25.63    1.76
  -5  10   3   28.18    2.16
  -6  11   3    5.63    1.48
  -6  11   3    7.05    1.24
  -3  12  -4    0.32    1.30
  -3  12  -4    0.79    1.27
  -2  11  -4    1.07    0.87
  -2  11  -4    1.38    1.18
  -2  11  -4   -0.40    1.11
  -3  11  -4   16.92    1.75
  -3  11  -4   18.43    1.66
  -3  11  -4   18.75    1.90
  -3  11  -4   18.22    1.91
  -3  11  -4   18.67    1.63
   3 -11   4   10.54    1.93
   3 -11   4   15.03    2.10
  -4  11  -4    1.92    1.05
  -4  11  -4    1.67    1.28
  -4  11  -4    1.83    1.24
  -4  11  -4    1.12    0.99
  -5  11  -4    3.18    1.51
  -5  11  -4   -0.25    1.41
  -1  10  -4    3.14    0.90
  -1  10  -4    3.46    1.08
  -1  10  -4    7.25    1.34
  -2  10  -4    2.04    0.86
  -2  10  -4    0.61    0.68
  -2  10  -4    0.62    0.99
  -2  10  -4    2.90    1.15
  -2  10  -4    0.78    0.92
  -2  10  -4    0.88    0.90
   2 -10   4    1.65    1.34
  -3  10  -4    5.56    1.02
  -3  10  -4    5.84    1.23
  -3  10  -4    5.46    1.00
  -3  10  -4    4.53    1.29
  -3  10  -4    4.33    1.12
  -3  10  -4    5.27    1.29
   3 -10   4    5.81    1.55
   3 -10   4    8.51    1.76
  -4  10  -4   55.97    2.94
  -4  10  -4   61.12    2.96
  -4  10  -4   64.60    2.62
  -4  10  -4   63.12    2.75
  -5  10  -4    7.38    1.60
  -5  10  -4    6.85    1.27
  -5  10  -4    5.65    1.14
  -5  10  -4    8.57    1.66
  -6  10  -4    3.72    1.10
  -6  10  -4    2.76    1.43
  -6  10  -4    0.53    1.40
  -6  10  -4    1.44    1.03
  -1   9  -4   25.33    1.53
  -1   9  -4   22.77    1.62
  -1   9  -4   19.97    1.75
  -1   9  -4   25.44    1.44
  -1   9  -4   21.59    2.11
  -1   9  -4   21.33    1.80
   1  -9   4   20.85    2.53
  -2   9  -4   72.03    2.66
  -2   9  -4   64.19    2.95
  -2   9  -4   72.43    2.80
  -2   9  -4   69.69    2.53
  -2   9  -4   65.14    2.85
  -2   9  -4   72.42    3.08
   2  -9   4   67.30    3.84
  -3   9  -4   17.68    1.70
  -3   9  -4   17.41    1.65
  -3   9  -4   18.77    1.76
  -3   9  -4   19.25    1.50
  -3   9  -4   14.45    1.38
  -3   9  -4   16.72    1.64
   3  -9   4   18.27    2.06
   3  -9   4   18.37    2.30
  -4   9  -4   18.88    1.78
  -4   9  -4   23.23    1.77
  -4   9  -4   17.45    1.71
  -4   9  -4   19.96    1.55
  -4   9  -4   18.13    1.78
  -4   9  -4   18.35    1.58
   4  -9   4   23.20    2.52
   4  -9   4   18.79    2.10
  -5   9  -4    8.37    1.43
  -5   9  -4   10.29    1.50
  -5   9  -4   10.37    1.17
  -5   9  -4    8.84    1.19
  -6   9  -4   58.32    2.66
  -6   9  -4   60.19    2.86
  -6   9  -4   59.89    2.53
  -6   9  -4   51.08    2.97
  -7   9  -4    7.64    1.19
  -7   9  -4    7.97    1.27
  -7   9  -4    9.01    1.54
  -7   9  -4   10.53    1.69
   0   8  -4   63.62    2.73
   0   8  -4   61.31    2.43
   0   8  -4   61.49    2.20
   0   8  -4   64.77    2.89
   0  -8   4   64.66    3.50
  -1   8  -4  134.86    3.97
  -1   8  -4  135.42    4.20
  -1   8  -4  136.92    4.19
  -1   8  -4  129.88    4.70
  -1   8  -4  140.76    4.76
  -1   8  -4  130.33    4.20
   1  -8   4  142.35    5.98
  -2   8  -4    0.09    0.56
  -2   8  -4   -0.07    0.83
  -2   8  -4    0.46    0.77
  -2   8  -4   -0.56    0.62
  -2   8  -4    0.56    0.61
  -2   8  -4    0.26    0.79
   2  -8   4    0.23    0.97
  -3   8  -4   72.12    2.99
  -3   8  -4   71.43    2.89
  -3   8  -4   75.95    3.08
  -3   8  -4   76.03    2.74
  -3   8  -4   73.64    2.58
  -3   8  -4   74.22    2.92
   3  -8   4   70.69    3.81
   3  -8   4   76.23    3.74
  -4   8  -4   38.07    2.12
  -4   8  -4   38.16    1.82
  -4   8  -4   46.03    2.28
  -4   8  -4   42.62    2.00
  -4   8  -4   44.40    2.21
  -4   8  -4   41.26    2.12
   4  -8   4   40.09    2.59
   4  -8   4   37.31    2.77
  -5   8  -4   83.68    3.28
  -5   8  -4   83.86    3.29
  -5   8  -4   82.63    3.17
  -5   8  -4   85.95    2.94
  -5   8  -4   84.53    3.31
  -5   8  -4   82.05    3.39
   5  -8   4   86.55    4.50
  -6   8  -4    0.69    0.85
  -6   8  -4    1.35    0.79
  -6   8  -4    0.78    1.05
  -6   8  -4    2.96    1.20
  -7   8  -4   17.86    1.83
  -7   8  -4   19.42    1.53
  -7   8  -4   18.30    1.73
  -7   8  -4   14.85    1.46
   1   7  -4    1.82    0.65
   1   7  -4    1.56    0.73
   1   7  -4    1.70    0.55
   1   7  -4    0.62    0.46
  -1  -7   4    4.55    0.98
   0   7  -4   57.78    1.95
   0   7  -4   55.64    1.97
   0   7  -4   54.30    2.12
   0   7  -4   57.43    2.38
   0   7  -4   54.52    2.02
   0   7  -4   55.65    2.49
   0  -7   4   51.95    2.98
  -1   7  -4    4.59    0.99
  -1   7  -4    5.71    0.71
  -1   7  -4    5.23    0.80
  -1   7  -4    4.35    0.80
  -1   7  -4    4.61    0.91
  -1   7  -4    5.22    0.70
   1  -7   4    7.02    1.31
  -2   7  -4    8.46    1.11
  -2   7  -4    9.21    1.04
  -2   7  -4    7.72    0.79
  -2   7  -4    7.66    0.92
  -2   7  -4    9.29    1.09
  -2   7  -4    7.89    0.79
   2  -7   4    8.25    1.29
  -3   7  -4   40.62    1.68
  -3   7  -4   41.10    1.92
  -3   7  -4   39.87    1.97
  -3   7  -4   41.71    2.02
  -3   7  -4   38.68    2.08
  -3   7  -4   39.07    1.80
   3  -7   4   43.95    2.48
   3  -7   4   41.35    2.58
  -4   7  -4   28.95    1.75
  -4   7  -4   31.11    1.73
  -4   7  -4   28.35    1.67
  -4   7  -4   29.67    1.50
  -4   7  -4   30.08    1.59
  -4   7  -4   31.40    1.64
  -4   7  -4   28.53    1.77
  -4   7  -4   31.05    1.96
   4  -7   4   30.74    2.13
   4  -7   4   33.11    2.38
  -5   7  -4    7.22    0.95
  -5   7  -4    8.85    1.12
  -5   7  -4    7.22    0.95
  -5   7  -4    6.40    1.19
  -5   7  -4    6.43    1.10
  -5   7  -4    6.13    0.88
  -5   7  -4    7.71    0.98
  -5   7  -4    8.60    1.20
   5  -7   4    9.62    1.38
   5  -7   4    8.90    1.21
   5  -7   4    9.31    1.59
   5  -7   4   12.01    1.62
  -6   7  -4   11.02    1.15
  -6   7  -4   11.20    1.40
  -6   7  -4   10.59    1.42
  -6   7  -4   10.39    1.03
  -6   7  -4   15.08    1.48
  -7   7  -4   36.49    2.04
  -7   7  -4   39.86    2.24
  -7   7  -4   40.25    1.89
  -7   7  -4   35.39    2.29
  -7   7  -4   36.74    2.39
   1   6  -4   96.05    2.92
   1   6  -4   98.51    2.79
   1   6  -4   93.45    3.47
   1   6  -4   94.62    3.40
  -1  -6   4   99.61    4.32
   0   6  -4  141.17    3.87
   0   6  -4  144.98    4.02
   0   6  -4  143.28    4.13
   0   6  -4  136.47    4.65
   0   6  -4  140.74    4.01
   0   6  -4  141.01    4.63
   0  -6   4  139.42    5.77
  -1   6  -4  101.66    3.61
  -1   6  -4  105.24    3.21
  -1   6  -4  103.53    3.19
  -1   6  -4  106.75    3.58
  -1   6  -4  104.73    3.02
  -1   6  -4  106.38    3.21
   1  -6   4  100.73    4.47
  -2   6  -4    3.62    0.58
  -2   6  -4    3.20    0.52
  -2   6  -4    3.52    0.56
  -2   6  -4    4.26    0.81
  -2   6  -4    3.48    0.57
  -2   6  -4    3.48    0.67
  -2   6  -4    2.89    0.72
  -2   6  -4    2.96    0.71
   2  -6   4    3.64    0.84
   2  -6   4    5.01    0.61
   2  -6   4    2.73    0.86
   2  -6   4    4.25    0.79
  -3   6  -4   32.68    1.40
  -3   6  -4   31.39    1.48
  -3   6  -4   31.62    1.71
  -3   6  -4   31.16    1.63
  -3   6  -4   32.83    1.51
  -3   6  -4   31.78    1.59
  -3   6  -4   32.89    1.56
  -3   6  -4   31.85    1.71
   3  -6   4   32.15    1.66
   3  -6   4   32.06    2.00
   3  -6   4   31.77    2.14
   3  -6   4   31.43    2.02
  -4   6  -4  113.03    3.73
  -4   6  -4  110.95    3.75
  -4   6  -4  111.29    3.55
  -4   6  -4  107.11    3.77
  -4   6  -4  107.92    3.29
  -4   6  -4  108.72    3.55
  -4   6  -4  110.46    3.79
  -4   6  -4  111.77    3.67
   4  -6   4  110.86    4.86
   4  -6   4  107.59    4.82
  -5   6  -4   63.04    2.61
  -5   6  -4   62.68    2.37
  -5   6  -4   62.11    2.16
  -5   6  -4   49.24    2.35
  -5   6  -4   61.76    2.54
  -5   6  -4   60.83    2.40
  -5   6  -4   58.84    2.44
  -5   6  -4   64.41    2.52
   5  -6   4   50.41    3.26
   5  -6   4   66.18    3.29
  -6   6  -4    6.82    1.20
  -6   6  -4    5.85    1.14
  -6   6  -4    7.29    0.89
  -6   6  -4    6.22    0.94
  -6   6  -4    5.34    0.81
  -6   6  -4    7.77    1.11
   2   5  -4    5.57    0.83
  -2  -5   4    7.08    0.96
   1   5  -4   59.43    2.37
   1   5  -4   60.86    1.82
   1   5  -4   58.47    1.93
   1   5  -4   63.24    2.28
  -1  -5   4   60.53    2.90
   0   5  -4   25.45    1.16
   0   5  -4   23.42    0.96
   0   5  -4   24.08    0.99
   0   5  -4   24.48    1.39
   0   5  -4   24.38    1.08
   0   5  -4   24.33    1.21
   0   5  -4   23.53    0.88
   0  -5   4   23.11    1.60
  -1   5  -4   67.20    2.12
  -1   5  -4   68.38    2.14
  -1   5  -4   65.74    2.40
  -1   5  -4   68.30    2.20
  -1   5  -4   67.35    2.02
  -1   5  -4   67.38    2.48
  -1   5  -4   66.43    2.08
  -1   5  -4   63.96    2.18
   1  -5   4   63.21    3.05
   1  -5   4   64.40    2.45
   1  -5   4   64.45    2.74
  -2   5  -4   10.75    0.86
  -2   5  -4   10.39    0.72
  -2   5  -4   11.68    0.81
  -2   5  -4   11.13    1.03
  -2   5  -4    9.61    0.88
  -2   5  -4   11.05    0.76
  -2   5  -4   10.36    0.77
  -2   5  -4   10.99    0.94
   2  -5   4    9.60    1.14
   2  -5   4   10.29    0.99
   2  -5   4   10.23    0.78
  -3   5  -4  160.64    4.52
  -3   5  -4  165.26    5.06
  -3   5  -4  157.13    4.63
  -3   5  -4  153.42    4.67
  -3   5  -4  156.78    4.99
  -3   5  -4  156.06    4.89
  -3   5  -4  161.22    4.35
  -3   5  -4  165.21    4.93
   3  -5   4  152.21    6.24
   3  -5   4  167.05    6.50
  -4   5  -4   31.52    1.62
  -4   5  -4   29.32    1.46
  -4   5  -4   29.12    1.39
  -4   5  -4   29.02    1.44
  -4   5  -4   29.40    1.55
  -4   5  -4   29.74    1.54
  -4   5  -4   29.80    1.32
  -4   5  -4   30.90    1.58
   4  -5   4   27.59    1.98
   4  -5   4   27.06    1.90
  -5   5  -4   14.64    1.24
  -5   5  -4   16.00    1.37
  -5   5  -4   14.63    1.04
  -5   5  -4   16.81    1.41
  -5   5  -4   15.02    1.14
  -5   5  -4   14.41    1.11
   2   4  -4    1.01    0.27
   2   4  -4    1.41    0.51
   2   4  -4    0.93    0.35
   2   4  -4    1.15    0.32
  -2  -4   4    0.44    0.50
   1   4  -4  187.88    5.22
   1   4  -4  189.04    5.73
   1   4  -4  185.51    4.95
   1   4  -4  192.50    4.87
   1   4  -4  187.45    5.82
   1   4  -4  194.04    4.88
  -1  -4   4  194.93    7.21
   0   4  -4  176.31    5.02
   0   4  -4  177.96    4.68
   0   4  -4  174.13    5.32
   0   4  -4  179.44    5.43
   0   4  -4  178.63    4.61
   0   4  -4  177.84    4.56
   0   4  -4  177.71    4.88
   0  -4   4  169.57    6.66
  -1   4  -4  202.93    5.29
  -1   4  -4  196.75    5.08
  -1   4  -4  205.77    5.68
  -1   4  -4  195.97    5.86
  -1   4  -4  197.65    5.99
  -1   4  -4  198.93    5.57
  -1   4  -4  200.83    5.47
  -1   4  -4  195.56    5.14
   1  -4   4  185.12    7.08
   1  -4   4  190.35    7.65
   1  -4   4  194.93    6.74
  -2   4  -4    1.46    0.39
  -2   4  -4    1.01    0.44
  -2   4  -4    0.56    0.30
  -2   4  -4    0.49    0.46
  -2   4  -4    0.68    0.38
  -2   4  -4    0.93    0.45
  -2   4  -4    0.86    0.33
  -2   4  -4    0.77    0.33
   2  -4   4    0.92    0.51
   2  -4   4    1.56    0.46
  -3   4  -4  186.53    5.69
  -3   4  -4  191.94    5.37
  -3   4  -4  190.25    5.23
  -3   4  -4  181.40    5.10
  -3   4  -4  196.29    5.80
  -3   4  -4  179.27    4.99
  -3   4  -4  181.05    5.63
   3  -4   4  197.91    7.50
  -4   4  -4  129.08    4.16
  -4   4  -4  129.32    3.59
  -4   4  -4  132.77    3.89
  -4   4  -4  125.65    3.74
  -4   4  -4  123.73    4.07
  -4   4  -4  125.64    3.87
  -4   4  -4  128.49    4.11
   3   3  -4    2.21    0.53
   2   3  -4   54.09    1.90
   2   3  -4   54.43    1.99
   2   3  -4   52.99    1.53
   2   3  -4   53.27    1.48
  -2  -3   4   50.49    2.37
   1   3  -4   15.75    0.61
   1   3  -4   15.69    0.63
   1   3  -4   14.83    0.78
   1   3  -4   16.49    0.69
   1   3  -4   14.21    0.91
   1   3  -4   14.99    0.61
  -1  -3   4   18.73    1.10
   0   3  -4   13.84    0.84
   0   3  -4   11.71    0.56
   0   3  -4   13.41    0.63
   0   3  -4   13.00    0.55
   0   3  -4   11.09    0.65
   0   3  -4   13.04    0.69
  -1   3  -4   18.52    0.99
  -1   3  -4   17.40    0.83
  -1   3  -4   19.65    0.89
  -1   3  -4   19.71    0.74
  -1   3  -4   19.06    0.77
  -1   3  -4   18.67    0.72
  -1   3  -4   17.46    0.85
   1  -3   4   14.13    1.07
  -2   3  -4   50.12    1.79
  -2   3  -4   48.24    1.72
  -2   3  -4   45.33    1.53
  -2   3  -4   51.72    1.66
  -2   3  -4   52.38    1.70
  -2   3  -4   44.35    1.85
  -2   3  -4   50.74    1.72
   2  -3   4   57.24    2.41
  -3   3  -4    3.54    0.57
  -3   3  -4    3.81    0.44
  -3   3  -4    3.20    0.46
  -3   3  -4    3.39    0.55
  -3   3  -4    3.26    0.44
  -3   3  -4    4.22    0.57
  -3   3  -4    4.03    0.54
   3  -3   4    3.92    0.73
   3   2  -4   96.82    3.06
  -3  -2   4   92.55    2.97
   2   2  -4   14.12    0.50
   2   2  -4   13.88    0.80
   2   2  -4   13.69    0.46
   2   2  -4   13.55    0.68
  -2  -2   4   12.22    0.89
  -2  -2   4   11.64    0.59
   1   2  -4  237.13    5.70
   1   2  -4  236.13    5.76
   1   2  -4  236.31    6.13
   1   2  -4  231.60    6.57
   1   2  -4  236.68    5.63
   1   2  -4  226.24    6.79
  -1  -2   4  208.72    8.26
   0   2  -4   23.77    1.02
   0   2  -4   22.70    0.80
   0   2  -4   22.83    0.81
   0   2  -4   22.26    0.73
   0   2  -4   22.04    0.91
   0   2  -4   22.83    0.78
   0  -2   4   22.84    1.21
  -1   2  -4  210.36    5.43
  -1   2  -4  212.40    6.20
  -1   2  -4  219.16    5.60
  -1   2  -4  214.63    5.86
  -1   2  -4  219.10    5.42
  -1   2  -4  196.29    6.38
   1  -2   4  237.06    8.29
  -2   2  -4   12.34    0.70
  -2   2  -4   13.00    0.72
  -2   2  -4   11.61    0.62
  -2   2  -4   12.59    0.71
  -2   2  -4   14.17    0.85
  -2   2  -4   13.29    0.60
   2  -2   4   14.57    1.03
   4   1  -4  148.20    4.59
  -4  -1   4  162.54    4.83
   3   1  -4  109.77    3.30
  -3  -1   4  109.68    3.40
   2   1  -4  147.12    4.24
   2   1  -4  143.44    5.26
   2   1  -4  147.03    4.35
  -2  -1   4  147.22    4.20
  -2  -1   4  144.76    4.21
  -2  -1   4  147.00    5.32
   1   1  -4    2.86    0.34
   1   1  -4    2.25    0.26
  -1  -1   4    3.71    0.44
   0   1  -4  253.12    7.26
   0   1  -4  262.82    6.99
   0   1  -4  248.30    6.22
   0   1  -4  246.02    6.60
   0  -1   4  229.10    9.30
  -1   1  -4    3.27    0.34
  -1   1  -4    3.04    0.38
   1  -1   4    2.73    0.47
  -6   0   4   -0.69    0.58
  -5   0   4  233.17    7.12
   4   0  -4  680.69   23.22
   4   0  -4  648.75   17.97
  -4   0   4  674.19   17.40
  -4   0   4  642.95   18.54
  -4   0   4  666.17   16.28
  -4   0   4  654.70   18.71
   3   0  -4   14.28    1.02
   3   0  -4   13.98    0.69
  -3   0   4   13.70    0.73
  -3   0   4   14.94    0.91
   2   0  -4    1.86    0.28
   2   0  -4    1.76    0.19
   2   0  -4    1.66    0.24
   2   0  -4    1.81    0.34
  -2   0   4    1.90    0.29
  -2   0   4    1.58    0.29
  -2   0   4    1.72    0.29
  -2   0   4    1.63    0.23
   1   0  -4  227.15    7.69
   1   0  -4  220.40    6.58
   1   0  -4  232.99    6.33
  -1   0   4  230.37    6.41
  -1   0   4  214.94    8.47
  -1   0   4  234.75    6.33
  -7   1   4   -0.06    0.82
   6  -1  -4   63.93    3.46
  -6   1   4   72.59    2.62
  -6   1   4   74.19    3.03
   5  -1  -4   15.93    1.37
  -5   1   4   15.72    1.34
  -5   1   4   14.69    0.99
   4  -1  -4  171.89    6.26
  -4   1   4  148.39    4.86
  -4   1   4  161.49    4.20
  -4   1   4  163.03    4.40
  -4   1   4  162.37    5.02
   3  -1  -4  111.27    4.54
  -3   1   4  117.28    3.65
  -3   1   4  115.50    2.96
  -3   1   4  120.48    3.04
  -3   1   4  121.13    3.20
  -3   1   4  118.63    3.56
   2  -1  -4  146.87    4.25
   2  -1  -4  145.25    5.15
  -2   1   4  146.97    4.29
  -2   1   4  148.72    3.62
  -2   1   4  145.79    4.30
   1  -1  -4    3.40    0.31
  -1   1   4    2.73    0.25
  -1   1   4    2.09    0.27
   7  -2  -4    9.31    1.46
  -7   2   4    5.91    1.19
  -7   2   4    7.82    0.96
   6  -2  -4    1.50    0.81
  -6   2   4    2.24    0.92
  -6   2   4    2.15    0.63
   5  -2  -4  137.60    6.10
  -5   2   4  155.22    5.03
  -5   2   4  162.06    4.33
  -5   2   4  155.93    4.79
  -4   2   4   17.59    0.79
  -4   2   4   18.20    0.98
  -4   2   4   18.77    0.77
  -4   2   4   17.45    0.85
  -4   2   4   17.69    0.70
  -4   2   4   18.58    1.20
   3  -2  -4  104.62    3.79
  -3   2   4   99.40    2.73
  -3   2   4   97.74    3.13
  -3   2   4  101.44    2.84
  -3   2   4  101.73    3.26
  -3   2   4  102.98    2.62
  -3   2   4  100.07    2.64
   2  -2  -4   12.48    0.80
  -2   2   4   13.89    0.78
  -2   2   4   14.30    0.67
  -2   2   4   14.23    0.55
  -2   2   4   14.05    0.50
  -1   2   4  216.04    6.24
   8  -3  -4   59.74    3.67
  -8   3   4   62.83    2.69
   7  -3  -4    2.49    1.06
  -7   3   4    2.63    1.23
  -7   3   4    2.86    0.80
   6  -3  -4   58.48    3.25
  -6   3   4   61.09    2.82
  -6   3   4   60.38    2.42
   5  -3  -4    9.22    1.22
  -5   3   4    6.34    0.72
  -5   3   4    5.56    0.57
  -5   3   4    7.42    0.67
  -5   3   4    7.16    1.04
  -5   3   4    7.13    0.60
  -5   3   4    6.04    0.73
   4  -3  -4   95.00    3.98
   4  -3  -4  101.56    4.34
  -4   3   4   97.39    3.31
  -4   3   4  105.86    3.54
  -4   3   4  105.28    2.78
  -4   3   4  106.80    2.98
  -4   3   4  106.89    3.03
  -4   3   4  107.99    2.87
   3  -3  -4    4.41    0.62
  -3   3   4    3.76    0.44
  -3   3   4    3.65    0.38
  -3   3   4    3.71    0.60
  -3   3   4    4.21    0.38
  -3   3   4    3.90    0.42
  -3   3   4    3.04    0.43
   2  -3  -4   50.23    2.19
  -2   3   4   56.43    1.85
  -2   3   4   55.73    1.53
  -2   3   4   55.18    1.59
  -2   3   4   56.10    1.95
  -9   4   4    5.38    1.62
   8  -4  -4   30.64    2.76
  -8   4   4   33.73    2.08
  -8   4   4   35.21    2.66
   7  -4  -4   44.07    2.89
  -7   4   4   40.32    2.57
  -7   4   4   41.16    2.16
   6  -4  -4   10.29    1.41
   6  -4  -4   10.19    1.26
  -6   4   4    8.20    0.98
  -6   4   4    8.52    1.33
   5  -4  -4  133.68    5.31
   5  -4  -4  131.64    5.71
  -5   4   4  137.11    3.98
  -5   4   4  137.37    3.82
  -5   4   4  143.42    4.47
  -5   4   4  134.87    4.67
  -5   4   4  134.06    4.03
  -5   4   4  142.83    3.73
   4  -4  -4  137.00    5.27
  -4   4   4  139.20    4.55
  -4   4   4  136.66    4.36
  -4   4   4  136.81    3.92
  -4   4   4  139.38    3.68
  -4   4   4  142.99    4.04
  -4   4   4  141.47    3.78
   3  -4  -4  191.47    6.94
  -3   4   4  199.80    5.41
  -3   4   4  196.59    5.17
  -3   4   4  183.11    5.86
  -3   4   4  193.28    4.94
  -3   4   4  195.12    4.97
  -3   4   4  187.16    5.75
   2  -4  -4    1.15    0.41
  -2   4   4    1.31    0.36
  -2   4   4    1.82    0.47
  -2   4   4    1.07    0.26
  -2   4   4    0.92    0.32
   9  -5  -4    2.20    1.39
   9  -5  -4    4.40    1.63
  -9   5   4    3.45    1.08
  -9   5   4    4.51    1.69
   8  -5  -4   17.73    2.28
   8  -5  -4   15.75    1.88
  -8   5   4   15.62    1.97
  -8   5   4   13.90    1.43
   7  -5  -4  168.97    7.26
   7  -5  -4  168.57    6.73
  -7   5   4  167.52    5.93
  -7   5   4  161.02    5.53
   6  -5  -4   -0.27    0.87
   6  -5  -4    0.17    0.90
  -6   5   4    0.07    0.69
  -6   5   4   -0.41    1.00
   5  -5  -4   14.28    1.59
   5  -5  -4   13.95    1.50
  -5   5   4   13.41    1.19
  -5   5   4   16.40    1.57
  -5   5   4   12.48    1.23
  -5   5   4   12.34    1.05
  -5   5   4   13.49    0.92
  -5   5   4   12.98    1.03
   4  -5  -4   29.23    1.74
  -4   5   4   28.80    1.67
  -4   5   4   27.94    1.43
  -4   5   4   28.57    1.39
  -4   5   4   27.82    1.14
  -4   5   4   29.05    1.31
  -4   5   4   29.70    1.31
   3  -5  -4  162.32    6.09
  -3   5   4  167.56    5.20
  -3   5   4  162.29    4.36
  -3   5   4  163.67    4.42
  -3   5   4  168.98    5.08
   2  -5  -4    9.89    0.91
  -2   5   4    9.24    0.71
  -2   5   4    9.34    0.88
   9  -6  -4    7.84    1.83
   9  -6  -4    9.00    1.86
  -9   6   4    8.57    2.00
  -9   6   4    9.84    1.46
   8  -6  -4   29.30    2.84
   8  -6  -4   35.40    2.75
  -8   6   4   35.08    2.23
  -8   6   4   36.69    2.73
   7  -6  -4    6.45    1.45
   7  -6  -4    7.28    1.63
  -7   6   4    8.66    1.22
  -7   6   4    7.39    1.57
   6  -6  -4    6.75    1.45
   6  -6  -4    7.01    1.23
  -6   6   4    7.19    1.01
  -6   6   4    8.86    1.41
   5  -6  -4   62.34    3.18
  -5   6   4   69.93    2.71
  -5   6   4   67.51    2.41
  -5   6   4   71.90    3.02
  -5   6   4   69.63    2.22
  -5   6   4   68.83    2.54
  -5   6   4   68.41    2.45
   4  -6  -4  104.31    4.37
  -4   6   4  108.46    3.68
  -4   6   4  105.46    3.43
  -4   6   4  111.28    3.31
  -4   6   4  108.76    3.88
  -4   6   4  107.01    3.11
  -4   6   4  112.36    3.45
   3  -6  -4   31.50    1.80
  -3   6   4   31.35    1.26
  -3   6   4   32.61    1.44
  -3   6   4   31.78    1.54
  -3   6   4   35.24    1.73
   8  -7  -4   18.02    2.29
   8  -7  -4   14.91    2.23
  -8   7   4   20.80    2.23
  -8   7   4   20.03    1.97
   7  -7  -4   48.63    2.98
   7  -7  -4   45.00    3.29
  -7   7   4   45.65    2.88
  -7   7   4   48.46    2.47
   6  -7  -4   12.32    1.82
   6  -7  -4   12.38    1.60
  -6   7   4   14.82    1.68
  -6   7   4   14.80    1.51
   5  -7  -4    7.08    1.18
  -5   7   4    7.73    0.90
  -5   7   4    9.19    0.89
  -5   7   4    9.07    1.11
  -5   7   4   11.52    1.37
  -5   7   4    9.54    1.08
  -5   7   4    8.47    1.11
   4  -7  -4   30.64    1.98
  -4   7   4   33.22    1.38
  -4   7   4   25.66    1.54
  -4   7   4   32.96    1.72
  -4   7   4   32.73    1.64
  -4   7   4   33.88    1.96
   3  -7  -4   38.61    2.11
  -3   7   4   37.44    1.54
  -3   7   4   42.01    2.09
  -3   7   4   39.56    1.87
  -3   7   4   38.45    1.73
   8  -8  -4    9.34    1.87
   8  -8  -4   10.95    2.15
  -8   8   4   11.06    1.53
  -8   8   4    7.76    1.88
   7  -8  -4   19.71    2.21
   7  -8  -4   20.69    2.62
  -7   8   4   18.25    2.09
  -7   8   4   17.73    1.87
   6  -8  -4    2.11    1.40
   6  -8  -4    1.83    1.09
  -6   8   4    1.96    1.21
  -6   8   4    0.86    0.99
  -6   8   4    0.94    0.91
   5  -8  -4   81.55    4.08
  -5   8   4   92.17    3.38
  -5   8   4   98.98    3.34
  -5   8   4   83.62    3.67
  -5   8   4   89.87    3.20
  -5   8   4   89.52    2.91
  -5   8   4   90.75    3.48
   4  -8  -4   41.60    2.37
  -4   8   4   36.19    2.22
  -4   8   4   39.84    1.72
  -4   8   4   42.22    1.97
  -4   8   4   38.38    2.05
   7  -9  -4    8.94    1.70
   7  -9  -4   10.52    2.11
  -7   9   4   10.78    1.83
  -7   9   4    8.93    1.43
   6  -9  -4   60.99    4.06
   6  -9  -4   58.58    3.36
  -6   9   4   54.04    2.92
  -6   9   4   63.96    3.03
  -6   9   4   59.84    3.20
  -6   9   4   58.28    2.87
   5  -9  -4   10.92    1.56
  -5   9   4   10.59    1.58
  -5   9   4   11.29    1.37
  -5   9   4   10.47    1.36
  -5   9   4   10.72    1.10
   6 -10  -4    1.72    1.72
   6 -10  -4    3.12    1.30
  -6  10   4    2.21    1.21
  -6  10   4    4.58    1.53
  -3  12  -5   12.87    1.92
   3 -12   5    7.87    2.01
  -2  11  -5    0.83    0.91
  -2  11  -5   -0.38    1.01
  -2  11  -5    2.16    1.27
  -2  11  -5    2.43    1.30
  -2  11  -5   -1.18    0.75
  -2  11  -5    1.54    0.83
   2 -11   5   -0.12    1.20
   2 -11   5    0.64    1.59
  -3  11  -5    2.71    1.33
  -3  11  -5    1.05    1.14
  -3  11  -5    3.92    1.05
  -3  11  -5    2.37    1.12
  -3  11  -5    2.77    0.97
  -3  11  -5    2.92    1.31
   3 -11   5    0.87    1.53
   3 -11   5    0.74    1.56
  -4  11  -5    6.09    1.62
  -4  11  -5    9.25    1.55
  -4  11  -5    8.12    1.27
  -4  11  -5    6.51    1.28
  -1  10  -5   13.25    1.40
  -1  10  -5   18.28    1.49
  -1  10  -5   22.32    1.98
  -1  10  -5   21.02    1.88
  -1  10  -5   15.80    1.70
  -1  10  -5   11.41    1.19
   1 -10   5   19.61    2.43
  -2  10  -5   23.91    1.66
  -2  10  -5   23.05    2.05
  -2  10  -5   24.18    2.17
  -2  10  -5   22.29    1.98
  -2  10  -5   23.32    1.65
  -2  10  -5   23.26    1.94
   2 -10   5   22.14    2.59
   2 -10   5   23.99    2.73
  -3  10  -5   15.66    1.61
  -3  10  -5   19.26    1.77
  -3  10  -5   19.25    1.84
  -3  10  -5   19.20    1.59
  -3  10  -5   16.71    1.55
  -3  10  -5   16.79    1.82
   3 -10   5   16.44    2.37
   3 -10   5   19.60    2.62
  -4  10  -5    8.24    1.22
  -4  10  -5    8.62    1.22
  -4  10  -5   12.96    1.66
  -4  10  -5    9.31    1.42
  -4  10  -5    9.80    1.55
  -4  10  -5    8.48    1.54
   4 -10   5   10.51    1.85
   4 -10   5   11.92    2.13
  -5  10  -5    6.63    1.46
  -5  10  -5    8.02    1.25
  -5  10  -5   10.82    1.68
  -5  10  -5    8.06    1.29
  -6  10  -5   20.39    2.08
  -6  10  -5   24.42    2.31
   0   9  -5   87.29    3.31
   0   9  -5   94.29    3.85
   0   9  -5   90.99    3.01
   0  -9   5   91.51    4.69
  -1   9  -5   17.69    1.48
  -1   9  -5   15.18    1.58
  -1   9  -5   14.26    1.45
  -1   9  -5   15.89    1.66
  -1   9  -5   17.65    1.30
  -1   9  -5   17.17    1.41
   1  -9   5   16.09    2.17
  -2   9  -5    4.21    0.87
  -2   9  -5    2.29    1.15
  -2   9  -5    1.30    0.88
  -2   9  -5    2.83    1.10
  -2   9  -5    2.78    0.95
  -2   9  -5    2.36    0.79
   2  -9   5    4.43    1.46
   2  -9   5    3.77    1.38
  -3   9  -5   30.42    2.02
  -3   9  -5   27.74    2.00
  -3   9  -5   28.16    1.79
  -3   9  -5   28.57    2.08
  -3   9  -5   28.17    2.16
  -3   9  -5   27.67    1.68
   3  -9   5   35.06    2.62
   3  -9   5   28.67    2.81
  -4   9  -5   62.29    2.90
  -4   9  -5   64.37    2.55
  -4   9  -5   63.64    3.00
  -4   9  -5   60.02    2.64
  -4   9  -5   56.82    2.92
  -4   9  -5   63.46    2.93
   4  -9   5   65.01    3.62
   4  -9   5   67.77    3.95
  -5   9  -5   16.31    1.72
  -5   9  -5   16.64    1.80
  -5   9  -5   17.75    1.81
  -5   9  -5   14.35    1.43
  -5   9  -5   17.25    1.53
  -5   9  -5   14.84    1.70
  -6   9  -5    2.80    1.30
  -6   9  -5    1.88    0.93
  -6   9  -5    2.71    1.01
  -6   9  -5    2.41    1.32
  -7   9  -5   24.28    2.15
  -7   9  -5   21.16    2.09
   1   8  -5   13.06    1.02
   1   8  -5   16.79    1.45
   1   8  -5   13.92    1.25
   0   8  -5   73.79    3.25
   0   8  -5   75.33    2.64
   0   8  -5   76.78    2.83
   0   8  -5   77.04    2.54
   0   8  -5   78.96    2.69
   0   8  -5   73.95    3.09
   0  -8   5   72.69    3.95
  -1   8  -5   57.40    2.45
  -1   8  -5   57.04    2.65
  -1   8  -5   59.20    2.21
  -1   8  -5   59.77    2.24
  -1   8  -5   61.69    2.39
  -1   8  -5   60.05    2.81
   1  -8   5   65.32    3.49
  -2   8  -5   22.48    1.36
  -2   8  -5   19.95    1.54
  -2   8  -5   20.98    1.37
  -2   8  -5   17.41    1.58
  -2   8  -5   19.55    1.76
  -2   8  -5   21.40    1.70
   2  -8   5   19.65    2.22
   2  -8   5   20.52    2.06
  -3   8  -5  100.90    3.26
  -3   8  -5  103.91    3.47
  -3   8  -5  104.01    3.91
  -3   8  -5   95.12    3.56
  -3   8  -5  103.11    3.60
  -3   8  -5  104.74    3.82
   3  -8   5   98.75    4.86
   3  -8   5   98.74    4.71
  -4   8  -5   42.49    2.18
  -4   8  -5   46.66    2.09
  -4   8  -5   43.73    2.36
  -4   8  -5   44.04    1.95
  -4   8  -5   43.85    2.28
  -4   8  -5   43.24    2.31
   4  -8   5   40.32    2.75
   4  -8   5   44.11    3.06
  -5   8  -5   19.35    1.69
  -5   8  -5   21.54    1.56
  -5   8  -5   19.83    1.61
  -5   8  -5   21.88    1.92
  -5   8  -5   20.98    1.99
  -5   8  -5   20.50    1.73
   5  -8   5   23.22    2.52
   5  -8   5   24.06    2.28
  -6   8  -5    4.10    1.25
  -6   8  -5    2.43    1.17
  -6   8  -5    3.37    0.86
  -6   8  -5    2.19    0.94
  -7   8  -5   57.37    2.84
  -7   8  -5   61.64    2.57
  -7   8  -5   58.62    2.70
  -7   8  -5   57.89    3.01
   1   7  -5   34.56    1.69
   1   7  -5   33.82    1.48
   1   7  -5   33.83    2.05
   1   7  -5   34.74    1.85
  -1  -7   5   36.63    2.47
   0   7  -5   11.39    1.08
   0   7  -5   10.65    1.02
   0   7  -5   10.92    0.89
   0   7  -5   10.32    1.26
   0   7  -5   10.19    1.15
   0   7  -5   10.27    0.87
   0  -7   5   11.10    1.51
  -1   7  -5   37.61    1.56
  -1   7  -5   37.02    1.72
  -1   7  -5   34.17    1.89
  -1   7  -5   36.91    1.57
  -1   7  -5   36.42    2.07
  -1   7  -5   36.77    1.82
   1  -7   5   35.58    2.45
  -2   7  -5   27.77    1.86
  -2   7  -5   28.01    1.62
  -2   7  -5   29.35    1.67
  -2   7  -5   28.73    1.64
  -2   7  -5   26.79    1.42
  -2   7  -5   27.93    1.41
   2  -7   5   28.17    2.07
   2  -7   5   27.28    2.17
  -3   7  -5   37.36    1.96
  -3   7  -5   37.52    1.73
  -3   7  -5   38.15    2.03
  -3   7  -5   36.75    1.63
  -3   7  -5   34.78    2.01
  -3   7  -5   37.97    1.92
   3  -7   5   35.43    2.35
   3  -7   5   36.61    2.54
  -4   7  -5   13.67    1.28
  -4   7  -5   11.75    1.35
  -4   7  -5   10.25    1.28
  -4   7  -5   11.12    1.30
  -4   7  -5   11.55    1.20
  -4   7  -5   11.06    1.04
   4  -7   5   14.17    1.68
   4  -7   5   15.60    2.05
  -5   7  -5   17.65    1.39
  -5   7  -5   15.55    1.53
  -5   7  -5   15.81    1.41
  -5   7  -5   14.27    1.28
  -5   7  -5   17.02    1.56
  -5   7  -5   16.98    1.54
   5  -7   5   14.86    1.79
  -6   7  -5   29.02    1.99
  -6   7  -5   29.85    1.65
  -6   7  -5   29.99    1.78
  -6   7  -5   27.82    1.80
  -6   7  -5   30.56    2.19
   2   6  -5   29.57    1.51
   2   6  -5   23.98    1.10
   1   6  -5   82.78    3.23
   1   6  -5   84.50    3.07
   1   6  -5   87.51    2.53
   1   6  -5   81.75    2.66
  -1  -6   5   82.19    3.88
   0   6  -5   34.74    1.68
   0   6  -5   37.20    1.37
   0   6  -5   36.08    1.44
   0   6  -5   34.08    1.36
   0   6  -5   32.78    1.57
   0   6  -5   30.97    1.81
   0  -6   5   38.27    2.29
  -1   6  -5   81.88    2.69
  -1   6  -5   79.51    2.65
  -1   6  -5   80.44    3.07
  -1   6  -5   81.05    2.60
  -1   6  -5   78.78    2.48
  -1   6  -5   79.04    2.93
   1  -6   5   84.24    3.79
  -2   6  -5   56.01    1.94
  -2   6  -5   54.90    2.19
  -2   6  -5   53.62    2.39
  -2   6  -5   56.00    2.04
  -2   6  -5   55.97    2.19
  -2   6  -5   55.98    2.28
   2  -6   5   58.75    3.02
   2  -6   5   55.62    2.91
  -3   6  -5   57.53    2.37
  -3   6  -5   49.99    2.15
  -3   6  -5   53.10    2.23
  -3   6  -5   52.46    1.92
  -3   6  -5   52.85    2.04
  -3   6  -5   57.89    2.27
   3  -6   5   54.40    2.86
  -4   6  -5   38.01    1.96
  -4   6  -5   38.38    1.75
  -4   6  -5   39.93    1.67
  -4   6  -5   40.63    1.99
  -4   6  -5   38.92    1.93
  -4   6  -5   36.24    1.80
   4  -6   5   37.73    2.40
  -5   6  -5   26.81    1.75
  -5   6  -5   25.76    1.56
  -5   6  -5   24.96    1.59
  -5   6  -5   24.68    1.71
  -5   6  -5   24.35    1.37
  -5   6  -5   26.46    1.53
  -5   6  -5   25.38    1.71
   5  -6   5   26.87    2.25
  -6   6  -5   12.35    1.34
  -6   6  -5    9.67    1.19
  -6   6  -5   11.39    1.09
  -6   6  -5   12.22    1.37
  -6   6  -5   12.57    1.09
  -6   6  -5   11.30    1.13
   2   5  -5   92.73    2.67
   2   5  -5   93.79    3.20
   2   5  -5   84.92    3.28
   2   5  -5   92.91    2.57
  -2  -5   5   86.77    4.00
   1   5  -5  148.66    4.15
   1   5  -5  148.43    3.90
   1   5  -5  143.86    4.69
   1   5  -5  146.59    4.77
   1   5  -5  147.07    3.99
   1   5  -5  149.56    4.00
  -1  -5   5  134.38    5.80
   0   5  -5   83.71    3.07
   0   5  -5   85.46    2.59
   0   5  -5   83.14    2.57
   0   5  -5   85.01    2.98
   0   5  -5   86.12    2.48
   0   5  -5   88.65    2.64
   0  -5   5   84.63    3.76
  -1   5  -5  140.33    4.03
  -1   5  -5  138.28    3.84
  -1   5  -5  135.20    3.97
  -1   5  -5  138.55    4.56
  -1   5  -5  134.71    4.53
  -1   5  -5  138.16    4.09
   1  -5   5  150.47    5.86
   1  -5   5  152.72    5.78
  -2   5  -5   90.75    2.92
  -2   5  -5   96.03    2.99
  -2   5  -5   89.84    3.27
  -2   5  -5   92.81    3.21
  -2   5  -5   94.48    2.94
  -2   5  -5   95.34    2.75
   2  -5   5   95.60    4.14
  -3   5  -5  100.67    3.23
  -3   5  -5   97.52    3.18
  -3   5  -5   95.66    2.88
  -3   5  -5   95.61    3.09
  -3   5  -5  101.89    3.37
  -3   5  -5   97.50    3.09
  -3   5  -5   98.01    3.45
   3  -5   5   91.30    4.32
  -4   5  -5   65.72    2.47
  -4   5  -5   63.07    2.32
  -4   5  -5   66.08    2.59
  -4   5  -5   66.03    2.53
  -4   5  -5   61.80    2.48
  -4   5  -5   65.27    2.17
  -4   5  -5   62.76    2.37
   4  -5   5   64.29    3.29
  -5   5  -5   69.72    2.48
  -5   5  -5   80.37    2.86
  -5   5  -5   73.66    2.74
  -5   5  -5   72.28    2.94
  -5   5  -5   80.12    2.71
  -5   5  -5   77.79    2.82
   3   4  -5  131.93    4.35
   2   4  -5   41.19    1.28
   2   4  -5   43.52    1.70
   2   4  -5   41.40    1.39
   2   4  -5   40.61    1.84
  -2  -4   5   35.57    2.13
   1   4  -5  200.83    5.66
   1   4  -5  216.21    5.31
   1   4  -5  195.47    5.37
   1   4  -5  209.27    6.27
   1   4  -5  214.17    5.33
   1   4  -5  210.07    6.35
  -1  -4   5  204.99    7.79
   0   4  -5  234.15    6.49
   0   4  -5  233.42    7.03
   0   4  -5  235.96    6.18
   0   4  -5  242.43    6.06
   0   4  -5  238.79    7.20
   0   4  -5  237.66    6.08
   0  -4   5  241.92    8.88
  -1   4  -5  203.30    5.82
  -1   4  -5  209.87    5.55
  -1   4  -5  192.10    5.34
  -1   4  -5  208.40    6.22
  -1   4  -5  198.23    5.40
  -1   4  -5  207.67    6.33
  -1   4  -5  214.60    5.76
   1  -4   5  214.08    7.06
   1  -4   5  212.73    8.14
  -2   4  -5   38.14    1.73
  -2   4  -5   38.22    1.62
  -2   4  -5   38.85    1.59
  -2   4  -5   35.87    1.43
  -2   4  -5   37.62    1.47
  -2   4  -5   39.02    1.54
  -2   4  -5   39.20    1.37
   2  -4   5   45.36    2.18
  -3   4  -5  135.63    4.40
  -3   4  -5  138.33    4.25
  -3   4  -5  131.73    4.02
  -3   4  -5  131.45    4.05
  -3   4  -5  140.17    3.94
  -3   4  -5  138.86    3.78
  -3   4  -5  137.91    4.39
   3  -4   5  141.38    5.76
  -4   4  -5   83.53    2.93
  -4   4  -5   80.98    2.90
  -4   4  -5   85.87    2.77
  -4   4  -5   83.82    2.74
  -4   4  -5   79.59    2.82
  -4   4  -5   83.47    2.56
   3   3  -5   18.91    1.16
   3   3  -5   16.87    0.69
   3   3  -5   15.64    0.63
  -3  -3   5   19.17    1.26
  -3  -3   5   14.68    0.82
   2   3  -5   32.71    1.36
   2   3  -5   34.39    1.05
   2   3  -5   33.42    1.11
   2   3  -5   35.61    1.56
  -2  -3   5   37.18    1.85
   1   3  -5   21.69    1.13
   1   3  -5   18.65    0.79
   1   3  -5   18.75    0.73
   1   3  -5   19.04    0.70
   1   3  -5   20.31    0.71
   1   3  -5   17.49    0.92
  -1  -3   5   20.14    1.26
   0   3  -5  596.77   15.51
   0   3  -5  587.64   16.24
   0   3  -5  582.66   14.16
   0   3  -5  597.71   14.39
   0   3  -5  585.11   14.56
   0   3  -5  575.16   16.96
   0  -3   5  574.42   21.73
  -1   3  -5   18.21    0.74
  -1   3  -5   19.28    0.74
  -1   3  -5   17.32    0.87
  -1   3  -5   17.94    1.06
  -1   3  -5   16.81    0.90
  -1   3  -5   17.89    0.88
  -1   3  -5   17.98    0.80
   1  -3   5   17.94    1.22
  -2   3  -5   32.39    1.27
  -2   3  -5   31.96    1.38
  -2   3  -5   36.31    1.32
  -2   3  -5   33.86    1.53
  -2   3  -5   34.75    1.41
  -2   3  -5   36.40    1.20
  -2   3  -5   36.15    1.35
   2  -3   5   33.61    1.89
  -3   3  -5   16.51    0.89
  -3   3  -5   12.58    0.76
  -3   3  -5   17.89    1.03
  -3   3  -5   13.62    0.98
  -3   3  -5   18.08    1.10
  -3   3  -5   19.13    1.00
   3  -3   5   15.88    1.43
   4   2  -5    9.66    0.87
  -4  -2   5   10.34    0.86
   3   2  -5  116.03    3.62
   3   2  -5  111.44    3.61
  -3  -2   5  115.45    3.49
  -3  -2   5  115.48    4.48
   2   2  -5   27.04    0.78
   2   2  -5   25.41    1.20
   2   2  -5   27.29    1.10
  -2  -2   5   27.97    1.45
  -2  -2   5   28.20    0.95
   1   2  -5  128.19    3.20
   1   2  -5  125.81    3.26
   1   2  -5  123.62    3.86
   1   2  -5  129.05    3.21
   1   2  -5  125.46    3.89
   1   2  -5  122.18    3.43
  -1  -2   5  130.47    5.04
   0   2  -5   51.47    1.44
   0   2  -5   49.86    1.76
   0   2  -5   50.53    1.52
   0   2  -5   51.27    1.85
   0   2  -5   51.53    1.53
   0   2  -5   49.95    1.50
   0  -2   5   51.94    2.31
  -1   2  -5  129.47    3.82
  -1   2  -5  123.70    3.45
  -1   2  -5  120.97    3.23
  -1   2  -5  124.27    3.82
  -1   2  -5  121.87    3.36
  -1   2  -5  114.83    3.27
   1  -2   5  119.21    4.95
  -2   2  -5   26.48    1.24
  -2   2  -5   26.36    1.13
   2  -2   5   24.90    1.61
  -5  -1   5   38.88    1.85
   4   1  -5  177.93    5.28
  -4  -1   5  183.85    5.51
   3   1  -5  159.35    5.99
   3   1  -5  167.77    4.89
   3   1  -5  168.47    4.76
  -3  -1   5  159.49    4.80
  -3  -1   5  160.69    4.78
  -3  -1   5  158.79    5.96
   2   1  -5   45.96    1.92
   2   1  -5   47.67    1.60
   2   1  -5   45.13    1.64
   2   1  -5   47.40    1.77
  -2  -1   5   49.15    1.52
  -2  -1   5   47.74    1.50
  -2  -1   5   47.33    2.03
   1   1  -5  133.44    3.91
   1   1  -5  124.66    3.96
   1   1  -5  126.97    3.33
  -1  -1   5  136.53    3.74
  -1  -1   5  134.03    5.13
   0   1  -5  274.27    7.26
   0   1  -5  277.81    6.86
   0   1  -5  267.32    7.99
   0   1  -5  281.26    7.71
   0  -1   5  258.37   10.27
  -1   1  -5  107.55    3.38
  -6   0   5   74.30    3.05
   5   0  -5  144.47    5.81
  -5   0   5  147.51    4.51
  -5   0   5  137.92    4.70
   4   0  -5    2.83    0.65
  -4   0   5    3.45    0.47
  -4   0   5    3.35    0.65
   3   0  -5  371.42   10.05
   3   0  -5  370.68   12.96
   3   0  -5  361.47   10.54
  -3   0   5  358.21   12.74
  -3   0   5  372.68   13.50
  -3   0   5  360.71   10.40
  -3   0   5  360.90   10.32
   2   0  -5  417.64   11.20
   2   0  -5  413.48   11.72
   2   0  -5  374.77   13.76
  -2   0   5  416.13   11.50
  -2   0   5  403.06   15.06
  -2   0   5  420.34   11.34
   1   0  -5  565.17   16.97
   1   0  -5  588.27   16.17
  -1   0   5  615.61   21.83
  -1   0   5  598.25   16.54
  -7   1   5   48.94    2.57
   6  -1  -5   26.31    1.98
  -6   1   5   28.02    1.89
  -6   1   5   29.17    1.52
   5  -1  -5   38.90    2.21
  -5   1   5   37.38    1.89
  -5   1   5   39.51    1.66
   4  -1  -5  191.19    7.18
  -4   1   5  191.50    5.66
  -4   1   5  184.21    5.75
   3  -1  -5  160.56    5.96
  -3   1   5  170.87    5.92
  -3   1   5  171.49    4.99
  -3   1   5  169.01    5.03
   2  -1  -5   43.80    1.77
   2  -1  -5   43.20    1.39
  -2   1   5   44.82    1.14
  -2   1   5   44.30    1.54
  -2   1   5   42.10    1.46
  -1   1   5  121.97    3.60
  -8   2   5    0.06    1.14
   7  -2  -5   51.38    3.02
  -7   2   5   45.62    2.68
  -7   2   5   45.97    2.21
   6  -2  -5    3.03    0.99
  -6   2   5    2.12    0.65
  -6   2   5    3.04    1.06
   5  -2  -5   37.03    2.16
  -5   2   5   32.67    1.86
  -5   2   5   33.05    1.53
   4  -2  -5    9.96    0.93
   4  -2  -5   11.26    1.15
  -4   2   5    9.25    0.98
  -4   2   5    9.98    0.78
   3  -2  -5  124.24    4.46
  -3   2   5  115.68    3.69
  -3   2   5  117.53    3.06
  -3   2   5  124.30    3.08
  -3   2   5  119.60    3.78
   2  -2  -5   28.26    1.27
  -2   2   5   25.46    0.82
  -2   2   5   25.43    1.02
  -2   2   5   25.84    1.12
  -2   2   5   25.29    0.78
   8  -3  -5   48.59    3.29
  -8   3   5   45.58    2.99
  -8   3   5   49.58    2.42
   7  -3  -5   50.12    3.18
  -7   3   5   55.85    2.89
  -7   3   5   54.76    2.40
   6  -3  -5   13.86    1.69
  -6   3   5   12.51    1.47
  -6   3   5   14.11    1.24
   5  -3  -5   49.42    2.45
   5  -3  -5   49.14    2.68
  -5   3   5   48.65    2.26
  -5   3   5   49.35    2.01
   4  -3  -5  293.59   10.59
  -4   3   5  298.43    8.81
  -4   3   5  306.20    8.18
  -4   3   5  309.64    7.48
  -4   3   5  297.51    8.88
   3  -3  -5   20.46    1.23
  -3   3   5   21.43    0.76
  -3   3   5   21.45    1.21
  -3   3   5   21.51    0.86
  -3   3   5   21.39    1.03
   2  -3  -5   34.82    1.57
  -2   3   5   32.14    1.39
  -2   3   5   33.04    1.09
  -2   3   5   32.93    1.28
  -2   3   5   32.81    1.03
   9  -4  -5    5.99    1.64
  -9   4   5    7.66    1.10
  -9   4   5    9.18    1.93
   8  -4  -5   22.10    2.39
   8  -4  -5   21.06    2.32
  -8   4   5   27.23    2.51
  -8   4   5   29.08    1.91
   7  -4  -5   47.59    2.77
   7  -4  -5   47.32    3.10
  -7   4   5   46.05    2.29
  -7   4   5   45.34    2.73
   6  -4  -5   37.12    2.26
   6  -4  -5   33.29    2.43
  -6   4   5   37.47    1.89
  -6   4   5   35.67    2.20
   5  -4  -5  102.79    4.70
   5  -4  -5  104.12    4.35
  -5   4   5  110.19    3.63
  -5   4   5  108.47    3.89
   4  -4  -5   82.50    3.45
  -4   4   5   82.62    2.84
  -4   4   5   81.74    2.56
  -4   4   5   84.54    2.59
  -4   4   5   82.28    2.44
  -4   4   5   81.86    3.07
  -4   4   5   83.71    2.33
   3  -4  -5  139.60    5.28
  -3   4   5  139.16    4.40
  -3   4   5  145.16    3.73
  -3   4   5  137.72    4.51
  -3   4   5  146.44    3.79
   2  -4  -5   35.00    1.73
  -2   4   5   39.65    1.48
  -2   4   5   34.84    1.58
   9  -5  -5   36.51    3.03
   9  -5  -5   34.72    3.17
  -9   5   5   39.95    2.43
  -9   5   5   43.76    3.09
   8  -5  -5   27.96    2.67
   8  -5  -5   26.85    2.49
  -8   5   5   25.07    2.52
  -8   5   5   28.20    2.12
   7  -5  -5   17.37    1.99
   7  -5  -5   16.30    2.10
  -7   5   5   16.51    1.87
  -7   5   5   19.06    1.65
   6  -5  -5   66.87    3.37
   6  -5  -5   64.53    3.67
  -6   5   5   71.67    3.17
  -6   5   5   72.43    2.82
   5  -5  -5   84.23    3.72
   5  -5  -5   84.74    4.12
  -5   5   5   86.31    3.40
  -5   5   5   82.98    3.07
   4  -5  -5   64.80    2.87
  -4   5   5   60.67    2.57
  -4   5   5   62.76    2.38
  -4   5   5   57.40    2.18
  -4   5   5   64.31    2.10
  -4   5   5   64.82    1.95
   3  -5  -5   93.51    3.65
  -3   5   5   88.45    2.53
  -3   5   5   87.56    2.63
  -3   5   5   84.38    3.01
  -3   5   5   89.20    3.18
   9  -6  -5    0.33    1.36
   9  -6  -5    0.05    1.45
  -9   6   5    2.83    1.69
  -9   6   5    0.45    1.08
   8  -6  -5   30.23    2.89
   8  -6  -5   28.62    2.63
  -8   6   5   30.94    2.19
  -8   6   5   28.25    2.65
   7  -6  -5   17.62    2.20
   7  -6  -5   17.97    2.15
  -7   6   5   17.59    1.69
  -7   6   5   15.91    1.96
   6  -6  -5   16.95    1.90
   6  -6  -5   16.12    2.10
  -6   6   5   19.56    1.59
  -6   6   5   20.47    2.02
   5  -6  -5   25.20    1.92
  -5   6   5   27.81    1.94
  -5   6   5   30.49    1.73
   4  -6  -5   36.21    2.15
  -4   6   5   38.28    2.05
  -4   6   5   38.71    1.83
  -4   6   5   38.03    1.45
  -4   6   5   39.24    1.68
   3  -6  -5   52.04    2.51
  -3   6   5   50.82    1.75
  -3   6   5   53.51    2.17
  -3   6   5   53.29    2.30
  -3   6   5   52.10    1.89
   8  -7  -5   13.97    2.22
   8  -7  -5   14.30    1.99
  -8   7   5   14.89    2.11
  -8   7   5   16.25    1.67
   7  -7  -5    7.78    1.75
   7  -7  -5    7.29    1.48
  -7   7   5    9.39    1.70
  -7   7   5    5.16    1.13
   6  -7  -5   30.00    2.30
   6  -7  -5   31.22    2.72
  -6   7   5   24.78    2.23
  -6   7   5   24.54    1.91
   5  -7  -5   15.84    1.72
  -5   7   5   14.67    1.41
  -5   7   5   19.18    1.75
   4  -7  -5    9.83    1.29
  -4   7   5   12.73    1.38
  -4   7   5   12.02    0.99
  -4   7   5   14.13    1.26
  -4   7   5   12.63    1.33
   8  -8  -5    7.73    1.81
   7  -8  -5   64.37    3.62
   7  -8  -5   60.50    4.05
  -7   8   5   61.52    2.99
  -7   8   5   57.07    3.37
   6  -8  -5    3.00    1.26
   6  -8  -5    2.45    1.44
  -6   8   5    2.40    1.37
  -6   8   5    2.45    1.03
   5  -8  -5   19.55    1.96
  -5   8   5   23.87    1.88
  -5   8   5   21.56    2.04
  -4   8   5   26.06    1.40
  -4   8   5   24.75    1.79
   7  -9  -5   23.17    3.04
   7  -9  -5   26.90    2.54
  -7   9   5   21.39    2.27
   6  -9  -5    3.11    1.24
   6  -9  -5    4.93    1.70
  -6   9   5    0.96    1.24
  -6   9   5    2.07    1.15
   5  -9  -5   14.11    1.72
  -5   9   5   16.68    1.85
  -5   9   5   14.58    1.66
   6 -10  -5   17.51    2.20
  -6  10   5   13.96    1.97
  -2  12  -6   -2.73    1.30
  -2  12  -6   -0.39    1.27
   2 -12   6   -1.21    1.70
  -3  12  -6   30.37    2.99
   3 -12   6   34.29    3.19
  -1  11  -6    3.44    1.28
  -1  11  -6    6.28    1.61
  -1  11  -6    3.82    1.05
  -2  11  -6    3.68    0.98
  -2  11  -6    2.54    1.30
  -2  11  -6    2.15    1.10
  -2  11  -6    3.15    1.14
  -2  11  -6    2.10    1.04
  -2  11  -6    2.24    1.39
   2 -11   6    3.89    1.62
   2 -11   6    2.99    1.65
  -3  11  -6   11.98    1.46
  -3  11  -6   15.25    2.00
  -3  11  -6   14.91    1.87
  -3  11  -6   12.87    1.73
  -3  11  -6   14.01    1.50
  -3  11  -6   13.99    1.95
   3 -11   6   13.94    2.25
   3 -11   6   11.59    2.33
  -4  11  -6   18.15    2.04
  -4  11  -6   13.74    1.60
  -4  11  -6   11.31    1.69
  -4  11  -6   13.32    1.82
   4 -11   6   15.28    2.30
   4 -11   6   15.24    2.48
   0  10  -6    0.60    0.97
   0  10  -6    0.31    1.14
   0  10  -6    1.42    0.81
  -1  10  -6    8.89    1.06
  -1  10  -6    8.23    1.55
  -1  10  -6    6.47    1.20
  -1  10  -6    7.34    1.11
  -1  10  -6    8.08    1.36
  -1  10  -6    8.79    1.24
   1 -10   6    8.67    1.85
  -2  10  -6    9.68    1.19
  -2  10  -6    8.98    1.43
  -2  10  -6   10.10    1.65
  -2  10  -6   10.01    1.36
  -2  10  -6    8.97    1.21
  -2  10  -6    9.68    1.34
   2 -10   6   10.07    1.92
   2 -10   6   12.98    1.97
  -3  10  -6   34.83    2.33
  -3  10  -6   28.64    2.00
  -3  10  -6   30.56    2.29
  -3  10  -6   31.65    2.00
  -3  10  -6   31.54    2.43
  -3  10  -6   34.56    2.25
   3 -10   6   29.91    2.77
   3 -10   6   26.90    2.97
  -4  10  -6    2.84    1.47
  -4  10  -6    2.32    1.12
  -4  10  -6    3.56    1.31
  -4  10  -6    0.90    1.01
  -4  10  -6    2.22    1.44
  -4  10  -6    1.82    1.42
   4 -10   6    2.88    1.86
   4 -10   6    2.83    1.75
  -5  10  -6    1.11    1.36
  -5  10  -6    0.18    1.05
  -5  10  -6    1.04    1.42
  -5  10  -6    1.00    1.03
   0   9  -6   16.02    1.79
   0   9  -6   15.67    1.53
   0   9  -6   14.33    1.29
   0   9  -6   14.40    1.51
   0  -9   6   15.14    2.12
  -1   9  -6  116.43    3.68
  -1   9  -6  111.37    3.84
  -1   9  -6  114.22    4.51
  -1   9  -6  115.68    3.80
  -1   9  -6  111.21    3.96
  -1   9  -6  117.33    4.37
   1  -9   6  113.77    5.56
  -2   9  -6    1.83    1.06
  -2   9  -6    1.87    0.77
  -2   9  -6    1.41    0.95
  -2   9  -6    1.25    0.80
  -2   9  -6    1.14    0.86
  -2   9  -6    1.94    1.13
   2  -9   6    1.27    1.33
   2  -9   6    2.65    1.37
  -3   9  -6   61.94    3.07
  -3   9  -6   64.08    2.61
  -3   9  -6   56.85    2.82
  -3   9  -6   60.00    2.49
  -3   9  -6   57.83    2.76
  -3   9  -6   60.27    2.90
   3  -9   6   63.44    3.84
   3  -9   6   59.86    3.66
  -4   9  -6   24.34    1.65
  -4   9  -6   21.24    1.89
  -4   9  -6   21.45    1.73
  -4   9  -6   21.41    2.01
  -4   9  -6   26.70    2.08
  -4   9  -6   21.72    1.94
   4  -9   6   21.75    2.53
   4  -9   6   18.45    2.36
  -5   9  -6   57.00    2.80
  -5   9  -6   53.77    2.85
  -5   9  -6   54.80    2.49
  -5   9  -6   56.31    2.82
  -5   9  -6   56.44    2.92
  -5   9  -6   54.69    2.59
   5  -9   6   59.85    3.91
   5  -9   6   54.28    3.53
  -6   9  -6    6.99    1.46
  -6   9  -6    5.57    1.08
  -6   9  -6    6.49    1.50
  -6   9  -6    4.77    1.19
   1   8  -6   14.46    1.60
   1   8  -6   14.75    1.20
   1   8  -6   15.92    1.38
   1   8  -6   15.94    1.52
  -1  -8   6   17.75    2.09
   0   8  -6    1.80    0.80
   0   8  -6    0.64    1.09
   0   8  -6    1.99    0.59
   0   8  -6    1.77    0.67
   0   8  -6    2.78    0.95
   0   8  -6    0.77    0.65
   0  -8   6    2.20    1.20
  -1   8  -6   17.63    1.43
  -1   8  -6   17.94    1.25
  -1   8  -6   17.78    1.58
  -1   8  -6   17.25    1.84
  -1   8  -6   17.62    1.33
  -1   8  -6   18.75    1.66
   1  -8   6   14.99    1.96
  -2   8  -6   80.15    3.23
  -2   8  -6   80.83    2.84
  -2   8  -6   77.77    3.07
  -2   8  -6   77.91    3.01
  -2   8  -6   81.13    2.74
  -2   8  -6   79.08    3.38
   2  -8   6   75.75    4.08
   2  -8   6   78.85    4.21
  -3   8  -6    6.92    1.04
  -3   8  -6    5.40    1.21
  -3   8  -6    5.90    1.13
  -3   8  -6    8.45    1.23
  -3   8  -6    7.70    0.97
  -3   8  -6    8.04    0.99
   3  -8   6    5.87    1.50
   3  -8   6    8.21    1.44
  -4   8  -6   23.84    1.95
  -4   8  -6   24.94    1.62
  -4   8  -6   22.53    1.83
  -4   8  -6   20.87    1.90
  -4   8  -6   23.76    1.99
  -4   8  -6   26.08    1.57
   4  -8   6   25.07    2.40
   4  -8   6   20.39    2.43
  -5   8  -6   13.04    1.29
  -5   8  -6   17.27    1.65
  -5   8  -6   12.09    1.52
  -5   8  -6   14.17    1.26
  -5   8  -6   14.34    1.52
  -5   8  -6   11.63    1.29
   5  -8   6   12.34    1.81
   5  -8   6   10.43    1.92
  -6   8  -6   45.18    2.31
  -6   8  -6   44.89    2.59
  -6   8  -6   45.30    2.16
  -6   8  -6   46.36    2.50
   2   7  -6   16.95    1.70
   2   7  -6   16.09    1.03
   2   7  -6   11.88    1.22
   1   7  -6   23.63    1.91
   1   7  -6   23.36    1.45
   1   7  -6   24.51    1.58
   1   7  -6   25.84    1.26
  -1  -7   6   20.98    2.05
   0   7  -6  123.61    4.36
   0   7  -6  127.44    3.88
   0   7  -6  126.48    3.65
   0   7  -6  121.52    3.75
   0   7  -6  120.74    3.79
   0   7  -6  123.20    4.48
   0  -7   6  127.53    5.56
  -1   7  -6   21.62    1.75
  -1   7  -6   22.61    1.45
  -1   7  -6   23.22    1.56
  -1   7  -6   21.84    1.53
  -1   7  -6   22.27    1.27
  -1   7  -6   22.37    1.26
   1  -7   6   28.30    2.22
   1  -7   6   25.61    2.07
  -2   7  -6   26.41    1.66
  -2   7  -6   26.19    1.38
  -2   7  -6   25.63    1.68
  -2   7  -6   23.76    1.88
  -2   7  -6   24.90    1.41
  -2   7  -6   26.21    1.69
   2  -7   6   24.79    2.09
   2  -7   6   24.41    2.20
  -3   7  -6   12.83    1.14
  -3   7  -6   12.71    1.23
  -3   7  -6   14.37    1.36
  -3   7  -6   13.57    1.43
  -3   7  -6   14.32    1.33
  -3   7  -6   13.15    1.18
   3  -7   6   12.06    1.60
   3  -7   6   12.21    1.77
  -4   7  -6   60.06    2.56
  -4   7  -6   61.00    2.29
  -4   7  -6   57.71    2.35
  -4   7  -6   55.64    2.49
  -4   7  -6   55.48    2.59
  -4   7  -6   53.88    2.61
   4  -7   6   58.38    3.30
  -5   7  -6   23.18    1.88
  -5   7  -6   30.46    2.02
  -5   7  -6   29.76    1.82
  -5   7  -6   30.45    1.60
  -5   7  -6   27.83    1.88
  -5   7  -6   29.88    1.79
   5  -7   6   30.37    2.47
  -6   7  -6    6.14    1.01
  -6   7  -6    8.19    1.01
  -6   7  -6    5.76    0.98
  -6   7  -6    5.84    1.18
  -6   7  -6    7.07    1.24
   2   6  -6    4.29    0.73
   2   6  -6    2.83    0.96
   2   6  -6    4.11    0.56
  -2  -6   6    4.98    1.12
   1   6  -6    6.73    0.86
   1   6  -6    7.70    0.70
   1   6  -6    8.33    0.88
   1   6  -6    5.51    1.03
   1   6  -6    6.93    0.70
   1   6  -6    6.35    0.61
  -1  -6   6    7.32    1.25
   0   6  -6   23.65    1.10
   0   6  -6   23.04    1.41
   0   6  -6   23.73    1.67
   0   6  -6   24.22    1.16
   0   6  -6   26.46    1.40
   0   6  -6   24.19    1.23
   0  -6   6   23.86    1.92
  -1   6  -6   10.91    1.03
  -1   6  -6    8.08    0.87
  -1   6  -6    7.32    0.90
  -1   6  -6    8.02    0.80
  -1   6  -6    7.99    1.07
  -1   6  -6    8.26    0.76
   1  -6   6    7.13    1.25
   1  -6   6    6.75    1.15
  -2   6  -6    4.50    0.68
  -2   6  -6    4.16    0.82
  -2   6  -6    4.43    0.65
  -2   6  -6    4.63    0.77
  -2   6  -6    4.08    0.96
  -2   6  -6    4.89    0.83
   2  -6   6    4.34    1.16
   2  -6   6    4.17    1.07
  -3   6  -6   42.36    2.01
  -3   6  -6   43.15    1.82
  -3   6  -6   42.25    2.20
  -3   6  -6   42.99    2.03
  -3   6  -6   44.64    2.03
  -3   6  -6   42.85    1.72
   3  -6   6   43.66    2.68
  -4   6  -6   30.69    1.86
  -4   6  -6   28.56    1.75
  -4   6  -6   33.56    1.82
  -4   6  -6   27.80    1.59
  -4   6  -6   31.55    1.48
  -4   6  -6   25.28    1.60
   4  -6   6   29.74    2.26
  -5   6  -6    4.72    0.80
  -5   6  -6    2.58    0.96
   3   5  -6   69.58    2.90
   2   5  -6   13.18    1.04
   2   5  -6   14.92    0.80
   2   5  -6   12.49    1.32
   2   5  -6   13.12    1.05
  -2  -5   6   16.66    1.50
   1   5  -6   61.22    1.91
   1   5  -6   61.45    1.96
   1   5  -6   63.00    2.38
   1   5  -6   60.10    2.07
   1   5  -6   61.76    2.57
   1   5  -6   58.87    1.95
  -1  -5   6   65.80    3.09
   0   5  -6  419.19   12.68
   0   5  -6  431.24   12.30
   0   5  -6  425.30   11.49
   0   5  -6  428.11   10.72
   0   5  -6  427.49   10.68
   0   5  -6  427.99   10.89
   0  -5   6  428.31   15.50
  -1   5  -6   63.09    2.41
  -1   5  -6   64.96    2.60
  -1   5  -6   65.50    2.20
  -1   5  -6   62.05    2.19
  -1   5  -6   61.01    2.10
  -1   5  -6   62.31    2.01
   1  -5   6   61.35    3.18
   1  -5   6   64.53    3.14
  -2   5  -6   13.35    0.95
  -2   5  -6   16.37    1.18
  -2   5  -6   13.18    1.07
  -2   5  -6   12.94    1.08
  -2   5  -6   13.76    1.25
  -2   5  -6   14.26    0.92
   2  -5   6   13.29    1.44
  -3   5  -6   82.51    2.79
  -3   5  -6   76.14    2.71
  -3   5  -6   81.45    2.50
  -3   5  -6   77.80    2.99
  -3   5  -6   79.67    2.66
  -3   5  -6   75.79    2.88
   3  -5   6   77.50    3.78
  -4   5  -6  208.58    6.62
  -4   5  -6  211.36    6.69
  -4   5  -6  216.35    5.77
  -4   5  -6  205.50    6.09
  -4   5  -6  216.70    6.21
  -4   5  -6  211.97    5.93
   4  -5   6  217.20    8.81
   4   4  -6    5.70    0.90
   3   4  -6   95.02    3.52
   3   4  -6   97.30    3.37
  -3  -4   6  102.53    4.26
   2   4  -6  410.94   10.28
   2   4  -6  419.57   12.27
   2   4  -6  412.77   10.26
   2   4  -6  401.48   11.91
  -2  -4   6  426.99   14.97
   1   4  -6   37.34    1.26
   1   4  -6   39.82    1.60
   1   4  -6   36.66    1.75
   1   4  -6   39.50    1.25
   1   4  -6   37.97    1.38
   1   4  -6   37.50    1.27
  -1  -4   6   34.31    2.07
   0   4  -6    2.55    0.52
   0   4  -6    2.59    0.45
   0   4  -6    3.05    0.41
   0   4  -6    2.36    0.69
   0   4  -6    3.39    0.54
   0   4  -6    2.95    0.38
   0  -4   6    3.75    0.78
   0  -4   6    2.86    0.82
  -1   4  -6   34.90    1.52
  -1   4  -6   31.44    1.65
  -1   4  -6   34.24    1.40
  -1   4  -6   33.70    1.23
  -1   4  -6   31.30    1.27
  -1   4  -6   35.04    1.42
   1  -4   6   37.05    2.03
  -2   4  -6  427.06   12.24
  -2   4  -6  426.47   11.06
  -2   4  -6  437.67   10.77
  -2   4  -6  422.75   12.64
  -2   4  -6  424.12   11.59
  -2   4  -6  426.77   10.73
   2  -4   6  427.77   16.27
  -3   4  -6  102.40    3.02
  -3   4  -6  103.95    3.30
  -3   4  -6  108.07    3.65
  -3   4  -6  104.49    3.52
  -3   4  -6  109.01    3.26
  -3   4  -6  101.72    3.18
  -3   4  -6  107.76    3.36
   3  -4   6   95.20    4.63
  -4   4  -6    3.70    0.64
  -4   4  -6    3.15    0.59
   4   3  -6   13.37    1.14
   3   3  -6  330.56    9.68
   3   3  -6  324.32    9.45
  -3  -3   6  318.59   11.78
   2   3  -6    2.58    0.29
   2   3  -6    2.82    0.47
   2   3  -6    2.39    0.60
  -2  -3   6    4.19    0.74
   1   3  -6  451.80   12.34
   1   3  -6  440.26   10.86
   1   3  -6  423.47   11.56
   1   3  -6  430.62   10.60
   1   3  -6  441.90   10.76
   1   3  -6  440.11   12.78
  -1  -3   6  433.24   15.56
  -1  -3   6  428.46   16.39
   0   3  -6   29.21    0.99
   0   3  -6   27.72    1.02
   0   3  -6   27.97    1.09
   0   3  -6   28.39    1.44
   0   3  -6   28.63    1.10
   0   3  -6   28.18    1.26
   0  -3   6   28.30    1.67
  -1   3  -6  433.21   10.75
  -1   3  -6  416.57   12.67
  -1   3  -6  430.96   11.58
  -1   3  -6  440.85   11.94
  -1   3  -6  435.19   12.22
  -1   3  -6  428.49   10.97
  -1   3  -6  437.04   10.66
   1  -3   6  433.27   16.32
  -2   3  -6    3.30    0.43
  -2   3  -6    3.69    0.44
  -2   3  -6    4.88    0.58
  -2   3  -6    4.68    0.52
  -2   3  -6    3.45    0.55
  -2   3  -6    5.02    0.63
  -2   3  -6    4.83    0.73
   2  -3   6    2.91    0.79
   4   2  -6   22.19    1.29
   3   2  -6   26.16    1.28
   3   2  -6   25.27    1.10
  -3  -2   6   23.07    1.44
   2   2  -6  144.32    4.37
   2   2  -6  140.16    4.34
  -2  -2   6  139.70    5.38
   1   2  -6    0.88    0.19
   1   2  -6    0.90    0.31
   1   2  -6    0.71    0.17
   1   2  -6    1.31    0.24
   1   2  -6    1.02    0.43
   1   2  -6    1.10    0.22
  -1  -2   6    1.66    0.53
   0   2  -6    8.93    0.65
   0   2  -6    9.96    0.52
   0   2  -6   10.01    0.59
   0   2  -6   10.34    0.82
   0  -2   6    9.70    0.97
  -1   2  -6    1.22    0.34
  -1   2  -6    1.58    0.37
  -1   2  -6    1.59    0.30
  -1   2  -6    1.85    0.51
   1  -2   6    0.81    0.54
  -6  -1   6    1.14    0.85
  -5  -1   6   80.60    3.01
   4   1  -6  143.56    4.28
  -4  -1   6  139.48    4.41
   3   1  -6  214.44    7.73
   3   1  -6  208.35    6.15
   3   1  -6  207.93    7.37
   3   1  -6  203.42    6.32
  -3  -1   6  218.54    7.76
  -3  -1   6  219.58    6.16
  -3  -1   6  219.28    6.19
   2   1  -6    0.99    0.36
   2   1  -6    0.81    0.24
   2   1  -6    1.04    0.34
   2   1  -6    0.70    0.26
  -2  -1   6    1.08    0.24
  -2  -1   6    2.02    0.50
  -2  -1   6    1.24    0.25
  -2  -1   6    0.94    0.45
   1   1  -6  257.21    6.33
   1   1  -6  254.23    7.48
   1   1  -6  248.02    7.26
   1   1  -6  256.69    6.72
  -1  -1   6  248.52    9.65
  -1  -1   6  256.57    7.15
   0   1  -6  481.71   13.04
   0   1  -6  445.37   13.57
   0   1  -6  480.29   11.65
   0  -1   6  462.60   17.50
  -7   0   6   80.08    3.40
  -6   0   6    9.06    1.21
   5   0  -6   20.67    1.55
  -5   0   6   21.19    1.47
  -5   0   6   18.82    1.13
   4   0  -6   10.86    1.08
  -4   0   6   12.17    1.00
  -4   0   6    9.65    0.78
   3   0  -6  259.97    7.19
   3   0  -6  254.49    7.46
   3   0  -6  256.40    9.26
   3   0  -6  254.39    8.85
  -3   0   6  252.06    9.59
  -3   0   6  258.66    9.07
  -3   0   6  260.35    7.36
  -3   0   6  250.07    7.39
   2   0  -6    7.11    0.53
   2   0  -6    5.63    0.43
   2   0  -6    5.72    0.51
  -2   0   6    5.87    0.66
  -2   0   6    6.03    0.45
  -2   0   6    5.08    0.47
   1   0  -6  211.16    6.03
  -1   0   6  194.29    5.79
  -8   1   6   -0.45    1.03
   6  -1  -6    2.02    0.85
  -6   1   6    2.81    0.69
  -6   1   6    2.36    0.97
   5  -1  -6   82.35    3.91
  -5   1   6   89.93    3.27
  -5   1   6   91.31    3.04
   4  -1  -6  141.35    5.27
   4  -1  -6  143.76    5.63
  -4   1   6  139.94    4.51
  -4   1   6  145.58    4.41
   3  -1  -6  209.16    7.35
  -3   1   6  205.74    6.11
  -3   1   6  211.01    6.15
   2  -1  -6    1.49    0.23
   2  -1  -6    1.84    0.38
  -2   1   6    1.28    0.33
  -2   1   6    1.17    0.27
  -1   1   6  213.23    6.16
   7  -2  -6   15.47    1.87
  -7   2   6   16.27    1.47
  -7   2   6   18.08    1.87
   6  -2  -6   63.59    3.37
  -6   2   6   62.15    2.55
  -6   2   6   68.32    2.94
   5  -2  -6    5.26    1.01
   5  -2  -6    4.63    0.89
  -5   2   6    5.04    0.98
  -5   2   6    4.79    0.67
   4  -2  -6   24.58    1.62
   4  -2  -6   24.07    1.45
  -4   2   6   23.91    1.20
  -4   2   6   23.00    1.38
   3  -2  -6   21.03    1.28
  -3   2   6   26.46    1.11
  -3   2   6   26.07    1.25
   2  -2  -6  142.92    5.14
  -2   2   6  142.97    4.27
  -2   2   6  140.51    4.31
  -9   3   6    5.72    1.73
   8  -3  -6    1.79    1.14
  -8   3   6    2.79    1.41
  -8   3   6    1.96    0.97
   7  -3  -6   63.44    3.37
   7  -3  -6   64.83    3.69
  -7   3   6   64.26    3.19
  -7   3   6   74.51    2.84
   6  -3  -6    6.59    1.25
   6  -3  -6    5.37    1.05
  -6   3   6    3.85    1.11
  -6   3   6    2.56    0.76
   5  -3  -6   98.94    4.58
   5  -3  -6  104.31    4.26
  -5   3   6  104.01    3.49
  -5   3   6  106.32    3.80
   4  -3  -6   14.29    1.17
  -4   3   6   13.18    0.95
  -4   3   6   12.66    1.16
   3  -3  -6  328.43   11.61
  -3   3   6  327.84    9.65
  -3   3   6  343.43    8.23
  -3   3   6  334.27    9.68
  -2   3   6    2.51    0.41
   9  -4  -6    4.22    1.48
   9  -4  -6    2.30    1.41
  -9   4   6    2.92    1.09
  -9   4   6    1.36    1.58
   8  -4  -6   13.46    1.99
   8  -4  -6   15.14    1.89
  -8   4   6   13.66    1.94
  -8   4   6   11.54    1.32
   7  -4  -6   66.94    3.52
   7  -4  -6   72.05    3.88
  -7   4   6   70.09    3.32
  -7   4   6   62.72    2.81
   6  -4  -6  148.89    5.82
   6  -4  -6  145.18    6.24
  -6   4   6  136.35    5.08
  -6   4   6  147.54    4.81
   5  -4  -6    1.04    0.85
   5  -4  -6    0.68    0.81
  -5   4   6    1.59    0.64
  -5   4   6    2.06    0.92
   4  -4  -6   12.29    1.23
  -4   4   6   11.94    0.99
  -4   4   6   12.21    1.19
   3  -4  -6  104.87    3.95
  -3   4   6   96.00    2.70
  -3   4   6   96.94    3.27
  -3   4   6   98.21    2.77
  -3   4   6  100.41    3.41
   9  -5  -6    3.70    1.58
   9  -5  -6    4.43    1.65
  -9   5   6    3.44    1.17
  -9   5   6    3.96    1.70
   8  -5  -6   33.80    2.91
   8  -5  -6   36.45    2.71
  -8   5   6   33.03    2.75
  -8   5   6   26.07    2.14
   7  -5  -6   16.14    2.11
   7  -5  -6   18.37    2.07
  -7   5   6   16.04    1.74
  -7   5   6   16.49    1.89
   6  -5  -6    5.19    1.15
   6  -5  -6    5.74    1.30
  -6   5   6    7.74    1.04
  -6   5   6    7.42    1.34
   5  -5  -6   25.84    1.89
  -5   5   6   20.77    1.76
  -5   5   6   23.53    1.54
   4  -5  -6  214.41    8.14
  -4   5   6  229.73    6.80
  -4   5   6  221.29    6.91
   3  -5  -6   72.45    3.17
  -3   5   6   75.44    2.19
  -3   5   6   78.44    2.84
  -3   5   6   68.09    2.67
  -3   5   6   75.39    2.32
   9  -6  -6    8.95    1.88
  -9   6   6    7.24    1.89
   8  -6  -6   20.47    2.63
   8  -6  -6   24.95    2.57
  -8   6   6   19.82    1.94
  -8   6   6   22.08    2.37
   7  -6  -6   47.92    3.22
   7  -6  -6   46.54    3.05
  -7   6   6   46.96    2.44
  -7   6   6   46.25    2.90
   6  -6  -6   10.51    1.51
   6  -6  -6   13.29    1.81
  -6   6   6    9.91    1.22
  -6   6   6   10.39    1.57
   5  -6  -6    4.89    1.07
  -5   6   6    5.75    1.01
  -5   6   6    6.97    1.23
   4  -6  -6   28.39    1.90
  -4   6   6   29.17    1.71
  -4   6   6   30.28    1.87
   8  -7  -6    5.97    1.83
   8  -7  -6    4.82    1.70
  -8   7   6    2.99    1.74
  -8   7   6    4.30    1.26
   7  -7  -6    2.65    1.39
   7  -7  -6    2.72    1.32
  -7   7   6    1.31    1.44
  -7   7   6    1.86    1.10
   6  -7  -6    8.05    1.38
   6  -7  -6    8.51    1.68
  -6   7   6    5.73    1.15
  -6   7   6    6.28    1.42
   5  -7  -6   31.52    2.22
  -5   7   6   32.87    2.19
  -5   7   6   30.30    1.95
   4  -7  -6   55.12    2.80
  -4   7   6   52.84    2.57
  -4   7   6   47.24    2.40
   7  -8  -6    2.22    1.58
   7  -8  -6    4.14    1.47
  -7   8   6    2.12    1.48
  -7   8   6    3.13    1.26
   6  -8  -6   41.20    2.86
   6  -8  -6   45.07    3.50
  -6   8   6   45.99    2.53
  -6   8   6   43.15    2.76
   5  -8  -6   10.63    1.49
  -5   8   6   13.76    1.50
  -5   8   6   12.03    1.53
   6  -9  -6    6.21    1.42
   6  -9  -6    6.04    1.90
  -6   9   6    6.51    1.56
  -6   9   6    6.64    1.40
  -1  11  -7   -0.95    1.10
  -1  11  -7    1.47    1.28
  -1  11  -7    1.39    1.49
  -1  11  -7    0.29    1.02
   1 -11   7   -0.39    1.61
   1 -11   7    2.55    1.84
  -2  11  -7   31.82    1.97
  -2  11  -7   30.58    2.58
  -2  11  -7   31.01    2.21
  -2  11  -7   28.29    2.13
  -2  11  -7   29.77    2.41
  -2  11  -7   32.59    2.75
   2 -11   7   28.44    3.42
   2 -11   7   28.11    3.18
  -3  11  -7    1.31    1.13
  -3  11  -7    2.24    1.24
  -3  11  -7    2.29    1.36
  -3  11  -7    1.30    1.00
  -3  11  -7    1.31    0.98
  -3  11  -7    0.34    1.32
   3 -11   7    0.85    1.65
   3 -11   7    1.33    1.62
  -4  11  -7    1.74    1.16
  -4  11  -7    2.92    1.42
   4 -11   7    1.54    1.65
   4 -11   7    5.24    2.09
   0  10  -7    7.48    1.54
   0  10  -7    6.28    1.04
   0  10  -7    6.95    1.34
   0  10  -7    6.22    1.35
   0 -10   7    5.00    1.69
  -1  10  -7   25.42    1.77
  -1  10  -7   26.98    2.47
  -1  10  -7   24.11    1.85
  -1  10  -7   25.26    2.12
  -1  10  -7   24.55    1.65
  -1  10  -7   24.62    2.13
   1 -10   7   28.29    3.00
   1 -10   7   28.41    2.92
  -2  10  -7    2.00    1.27
  -2  10  -7    2.09    0.91
  -2  10  -7    0.81    0.84
  -2  10  -7   -0.71    1.28
  -2  10  -7    1.52    1.10
  -2  10  -7    1.11    1.03
   2 -10   7    1.28    1.66
   2 -10   7    2.06    1.56
  -3  10  -7   20.52    1.74
  -3  10  -7   20.47    1.88
  -3  10  -7   22.31    2.01
  -3  10  -7   20.81    1.71
  -3  10  -7   21.13    2.04
  -3  10  -7   20.72    2.16
   3 -10   7   19.80    2.60
   3 -10   7   19.07    2.69
  -4  10  -7    7.95    1.23
  -4  10  -7    5.94    1.33
  -4  10  -7    8.92    1.62
  -4  10  -7    7.81    1.22
  -4  10  -7   10.22    1.68
  -4  10  -7    9.66    1.65
   4 -10   7   10.59    2.03
   4 -10   7    9.54    2.18
  -5  10  -7   21.55    2.05
  -5  10  -7   19.75    2.13
  -5  10  -7   19.80    1.91
  -5  10  -7   23.54    2.15
  -5  10  -7   23.63    2.23
   5 -10   7   25.29    2.88
   5 -10   7   24.03    2.96
   1   9  -7   12.00    1.72
   1   9  -7   15.82    1.62
  -1  -9   7   16.43    2.16
   0   9  -7   48.80    2.66
   0   9  -7   45.29    2.05
   0   9  -7   43.24    2.40
   0   9  -7   45.63    2.91
   0  -9   7   47.36    3.46
  -1   9  -7   16.70    1.51
  -1   9  -7   18.09    1.98
  -1   9  -7   17.23    1.32
  -1   9  -7   17.29    1.69
  -1   9  -7   16.08    1.64
  -1   9  -7   16.93    1.47
   1  -9   7   15.87    2.21
   1  -9   7   18.37    2.29
  -2   9  -7   31.07    2.14
  -2   9  -7   28.58    2.33
  -2   9  -7   30.14    2.07
  -2   9  -7   29.01    1.75
  -2   9  -7   29.07    1.74
  -2   9  -7   27.76    1.98
   2  -9   7   27.41    2.99
   2  -9   7   28.49    2.71
  -3   9  -7   34.42    2.24
  -3   9  -7   38.06    2.36
  -3   9  -7   38.08    2.55
  -3   9  -7   37.99    1.93
  -3   9  -7   40.22    2.39
  -3   9  -7   33.64    1.98
   3  -9   7   36.01    2.99
   3  -9   7   31.96    3.06
  -4   9  -7   36.20    2.44
  -4   9  -7   36.72    2.08
  -4   9  -7   31.11    1.95
  -4   9  -7   31.02    2.27
  -4   9  -7   35.13    2.34
  -4   9  -7   33.49    2.27
   4  -9   7   31.48    3.16
   4  -9   7   33.47    2.88
  -5   9  -7    3.66    1.02
  -5   9  -7    4.65    1.29
  -5   9  -7    6.33    1.39
  -5   9  -7    4.60    1.18
  -5   9  -7    3.65    1.07
  -5   9  -7    3.08    1.31
   5  -9   7    3.91    1.80
   5  -9   7    3.96    1.55
  -6   9  -7    8.36    1.65
  -6   9  -7    8.31    1.49
  -6   9  -7    8.30    1.25
  -6   9  -7    7.60    1.19
   1   8  -7    1.85    1.06
   1   8  -7    0.71    0.80
  -1  -8   7    1.14    1.22
   0   8  -7  107.43    3.37
   0   8  -7  110.20    3.46
   0   8  -7  110.71    3.68
   0   8  -7  105.66    3.43
   0   8  -7  107.62    4.31
   0   8  -7  102.61    4.05
   0  -8   7  106.29    5.20
  -1   8  -7    1.88    1.19
  -1   8  -7    1.62    0.65
  -1   8  -7    1.78    0.76
  -1   8  -7    2.49    0.91
  -1   8  -7    2.76    0.84
  -1   8  -7    2.28    0.96
   1  -8   7    1.98    1.37
   1  -8   7    2.18    1.29
  -2   8  -7   74.31    3.09
  -2   8  -7   67.42    2.65
  -2   8  -7   70.75    2.87
  -2   8  -7   70.60    2.57
  -2   8  -7   72.38    3.31
  -2   8  -7   68.00    2.83
   2  -8   7   73.38    4.07
   2  -8   7   70.53    3.91
  -3   8  -7   10.86    1.42
  -3   8  -7   10.93    1.14
  -3   8  -7   12.64    1.42
  -3   8  -7   10.78    1.15
  -3   8  -7    9.92    1.45
  -3   8  -7    9.53    1.29
   3  -8   7   16.56    2.19
   3  -8   7   11.05    1.75
  -4   8  -7   59.66    2.60
  -4   8  -7   64.00    2.93
  -4   8  -7   63.82    2.89
  -4   8  -7   59.30    2.96
  -4   8  -7   66.79    2.87
  -4   8  -7   60.88    2.55
   4  -8   7   69.17    4.05
   4  -8   7   65.25    3.77
  -5   8  -7    4.78    1.23
  -5   8  -7    4.32    1.19
  -5   8  -7    4.38    1.09
  -5   8  -7    4.28    0.97
  -5   8  -7    4.75    0.92
  -5   8  -7    3.79    1.22
   5  -8   7    2.82    1.71
   5  -8   7    2.98    1.45
  -6   8  -7   31.75    1.99
  -6   8  -7   29.11    2.22
  -6   8  -7   33.43    1.80
  -6   8  -7   29.46    2.02
  -6   8  -7   32.52    2.31
   6  -8   7   22.02    3.06
   2   7  -7   27.88    1.78
   2   7  -7   27.23    2.12
  -2  -7   7   32.35    2.45
   1   7  -7   76.87    3.37
   1   7  -7   74.34    3.07
  -1  -7   7   78.15    3.99
   0   7  -7    4.38    1.07
   0   7  -7    2.62    0.57
   0   7  -7    2.60    0.81
   0   7  -7    2.92    0.90
   0   7  -7    3.13    0.67
   0   7  -7    3.05    0.66
   0  -7   7    3.10    1.25
  -1   7  -7   74.40    2.61
  -1   7  -7   73.85    3.23
  -1   7  -7   79.83    2.76
  -1   7  -7   77.19    2.55
  -1   7  -7   71.82    3.03
  -1   7  -7   71.60    2.80
   1  -7   7   79.30    4.02
   1  -7   7   78.06    3.99
  -2   7  -7   34.94    2.17
  -2   7  -7   32.07    1.61
  -2   7  -7   30.81    1.82
  -2   7  -7   31.83    1.86
  -2   7  -7   31.93    1.89
  -2   7  -7   33.49    1.60
   2  -7   7   29.47    2.64
   2  -7   7   30.42    2.39
  -3   7  -7  115.41    3.87
  -3   7  -7  113.56    3.74
  -3   7  -7  111.81    3.83
  -3   7  -7  117.27    4.14
  -3   7  -7  116.30    4.29
  -3   7  -7  113.03    3.54
   3  -7   7  113.38    5.49
   3  -7   7  103.33    5.26
  -4   7  -7   10.58    1.40
  -4   7  -7    9.93    1.31
  -4   7  -7    9.36    1.07
  -4   7  -7   10.77    1.33
  -4   7  -7   11.08    1.06
  -4   7  -7   10.71    1.21
   4  -7   7    9.22    1.64
  -5   7  -7   14.29    1.51
  -5   7  -7   12.49    1.48
  -5   7  -7   14.93    1.31
  -5   7  -7   16.54    1.60
  -5   7  -7   12.17    1.22
  -5   7  -7   15.07    1.55
   5  -7   7   12.61    2.01
   3   6  -7   19.41    1.79
   2   6  -7    9.05    1.34
   2   6  -7    7.42    0.98
  -2  -6   7    8.43    1.42
   1   6  -7   61.61    2.14
   1   6  -7   63.10    2.83
   1   6  -7   65.14    2.09
   1   6  -7   65.79    2.61
  -1  -6   7   56.88    3.33
   0   6  -7   38.32    1.75
   0   6  -7   37.16    1.46
   0   6  -7   39.62    1.56
   0   6  -7   36.07    1.86
   0   6  -7   38.51    2.20
   0   6  -7   36.22    1.57
   0  -6   7   34.56    2.45
   0  -6   7   36.78    2.47
  -1   6  -7   60.75    2.28
  -1   6  -7   62.91    2.35
  -1   6  -7   60.16    2.77
  -1   6  -7   63.97    2.12
  -1   6  -7   61.58    2.17
  -1   6  -7   59.29    2.53
   1  -6   7   63.77    3.34
   1  -6   7   60.33    3.37
  -2   6  -7    7.38    1.15
  -2   6  -7    7.02    0.95
  -2   6  -7    7.57    0.79
  -2   6  -7    7.39    1.01
  -2   6  -7    7.78    0.79
  -2   6  -7    9.09    0.99
   2  -6   7    9.20    1.38
  -3   6  -7   26.50    1.64
  -3   6  -7   24.51    1.82
  -3   6  -7   23.94    1.33
  -3   6  -7   26.21    1.60
  -3   6  -7   24.99    1.42
  -3   6  -7   25.33    1.56
   3  -6   7   21.11    2.07
  -4   6  -7   17.14    1.49
  -4   6  -7   18.08    1.70
  -4   6  -7   17.94    1.25
  -4   6  -7   18.01    1.51
  -4   6  -7   16.48    1.54
  -4   6  -7   18.30    1.37
   4  -6   7   15.00    2.05
  -5   6  -7   45.13    2.29
  -5   6  -7   46.52    2.29
  -5   6  -7   48.74    2.10
   4   5  -7   11.82    1.32
   3   5  -7   97.12    3.80
   3   5  -7  102.94    3.55
  -3  -5   7   97.08    4.46
   2   5  -7  155.51    5.33
   2   5  -7  161.33    5.21
  -2  -5   7  163.29    6.53
   1   5  -7  127.80    4.41
   1   5  -7  129.41    3.59
   1   5  -7  124.31    4.27
   1   5  -7  127.46    3.52
  -1  -5   7  129.61    5.41
   0   5  -7   15.02    1.16
   0   5  -7   14.15    0.83
   0   5  -7   15.28    0.91
   0   5  -7   14.49    1.08
   0   5  -7   15.78    1.41
   0   5  -7   14.67    0.98
   0  -5   7   14.38    1.57
   0  -5   7   12.95    1.61
  -1   5  -7  121.75    3.70
  -1   5  -7  123.50    3.71
  -1   5  -7  124.47    3.67
  -1   5  -7  122.70    3.50
  -1   5  -7  122.44    4.27
  -1   5  -7  125.23    4.19
   1  -5   7  127.91    5.41
  -2   5  -7  163.14    4.63
  -2   5  -7  158.92    4.71
  -2   5  -7  163.19    4.76
  -2   5  -7  158.16    4.45
  -2   5  -7  161.66    5.26
  -2   5  -7  156.10    5.26
   2  -5   7  167.44    6.85
  -3   5  -7  106.42    3.40
  -3   5  -7  107.29    3.17
  -3   5  -7  104.71    3.37
  -3   5  -7  107.76    3.74
  -3   5  -7  109.20    3.50
  -3   5  -7  107.41    3.85
   3  -5   7   98.43    4.88
  -4   5  -7   17.74    1.38
  -4   5  -7   15.92    1.45
  -4   5  -7   16.07    1.22
  -4   5  -7   17.67    1.41
   4  -5   7   16.51    2.06
   4   4  -7   64.26    2.79
   3   4  -7   62.95    2.36
   3   4  -7   60.55    2.61
  -3  -4   7   59.12    2.99
   2   4  -7   12.87    0.99
   2   4  -7   12.60    1.22
  -2  -4   7   12.55    1.38
   1   4  -7   76.32    2.22
   1   4  -7   73.72    2.16
   1   4  -7   79.10    2.93
   1   4  -7   76.94    2.74
  -1  -4   7   69.95    3.50
  -1  -4   7   77.77    3.52
   0   4  -7   56.80    1.90
   0   4  -7   55.23    2.15
   0   4  -7   55.24    2.35
   0   4  -7   53.91    1.79
   0   4  -7   55.54    1.73
   0   4  -7   55.67    1.85
   0  -4   7   55.78    2.85
  -1   4  -7   72.84    2.75
  -1   4  -7   74.49    2.87
  -1   4  -7   76.36    2.42
  -1   4  -7   76.92    2.47
  -1   4  -7   77.70    2.45
  -1   4  -7   79.11    2.29
   1  -4   7   77.22    3.63
  -2   4  -7   12.67    0.97
  -2   4  -7   12.21    1.18
  -2   4  -7   13.68    0.87
  -2   4  -7   12.55    0.82
  -2   4  -7   11.30    0.98
  -2   4  -7   12.95    1.03
   2  -4   7   11.06    1.45
  -3   4  -7   52.28    2.34
  -3   4  -7   52.39    2.15
  -3   4  -7   52.07    2.09
  -3   4  -7   49.47    1.94
   3  -4   7   62.97    3.17
   4   3  -7   44.96    2.08
   3   3  -7  130.92    4.22
   3   3  -7  127.51    4.31
  -3  -3   7  134.95    5.27
   2   3  -7    9.37    0.79
   2   3  -7    7.98    0.91
  -2  -3   7   11.52    1.15
   1   3  -7   49.03    1.47
   1   3  -7   50.10    1.51
   1   3  -7   50.29    1.89
   1   3  -7   51.40    2.11
  -1  -3   7   48.62    2.54
  -1  -3   7   47.42    2.50
   0   3  -7  107.35    3.06
   0   3  -7  106.79    3.58
   0   3  -7  103.87    2.86
   0   3  -7  107.88    2.95
   0   3  -7  108.75    3.00
   0   3  -7  102.16    3.49
   0  -3   7  103.49    4.54
  -1   3  -7   43.02    1.95
  -1   3  -7   44.27    1.56
  -1   3  -7   45.54    1.65
  -1   3  -7   44.60    1.82
   1  -3   7   49.99    2.53
  -2   3  -7    9.57    0.73
  -2   3  -7    9.85    0.89
  -2   3  -7    8.96    0.83
  -2   3  -7    9.33    1.00
   2  -3   7    9.09    1.22
   4   2  -7   56.73    2.24
   3   2  -7    1.55    0.57
   3   2  -7    0.56    0.35
  -3  -2   7    0.51    0.54
   2   2  -7   18.44    1.17
   2   2  -7   19.02    0.98
  -2  -2   7   21.90    1.38
  -2  -2   7   19.90    1.40
   1   2  -7   15.15    1.04
   1   2  -7   15.82    0.68
   1   2  -7   16.83    0.90
  -1  -2   7   17.08    1.28
   0   2  -7   58.08    2.12
   0   2  -7   59.02    1.80
   0   2  -7   58.23    1.81
   0   2  -7   61.41    2.25
   0  -2   7   59.53    2.85
  -1   2  -7   16.98    0.79
  -1   2  -7   17.10    0.97
  -1   2  -7   17.09    0.88
  -1   2  -7   18.04    1.14
   1  -2   7   16.64    1.44
   3   1  -7  275.88    7.95
   3   1  -7  264.27    8.17
  -3  -1   7  289.60   10.56
  -3  -1   7  279.80    9.98
   2   1  -7   68.44    2.26
   2   1  -7   69.36    2.76
   2   1  -7   67.73    2.34
  -2  -1   7   65.56    2.99
   1   1  -7  132.52    3.38
   1   1  -7  123.43    4.01
   1   1  -7  132.56    4.04
  -1  -1   7  131.74    3.75
  -1  -1   7  128.93    5.29
   0   1  -7   99.75    3.22
   0   1  -7   95.67    3.19
   0  -1   7   99.93    4.29
  -6   0   7  115.16    4.17
   5   0  -7  149.96    5.94
  -5   0   7  143.59    4.60
  -5   0   7  145.94    4.78
   4   0  -7    1.55    0.56
   4   0  -7    0.93    0.60
  -4   0   7    1.80    0.61
  -4   0   7    1.83    0.48
   3   0  -7   53.07    1.80
   3   0  -7   55.78    2.43
   3   0  -7   53.17    1.85
   3   0  -7   49.47    2.15
  -3   0   7   54.69    1.91
  -3   0   7   53.68    2.27
  -3   0   7   53.65    1.84
  -3   0   7   52.33    2.38
   2   0  -7  271.82    7.93
   2   0  -7  291.01    8.21
  -2   0   7  266.22   10.63
  -2   0   7  290.19    8.01
   1   0  -7  202.46    5.95
  -1   0   7  194.09    5.70
  -8   1   7   34.95    2.52
   7  -1  -7   59.63    3.55
  -7   1   7   66.85    2.62
   6  -1  -7   46.73    2.40
   6  -1  -7   43.75    2.66
  -6   1   7   42.89    1.96
  -6   1   7   43.02    2.30
   5  -1  -7   17.21    1.42
   5  -1  -7   15.67    1.60
  -5   1   7   15.63    1.14
  -5   1   7   16.77    1.40
   4  -1  -7  102.22    4.22
   4  -1  -7  102.21    3.88
  -4   1   7   97.19    3.22
  -4   1   7   96.61    3.34
   3  -1  -7  275.54    9.44
  -3   1   7  272.55    7.87
  -3   1   7  264.56    7.85
   2  -1  -7   62.05    2.02
  -2   1   7   63.06    2.05
  -9   2   7    0.14    1.32
   8  -2  -7   11.91    1.86
  -8   2   7   23.71    2.31
  -8   2   7   13.73    1.27
   7  -2  -7    9.99    1.55
   7  -2  -7    9.08    1.37
  -7   2   7    8.35    1.48
  -7   2   7    8.65    1.08
   6  -2  -7   30.53    2.05
   6  -2  -7   30.28    2.31
  -6   2   7   32.05    1.71
  -6   2   7   29.74    2.05
   5  -2  -7   45.80    2.58
   5  -2  -7   46.12    2.32
  -5   2   7   42.80    2.10
  -5   2   7   43.54    1.89
   4  -2  -7   52.77    2.44
  -4   2   7   53.99    2.03
  -4   2   7   55.41    2.22
   3  -2  -7    1.21    0.51
  -3   2   7    1.04    0.49
  -3   2   7    1.33    0.42
   2  -2  -7   18.41    0.79
  -2   2   7   17.10    0.90
   9  -3  -7    0.31    1.31
  -9   3   7    2.35    1.63
   8  -3  -7    1.34    1.13
   8  -3  -7   -0.12    1.19
  -8   3   7    0.58    0.87
  -8   3   7    1.25    1.42
   7  -3  -7   83.83    3.93
   7  -3  -7   77.09    4.17
  -7   3   7   81.15    3.65
  -7   3   7   79.80    3.22
   6  -3  -7    8.14    1.28
   6  -3  -7    9.50    1.46
  -6   3   7    7.70    0.96
  -6   3   7    8.78    1.35
   5  -3  -7    8.46    1.30
   5  -3  -7    9.15    1.18
  -5   3   7   10.35    1.06
  -5   3   7   12.57    1.30
   4  -3  -7   41.56    2.16
  -4   3   7   47.02    1.86
  -4   3   7   47.18    2.03
   3  -3  -7  124.82    4.81
  -3   3   7  127.54    4.01
  -3   3   7  128.74    4.14
  -2   3   7    6.36    0.63
   9  -4  -7   15.91    2.27
   9  -4  -7   15.45    2.10
  -9   4   7   13.51    2.09
  -9   4   7   16.00    1.68
   8  -4  -7   21.05    2.39
   8  -4  -7   24.62    2.57
  -8   4   7   22.77    2.29
  -8   4   7   26.12    1.93
   7  -4  -7   13.27    1.90
   7  -4  -7   17.44    2.02
  -7   4   7   14.43    1.78
  -7   4   7   16.25    1.70
   6  -4  -7   35.50    2.28
   6  -4  -7   34.15    2.46
  -6   4   7   29.53    1.80
  -6   4   7   28.61    2.21
   5  -4  -7   35.63    2.30
   5  -4  -7   41.88    2.64
  -5   4   7   45.93    2.01
  -5   4   7   45.09    2.25
   4  -4  -7   70.67    2.99
  -4   4   7   61.18    2.43
  -4   4   7   62.90    2.62
   3  -4  -7   56.54    2.64
  -3   4   7   60.54    2.41
  -3   4   7   60.76    2.26
   9  -5  -7    5.35    1.68
   9  -5  -7    7.35    1.75
  -9   5   7    2.85    1.72
  -9   5   7    5.84    1.30
   8  -5  -7   18.51    2.40
   8  -5  -7   19.70    2.29
  -8   5   7   17.75    2.14
  -8   5   7   22.72    2.04
   7  -5  -7   36.40    2.62
   7  -5  -7   34.85    2.80
  -7   5   7   36.24    2.61
  -7   5   7   41.57    2.21
   6  -5  -7   64.01    3.28
   6  -5  -7   68.17    3.67
  -6   5   7   51.55    3.00
  -6   5   7   59.06    2.62
   5  -5  -7   43.63    2.39
  -5   5   7   40.11    2.26
  -5   5   7   38.56    1.99
   4  -5  -7   19.93    1.64
  -4   5   7   19.62    1.58
  -4   5   7   20.36    1.38
  -3   5   7   69.19    2.65
   8  -6  -7    8.10    1.85
   8  -6  -7    4.63    1.64
  -8   6   7    7.09    1.29
  -8   6   7    5.51    1.80
   7  -6  -7   17.27    2.19
   7  -6  -7   15.17    1.90
  -7   6   7   14.70    1.93
  -7   6   7   12.35    1.39
   6  -6  -7    8.40    1.63
   6  -6  -7    7.44    1.33
  -6   6   7    5.52    1.30
  -6   6   7    5.86    1.14
   5  -6  -7   65.83    3.37
  -5   6   7   65.49    3.04
  -5   6   7   71.85    2.86
   4  -6  -7   17.15    1.62
  -4   6   7   16.26    1.57
   8  -7  -7    8.57    2.02
   8  -7  -7   10.81    1.90
  -8   7   7    8.78    1.91
   7  -7  -7   50.34    3.62
   7  -7  -7   51.04    3.14
  -7   7   7   43.55    2.96
  -7   7   7   46.10    2.62
   6  -7  -7   21.97    2.58
   6  -7  -7   22.88    2.18
  -6   7   7   19.54    1.87
  -6   7   7   19.17    2.09
   5  -7  -7   13.18    1.60
  -5   7   7   13.57    1.49
  -5   7   7   13.53    1.61
   7  -8  -7   23.05    2.47
   7  -8  -7   20.36    2.70
  -7   8   7   24.30    2.49
  -7   8   7   23.43    2.20
   6  -8  -7   35.02    3.27
   6  -8  -7   33.92    2.57
  -6   8   7   29.11    2.27
  -6   8   7   31.69    2.48
   0 -11   8    1.70    2.00
  -1  11  -8    6.56    1.71
   1 -11   8    6.90    2.15
   1 -11   8    8.62    2.14
  -2  11  -8    2.27    0.92
  -2  11  -8    1.03    1.08
  -2  11  -8    2.93    1.37
  -2  11  -8    4.03    1.53
  -2  11  -8    1.91    1.02
   2 -11   8    4.87    1.90
  -3  11  -8   12.14    1.87
  -3  11  -8   12.68    1.64
   0  10  -8   78.06    3.66
   0  10  -8   69.04    3.76
   0 -10   8   79.57    4.83
   0 -10   8   75.74    4.72
  -1  10  -8   12.12    1.59
  -1  10  -8   13.81    1.42
  -1  10  -8   12.21    1.33
  -1  10  -8   15.75    2.04
   1 -10   8   14.53    2.35
   1 -10   8   14.99    2.43
  -2  10  -8    5.50    1.32
  -2  10  -8    6.32    1.25
  -2  10  -8    5.02    1.05
  -2  10  -8    4.75    1.39
  -2  10  -8    3.37    1.50
  -2  10  -8    5.05    1.10
   2 -10   8    4.86    1.94
   2 -10   8    6.35    1.81
  -3  10  -8   14.06    1.78
  -3  10  -8   10.53    1.53
  -3  10  -8   10.32    1.57
  -3  10  -8   10.78    1.30
  -3  10  -8   11.04    1.38
  -3  10  -8   11.39    1.82
   3 -10   8   10.89    2.13
   3 -10   8   10.12    2.27
  -4  10  -8   48.03    2.79
  -4  10  -8   46.14    2.46
  -4  10  -8   45.09    2.97
  -4  10  -8   46.23    2.43
  -4  10  -8   48.38    2.87
  -4  10  -8   45.56    2.85
   4 -10   8   50.62    3.77
   4 -10   8   42.23    3.94
  -5  10  -8   14.01    1.81
  -5  10  -8   12.21    1.62
   5 -10   8   13.05    2.29
   5 -10   8   11.54    2.41
   1   9  -8   30.62    2.63
   1   9  -8   35.08    2.27
  -1  -9   8   30.82    3.00
   0   9  -8    7.41    1.26
   0   9  -8   10.89    1.66
   0  -9   8    7.55    1.87
   0  -9   8    7.87    1.86
  -1   9  -8   31.70    1.76
  -1   9  -8   33.45    2.25
  -1   9  -8   32.64    1.97
  -1   9  -8   33.28    2.22
  -1   9  -8   32.97    1.89
  -1   9  -8   31.55    2.61
   1  -9   8   36.29    3.15
   1  -9   8   30.93    3.03
  -2   9  -8   75.20    3.69
  -2   9  -8   71.40    3.18
  -2   9  -8   74.49    2.90
  -2   9  -8   74.25    2.82
  -2   9  -8   78.11    3.11
  -2   9  -8   78.39    3.45
   2  -9   8   77.05    4.66
   2  -9   8   74.55    4.36
  -3   9  -8   16.09    1.57
  -3   9  -8   19.64    2.07
  -3   9  -8   20.32    1.92
  -3   9  -8   22.74    1.98
  -3   9  -8   18.47    1.64
  -3   9  -8   17.83    1.74
   3  -9   8   19.41    2.61
   3  -9   8   18.79    2.56
  -4   9  -8    8.75    1.22
  -4   9  -8    7.57    1.41
  -4   9  -8   11.20    1.64
  -4   9  -8   11.89    1.26
  -4   9  -8   12.78    1.74
  -4   9  -8   11.75    1.50
   4  -9   8   10.94    2.21
   4  -9   8   10.67    2.01
  -5   9  -8   20.78    1.75
  -5   9  -8   18.76    1.89
  -5   9  -8   21.03    1.96
  -5   9  -8   22.70    2.15
  -5   9  -8   24.01    2.20
  -5   9  -8   22.28    2.16
   5  -9   8   20.38    2.64
   5  -9   8   15.72    2.68
  -6   9  -8   25.10    2.08
   6  -9   8   16.05    2.59
   2   8  -8   23.42    1.94
   2   8  -8   19.58    2.14
  -2  -8   8   22.57    2.48
   1   8  -8   74.91    3.65
   1   8  -8   81.40    3.38
  -1  -8   8   78.93    4.41
   0   8  -8    3.55    1.02
   0   8  -8    3.75    1.32
   0  -8   8    3.23    1.48
   0  -8   8    2.38    1.43
  -1   8  -8   74.86    2.88
  -1   8  -8   77.03    2.78
  -1   8  -8   79.80    2.78
  -1   8  -8   79.35    3.09
  -1   8  -8   78.55    3.64
  -1   8  -8   79.47    3.37
   1  -8   8   77.75    4.37
   1  -8   8   75.66    4.31
  -2   8  -8   19.77    1.79
  -2   8  -8   23.50    1.93
  -2   8  -8   19.73    1.99
  -2   8  -8   21.74    1.51
  -2   8  -8   19.48    1.81
  -2   8  -8   21.25    1.50
   2  -8   8   22.06    2.50
   2  -8   8   25.93    2.73
  -3   8  -8   64.69    2.92
  -3   8  -8   61.76    3.02
  -3   8  -8   68.84    2.58
  -3   8  -8   63.83    3.23
  -3   8  -8   61.48    2.61
  -3   8  -8   66.09    2.88
   3  -8   8   66.04    4.13
   3  -8   8   65.72    3.91
  -4   8  -8    4.45    1.18
  -4   8  -8    3.03    0.93
  -4   8  -8    2.75    1.06
  -4   8  -8    2.53    0.87
  -4   8  -8    2.65    1.25
  -4   8  -8    3.49    1.18
   4  -8   8    3.06    1.54
   4  -8   8    4.73    1.72
  -5   8  -8   55.41    2.35
  -5   8  -8   49.94    2.76
  -5   8  -8   51.33    2.68
  -5   8  -8   52.47    2.61
  -5   8  -8   49.01    2.76
  -5   8  -8   43.84    2.33
   5  -8   8   49.52    3.82
   5  -8   8   49.32    3.64
   3   7  -8   10.84    1.64
   2   7  -8   21.43    1.65
   2   7  -8   19.80    2.03
  -2  -7   8   22.25    2.29
   1   7  -8   19.09    1.97
   1   7  -8   19.59    1.57
  -1  -7   8   12.31    1.83
   0   7  -8    0.65    0.77
   0   7  -8    0.80    1.03
   0  -7   8    1.80    1.21
   0  -7   8    0.34    1.19
  -1   7  -8   15.47    1.23
  -1   7  -8   16.26    1.17
  -1   7  -8   15.24    1.40
  -1   7  -8   16.47    1.44
  -1   7  -8   16.89    1.50
  -1   7  -8   14.34    1.66
   1  -7   8   19.38    2.26
   1  -7   8   17.89    2.13
  -2   7  -8   20.28    1.33
  -2   7  -8   22.27    1.57
  -2   7  -8   21.21    1.38
  -2   7  -8   22.02    1.95
  -2   7  -8   21.99    1.68
  -2   7  -8   24.90    1.73
   2  -7   8   17.88    2.18
   2  -7   8   22.64    2.45
  -3   7  -8   15.18    1.35
  -3   7  -8   16.14    1.68
  -3   7  -8   13.82    1.50
  -3   7  -8   15.14    1.49
  -3   7  -8   18.32    1.34
  -3   7  -8   16.90    1.54
   3  -7   8   15.74    2.15
   3  -7   8   18.81    2.49
  -4   7  -8    7.33    1.26
  -4   7  -8    7.13    1.24
  -4   7  -8    6.94    1.02
  -4   7  -8    4.71    1.07
  -4   7  -8    5.79    1.34
  -4   7  -8    5.69    0.90
   4  -7   8    4.50    1.60
  -5   7  -8   13.82    1.32
  -5   7  -8   10.89    1.23
  -5   7  -8   13.75    1.48
   4   6  -8    2.33    1.07
   3   6  -8   42.06    2.57
   3   6  -8   45.94    2.16
  -3  -6   8   41.50    2.78
   2   6  -8    4.84    0.90
   2   6  -8    5.62    1.25
  -2  -6   8    4.31    1.25
   1   6  -8   30.29    2.10
   1   6  -8   29.31    1.71
  -1  -6   8   24.33    2.22
  -1  -6   8   25.47    2.31
   0   6  -8   21.76    1.53
   0   6  -8   22.31    1.81
   0  -6   8   19.48    2.13
   0  -6   8   22.34    2.15
  -1   6  -8   25.49    1.63
  -1   6  -8   24.37    1.28
  -1   6  -8   24.94    1.27
  -1   6  -8   22.18    1.82
  -1   6  -8   22.76    1.52
  -1   6  -8   25.07    1.49
   1  -6   8   27.23    2.21
   1  -6   8   26.69    2.37
  -2   6  -8    4.23    0.91
  -2   6  -8    3.67    0.88
  -2   6  -8    3.68    1.10
  -2   6  -8    3.72    0.72
  -2   6  -8    4.41    0.88
  -2   6  -8    2.96    0.68
   2  -6   8    4.26    1.28
  -3   6  -8   44.32    2.39
  -3   6  -8   41.73    1.94
  -3   6  -8   41.23    2.12
  -3   6  -8   44.46    1.84
  -3   6  -8   47.27    2.12
  -3   6  -8   47.07    2.20
   3  -6   8   42.55    3.00
  -4   6  -8   11.14    1.03
  -4   6  -8   18.35    1.33
  -4   6  -8   16.64    1.48
  -4   6  -8   19.73    1.77
  -4   6  -8    9.92    1.28
  -4   6  -8   20.79    1.68
   4  -6   8   15.10    2.02
   4   5  -8   17.86    1.81
   3   5  -8   77.69    3.36
   3   5  -8   78.12    3.02
  -3  -5   8   84.82    3.94
   2   5  -8    6.85    0.84
   2   5  -8    7.98    1.22
  -2  -5   8    5.55    1.22
   1   5  -8   19.51    1.72
   1   5  -8   18.10    1.36
  -1  -5   8   16.81    1.79
  -1  -5   8   16.78    1.90
   0   5  -8    3.17    1.10
   0   5  -8    3.67    0.77
   0   5  -8    3.49    0.65
   0  -5   8    4.91    1.30
   0  -5   8    2.92    1.15
  -1   5  -8   19.28    1.26
  -1   5  -8   17.13    1.26
  -1   5  -8   20.94    1.61
  -1   5  -8   19.48    1.08
  -1   5  -8   18.55    1.07
  -1   5  -8   18.89    1.36
   1  -5   8   19.66    1.91
  -2   5  -8    7.85    0.80
  -2   5  -8    6.77    0.94
  -2   5  -8    7.84    0.75
  -2   5  -8    5.72    0.87
  -2   5  -8    7.45    0.92
  -2   5  -8    6.75    1.08
   2  -5   8    7.23    1.32
  -3   5  -8   80.70    2.79
  -3   5  -8   80.62    3.13
  -3   5  -8   83.23    3.31
  -3   5  -8   84.49    2.98
   3  -5   8   80.13    4.21
   4   4  -8   57.30    2.65
   3   4  -8   99.39    3.38
   3   4  -8   99.40    3.63
  -3  -4   8   87.60    4.22
   2   4  -8    2.64    0.62
   2   4  -8    3.73    0.90
  -2  -4   8    3.56    1.07
  -2  -4   8    2.64    0.90
   1   4  -8  201.09    6.39
   1   4  -8  201.62    6.37
  -1  -4   8  202.77    8.27
  -1  -4   8  207.06    7.95
   0   4  -8  130.56    3.64
   0   4  -8  140.39    3.81
   0   4  -8  134.64    4.45
   0   4  -8  131.62    4.55
   0  -4   8  136.14    5.81
  -1   4  -8  197.39    5.60
  -1   4  -8  200.76    5.25
  -1   4  -8  197.20    5.34
  -1   4  -8  200.79    6.26
  -1   4  -8  194.77    5.45
  -1   4  -8  197.87    6.26
   1  -4   8  196.08    8.12
  -2   4  -8    1.97    0.60
  -2   4  -8    1.88    0.82
  -2   4  -8    2.41    0.52
  -2   4  -8    3.00    0.66
   2  -4   8    1.55    0.95
  -3   4  -8   64.94    2.39
  -3   4  -8   72.26    2.51
  -3   4  -8   58.56    2.17
   3  -4   8   48.56    3.36
   4   3  -8   42.16    2.11
   4   3  -8   46.40    1.89
  -4  -3   8   45.36    2.45
   3   3  -8   11.33    1.21
   3   3  -8   13.32    0.95
  -3  -3   8   13.34    1.51
  -3  -3   8   12.61    1.39
   2   3  -8   77.46    2.75
   2   3  -8   78.10    2.96
  -2  -3   8   78.43    3.67
  -2  -3   8   78.78    3.52
   1   3  -8    0.68    0.62
   1   3  -8    0.21    0.43
  -1  -3   8   -0.04    0.75
   0   3  -8   11.24    0.80
   0   3  -8   11.19    1.17
   0   3  -8   11.85    0.98
   0  -3   8   11.92    1.43
  -1   3  -8   -0.01    0.56
  -1   3  -8    0.71    0.48
  -1   3  -8    0.04    0.42
  -1   3  -8    0.57    0.36
   1  -3   8    0.85    0.83
  -2   3  -8   72.87    2.73
  -2   3  -8   61.64    2.24
  -2   3  -8   62.45    2.38
  -2   3  -8   75.15    2.60
   2  -3   8   70.69    3.65
   3   2  -8   72.57    2.58
   3   2  -8   74.71    2.76
  -3  -2   8   77.57    3.49
  -3  -2   8   75.89    3.30
   2   2  -8   35.03    1.49
   2   2  -8   37.15    1.69
  -2  -2   8   34.75    2.07
  -2  -2   8   36.73    2.04
   1   2  -8  125.83    4.01
   1   2  -8  120.46    3.93
  -1  -2   8  120.15    5.17
   0   2  -8    6.44    0.54
   0   2  -8    6.36    0.66
   0   2  -8    8.64    0.90
   0   2  -8    6.44    0.62
   0  -2   8    7.11    1.04
  -1   2  -8  103.07    3.62
  -1   2  -8  113.40    3.62
   3   1  -8   20.77    1.16
   3   1  -8   21.04    1.00
  -3  -1   8   19.77    1.44
  -3  -1   8   19.94    1.37
   2   1  -8   88.60    2.98
   2   1  -8   93.50    3.08
  -2  -1   8   94.75    4.02
   1   1  -8   32.76    1.37
   1   1  -8   33.75    1.52
  -1  -1   8   31.81    1.95
   0   1  -8    1.28    0.40
   2   0  -8    2.86    0.41
   1   0  -8    8.31    0.65
  -1   0   8    7.62    0.52
   6  -1  -8  104.12    4.67
   5  -1  -8   49.50    2.76
   5  -1  -8   52.20    2.51
  -5   1   8   52.06    2.28
  -5   1   8   51.06    2.10
   4  -1  -8   21.45    1.60
   4  -1  -8   20.03    1.34
  -4   1   8   20.50    1.15
  -4   1   8   22.13    1.30
   3  -1  -8   19.06    1.16
  -3   1   8   20.09    1.08
  -3   1   8   19.77    1.02
   2  -1  -8   92.18    2.86
  -2   1   8   87.66    2.84
   8  -2  -8    0.08    1.18
   8  -2  -8    0.55    1.08
  -8   2   8    0.19    1.43
  -8   2   8    1.45    0.86
   7  -2  -8   23.89    2.32
   7  -2  -8   26.64    2.23
  -7   2   8   27.56    1.77
  -7   2   8   22.57    2.17
   6  -2  -8   30.04    2.33
   6  -2  -8   29.54    2.08
  -6   2   8   31.24    2.03
  -6   2   8   31.92    1.75
   5  -2  -8   95.63    3.98
   5  -2  -8   97.77    4.34
  -5   2   8   92.56    3.28
  -5   2   8   94.16    3.50
   4  -2  -8    3.11    0.76
  -4   2   8    3.38    0.79
  -4   2   8    2.80    0.61
   3  -2  -8   79.91    3.09
  -3   2   8   78.17    2.71
  -3   2   8   67.66    2.53
  -2   2   8   33.49    1.39
   9  -3  -8   20.61    2.53
  -9   3   8   18.05    2.29
   8  -3  -8   59.60    3.80
   8  -3  -8   63.81    3.56
  -8   3   8   61.62    3.44
  -8   3   8   66.37    2.96
   7  -3  -8    7.00    1.50
   7  -3  -8    7.48    1.43
  -7   3   8    7.15    1.14
  -7   3   8    8.28    1.52
   6  -3  -8  104.83    4.60
   6  -3  -8  112.36    5.01
  -6   3   8  107.30    4.10
  -6   3   8  106.49    3.81
   5  -3  -8   21.66    1.63
   5  -3  -8   18.09    1.76
  -5   3   8   16.85    1.49
  -5   3   8   19.76    1.38
   4  -3  -8   47.65    2.32
  -4   3   8   43.00    2.07
  -4   3   8   44.92    1.88
  -3   3   8   14.17    1.01
   9  -4  -8   42.15    3.25
   9  -4  -8   49.18    3.50
  -9   4   8   39.34    3.14
  -9   4   8   49.35    2.73
   8  -4  -8   11.31    1.87
   8  -4  -8   11.33    1.78
  -8   4   8   13.12    1.94
  -8   4   8   13.95    1.52
   7  -4  -8   40.33    2.97
   7  -4  -8   38.68    2.68
  -7   4   8   32.22    2.59
  -7   4   8   35.48    2.13
   6  -4  -8    4.54    1.24
   6  -4  -8    3.79    1.13
  -6   4   8    2.87    0.86
  -6   4   8    2.80    1.17
   5  -4  -8  113.00    4.55
  -5   4   8  101.21    3.73
  -5   4   8  107.33    3.99
   4  -4  -8   60.65    2.86
  -4   4   8   58.82    2.59
  -4   4   8   60.61    2.37
  -3   4   8   94.83    3.31
   9  -5  -8    3.31    1.62
   9  -5  -8    4.71    1.64
  -9   5   8    3.03    1.84
   8  -5  -8   13.02    2.11
   8  -5  -8   12.51    1.86
  -8   5   8   13.19    1.97
  -8   5   8   11.06    1.49
   7  -5  -8   85.05    4.51
   7  -5  -8   83.12    4.12
  -7   5   8   74.67    3.77
  -7   5   8   76.94    3.28
   6  -5  -8   14.23    1.93
   6  -5  -8   14.27    1.68
  -6   5   8   14.34    1.55
  -6   5   8   16.56    1.76
   5  -5  -8    3.03    1.06
  -5   5   8    2.80    0.84
  -5   5   8    2.70    1.06
   4  -5  -8   15.79    1.56
  -4   5   8   16.41    1.42
  -4   5   8   18.62    1.59
   8  -6  -8    8.76    1.78
   8  -6  -8    7.68    1.98
  -8   6   8    7.96    1.82
  -8   6   8    6.78    1.33
   7  -6  -8   10.01    1.59
   7  -6  -8    6.64    1.69
  -7   6   8    9.42    1.65
  -7   6   8    9.04    1.30
   6  -6  -8   10.88    1.80
   6  -6  -8   12.21    1.67
  -6   6   8   11.60    1.69
  -6   6   8   11.30    1.37
   5  -6  -8    7.59    1.32
  -5   6   8    5.93    1.31
  -5   6   8    5.82    1.16
   7  -7  -8   34.80    2.94
   7  -7  -8   35.37    3.27
  -7   7   8   37.99    2.46
  -7   7   8   32.83    2.71
   6  -7  -8   14.00    1.75
   6  -7  -8   16.29    2.29
  -6   7   8   12.29    1.74
  -6   7   8   13.65    1.53
  -5   7   8   13.37    1.46
   1  10  -9    8.35    1.89
   1  10  -9    7.98    1.51
  -1 -10   9    8.55    2.29
  -1 -10   9    8.63    2.14
   0  10  -9   -0.79    1.37
   0  10  -9   -0.27    1.09
   0 -10   9   -1.07    1.62
   0 -10   9    0.44    1.81
  -1  10  -9   10.72    1.66
  -1  10  -9   10.97    2.00
   1 -10   9   10.24    2.42
   1 -10   9    7.08    2.16
  -2  10  -9   22.10    2.42
  -2  10  -9   19.62    1.98
   2 -10   9   20.85    2.89
   2 -10   9   22.44    3.19
  -3  10  -9   16.52    1.90
  -3  10  -9   14.43    1.53
  -3  10  -9   14.25    1.46
  -3  10  -9   18.26    1.82
  -3  10  -9   12.55    1.96
  -3  10  -9   14.76    1.93
   3 -10   9   16.87    2.48
   3 -10   9   14.71    2.72
  -4  10  -9   -0.32    1.27
  -4  10  -9    2.02    1.37
   2   9  -9    2.56    0.94
   2   9  -9    1.87    1.52
  -2  -9   9    4.20    1.59
   1   9  -9    9.37    1.81
   1   9  -9    6.44    1.30
  -1  -9   9    6.80    1.84
  -1  -9   9    8.06    2.06
   0   9  -9   26.90    2.62
   0   9  -9   29.05    2.23
   0  -9   9   30.19    3.29
   0  -9   9   28.53    3.05
  -1   9  -9    7.72    1.60
  -1   9  -9    6.81    1.31
   1  -9   9    7.84    1.92
   1  -9   9    7.81    2.04
  -2   9  -9    6.17    1.20
  -2   9  -9    8.23    1.62
  -2   9  -9    4.69    1.03
  -2   9  -9    8.10    1.14
  -2   9  -9    8.93    1.37
   2  -9   9    8.59    1.91
   2  -9   9    5.80    1.94
  -3   9  -9   19.61    1.81
  -3   9  -9   18.01    1.66
  -3   9  -9   17.82    1.89
  -3   9  -9   16.18    1.57
  -3   9  -9   13.80    1.65
  -3   9  -9   14.04    1.94
   3  -9   9   15.54    2.47
   3  -9   9   16.35    2.38
  -4   9  -9   25.12    2.44
  -4   9  -9   24.39    2.18
  -4   9  -9   21.16    1.75
  -4   9  -9   24.22    2.21
  -4   9  -9   24.72    2.26
  -4   9  -9   23.61    1.90
   4  -9   9   25.85    3.20
   4  -9   9   22.36    2.94
  -5   9  -9    2.16    1.25
  -5   9  -9    4.16    1.36
  -5   9  -9    4.33    1.35
  -5   9  -9    4.12    1.13
  -5   9  -9    4.02    0.96
  -5   9  -9    3.29    1.24
   5  -9   9    4.53    2.05
   5  -9   9    2.98    2.03
   2   8  -9   12.05    1.39
   2   8  -9   12.56    1.87
  -2  -8   9   12.07    2.00
   1   8  -9   38.44    2.77
   1   8  -9   38.81    2.32
  -1  -8   9   35.60    3.10
  -1  -8   9   35.82    3.18
   0   8  -9   47.06    2.96
   0   8  -9   48.67    2.56
   0  -8   9   43.73    3.43
   0  -8   9   45.12    3.47
  -1   8  -9   33.03    2.21
  -1   8  -9   34.53    2.63
   1  -8   9   40.20    3.36
   1  -8   9   36.78    3.03
  -2   8  -9   10.43    1.69
  -2   8  -9   14.62    1.27
  -2   8  -9   12.53    1.50
  -2   8  -9   11.47    1.41
  -2   8  -9   13.48    1.33
  -2   8  -9   11.40    1.36
   2  -8   9   11.16    2.20
   2  -8   9    9.67    1.97
  -3   8  -9   43.50    2.81
  -3   8  -9   44.09    2.55
  -3   8  -9   44.64    2.10
  -3   8  -9   43.34    2.41
  -3   8  -9   45.94    2.42
  -3   8  -9   43.23    2.11
   3  -8   9   45.96    3.68
   3  -8   9   43.13    3.41
  -4   8  -9   25.88    2.09
  -4   8  -9   23.70    1.97
  -4   8  -9   24.49    2.10
  -4   8  -9   27.97    1.84
  -4   8  -9   28.36    2.24
  -4   8  -9   24.75    1.71
   4  -8   9   24.00    2.81
   4  -8   9   23.75    2.96
  -5   8  -9   16.08    1.73
  -5   8  -9   17.70    1.81
  -5   8  -9   14.60    1.40
   5  -8   9   12.52    2.47
   3   7  -9   18.40    1.68
   3   7  -9   21.14    2.13
  -3  -7   9   20.01    2.34
   2   7  -9   -0.84    1.16
   2   7  -9    0.97    0.77
  -2  -7   9    0.39    1.30
   1   7  -9   35.39    2.06
   1   7  -9   29.75    2.49
  -1  -7   9   36.00    2.94
  -1  -7   9   34.42    2.90
   0   7  -9   37.41    2.58
   0   7  -9   38.75    2.17
   0  -7   9   36.87    2.96
   0  -7   9   35.87    2.92
  -1   7  -9   29.12    2.08
  -1   7  -9   33.26    2.32
   1  -7   9   36.29    2.94
   1  -7   9   36.80    2.83
  -2   7  -9    1.24    0.69
  -2   7  -9    0.94    0.86
  -2   7  -9    1.34    0.89
  -2   7  -9    0.98    0.87
  -2   7  -9    1.03    1.16
  -2   7  -9    0.19    0.63
   2  -7   9    1.17    1.34
   2  -7   9    0.91    1.50
  -3   7  -9   19.70    1.75
  -3   7  -9   19.43    1.72
  -3   7  -9   20.14    1.95
  -3   7  -9   19.83    1.49
  -3   7  -9   20.29    1.46
  -3   7  -9   20.25    1.79
   3  -7   9   21.71    2.55
  -4   7  -9   46.93    2.45
  -4   7  -9   47.25    2.45
  -4   7  -9   47.02    2.22
  -4   7  -9   46.50    2.71
   4  -7   9   45.87    3.49
   4   6  -9   25.37    2.35
   3   6  -9   18.72    1.94
   3   6  -9   19.34    1.50
  -3  -6   9   20.62    2.22
   2   6  -9   69.44    3.28
   2   6  -9   68.95    2.85
  -2  -6   9   69.72    3.94
  -2  -6   9   65.29    3.73
   1   6  -9   15.13    1.49
   1   6  -9   15.28    1.67
  -1  -6   9   15.96    2.19
  -1  -6   9   18.95    2.24
   0   6  -9   57.56    2.90
   0   6  -9   57.18    2.62
   0  -6   9   59.65    3.54
   0  -6   9   61.25    3.51
  -1   6  -9   14.37    1.44
  -1   6  -9   14.67    1.62
   1  -6   9   13.82    1.85
   1  -6   9   13.60    1.97
  -2   6  -9   69.37    3.10
  -2   6  -9   68.56    2.35
  -2   6  -9   63.87    2.56
  -2   6  -9   68.81    2.46
  -2   6  -9   67.71    2.64
  -2   6  -9   65.68    2.82
   2  -6   9   62.19    3.75
  -3   6  -9   23.26    1.68
  -3   6  -9   20.28    1.44
  -3   6  -9   23.50    1.67
  -3   6  -9   20.41    1.91
   3  -6   9   20.60    2.38
  -4   6  -9   18.01    1.55
  -4   6  -9   17.97    1.43
  -4   6  -9   14.23    1.46
   4   5  -9   11.97    1.54
   3   5  -9   48.55    2.23
   3   5  -9   42.66    2.58
  -3  -5   9   54.19    3.03
   2   5  -9   11.12    1.27
   2   5  -9   13.35    1.55
  -2  -5   9   17.91    1.97
  -2  -5   9   16.90    2.13
   1   5  -9  125.46    4.25
   1   5  -9  125.91    4.58
  -1  -5   9  117.08    5.38
  -1  -5   9  118.97    5.64
   0   5  -9    0.80    0.94
   0   5  -9    1.22    0.68
   0  -5   9    1.04    1.11
   0  -5   9    1.65    1.21
  -1   5  -9  114.50    4.26
  -1   5  -9  112.04    4.05
  -1   5  -9  109.19    3.73
   1  -5   9  121.57    5.43
  -2   5  -9   18.28    1.62
  -2   5  -9   18.65    1.37
  -2   5  -9   14.24    1.44
  -2   5  -9   15.99    1.12
   2  -5   9   11.14    1.67
  -3   5  -9   49.94    2.39
  -3   5  -9   53.13    2.29
  -3   5  -9   52.70    2.10
  -3   5  -9   50.72    2.54
   3  -5   9   47.78    3.40
   4   4  -9   36.52    1.79
   4   4  -9   32.59    2.15
  -4  -4   9   35.50    2.36
   3   4  -9   36.11    1.69
   3   4  -9   33.85    2.02
  -3  -4   9   30.06    2.42
  -3  -4   9   30.85    2.24
   2   4  -9   73.29    2.77
   2   4  -9   70.35    3.08
  -2  -4   9   75.72    3.85
  -2  -4   9   75.36    3.63
   1   4  -9   10.88    1.06
   1   4  -9    9.00    1.19
  -1  -4   9   11.14    1.56
  -1  -4   9   13.02    1.59
   0   4  -9   20.22    1.61
   0   4  -9   21.15    1.41
   0  -4   9   20.21    2.04
  -1   4  -9   11.83    0.99
  -1   4  -9   11.54    1.26
  -1   4  -9   11.87    1.15
   1  -4   9    8.97    1.47
  -2   4  -9   74.76    2.86
  -2   4  -9   74.90    2.51
  -2   4  -9   78.78    3.11
  -2   4  -9   74.24    2.58
   2  -4   9   69.03    3.92
   3   3  -9    4.74    0.98
   3   3  -9    4.48    0.67
  -3  -3   9    3.10    0.97
  -3  -3   9    3.84    1.11
   2   3  -9   10.60    1.18
   2   3  -9   13.92    1.10
  -2  -3   9   13.73    1.56
  -2  -3   9   14.05    1.61
   1   3  -9   36.27    1.87
   1   3  -9   35.50    1.65
  -1  -3   9   34.74    2.31
   0   3  -9   37.34    1.89
   0   3  -9   36.77    1.75
   0  -3   9   39.83    2.45
  -1   3  -9   34.75    1.51
  -1   3  -9   35.39    1.90
  -1   3  -9   33.57    1.66
   1  -3   9   36.19    2.44
   3   2  -9   42.21    1.96
   3   2  -9   44.47    1.75
  -3  -2   9   41.39    2.43
  -3  -2   9   42.63    2.30
   2   2  -9   29.28    1.40
   2   2  -9   29.96    1.63
  -2  -2   9   35.20    2.08
  -2  -2   9   31.31    2.08
   1   2  -9    9.91    1.05
   1   2  -9   10.36    0.89
  -1  -2   9   11.74    1.45
   0   2  -9    2.56    0.58
   0   2  -9    3.22    0.75
   0  -2   9    3.16    1.01
  -1   2  -9    7.43    0.83
   2   1  -9   14.64    1.10
   2   1  -9   15.76    0.96
  -2  -1   9   14.88    1.44
   1   1  -9   72.03    2.52
   0   1  -9   32.00    1.45
   2   0  -9  264.72    7.89
   1   0  -9   80.11    2.72
   5  -2  -9    2.67    1.03
   5  -2  -9    3.02    0.92
   4  -2  -9    3.94    0.81
  -4   2   9    4.24    0.70
  -4   2   9    4.92    0.85
  -3   2   9   45.88    1.85
  -2   2   9   17.32    1.03
   7  -3  -9   41.31    2.74
   7  -3  -9   40.93    3.03
  -7   3   9   40.20    2.21
  -7   3   9   42.49    2.68
   6  -3  -9   34.15    2.28
   6  -3  -9   33.02    2.49
  -6   3   9   31.97    1.91
  -6   3   9   33.00    2.19
   5  -3  -9   48.82    2.63
   5  -3  -9   46.76    2.86
  -5   3   9   51.28    2.20
  -5   3   9   52.51    2.42
   4  -3  -9   36.45    2.07
  -4   3   9   38.25    1.74
  -4   3   9   39.50    1.94
  -3   3   9    4.63    0.76
   9  -4  -9    1.20    1.44
   9  -4  -9    1.90    1.44
  -9   4   9    1.04    1.18
   8  -4  -9   13.08    2.09
   8  -4  -9   12.74    1.96
  -8   4   9   14.57    1.51
  -8   4   9   14.02    2.06
   7  -4  -9   39.09    2.95
   7  -4  -9   40.57    2.74
  -7   4   9   39.57    2.70
  -7   4   9   35.49    2.29
   6  -4  -9   34.53    2.40
   6  -4  -9   38.05    2.74
  -6   4   9   33.68    2.25
  -6   4   9   35.32    2.05
   5  -4  -9    5.28    1.10
  -5   4   9    5.26    0.90
  -5   4   9    5.21    1.10
  -4   4   9   34.94    1.82
   8  -5  -9   19.63    2.42
   8  -5  -9   19.54    2.59
  -8   5   9   18.02    1.95
  -8   5   9   16.00    2.11
   7  -5  -9   19.69    2.15
   7  -5  -9   21.35    2.44
  -7   5   9   18.78    1.93
  -7   5   9   22.22    2.20
   6  -5  -9   25.82    2.55
   6  -5  -9   28.40    2.33
  -6   5   9   26.82    2.21
  -6   5   9   26.78    1.88
   5  -5  -9   85.11    4.07
  -5   5   9   90.66    3.70
  -5   5   9   92.15    3.48
   8  -6  -9   13.83    1.98
   8  -6  -9   11.81    2.17
  -8   6   9   13.13    2.00
   7  -6  -9    5.07    1.63
   7  -6  -9    4.84    1.57
  -7   6   9    4.83    1.56
  -7   6   9    4.30    1.29
   6  -6  -9   67.46    4.05
   6  -6  -9   62.23    3.51
  -6   6   9   61.74    3.00
  -6   6   9   62.84    3.28
   7  -7  -9    5.93    1.87
   7  -7  -9    6.91    1.56
  -7   7   9    7.51    1.68
  -7   7   9    5.95    1.41
   6  -7  -9   10.05    2.07
   6  -7  -9    9.36    1.61
  -6   7   9    6.69    1.33
   0 -10  10    1.61    2.22
   2   9 -10   12.42    2.13
   2   9 -10   10.30    1.56
  -2  -9  10    8.99    2.32
  -2  -9  10   13.94    2.34
   1   9 -10   49.23    3.41
   1   9 -10   54.92    2.96
  -1  -9  10   53.07    3.93
  -1  -9  10   47.58    4.04
   0   9 -10   25.03    2.21
   0   9 -10   27.01    2.73
   0  -9  10   23.71    3.11
   0  -9  10   22.99    3.09
  -1   9 -10   44.38    2.75
  -1   9 -10   46.35    3.13
   1  -9  10   46.66    4.08
   1  -9  10   48.97    3.79
  -2   9 -10   12.62    1.97
  -2   9 -10   14.04    1.65
   2  -9  10   11.14    2.32
   2  -9  10    9.96    2.31
  -3   9 -10   28.99    2.53
  -3   9 -10   28.03    2.31
   3  -9  10   29.72    3.54
   3  -9  10   31.66    3.34
  -4   9 -10   17.87    1.88
  -4   9 -10   17.56    1.54
  -4   9 -10   18.30    1.84
  -4   9 -10   17.59    2.06
  -4   9 -10   16.76    1.55
   4  -9  10   16.30    2.53
   3   8 -10    3.63    1.56
   2   8 -10   46.88    3.28
   2   8 -10   48.56    2.66
  -2  -8  10   45.43    3.82
  -2  -8  10   51.47    3.72
   1   8 -10    1.86    1.02
   1   8 -10    0.48    1.33
  -1  -8  10    3.98    1.60
  -1  -8  10    2.07    1.77
   0   8 -10    1.61    1.31
   0   8 -10    2.35    1.04
   0  -8  10   -0.51    1.54
   0  -8  10    2.24    1.69
  -1   8 -10    2.78    1.45
  -1   8 -10    3.24    1.13
   1  -8  10    3.81    1.85
   1  -8  10    4.02    1.68
  -2   8 -10   46.27    2.68
  -2   8 -10   46.66    2.90
   2  -8  10   44.37    3.57
   2  -8  10   47.69    3.79
  -3   8 -10    3.94    1.20
  -3   8 -10    2.90    0.88
  -3   8 -10    3.90    1.37
  -3   8 -10    2.11    0.89
  -3   8 -10    1.96    1.16
  -3   8 -10    3.09    1.16
   3  -8  10    4.73    2.05
   3  -8  10    6.54    1.82
  -4   8 -10   10.09    1.43
  -4   8 -10   10.75    1.67
  -4   8 -10    7.83    1.40
  -4   8 -10    8.08    1.15
   4  -8  10    9.50    2.35
   4  -8  10    9.32    2.17
   4   7 -10    7.04    1.62
   3   7 -10    4.65    1.01
   3   7 -10    5.10    1.60
  -3  -7  10    4.15    1.51
  -3  -7  10    3.59    1.81
   2   7 -10   14.14    1.47
   2   7 -10   11.92    1.87
  -2  -7  10   15.93    2.17
  -2  -7  10   14.19    2.26
   1   7 -10   31.03    2.08
   1   7 -10   29.93    2.57
  -1  -7  10   32.59    3.03
  -1  -7  10   26.48    2.81
   0   7 -10   31.56    2.39
   0   7 -10   27.73    1.97
   0  -7  10   27.03    2.81
   0  -7  10   23.51    2.73
  -1   7 -10   32.28    2.46
  -1   7 -10   33.75    2.14
   1  -7  10   29.41    2.99
   1  -7  10   28.88    2.87
  -2   7 -10   12.96    1.68
  -2   7 -10   14.17    1.60
   2  -7  10   14.96    2.33
   2  -7  10   15.04    2.18
  -3   7 -10    5.21    1.17
  -3   7 -10    5.73    1.36
  -3   7 -10    4.96    1.09
  -3   7 -10    3.44    0.87
   3  -7  10    4.80    1.73
  -4   7 -10   17.02    1.72
  -4   7 -10   18.31    1.54
  -4   7 -10   18.73    1.83
  -4   7 -10   18.22    1.67
   4   6 -10    5.82    1.56
   3   6 -10   24.79    2.36
   3   6 -10   28.37    1.83
  -3  -6  10   24.26    2.86
  -3  -6  10   23.16    2.45
   2   6 -10    3.88    1.32
   2   6 -10    3.49    0.90
  -2  -6  10    1.64    1.33
  -2  -6  10    2.33    1.57
   1   6 -10    3.61    0.91
   1   6 -10    3.13    1.21
  -1  -6  10    9.02    1.73
   0   6 -10    0.71    1.06
   0   6 -10   -0.09    0.83
   0  -6  10    1.43    1.32
   0  -6  10    1.63    1.33
  -1   6 -10    5.65    1.37
  -1   6 -10    7.00    1.18
   1  -6  10    2.94    1.53
   1  -6  10    1.89    1.57
  -2   6 -10    3.73    0.96
  -2   6 -10    3.07    1.13
   2  -6  10    4.52    1.55
  -3   6 -10   21.19    1.51
  -3   6 -10   24.78    2.12
  -3   6 -10   19.63    1.73
  -3   6 -10   23.79    1.78
   3  -6  10   27.16    2.89
   4   5 -10   89.83    3.52
   4   5 -10   91.69    3.93
  -4  -5  10   89.96    4.82
  -4  -5  10   92.32    4.48
   3   5 -10   16.70    1.45
   3   5 -10   19.41    1.95
  -3  -5  10   18.24    2.14
  -3  -5  10   18.50    2.45
   2   5 -10   57.58    2.93
   2   5 -10   59.09    2.55
  -2  -5  10   53.32    3.55
  -2  -5  10   58.48    3.39
   1   5 -10   17.72    1.47
   1   5 -10   16.67    1.76
  -1  -5  10   22.89    2.30
  -1  -5  10   24.63    2.25
   0   5 -10  114.08    4.27
   0   5 -10  106.23    4.00
   0  -5  10  110.75    5.36
   0  -5  10  112.61    5.36
  -1   5 -10   18.82    1.52
  -1   5 -10   19.70    1.73
   1  -5  10   16.18    2.17
  -2   5 -10   51.34    2.67
  -2   5 -10   52.62    2.49
   2  -5  10   59.83    3.59
   3   4 -10   30.33    1.64
   3   4 -10   30.20    2.07
  -3  -4  10   27.32    2.27
  -3  -4  10   27.59    2.45
   2   4 -10  142.77    4.74
   2   4 -10  138.38    4.94
  -2  -4  10  141.43    6.00
  -2  -4  10  141.46    6.28
   1   4 -10   10.68    1.15
   1   4 -10    9.79    1.25
  -1  -4  10    8.78    1.53
  -1  -4  10    8.68    1.57
   0   4 -10    6.95    1.13
   0   4 -10    4.79    0.85
   0  -4  10    6.05    1.40
  -1   4 -10    9.03    1.22
  -1   4 -10    6.05    0.94
   1  -4  10   10.28    1.63
  -2   4 -10  127.94    4.21
  -2   4 -10  127.89    3.81
  -2   4 -10  119.88    4.29
   2  -4  10   96.59    5.60
   3   3 -10  112.48    3.92
   3   3 -10  119.95    4.19
  -3  -3  10  117.35    5.02
  -3  -3  10  115.90    5.29
   2   3 -10  148.39    4.71
   2   3 -10  145.44    4.85
  -2  -3  10  137.87    5.93
  -2  -3  10  138.51    6.24
   1   3 -10  115.01    4.15
   1   3 -10  118.07    4.03
  -1  -3  10  121.96    5.43
   0   3 -10    6.22    1.00
   0   3 -10    5.97    0.82
   0  -3  10    5.15    1.31
  -1   3 -10  115.53    3.72
  -1   3 -10  102.76    3.74
   1  -3  10   91.22    5.00
   2   2 -10   70.94    2.57
   2   2 -10   70.42    2.77
  -2  -2  10   68.02    3.55
   1   2 -10   41.08    1.98
   1   2 -10   40.29    1.79
  -1  -2  10   37.24    2.55
   0   2 -10    9.33    0.91
   2   1 -10   24.86    1.28
   1   1 -10  120.49    3.96
   1   0 -10   16.58    1.03
  -3   3  10   83.55    3.01
   6  -4 -10   80.27    3.91
   6  -4 -10   83.94    4.39
  -6   4  10   80.85    3.23
  -6   4  10   76.42    3.55
   5  -4 -10    2.84    1.01
  -5   4  10    2.56    0.86
  -4   4  10   12.30    1.30
   8  -5 -10   33.15    3.22
   8  -5 -10   30.56    2.80
  -8   5  10   31.30    2.66
  -8   5  10   28.61    2.41
   7  -5 -10    5.01    1.74
   7  -5 -10    5.35    1.50
  -7   5  10    4.25    1.55
  -7   5  10    4.83    1.22
   6  -5 -10   12.01    1.68
   6  -5 -10   11.75    1.87
  -6   5  10   13.79    1.46
  -6   5  10   16.47    1.79
  -5   5  10   19.25    1.74
   7  -6 -10   29.36    2.66
   7  -6 -10   31.13    3.01
  -7   6  10   30.53    2.38
  -7   6  10   31.21    2.66
   6  -6 -10    4.86    1.71
  -6   6  10    4.33    1.22
   2   9 -11   -1.94    1.50
   2   9 -11    1.19    1.22
  -2  -9  11    2.56    2.08
  -2  -9  11    0.08    1.67
   1   9 -11   12.14    1.63
   1   9 -11   10.32    2.07
  -1  -9  11   10.01    2.35
  -1  -9  11   11.15    2.46
   0   9 -11   29.78    2.44
   0   9 -11   31.09    2.99
   0  -9  11   31.66    3.55
   0  -9  11   32.52    3.69
  -1   9 -11   10.49    1.92
   1  -9  11   11.83    2.41
   1  -9  11   11.87    2.61
   2  -9  11    2.35    1.89
   3   8 -11   27.50    2.91
  -3  -8  11   24.68    3.23
  -3  -8  11   21.51    2.71
   2   8 -11   11.45    2.02
   2   8 -11   10.25    1.50
  -2  -8  11   12.37    2.28
  -2  -8  11   13.47    2.48
   1   8 -11    9.26    1.44
   1   8 -11    8.71    1.74
  -1  -8  11   11.30    2.20
  -1  -8  11   11.10    2.27
   0   8 -11   46.02    3.19
   0   8 -11   47.89    2.81
   0  -8  11   47.87    3.84
   0  -8  11   46.31    3.79
  -1   8 -11    8.05    1.38
  -1   8 -11   11.23    1.88
   1  -8  11   10.19    2.23
   1  -8  11   10.12    2.28
  -2   8 -11   10.54    1.84
  -2   8 -11   11.02    1.47
   2  -8  11   12.74    2.48
   2  -8  11   13.00    2.36
  -3   8 -11   22.81    2.22
  -3   8 -11   28.01    2.49
   3  -8  11   21.56    3.02
   3  -8  11   25.13    3.29
   4  -8  11   14.35    2.96
   4  -8  11   14.20    2.55
   4   7 -11    0.27    1.49
  -4  -7  11    0.99    1.85
   3   7 -11   32.61    2.16
   3   7 -11   31.80    2.74
  -3  -7  11   30.87    3.00
  -3  -7  11   27.69    3.46
   2   7 -11   82.45    4.27
   2   7 -11   92.33    3.82
  -2  -7  11   95.90    5.06
  -2  -7  11   91.27    5.32
   1   7 -11   20.86    1.85
   1   7 -11   21.61    2.17
  -1  -7  11   17.20    2.40
  -1  -7  11   20.44    2.76
   0   7 -11    0.68    1.28
   0   7 -11   -0.38    0.88
   0  -7  11   -0.17    1.53
   0  -7  11    0.27    1.50
  -1   7 -11   19.86    1.91
  -1   7 -11   20.96    2.15
   1  -7  11   21.55    2.79
   1  -7  11   23.71    2.84
  -2   7 -11   94.32    4.12
  -2   7 -11   93.20    3.81
   2  -7  11   85.33    5.24
   2  -7  11   87.82    5.14
  -3   7 -11   32.80    2.54
  -3   7 -11   27.47    2.11
   3  -7  11   34.14    3.32
   3   6 -11   31.00    2.03
   3   6 -11   32.36    2.64
  -3  -6  11   31.84    3.26
  -3  -6  11   37.67    2.98
   2   6 -11    4.44    0.98
   2   6 -11    3.78    1.31
  -2  -6  11    4.53    1.58
  -2  -6  11    2.82    1.61
   1   6 -11   67.52    3.00
   1   6 -11   72.19    3.41
  -1  -6  11   64.18    4.01
  -1  -6  11   69.40    4.18
   0   6 -11    6.77    1.11
   0   6 -11    5.27    1.34
   0  -6  11    7.92    1.79
   0  -6  11    6.60    1.83
  -1   6 -11   63.59    2.98
  -1   6 -11   66.59    3.23
   1  -6  11   70.32    4.22
   1  -6  11   64.79    4.34
  -2   6 -11    4.65    1.31
  -2   6 -11    3.96    1.09
   2  -6  11    5.63    1.83
  -3   6 -11   26.19    1.86
   3  -6  11   17.59    2.52
   3   5 -11   17.78    1.86
   3   5 -11   14.94    1.47
  -3  -5  11   15.26    2.05
  -3  -5  11   14.15    2.08
   2   5 -11  117.87    4.75
   2   5 -11  129.88    4.46
  -2  -5  11  121.70    6.03
  -2  -5  11  126.62    5.80
   1   5 -11   37.59    2.09
   1   5 -11   36.48    2.29
  -1  -5  11   30.49    2.85
  -1  -5  11   37.35    2.87
   0   5 -11   11.44    1.50
   0   5 -11    8.92    1.16
   0  -5  11    9.83    1.83
   0  -5  11   10.19    1.85
  -1   5 -11   38.42    2.39
  -1   5 -11   34.77    2.04
   1  -5  11   34.90    2.96
  -2   5 -11  117.02    4.33
  -2   5 -11  107.33    4.38
   2  -5  11  126.61    6.14
   3   4 -11   35.75    2.34
   3   4 -11   39.65    1.99
  -3  -4  11   40.92    2.82
  -3  -4  11   43.01    3.01
   2   4 -11    1.96    1.01
   2   4 -11    1.65    0.71
  -2  -4  11    2.25    1.34
  -2  -4  11    1.23    1.17
   1   4 -11   24.91    1.64
   1   4 -11   24.54    1.93
  -1  -4  11   31.25    2.65
  -1  -4  11   32.22    2.65
   0   4 -11   55.17    2.67
   0   4 -11   54.26    2.46
   0  -4  11   53.46    3.42
  -1   4 -11   29.77    1.79
  -1   4 -11   27.08    1.96
   1  -4  11   23.88    2.58
   2   3 -11    7.88    0.93
   2   3 -11    8.41    1.14
  -2  -3  11    9.22    1.50
  -2  -3  11   10.73    1.62
   1   3 -11   66.73    2.94
   1   3 -11   69.21    2.74
  -1  -3  11   70.48    3.88
   0   3 -11  113.96    4.05
   0   3 -11  116.39    4.20
   0  -3  11  116.89    5.67
  -1   3 -11   43.74    2.24
   2   2 -11    3.32    0.70
   2   2 -11    2.67    0.80
  -2  -2  11    2.61    1.23
   1   2 -11   46.71    2.04
   0   2 -11   69.30    2.70
   1   1 -11   33.14    1.61
  -5   5  11    4.27    1.14
   7  -6 -11    8.57    2.01
   3   8 -12   18.16    2.51
   3   8 -12   23.91    2.17
  -3  -8  12   23.96    3.21
  -3  -8  12   27.56    3.10
   2   8 -12   22.96    2.27
   2   8 -12   30.59    2.96
  -2  -8  12   26.78    3.65
  -2  -8  12   27.86    3.36
   1   8 -12   34.34    2.52
   1   8 -12   29.58    2.98
  -1  -8  12   34.89    3.68
  -1  -8  12   36.69    3.74
   0   8 -12   19.40    1.92
   0   8 -12   19.06    2.31
   0  -8  12   23.59    2.98
   0  -8  12   21.27    2.93
  -1   8 -12   35.38    2.51
  -1   8 -12   33.03    2.88
   1  -8  12   34.92    3.76
   1  -8  12   31.26    3.61
  -2   8 -12   26.47    2.72
   2  -8  12   32.34    3.64
   3   7 -12   21.22    2.38
   3   7 -12   20.35    1.94
  -3  -7  12   22.24    2.72
  -3  -7  12   23.35    3.22
   2   7 -12    3.91    1.66
   2   7 -12    3.59    1.21
  -2  -7  12    3.87    1.81
  -2  -7  12    6.60    2.15
   1   7 -12   24.22    2.49
   1   7 -12   28.03    2.22
  -1  -7  12   30.47    3.19
  -1  -7  12   26.21    3.24
   0   7 -12    6.18    1.55
   0   7 -12    1.90    1.04
   0  -7  12    5.12    1.95
   0  -7  12    3.96    1.82
  -1   7 -12   23.64    2.46
  -1   7 -12   24.35    2.13
   1  -7  12   25.47    3.17
   1  -7  12   25.26    3.03
  -2   7 -12    6.98    1.60
  -2   7 -12    5.83    1.21
   2  -7  12    4.34    1.99
   2  -7  12    4.00    2.14
  -3   7 -12   14.73    1.63
   3  -7  12    8.47    2.30
   3   6 -12    9.41    1.26
   3   6 -12    8.45    1.71
  -3  -6  12   10.75    1.88
  -3  -6  12    7.25    2.11
   2   6 -12    1.33    0.93
   2   6 -12    1.79    1.27
  -2  -6  12    1.83    1.56
  -2  -6  12    0.86    1.72
   1   6 -12    6.81    1.16
   1   6 -12    5.89    1.52
  -1  -6  12    6.71    1.82
  -1  -6  12    8.03    2.00
   0   6 -12   62.82    3.35
   0   6 -12   66.00    3.13
   0  -6  12   70.02    4.38
   0  -6  12   67.17    4.32
  -1   6 -12    6.07    1.40
  -1   6 -12    5.19    1.13
   1  -6  12    8.01    2.23
   1  -6  12    6.53    1.90
  -2   6 -12    1.44    1.25
  -2   6 -12   -0.19    0.92
   2  -6  12    1.96    1.92
   2   5 -12   13.98    1.56
   2   5 -12   12.22    1.71
  -2  -5  12   16.05    2.08
  -2  -5  12   12.39    2.16
   1   5 -12   23.76    2.14
   1   5 -12   24.79    1.82
  -1  -5  12   23.46    2.74
  -1  -5  12   27.37    2.92
   0   5 -12    1.23    1.11
   0   5 -12    0.10    0.86
   0  -5  12    1.14    1.57
   0  -5  12    0.28    1.44
  -1   5 -12   26.80    2.17
  -1   5 -12   26.49    1.88
   1  -5  12   25.88    3.07
   2   4 -12   13.93    1.37
   2   4 -12   14.27    1.58
  -2  -4  12   17.45    2.42
  -2  -4  12   15.39    2.02
   1   4 -12  107.23    4.25
   1   4 -12  111.18    3.99
  -1  -4  12  108.89    5.51
  -1  -4  12  100.17    5.34
   0   4 -12   42.51    2.42
   0   4 -12   38.13    2.17
   0  -4  12   39.98    3.31
  -1   4 -12   93.96    3.68
   2   3 -12  103.68    4.11
   2   3 -12  109.20    3.91
  -2  -3  12  109.42    5.10
  -2  -3  12  107.42    5.38
   1   3 -12   19.41    1.68
   1   3 -12   20.62    1.53
  -1  -3  12   22.12    2.52
   0   3 -12    9.88    1.10
   1   2 -12   73.59    2.89
   1   1 -12   22.83    1.44
   3   7 -13    0.83    1.61
   3   7 -13    2.20    1.12
  -3  -7  13    2.28    2.01
  -3  -7  13    1.07    1.67
   2   7 -13   -0.10    1.06
   2   7 -13    2.66    1.50
  -2  -7  13   -1.86    1.84
  -2  -7  13    1.01    1.69
   1   7 -13   15.39    2.13
   1   7 -13   17.73    1.98
  -1  -7  13   19.69    2.82
  -1  -7  13   16.02    2.69
   0   7 -13   38.54    2.92
   0   7 -13   38.07    2.52
   0  -7  13   34.72    3.77
   0  -7  13   38.79    3.97
  -1   7 -13   17.45    2.12
  -1   7 -13   16.50    1.79
   1  -7  13   11.35    2.50
   1  -7  13   18.32    2.78
  -2   7 -13    0.50    1.36
   2  -7  13    1.84    2.07
   2   6 -13   53.70    3.36
   2   6 -13   53.73    2.83
  -2  -6  13   53.02    3.92
  -2  -6  13   57.02    4.19
   1   6 -13   10.40    1.68
   1   6 -13    8.22    1.34
  -1  -6  13   11.74    2.31
  -1  -6  13    9.65    2.20
   0   6 -13    2.25    1.26
   0   6 -13    0.51    0.99
   0  -6  13    2.47    1.81
   0  -6  13    1.29    1.82
  -1   6 -13    8.93    1.60
  -1   6 -13    9.10    1.36
   1  -6  13    9.12    2.23
   1  -6  13    8.74    2.47
   2   5 -13    0.42    1.12
   2   5 -13    2.26    0.93
  -2  -5  13    5.68    1.74
  -2  -5  13    1.95    1.72
   1   5 -13   29.34    2.41
   1   5 -13   32.25    2.08
  -1  -5  13   33.09    3.35
  -1  -5  13   31.10    3.15
   0   5 -13    7.27    1.24
   0   5 -13    8.02    1.49
   0  -5  13    8.11    2.08
   0  -5  13    5.53    1.96
  -1   5 -13   29.09    2.10
   1   4 -13    6.47    1.30
   1   4 -13    5.51    1.02
  -1  -4  13    5.73    1.82
  -1  -4  13    5.29    1.87
   0   4 -13  101.83    3.91
   1   3 -13    8.55    1.10
   1   2 -13   17.70    1.63
   2   6 -14   14.37    1.64
   2   6 -14   13.49    2.11
  -2  -6  14   15.21    2.77
  -2  -6  14   13.61    2.45
   1   6 -14    3.72    1.21
   1   6 -14    4.12    1.58
  -1  -6  14    1.99    2.12
  -1  -6  14    3.58    1.82
   0   6 -14    1.50    1.09
   0   6 -14    2.32    1.49
   0  -6  14    5.39    2.24
   0  -6  14    1.74    2.05
  -1   6 -14    2.56    1.33
   1  -6  14    2.41    2.05
   1   5 -14    7.84    1.31
   1   5 -14    7.52    1.62
  -1  -5  14    7.43    2.36
  -1  -5  14    8.43    2.16
   0   5 -14   55.20    2.86
   0  -5  14   43.33    4.15
   1   4 -14    7.42    1.22
  -1  -4  14    8.52    2.03
   1   5 -15    3.99    1.21
  -1  -5  15    3.75    1.98
   0   0   0    0.00    0.00
;
_shelx_hkl_checksum               40021
_olex2_submission_special_instructions 'No special instructions were received'
