# Supplementary material for: Pressure induced enhancement of the magnetic ordering temperature in rhenium(IV) monomers
Source: Nat Commun. 2016 Dec 21;7:13870. doi: 10.1038/ncomms13870 (PMC5187583; doi:10.1038/ncomms13870)
Supplement: Supplementary Data 2 — Crystallographic files for compound 2 at various pressures and temperatures. [file ncomms13870-s3.zip › Compound 2/ReBr4(bpym)@1.59GPa.cif]

data_chw011
_audit_creation_date              2014-11-03
_audit_creation_method
;
Olex2 1.2
(compiled 2014.09.19 svn.r3010 for OlexSys, GUI svn.r4874)
;
_publ_contact_author_address      ?
_publ_contact_author_email        ?
_publ_contact_author_name         ''
_publ_contact_author_phone        ?
_publ_section_references
;
Dolomanov, O.V., Bourhis, L.J., Gildea, R.J, Howard, J.A.K. & Puschmann, H.
 (2009), J. Appl. Cryst. 42, 339-341.

Sheldrick, G.M. (2008). Acta Cryst. A64, 112-122.
;
_chemical_name_common             ?
_chemical_name_systematic
;
 ? 
;
_chemical_formula_moiety          'C8 H6 Br4 N4 Re'
_chemical_formula_sum             'C8 H6 Br4 N4 Re'
_chemical_formula_weight          664.01
_chemical_absolute_configuration  ad
_chemical_melting_point           ?
loop_
  _atom_type_symbol
  _atom_type_description
  _atom_type_scat_dispersion_real
  _atom_type_scat_dispersion_imag
  _atom_type_scat_source
 'C' 'C' 0.0033 0.0016 'International Tables Vol C Tables 4.2.6.8 and 6.1.1.4'
 'H' 'H' 0.0000 0.0000 'International Tables Vol C Tables 4.2.6.8 and 6.1.1.4'
 'Br' 'Br' -0.2901 2.4595
 'International Tables Vol C Tables 4.2.6.8 and 6.1.1.4'
 'N' 'N' 0.0061 0.0033 'International Tables Vol C Tables 4.2.6.8 and 6.1.1.4'
 'Re' 'Re' -1.0185 7.2310
 'International Tables Vol C Tables 4.2.6.8 and 6.1.1.4'

_space_group_crystal_system       'orthorhombic'
_space_group_IT_number            19
_space_group_name_H-M_alt         'P 21 21 21'
_space_group_name_Hall            'P 2ac 2ab'
loop_
  _space_group_symop_id
  _space_group_symop_operation_xyz
 1 'x, y, z'
 2 '-x+1/2, -y, z+1/2'
 3 '-x, y+1/2, -z+1/2'
 4 'x+1/2, -y+1/2, -z'

_cell_length_a                    9.1029(10)
_cell_length_b                    10.5419(9)
_cell_length_c                    12.9562(8)
_cell_angle_alpha                 90.00
_cell_angle_beta                  90.00
_cell_angle_gamma                 90.00
_cell_volume                      1243.30(19)
_cell_formula_units_Z             4
_cell_measurement_reflns_used     2406
_cell_measurement_temperature     293.0
_cell_measurement_theta_max       24.68
_cell_measurement_theta_min       2.49
_exptl_absorpt_coefficient_mu     22.609
_exptl_absorpt_correction_T_max   1.0000
_exptl_absorpt_correction_T_min   0.5463
_exptl_absorpt_correction_type    multi-scan
_exptl_absorpt_process_details
;
SADABS-2008/1 (Bruker,2008) was used for absorption correction.
wR2(int) was 0.1408 before and 0.1080 after correction.
The Ratio of minimum to maximum transmission is 0.5463.
The \l/2 correction factor is 0.0015.
;
_exptl_crystal_colour             'clear brown'
_exptl_crystal_colour_lustre      clear
_exptl_crystal_colour_primary     brown
_exptl_crystal_density_diffrn     3.547
_exptl_crystal_density_meas       .
_exptl_crystal_density_method     'not measured'
_exptl_crystal_description        block
_exptl_crystal_F_000              1188
_exptl_crystal_size_max           0.08
_exptl_crystal_size_mid           0.05
_exptl_crystal_size_min           0.01
_exptl_special_details
;
Data was collected in a Merril Bassett DAC.
Opening angle 40 degrees 
Diamond Anvil Culet of 0.6mm
Tungsten gasket indented and drilled with 0.2 mm sample hole

PLAT029_ALERT_3_A _diffrn_measured_fraction_theta_full Low....... 0.528 Note
COMMENT... Low completeness due to limited access to reciprocal space due to
masking by high pressure cell
  
PLAT201_ALERT_2_A Isotropic non-H Atoms in Main Residue(s)...... 12 Report
COMMENT...Carbon and Nitrogen atoms were refined isotropically to keep their
treament consistent across refinements. All other non-hydrogen atoms were refined 
anisotropically

PLAT342_ALERT_3_C Low Bond Precision on C-C Bonds ............... 0.0194 Ang.
NO Comment
;
_diffrn_reflns_av_R_equivalents   0.0654
_diffrn_reflns_av_unetI/netI      0.0591
_diffrn_reflns_limit_h_max        8
_diffrn_reflns_limit_h_min        -8
_diffrn_reflns_limit_k_max        10
_diffrn_reflns_limit_k_min        -11
_diffrn_reflns_limit_l_max        14
_diffrn_reflns_limit_l_min        -14
_diffrn_reflns_number             5207
_diffrn_reflns_theta_full         25.59
_diffrn_reflns_theta_max          25.59
_diffrn_reflns_theta_min          2.49
_diffrn_ambient_temperature       293.0
_diffrn_detector                  'Bruker APEX2 area detector'
_diffrn_detector_area_resol_mean  7.9
_diffrn_detector_type             'CCD area detector'
_diffrn_measured_fraction_theta_full 0.528
_diffrn_measured_fraction_theta_max 0.528
_diffrn_measurement_device        'four-circle diffractometer'
_diffrn_measurement_device_type   'Bruker SMART APEX2 area detector'
_diffrn_measurement_method        '\w and \f scans'
_diffrn_radiation_monochromator   graphite
_diffrn_radiation_probe           x-ray
_diffrn_radiation_type            MoK\a
_diffrn_radiation_wavelength      0.71073
_diffrn_source                    'sealed X-ray tube'
_diffrn_source_type               'sealed X-ray tube'
_diffrn_special_details           '@ 1.59 GPa'
_diffrn_standards_decay_%         ?
_diffrn_standards_interval_count  ?
_diffrn_standards_interval_time   ?
_diffrn_standards_number          0
_reflns_number_gt                 1170
_reflns_number_total              1273
_reflns_threshold_expression      >2sigma(I)
_computing_cell_refinement        ?
_computing_data_collection        ?
_computing_data_reduction         ?
_computing_molecular_graphics     'Olex2 (Dolomanov et al., 2009)'
_computing_publication_material   'Olex2 (Dolomanov et al., 2009)'
_computing_structure_refinement   'XL (Sheldrick, 2008)'
_computing_structure_solution     'ShelXS (Sheldrick, 2008)'
_refine_diff_density_max          2.690
_refine_diff_density_min          -1.736
_refine_diff_density_rms          0.366
_refine_ls_abs_structure_details  'Flack H D (1983), Acta Cryst. A39, 876-881'
_refine_ls_abs_structure_Flack    0.04(6)
_refine_ls_extinction_coef        ?
_refine_ls_extinction_method      none
_refine_ls_goodness_of_fit_ref    1.109
_refine_ls_hydrogen_treatment     constr
_refine_ls_matrix_type            full
_refine_ls_number_parameters      70
_refine_ls_number_reflns          1273
_refine_ls_number_restraints      0
_refine_ls_R_factor_all           0.0589
_refine_ls_R_factor_gt            0.0525
_refine_ls_restrained_S_all       1.109
_refine_ls_shift/su_max           0.000
_refine_ls_shift/su_mean          0.000
_refine_ls_structure_factor_coef  Fsqd
_refine_ls_weighting_details
'calc w=1/[\s^2^(Fo^2^)+(0.0831P)^2^+12.7638P] where P=(Fo^2^+2Fc^2^)/3'
_refine_ls_weighting_scheme       calc
_refine_ls_wR_factor_gt           0.1326
_refine_ls_wR_factor_ref          0.1405
_refine_special_details
;
PLAT029_ALERT_3_A _diffrn_measured_fraction_theta_full Low ..   0.528 Note  
Response .. Low completenesss due to shielding of reciprocal space by the high pressure cell
PLAT201_ALERT_2_A Isotropic non-H Atoms in Main Residue(s) .......         12 Why ?
Response ... 12 atoms refined isotropically and they would not refine anisotropically, most likely due to the low data completeness. 
PLAT342_ALERT_3_C Low Bond Precision on  C-C Bonds ...............     0.0194 Ang.
;
_olex2_refinement_description
;
1. Fixed Uiso
 At 1.2 times of:
  All C(H) groups
2.a Aromatic/amide H refined with riding coordinates:
 C7(H7), C8(H8), C1(H1), C4(H4), C5(H5), C6(H6)
2.b Fitted hexagon refined as free rotating group:
 N1(C3,N3,C7,C8,C1), C2(N2,C4,C5,C6,N4)
;
_atom_sites_solution_hydrogens    geom
_atom_sites_solution_primary      direct
_atom_sites_solution_secondary    difmap
loop_
  _atom_site_label
  _atom_site_type_symbol
  _atom_site_fract_x
  _atom_site_fract_y
  _atom_site_fract_z
  _atom_site_U_iso_or_equiv
  _atom_site_adp_type
  _atom_site_occupancy
  _atom_site_calc_flag
  _atom_site_disorder_assembly
  _atom_site_disorder_group
  _atom_site_refinement_flags_posn
 Re1 Re 0.11273(12) 0.40921(9) 0.37955(7) 0.0257(3) Uani 1 d . . .
 Br1 Br 0.1251(4) 0.1785(2) 0.3638(2) 0.0412(7) Uani 1 d . . .
 Br2 Br 0.3669(4) 0.4303(3) 0.4333(2) 0.0389(7) Uani 1 d . . .
 Br3 Br -0.1579(3) 0.4160(3) 0.3605(2) 0.0369(7) Uani 1 d . . .
 Br4 Br 0.1611(4) 0.4415(3) 0.1967(2) 0.0423(9) Uani 1 d . . .
 N1 N 0.0703(19) 0.4104(14) 0.5401(9) 0.032(5) Uiso 1 d . . .
 C3 C 0.018(2) 0.5275(11) 0.5732(11) 0.031(6) Uiso 1 d . . G
 N3 N -0.0349(19) 0.5415(11) 0.6731(11) 0.032(5) Uiso 1 d . . G
 C7 C -0.037(2) 0.4383(14) 0.7398(9) 0.035(6) Uiso 1 d . . G
 H7 H -0.0723 0.4476 0.8066 0.042 Uiso 1 calc . . R
 C8 C 0.015(2) 0.3211(12) 0.7067(10) 0.030(6) Uiso 1 d . . G
 H8 H 0.0143 0.2521 0.7514 0.036 Uiso 1 calc . . R
 C1 C 0.0687(18) 0.3072(10) 0.6068(11) 0.021(5) Uiso 1 d . . G
 H1 H 0.1034 0.2288 0.5847 0.025 Uiso 1 calc . . R
 C2 C 0.052(2) 0.6309(11) 0.5157(10) 0.029(6) Uiso 1 d . . .
 N2 N 0.0997(19) 0.6072(10) 0.4158(10) 0.022(4) Uiso 1 d . . G
 C4 C 0.155(2) 0.7055(14) 0.3560(9) 0.039(7) Uiso 1 d . . G
 H4 H 0.1876 0.6896 0.2891 0.047 Uiso 1 calc . . R
 C5 C 0.163(2) 0.8276(12) 0.3961(11) 0.049(8) Uiso 1 d . . G
 H5 H 0.2002 0.8934 0.3561 0.059 Uiso 1 calc . . R
 C6 C 0.115(2) 0.8513(10) 0.4961(12) 0.031(6) Uiso 1 d . . G
 H6 H 0.1199 0.9330 0.5230 0.038 Uiso 1 calc . . R
 N4 N 0.059(2) 0.7530(13) 0.5559(9) 0.033(6) Uiso 1 d . . G

loop_
  _atom_site_aniso_label
  _atom_site_aniso_U_11
  _atom_site_aniso_U_22
  _atom_site_aniso_U_33
  _atom_site_aniso_U_23
  _atom_site_aniso_U_13
  _atom_site_aniso_U_12
 Re1 0.0311(8) 0.0304(7) 0.0156(5) -0.0049(4) 0.0012(4) 0.0017(3)
 Br1 0.050(2) 0.0345(18) 0.0390(17) -0.0081(11) 0.0110(17) -0.0002(10)
 Br2 0.037(2) 0.053(2) 0.0277(15) -0.0057(11) -0.0034(14) 0.0026(11)
 Br3 0.032(2) 0.053(2) 0.0259(15) -0.0036(13) 0.0009(12) -0.0002(10)
 Br4 0.047(3) 0.060(2) 0.0201(15) -0.0011(11) 0.0062(14) -0.0020(11)

_geom_special_details
;
 All esds (except the esd in the dihedral angle between two l.s. planes) 
 are estimated using the full covariance matrix.  The cell esds are taken 
 into account individually in the estimation of esds in distances, angles 
 and torsion angles; correlations between esds in cell parameters are only 
 used when they are defined by crystal symmetry.  An approximate (isotropic) 
 treatment of cell esds is used for estimating esds involving l.s. planes. 
;
loop_
  _geom_bond_atom_site_label_1
  _geom_bond_atom_site_label_2
  _geom_bond_distance
  _geom_bond_site_symmetry_2
  _geom_bond_publ_flag
 Re1 Br1 2.443(3) . ?
 Re1 Br2 2.427(4) . ?
 Re1 Br3 2.476(3) . ?
 Re1 Br4 2.433(3) . ?
 Re1 N1 2.116(11) . ?
 Re1 N2 2.142(10) . ?
 N1 C3 1.3900 . ?
 N1 C1 1.3900 . ?
 C3 N3 1.3900 . ?
 C3 C2 1.354(15) . ?
 N3 C7 1.3900 . ?
 C7 H7 0.9300 . ?
 C7 C8 1.3900 . ?
 C8 H8 0.9300 . ?
 C8 C1 1.3900 . ?
 C1 H1 0.9300 . ?
 C2 N2 1.3900 . ?
 C2 N4 1.3900 . ?
 N2 C4 1.3900 . ?
 C4 H4 0.9300 . ?
 C4 C5 1.3900 . ?
 C5 H5 0.9300 . ?
 C5 C6 1.3900 . ?
 C6 H6 0.9300 . ?
 C6 N4 1.3900 . ?

loop_
  _geom_angle_atom_site_label_1
  _geom_angle_atom_site_label_2
  _geom_angle_atom_site_label_3
  _geom_angle
  _geom_angle_site_symmetry_1
  _geom_angle_site_symmetry_3
  _geom_angle_publ_flag
 Br1 Re1 Br3 93.82(11) . . ?
 Br2 Re1 Br1 94.07(11) . . ?
 Br2 Re1 Br3 167.00(9) . . ?
 Br2 Re1 Br4 95.39(11) . . ?
 Br4 Re1 Br1 92.86(10) . . ?
 Br4 Re1 Br3 94.52(11) . . ?
 N1 Re1 Br1 95.5(4) . . ?
 N1 Re1 Br2 83.8(5) . . ?
 N1 Re1 Br3 85.2(5) . . ?
 N1 Re1 Br4 171.6(4) . . ?
 N1 Re1 N2 76.6(5) . . ?
 N2 Re1 Br1 172.1(4) . . ?
 N2 Re1 Br2 84.3(5) . . ?
 N2 Re1 Br3 86.5(5) . . ?
 N2 Re1 Br4 95.0(4) . . ?
 C3 N1 Re1 111.8(8) . . ?
 C3 N1 C1 120.0 . . ?
 C1 N1 Re1 127.5(8) . . ?
 N1 C3 N3 120.0 . . ?
 C2 C3 N1 118.0(12) . . ?
 C2 C3 N3 120.3(12) . . ?
 C7 N3 C3 120.0 . . ?
 N3 C7 H7 120.0 . . ?
 N3 C7 C8 120.0 . . ?
 C8 C7 H7 120.0 . . ?
 C7 C8 H8 120.0 . . ?
 C1 C8 C7 120.0 . . ?
 C1 C8 H8 120.0 . . ?
 N1 C1 H1 120.0 . . ?
 C8 C1 N1 120.0 . . ?
 C8 C1 H1 120.0 . . ?
 C3 C2 N2 116.0(11) . . ?
 C3 C2 N4 123.4(11) . . ?
 N2 C2 N4 120.0 . . ?
 C2 N2 Re1 113.4(7) . . ?
 C4 N2 Re1 125.8(8) . . ?
 C4 N2 C2 120.0 . . ?
 N2 C4 H4 120.0 . . ?
 N2 C4 C5 120.0 . . ?
 C5 C4 H4 120.0 . . ?
 C4 C5 H5 120.0 . . ?
 C6 C5 C4 120.0 . . ?
 C6 C5 H5 120.0 . . ?
 C5 C6 H6 120.0 . . ?
 N4 C6 C5 120.0 . . ?
 N4 C6 H6 120.0 . . ?
 C6 N4 C2 120.0 . . ?

loop_
  _geom_torsion_atom_site_label_1
  _geom_torsion_atom_site_label_2
  _geom_torsion_atom_site_label_3
  _geom_torsion_atom_site_label_4
  _geom_torsion
  _geom_torsion_site_symmetry_1
  _geom_torsion_site_symmetry_2
  _geom_torsion_site_symmetry_3
  _geom_torsion_site_symmetry_4
  _geom_torsion_publ_flag
 Re1 N1 C3 N3 170.9(12) . . . . ?
 Re1 N1 C3 C2 -23.7(14) . . . . ?
 Re1 N1 C1 C8 -169.4(13) . . . . ?
 Re1 N2 C4 C5 -168.6(13) . . . . ?
 Br1 Re1 N1 C3 -164.4(7) . . . . ?
 Br1 Re1 N1 C1 5.7(11) . . . . ?
 Br1 Re1 N2 C2 -15(4) . . . . ?
 Br1 Re1 N2 C4 154(3) . . . . ?
 Br2 Re1 N1 C3 102.1(7) . . . . ?
 Br2 Re1 N1 C1 -87.8(10) . . . . ?
 Br2 Re1 N2 C2 -93.5(8) . . . . ?
 Br2 Re1 N2 C4 75.8(10) . . . . ?
 Br3 Re1 N1 C3 -71.0(7) . . . . ?
 Br3 Re1 N1 C1 99.1(10) . . . . ?
 Br3 Re1 N2 C2 77.3(8) . . . . ?
 Br3 Re1 N2 C4 -113.4(10) . . . . ?
 Br4 Re1 N1 C3 17(4) . . . . ?
 Br4 Re1 N1 C1 -172(3) . . . . ?
 Br4 Re1 N2 C2 171.5(8) . . . . ?
 Br4 Re1 N2 C4 -19.2(10) . . . . ?
 N1 Re1 N2 C2 -8.6(9) . . . . ?
 N1 Re1 N2 C4 160.7(12) . . . . ?
 N1 C3 N3 C7 0.0 . . . . ?
 N1 C3 C2 N2 16.7(17) . . . . ?
 N1 C3 C2 N4 -154.1(10) . . . . ?
 C3 N1 C1 C8 0.0 . . . . ?
 C3 N3 C7 C8 0.0 . . . . ?
 C3 C2 N2 Re1 -1.1(15) . . . . ?
 C3 C2 N2 C4 -171.1(18) . . . . ?
 C3 C2 N4 C6 170.4(19) . . . . ?
 N3 C3 C2 N2 -178.0(10) . . . . ?
 N3 C3 C2 N4 11(2) . . . . ?
 N3 C7 C8 C1 0.0 . . . . ?
 C7 C8 C1 N1 0.0 . . . . ?
 C1 N1 C3 N3 0.0 . . . . ?
 C1 N1 C3 C2 165.4(17) . . . . ?
 C2 C3 N3 C7 -165.0(18) . . . . ?
 C2 N2 C4 C5 0.0 . . . . ?
 N2 Re1 N1 C3 16.5(8) . . . . ?
 N2 Re1 N1 C1 -173.4(12) . . . . ?
 N2 C2 N4 C6 0.0 . . . . ?
 N2 C4 C5 C6 0.0 . . . . ?
 C4 C5 C6 N4 0.0 . . . . ?
 C5 C6 N4 C2 0.0 . . . . ?
 N4 C2 N2 Re1 170.0(11) . . . . ?
 N4 C2 N2 C4 0.0 . . . . ?

_olex2_submission_special_instructions 'No special instructions were received'
