# Supplementary material for: Pressure induced enhancement of the magnetic ordering temperature in rhenium(IV) monomers
Source: Nat Commun. 2016 Dec 21;7:13870. doi: 10.1038/ncomms13870 (PMC5187583; doi:10.1038/ncomms13870)
Supplement: Supplementary Data 2 — Crystallographic files for compound 2 at various pressures and temperatures. [file ncomms13870-s3.zip › Compound 2/ReBr4(bpym)@1.93GPa.cif]

data_chw008
_audit_creation_date              2014-11-03
_audit_creation_method
;
Olex2 1.2
(compiled 2014.09.19 svn.r3010 for OlexSys, GUI svn.r4874)
;
_shelxl_version_number            2014/6
_publ_contact_author_address      ?
_publ_contact_author_email        ?
_publ_contact_author_name         ''
_publ_contact_author_phone        ?
_publ_section_references
;
Dolomanov, O.V., Bourhis, L.J., Gildea, R.J, Howard, J.A.K. & Puschmann, H.
 (2009), J. Appl. Cryst. 42, 339-341.

Sheldrick, G.M. (2008). Acta Cryst. A64, 112-122.
;
_chemical_name_common             ?
_chemical_name_systematic         ?
_chemical_formula_moiety          'C8 H6 Br4 N4 Re'
_chemical_formula_sum             'C8 H6 Br4 N4 Re'
_chemical_formula_weight          664.01
_chemical_absolute_configuration  ?
_chemical_melting_point           ?
loop_
  _atom_type_symbol
  _atom_type_description
  _atom_type_scat_dispersion_real
  _atom_type_scat_dispersion_imag
  _atom_type_scat_source
 'C' 'C' 0.0033 0.0016 'International Tables Vol C Tables 4.2.6.8 and 6.1.1.4'
 'H' 'H' 0.0000 0.0000 'International Tables Vol C Tables 4.2.6.8 and 6.1.1.4'
 'Br' 'Br' -0.2901 2.4595
 'International Tables Vol C Tables 4.2.6.8 and 6.1.1.4'
 'N' 'N' 0.0061 0.0033 'International Tables Vol C Tables 4.2.6.8 and 6.1.1.4'
 'Re' 'Re' -1.0185 7.2310
 'International Tables Vol C Tables 4.2.6.8 and 6.1.1.4'

_shelx_space_group_comment
;
The symmetry employed for this shelxl refinement is uniquely defined
by the following loop, which should always be used as a source of
symmetry information in preference to the above space-group names.
They are only intended as comments.
;
_space_group_crystal_system       'orthorhombic'
_space_group_IT_number            19
_space_group_name_H-M_alt         'P 21 21 21'
_space_group_name_Hall            'P 2ac 2ab'
loop_
  _space_group_symop_operation_xyz
 'x, y, z'
 '-x+1/2, -y, z+1/2'
 '-x, y+1/2, -z+1/2'
 'x+1/2, -y+1/2, -z'

_cell_length_a                    9.0638(3)
_cell_length_b                    10.4978(3)
_cell_length_c                    12.9039(4)
_cell_angle_alpha                 90
_cell_angle_beta                  90
_cell_angle_gamma                 90
_cell_volume                      1227.81(7)
_cell_formula_units_Z             4
_cell_measurement_reflns_used     4774
_cell_measurement_temperature     293
_cell_measurement_theta_max       26.77
_cell_measurement_theta_min       2.50
_shelx_estimated_absorpt_T_max    ?
_shelx_estimated_absorpt_T_min    ?
_exptl_absorpt_coefficient_mu     22.894
_exptl_absorpt_correction_T_max   1.0000
_exptl_absorpt_correction_T_min   0.6753
_exptl_absorpt_correction_type    multi-scan
_exptl_absorpt_process_details
;
SADABS-2008/1 (Bruker,2008) was used for absorption correction.
wR2(int) was 0.0853 before and 0.0501 after correction.
The Ratio of minimum to maximum transmission is 0.6753.
The \l/2 correction factor is 0.0015.
;
_exptl_absorpt_special_details    ?
_exptl_crystal_colour             'clear brown'
_exptl_crystal_colour_lustre      clear
_exptl_crystal_colour_primary     brown
_exptl_crystal_density_diffrn     3.592
_exptl_crystal_density_meas       .
_exptl_crystal_density_method     ?
_exptl_crystal_description        block
_exptl_crystal_F_000              1188
_exptl_crystal_size_max           0.08
_exptl_crystal_size_mid           0.05
_exptl_crystal_size_min           0.01
_exptl_special_details
;
Data was collected in a Merril Bassett DAC.
Opening angle 40 degrees 
Diamond Anvil Culet of 0.6mm
Tungsten gasket indented and drilled with 0.2 mm sample hole

PLAT029_ALERT_3_A _diffrn_measured_fraction_theta_full Low....... 0.667 Note
COMMENT... Low completeness due to limited access to reciprocal space due to
masking by high pressure cell
  
PLAT201_ALERT_2_A Isotropic non-H Atoms in Main Residue(s)...... 12 Report
COMMENT...Carbon and Nitrogen atoms were refined isotropically to keep their
treament consistent across refinements. All other non-hydrogen atoms were refined 
anisotropically

PLAT342_ALERT_3_B Low Bond Precision on C-C Bonds ............... 0.0260 Ang.
COMMENT...No Comment
;
_exptl_transmission_factor_max    ?
_exptl_transmission_factor_min    ?
_diffrn_reflns_av_R_equivalents   0.0276
_diffrn_reflns_av_unetI/netI      0.0324
_diffrn_reflns_Laue_measured_fraction_full 0.668
_diffrn_reflns_Laue_measured_fraction_max 0.626
_diffrn_reflns_limit_h_max        9
_diffrn_reflns_limit_h_min        -9
_diffrn_reflns_limit_k_max        12
_diffrn_reflns_limit_k_min        -12
_diffrn_reflns_limit_l_max        14
_diffrn_reflns_limit_l_min        -14
_diffrn_reflns_number             7145
_diffrn_reflns_point_group_measured_fraction_full 0.668
_diffrn_reflns_point_group_measured_fraction_max 0.622
_diffrn_reflns_theta_full         26.000
_diffrn_reflns_theta_max          26.870
_diffrn_reflns_theta_min          2.501
_diffrn_ambient_temperature       293.0
_diffrn_detector                  'Bruker APEX2 area detector'
_diffrn_detector_area_resol_mean  7.9
_diffrn_detector_type             'CCD area detector'
_diffrn_measured_fraction_theta_full 0.668
_diffrn_measured_fraction_theta_max 0.626
_diffrn_measurement_device        'four-circle diffractometer'
_diffrn_measurement_device_type   'Bruker SMART APEX2 area detector'
_diffrn_measurement_method        '\w and \f scans'
_diffrn_radiation_monochromator   graphite
_diffrn_radiation_probe           x-ray
_diffrn_radiation_type            MoK\a
_diffrn_radiation_wavelength      0.71073
_diffrn_source                    'sealed X-ray tube'
_diffrn_source_type               'sealed X-ray tube'
_diffrn_standards_number          0
_reflns_Friedel_coverage          0.714
_reflns_Friedel_fraction_full     0.669
_reflns_Friedel_fraction_max      0.616
_reflns_number_gt                 1586
_reflns_number_total              1647
_reflns_special_details
;
 Reflections were merged by SHELXL according to the crystal
 class for the calculation of statistics and refinement.
 
 _reflns_Friedel_fraction is defined as the number of unique
 Friedel pairs measured divided by the number that would be
 possible theoretically, ignoring centric projections and
 systematic absences.
;
_reflns_threshold_expression      'I > 2\s(I)'
_computing_cell_refinement        ?
_computing_data_collection        ?
_computing_data_reduction         ?
_computing_molecular_graphics     'Olex2 (Dolomanov et al., 2009)'
_computing_publication_material   'Olex2 (Dolomanov et al., 2009)'
_computing_structure_refinement   'ShelXL (Sheldrick, 2008)'
_computing_structure_solution     'ShelXS (Sheldrick, 2008)'
_refine_diff_density_max          0.900
_refine_diff_density_min          -1.025
_refine_diff_density_rms          0.247
_refine_ls_abs_structure_details
;
 Flack x determined using 643 quotients [(I+)-(I-)]/[(I+)+(I-)]
 (Parsons, Flack and Wagner, Acta Cryst. B69 (2013) 249-259).
;
_refine_ls_abs_structure_Flack    0.025(16)
_refine_ls_extinction_coef        .
_refine_ls_extinction_method      none
_refine_ls_goodness_of_fit_ref    1.189
_refine_ls_hydrogen_treatment     constr
_refine_ls_matrix_type            full
_refine_ls_number_parameters      94
_refine_ls_number_reflns          1647
_refine_ls_number_restraints      0
_refine_ls_R_factor_all           0.0298
_refine_ls_R_factor_gt            0.0281
_refine_ls_restrained_S_all       1.189
_refine_ls_shift/su_max           0.000
_refine_ls_shift/su_mean          0.000
_refine_ls_structure_factor_coef  Fsqd
_refine_ls_weighting_details
'w=1/[\s^2^(Fo^2^)+18.6741P] where P=(Fo^2^+2Fc^2^)/3'
_refine_ls_weighting_scheme       calc
_refine_ls_wR_factor_gt           0.0668
_refine_ls_wR_factor_ref          0.0677
_refine_special_details           ?
_olex2_refinement_description
;
1. Fixed Uiso
 At 1.2 times of:
  All C(H) groups
2.a Aromatic/amide H refined with riding coordinates:
 C1(H1), C4(H4), C5(H5), C6(H6), C7(H7), C8(H8)
;
_atom_sites_solution_hydrogens    geom
_atom_sites_solution_primary      direct
_atom_sites_solution_secondary    ?
loop_
  _atom_site_label
  _atom_site_type_symbol
  _atom_site_fract_x
  _atom_site_fract_y
  _atom_site_fract_z
  _atom_site_U_iso_or_equiv
  _atom_site_adp_type
  _atom_site_occupancy
  _atom_site_site_symmetry_order
  _atom_site_calc_flag
  _atom_site_refinement_flags_posn
  _atom_site_refinement_flags_adp
  _atom_site_refinement_flags_occupancy
  _atom_site_disorder_assembly
  _atom_site_disorder_group
 Re1 Re 0.11290(8) 0.40893(6) 0.37870(6) 0.01854(19) Uani 1 1 d . . . . .
 Br1 Br 0.1255(3) 0.17807(15) 0.36310(17) 0.0349(5) Uani 1 1 d . . . . .
 Br2 Br 0.3696(3) 0.43071(18) 0.43327(15) 0.0310(5) Uani 1 1 d . . . . .
 Br3 Br -0.1598(2) 0.41580(19) 0.35988(15) 0.0294(5) Uani 1 1 d . . . . .
 Br4 Br 0.1618(2) 0.44141(19) 0.19577(16) 0.0331(6) Uani 1 1 d . . . . .
 N1 N 0.0655(15) 0.4114(13) 0.5381(10) 0.015(3) Uiso 1 1 d . . . . .
 N2 N 0.1011(17) 0.6049(12) 0.4162(10) 0.017(3) Uiso 1 1 d . . . . .
 N3 N -0.0360(18) 0.5386(12) 0.6715(12) 0.020(3) Uiso 1 1 d . . . . .
 N4 N 0.0545(18) 0.7493(13) 0.5550(13) 0.023(4) Uiso 1 1 d . . . . .
 C1 C 0.069(2) 0.3103(16) 0.6035(15) 0.024(4) Uiso 1 1 d . . . . .
 H1 H 0.1058 0.2328 0.5804 0.028 Uiso 1 1 calc R . . . .
 C2 C 0.055(2) 0.6354(14) 0.5132(14) 0.016(4) Uiso 1 1 d . . . . .
 C3 C 0.020(2) 0.5237(15) 0.5793(15) 0.019(4) Uiso 1 1 d . . . . .
 C4 C 0.144(2) 0.7031(15) 0.3580(15) 0.028(4) Uiso 1 1 d . . . . .
 H4 H 0.1671 0.6891 0.2887 0.033 Uiso 1 1 calc R . . . .
 C5 C 0.155(2) 0.8221(14) 0.3968(13) 0.018(4) Uiso 1 1 d . . . . .
 H5 H 0.1928 0.8883 0.3568 0.021 Uiso 1 1 calc R . . . .
 C6 C 0.110(2) 0.8427(15) 0.4958(14) 0.026(4) Uiso 1 1 d . . . . .
 H6 H 0.1185 0.9242 0.5235 0.031 Uiso 1 1 calc R . . . .
 C7 C -0.038(2) 0.4339(15) 0.7311(14) 0.019(4) Uiso 1 1 d . . . . .
 H7 H -0.0810 0.4400 0.7963 0.022 Uiso 1 1 calc R . . . .
 C8 C 0.0182(19) 0.3207(14) 0.7026(13) 0.014(4) Uiso 1 1 d . . . . .
 H8 H 0.0225 0.2525 0.7486 0.017 Uiso 1 1 calc R . . . .

loop_
  _atom_site_aniso_label
  _atom_site_aniso_U_11
  _atom_site_aniso_U_22
  _atom_site_aniso_U_33
  _atom_site_aniso_U_23
  _atom_site_aniso_U_13
  _atom_site_aniso_U_12
 Re1 0.0204(4) 0.0200(3) 0.0152(4) -0.0046(3) 0.0018(4) 0.0007(3)
 Br1 0.0411(15) 0.0215(9) 0.0421(14) -0.0072(7) 0.0124(13) -0.0018(7)
 Br2 0.0178(13) 0.0443(12) 0.0309(13) -0.0065(8) -0.0047(10) 0.0025(8)
 Br3 0.0179(12) 0.0454(11) 0.0248(12) -0.0032(9) 0.0015(9) -0.0006(7)
 Br4 0.0306(16) 0.0490(13) 0.0196(13) -0.0009(8) 0.0058(10) -0.0046(8)

_geom_special_details
;
 All esds (except the esd in the dihedral angle between two l.s. planes)
 are estimated using the full covariance matrix.  The cell esds are taken
 into account individually in the estimation of esds in distances, angles
 and torsion angles; correlations between esds in cell parameters are only
 used when they are defined by crystal symmetry.  An approximate (isotropic)
 treatment of cell esds is used for estimating esds involving l.s. planes.
;
loop_
  _geom_bond_atom_site_label_1
  _geom_bond_atom_site_label_2
  _geom_bond_distance
  _geom_bond_site_symmetry_2
  _geom_bond_publ_flag
 Re1 Br1 2.4344(17) . ?
 Re1 Br2 2.442(2) . ?
 Re1 Br3 2.485(2) . ?
 Re1 Br4 2.426(2) . ?
 Re1 N1 2.101(13) . ?
 Re1 N2 2.116(12) . ?
 N1 C1 1.36(2) . ?
 N1 C3 1.36(2) . ?
 N2 C2 1.36(2) . ?
 N2 C4 1.33(2) . ?
 N3 C3 1.30(2) . ?
 N3 C7 1.34(2) . ?
 N4 C2 1.31(2) . ?
 N4 C6 1.34(2) . ?
 C1 H1 0.9300 . ?
 C1 C8 1.36(3) . ?
 C2 C3 1.48(2) . ?
 C4 H4 0.9300 . ?
 C4 C5 1.35(2) . ?
 C5 H5 0.9300 . ?
 C5 C6 1.36(2) . ?
 C6 H6 0.9300 . ?
 C7 H7 0.9300 . ?
 C7 C8 1.34(2) . ?
 C8 H8 0.9300 . ?

loop_
  _geom_angle_atom_site_label_1
  _geom_angle_atom_site_label_2
  _geom_angle_atom_site_label_3
  _geom_angle
  _geom_angle_site_symmetry_1
  _geom_angle_site_symmetry_3
  _geom_angle_publ_flag
 Br1 Re1 Br2 94.16(8) . . ?
 Br1 Re1 Br3 93.86(8) . . ?
 Br2 Re1 Br3 166.76(7) . . ?
 Br4 Re1 Br1 92.92(7) . . ?
 Br4 Re1 Br2 95.36(8) . . ?
 Br4 Re1 Br3 94.73(7) . . ?
 N1 Re1 Br1 95.9(4) . . ?
 N1 Re1 Br2 84.9(4) . . ?
 N1 Re1 Br3 83.8(4) . . ?
 N1 Re1 Br4 171.1(4) . . ?
 N1 Re1 N2 75.7(5) . . ?
 N2 Re1 Br1 171.5(4) . . ?
 N2 Re1 Br2 83.7(4) . . ?
 N2 Re1 Br3 86.8(4) . . ?
 N2 Re1 Br4 95.5(4) . . ?
 C1 N1 Re1 126.5(11) . . ?
 C1 N1 C3 116.2(15) . . ?
 C3 N1 Re1 117.2(11) . . ?
 C2 N2 Re1 117.1(10) . . ?
 C4 N2 Re1 127.4(12) . . ?
 C4 N2 C2 115.3(14) . . ?
 C3 N3 C7 115.4(14) . . ?
 C2 N4 C6 115.5(17) . . ?
 N1 C1 H1 119.5 . . ?
 N1 C1 C8 121.0(15) . . ?
 C8 C1 H1 119.5 . . ?
 N2 C2 C3 114.2(13) . . ?
 N4 C2 N2 126.6(15) . . ?
 N4 C2 C3 118.8(16) . . ?
 N1 C3 C2 113.3(16) . . ?
 N3 C3 N1 125.5(15) . . ?
 N3 C3 C2 120.9(14) . . ?
 N2 C4 H4 119.1 . . ?
 N2 C4 C5 121.9(18) . . ?
 C5 C4 H4 119.1 . . ?
 C4 C5 H5 120.9 . . ?
 C4 C5 C6 118.3(16) . . ?
 C6 C5 H5 120.9 . . ?
 N4 C6 C5 122.2(16) . . ?
 N4 C6 H6 118.9 . . ?
 C5 C6 H6 118.9 . . ?
 N3 C7 H7 117.8 . . ?
 C8 C7 N3 124.3(18) . . ?
 C8 C7 H7 117.8 . . ?
 C1 C8 H8 121.5 . . ?
 C7 C8 C1 117.0(16) . . ?
 C7 C8 H8 121.5 . . ?

loop_
  _geom_torsion_atom_site_label_1
  _geom_torsion_atom_site_label_2
  _geom_torsion_atom_site_label_3
  _geom_torsion_atom_site_label_4
  _geom_torsion
  _geom_torsion_site_symmetry_1
  _geom_torsion_site_symmetry_2
  _geom_torsion_site_symmetry_3
  _geom_torsion_site_symmetry_4
  _geom_torsion_publ_flag
 Re1 N1 C1 C8 -171.8(13) . . . . ?
 Re1 N1 C3 N3 168.3(16) . . . . ?
 Re1 N1 C3 C2 -18(2) . . . . ?
 Re1 N2 C2 N4 172.7(15) . . . . ?
 Re1 N2 C2 C3 0(2) . . . . ?
 Re1 N2 C4 C5 -168.2(14) . . . . ?
 N1 C1 C8 C7 2(3) . . . . ?
 N2 C2 C3 N1 11(2) . . . . ?
 N2 C2 C3 N3 -174.5(17) . . . . ?
 N2 C4 C5 C6 -5(3) . . . . ?
 N3 C7 C8 C1 -6(3) . . . . ?
 N4 C2 C3 N1 -161.9(16) . . . . ?
 N4 C2 C3 N3 12(3) . . . . ?
 C1 N1 C3 N3 -9(3) . . . . ?
 C1 N1 C3 C2 165.2(15) . . . . ?
 C2 N2 C4 C5 6(3) . . . . ?
 C2 N4 C6 C5 4(3) . . . . ?
 C3 N1 C1 C8 5(3) . . . . ?
 C3 N3 C7 C8 3(3) . . . . ?
 C4 N2 C2 N4 -2(3) . . . . ?
 C4 N2 C2 C3 -175.0(16) . . . . ?
 C4 C5 C6 N4 -1(3) . . . . ?
 C6 N4 C2 N2 -3(3) . . . . ?
 C6 N4 C2 C3 169.4(18) . . . . ?
 C7 N3 C3 N1 5(3) . . . . ?
 C7 N3 C3 C2 -168.4(17) . . . . ?

_shelx_res_file
;
TITL CHW008 in P2(1)2(1)2(1)
CELL 0.71073 9.0638 10.4978 12.9039 90 90 90
ZERR 4 0.0003 0.0003 0.0004 0 0 0
LATT -1
SYMM 0.5-X,-Y,0.5+Z
SYMM -X,0.5+Y,0.5-Z
SYMM 0.5+X,0.5-Y,-Z

SFAC C H Br N Re
UNIT 32 24 16 16 4

L.S. 40
PLAN  20
TEMP 19.85
MORE -1
BOND $H
CONF
fmap 2
acta 52
OMIT -8 -3 -4
OMIT 9 5 3
OMIT 8 2 7
OMIT -5 -1 -2
OMIT 5 1 2
OMIT 9 7 0
OMIT 8 4 2
OMIT 8 3 4
OMIT 5 6 7
OMIT -7 -1 -7
OMIT -8 -4 -2
OMIT 4 0 2
OMIT -5 -11 -2
OMIT -8 -2 -5
OMIT -9 -4 -4
OMIT -6 -9 -8
OMIT 7 4 0
OMIT -8 -2 -7
OMIT -7 1 -7
OMIT 8 4 2
OMIT 9 7 0
OMIT -8 -8 -3
OMIT -9 -5 -3
OMIT -9 4 4
OMIT -6 9 8
OMIT -8 4 2
OMIT 8 8 3
OMIT -7 1 7
OMIT 0 10 6
OMIT -9 -6 -2
REM <HKL>C:/Users/NewGuy/Desktop/Work/X-ray%20Data/ReBr4(bpym)/CHW008/CHW008.h
REM kl</HKL>

WGHT    0.000000   18.674099
FVAR       0.07588
RE1   5    0.112901    0.408925    0.378698    11.00000    0.02042    0.01999 =
         0.01521   -0.00456    0.00177    0.00070
BR1   3    0.125450    0.178073    0.363102    11.00000    0.04112    0.02146 =
         0.04214   -0.00724    0.01235   -0.00185
BR2   3    0.369636    0.430705    0.433271    11.00000    0.01776    0.04432 =
         0.03091   -0.00646   -0.00470    0.00246
BR3   3   -0.159836    0.415800    0.359880    11.00000    0.01791    0.04542 =
         0.02480   -0.00320    0.00154   -0.00065
BR4   3    0.161770    0.441411    0.195768    11.00000    0.03058    0.04898 =
         0.01963   -0.00092    0.00578   -0.00462
N1    4    0.065483    0.411436    0.538066    11.00000    0.01487
N2    4    0.101141    0.604912    0.416204    11.00000    0.01743
N3    4   -0.035954    0.538618    0.671524    11.00000    0.01988
N4    4    0.054509    0.749341    0.554999    11.00000    0.02335
C1    1    0.068663    0.310316    0.603544    11.00000    0.02354
AFIX  43
H1    2    0.105831    0.232787    0.580423    11.00000   -1.20000
AFIX   0
C2    1    0.055397    0.635355    0.513177    11.00000    0.01641
C3    1    0.020409    0.523740    0.579327    11.00000    0.01851
C4    1    0.144154    0.703062    0.357982    11.00000    0.02762
AFIX  43
H4    2    0.167128    0.689112    0.288663    11.00000   -1.20000
AFIX   0
C5    1    0.155310    0.822144    0.396794    11.00000    0.01759
AFIX  43
H5    2    0.192803    0.888335    0.356781    11.00000   -1.20000
AFIX   0
C6    1    0.110319    0.842718    0.495843    11.00000    0.02559
AFIX  43
H6    2    0.118487    0.924206    0.523528    11.00000   -1.20000
AFIX   0
C7    1   -0.037936    0.433859    0.731054    11.00000    0.01851
AFIX  43
H7    2   -0.081013    0.439983    0.796276    11.00000   -1.20000
AFIX   0
C8    1    0.018224    0.320673    0.702642    11.00000    0.01376
AFIX  43
H8    2    0.022471    0.252481    0.748551    11.00000   -1.20000
AFIX   0
HKLF 4

REM  CHW008 in P2(1)2(1)2(1)
REM R1 =  0.0281 for    1586 Fo > 4sig(Fo)  and  0.0298 for all    1647 data
REM     94 parameters refined using      0 restraints

END

WGHT      0.0000     18.1508

REM Highest difference peak  0.900,  deepest hole -1.025,  1-sigma level  0.247
Q1    1   0.3823  0.3515  0.3420  11.00000  0.05    0.90
Q2    1   0.3947  0.4332  0.3669  11.00000  0.05    0.88
Q3    1   0.0316  0.4749  0.3758  11.00000  0.05    0.84
Q4    1   0.2287  0.4212  0.4787  11.00000  0.05    0.83
Q5    1   0.1812  0.3196  0.3784  11.00000  0.05    0.83
Q6    1   0.3068  0.5893  0.3146  11.00000  0.05    0.83
Q7    1   0.1508  0.4244  0.3163  11.00000  0.05    0.81
Q8    1   0.2159  0.2415  0.3517  11.00000  0.05    0.81
Q9    1   0.1251  0.3425  0.4333  11.00000  0.05    0.81
Q10   1   0.1766  0.4073  0.6881  11.00000  0.05    0.80
Q11   1   0.0193  0.7829  0.6219  11.00000  0.05    0.80
Q12   1   0.1991  0.9135  0.4029  11.00000  0.05    0.77
Q13   1  -0.0034  0.3343  0.3232  11.00000  0.05    0.76
Q14   1  -0.0045  0.4125  0.4604  11.00000  0.05    0.76
Q15   1   0.2837  0.2407  0.4940  11.00000  0.05    0.76
Q16   1   0.1969  0.4831  0.3757  11.00000  0.05    0.75
Q17   1   0.1149  0.5525  0.3995  11.00000  0.05    0.74
Q18   1   0.2443  0.5904  0.4000  11.00000  0.05    0.74
Q19   1  -0.0774  0.5258  0.7813  11.00000  0.05    0.74
Q20   1   0.0223  0.3781  0.4209  11.00000  0.05    0.71
;
_shelx_res_checksum               7883
_shelx_hkl_file
;
  -1   1   0  276.16    9.99
   1  -1   0  282.88   11.48
  -1   1   0  273.67    9.57
  -1   1   0  271.54   10.11
  -1   1   0  271.61    9.42
  -1   1   0  269.95   10.13
  -1   1   0  276.66   11.07
  -2   1   0   86.55    3.16
  -2   1   0   77.97    2.92
  -2   1   0   82.16    3.16
  -2   1   0   85.22    3.08
  -2   1   0   77.76    3.46
  -2   1   0   80.45    2.94
   2  -1   0   78.94    3.56
  -3   1   0  310.33   12.61
   3  -1   0  303.39   13.04
  -3   1   0  309.22   11.52
   0   2   0  311.05   11.77
   0   2   0  327.21   11.65
  -1   2   0  202.54    7.12
   1  -2   0  202.63    8.07
  -1   2   0  204.61    7.63
  -1   2   0  201.18    8.07
  -1   2   0  210.72    7.98
   1  -2   0  202.83    7.64
  -1   2   0  208.37    8.35
  -1   2   0  204.73    7.22
  -1   2   0  209.51    7.64
  -1   2   0  207.97    7.54
  -2   2   0    5.85    0.38
  -2   2   0    5.38    0.40
  -2   2   0    7.11    0.52
  -2   2   0    5.77    0.39
   2  -2   0    6.18    0.49
  -2   2   0    5.59    0.36
  -2   2   0    5.84    0.44
  -2   2   0    5.56    0.44
  -2   2   0    5.42    0.41
   2  -2   0    5.81    0.49
  -3   2   0  130.22    4.75
  -3   2   0  130.98    5.06
   3  -2   0  132.59    5.75
  -3   2   0  129.82    5.58
  -3   2   0  132.62    5.07
  -3   2   0  132.42    5.26
  -3   2   0  132.24    4.96
  -3   2   0  128.98    4.72
  -4   2   0  109.88    4.01
  -4   2   0  109.51    4.17
  -4   2   0  108.38    4.29
  -4   2   0  107.24    4.75
   4  -2   0  107.90    4.86
  -4   2   0  103.45    3.99
  -4   2   0  105.47    4.29
  -5   2   0    2.30    0.53
   5  -2   0    0.96    0.43
  -5   2   0    1.85    0.44
  -1   3   0   66.59    2.58
  -1   3   0   65.73    2.53
  -1   3   0   58.79    2.39
  -1   3   0   59.73    2.40
  -1   3   0   65.99    2.73
  -1   3   0   66.96    2.79
   1  -3   0   66.83    2.72
  -1   3   0   66.88    2.52
   1  -3   0   64.44    2.55
  -1   3   0   67.66    2.66
  -2   3   0   54.54    2.19
  -2   3   0   55.05    2.33
  -2   3   0   55.91    2.24
  -2   3   0   53.81    2.11
  -2   3   0   54.53    2.10
  -2   3   0   53.26    2.26
  -2   3   0   55.99    2.26
   2  -3   0   53.21    2.30
  -2   3   0   56.06    2.48
  -3   3   0    4.54    0.50
   3  -3   0    4.31    0.53
  -3   3   0    5.19    0.55
  -3   3   0    4.56    0.45
  -3   3   0    4.28    0.56
  -3   3   0    4.84    0.41
  -3   3   0    4.17    0.43
  -3   3   0    4.76    0.53
  -3   3   0    4.67    0.46
   3  -3   0    4.90    0.59
  -4   3   0   36.97    1.66
  -4   3   0   38.20    1.82
  -4   3   0   36.80    1.78
  -4   3   0   36.56    1.69
   4  -3   0   38.06    2.01
  -4   3   0   36.56    2.01
  -4   3   0   38.82    1.73
  -4   3   0   37.15    1.62
  -5   3   0   70.02    3.49
  -5   3   0   66.77    3.10
  -5   3   0   71.47    2.90
  -5   3   0   73.03    3.10
  -5   3   0   75.16    3.02
  -5   3   0   74.11    3.17
   5  -3   0   71.47    3.54
  -5   3   0   71.53    2.87
  -6   3   0   15.91    1.41
  -6   3   0   15.89    1.30
   6  -3   0   11.67    1.34
  -1   4   0  245.91    9.44
  -1   4   0  230.46    9.00
  -1   4   0  230.04    8.88
  -1   4   0  238.67    8.41
  -1   4   0  239.56    8.50
  -1   4   0  246.36    9.82
  -1   4   0  241.30    8.97
   1  -4   0  245.70    8.98
   1  -4   0  241.07    9.60
  -1   4   0  238.05    9.60
   2  -4   0    0.91    0.36
   2  -4   0    0.59    0.31
  -2   4   0    0.53    0.31
  -2   4   0    0.50    0.34
  -2   4   0    0.60    0.28
  -2   4   0    0.70    0.33
  -2   4   0    0.54    0.32
  -2   4   0    0.10    0.28
  -2   4   0    0.16    0.28
  -2   4   0    0.46    0.30
  -3   4   0  343.66   11.83
  -3   4   0  339.63   11.70
   3  -4   0  297.21   13.15
  -3   4   0  328.72   13.73
  -3   4   0  342.71   12.54
  -3   4   0  345.87   13.03
  -3   4   0  341.73   13.20
   3  -4   0  335.68   14.21
  -3   4   0  334.39   12.36
   3  -4   0  332.41   14.03
  -3   4   0  335.01   12.55
  -4   4   0  226.88    8.10
  -4   4   0  219.82    8.93
  -4   4   0  223.55    8.53
  -4   4   0  225.37    8.15
   4  -4   0  235.05    9.73
  -4   4   0  231.58    9.05
   4  -4   0  217.56    9.82
  -4   4   0  228.21    8.71
  -4   4   0  224.84    8.67
  -4   4   0  232.20    9.57
  -5   4   0   52.20    2.17
  -5   4   0   48.20    2.29
  -5   4   0   52.55    2.46
   5  -4   0   49.61    2.71
  -5   4   0   49.66    2.40
  -5   4   0   51.04    2.23
  -5   4   0   50.44    2.70
  -6   4   0    6.24    0.86
  -6   4   0    5.46    0.76
  -6   4   0    4.39    0.89
  -6   4   0    5.36    0.79
  -6   4   0    5.15    0.88
  -6   4   0    4.61    0.96
   6  -4   0    4.87    0.94
  -7   4   0    7.78    1.08
  -7   4   0    5.10    0.90
   7  -4   0    3.40    0.89
  -1   5   0  184.03    7.10
   1  -5   0  193.34    7.16
  -1   5   0  171.01    7.13
  -1   5   0  188.83    6.74
  -1   5   0  195.45    7.84
  -1   5   0  186.52    6.78
  -1   5   0  200.64    7.55
  -1   5   0  184.63    7.21
  -2   5   0    2.02    0.42
  -2   5   0    2.06    0.46
  -2   5   0    2.68    0.48
  -2   5   0    2.22    0.40
  -2   5   0    2.79    0.42
  -2   5   0    2.84    0.44
  -2   5   0    2.14    0.40
   2  -5   0    2.54    0.49
   2  -5   0    1.96    0.47
  -2   5   0    1.97    0.45
   3  -5   0  310.77   11.77
  -3   5   0  316.29   12.39
  -3   5   0  309.17   11.76
  -3   5   0  318.15   12.87
  -3   5   0  310.59   11.71
  -3   5   0  311.06   10.96
  -3   5   0  309.91   11.58
   3  -5   0  307.77   13.12
  -3   5   0  307.51   11.06
  -3   5   0  311.14   12.17
   3  -5   0  308.01   12.36
   4  -5   0    0.42    0.56
  -4   5   0    0.23    0.33
   4  -5   0   -0.38    0.53
  -4   5   0    1.35    0.61
   4  -5   0    0.29    0.39
  -4   5   0    0.30    0.46
  -4   5   0   -0.02    0.50
  -4   5   0   -0.25    0.40
   4  -5   0    1.03    0.57
  -4   5   0    0.70    0.43
  -4   5   0   -0.19    0.43
  -4   5   0    0.26    0.50
  -5   5   0   44.12    2.21
   5  -5   0   45.00    2.51
  -5   5   0   44.26    2.28
  -5   5   0   42.03    2.10
  -5   5   0   38.82    2.52
  -5   5   0   40.65    2.03
  -5   5   0   45.56    1.96
  -6   5   0    5.11    0.73
  -6   5   0    5.29    0.87
   6  -5   0    4.29    0.99
  -6   5   0    4.44    1.05
  -6   5   0    3.02    0.72
  -6   5   0    4.41    0.90
  -6   5   0    5.56    1.01
   7  -5   0  229.47    9.91
  -7   5   0  210.90    8.43
  -7   5   0  212.33    9.61
  -7   5   0  211.74    8.67
  -1   6   0   22.52    1.25
  -1   6   0   18.77    1.21
  -1   6   0   21.74    1.11
  -1   6   0   20.40    1.26
  -1   6   0   21.55    1.18
  -1   6   0   20.40    1.18
   2  -6   0    1.94    0.50
  -2   6   0    1.30    0.50
  -2   6   0    2.45    0.49
  -2   6   0    1.51    0.48
  -2   6   0    1.27    0.42
   2  -6   0    1.50    0.54
  -2   6   0    1.41    0.47
  -2   6   0    1.73    0.53
  -2   6   0    1.47    0.42
  -2   6   0    2.23    0.51
   3  -6   0    3.96    0.72
   3  -6   0    4.27    0.67
  -3   6   0    4.82    0.56
  -3   6   0    4.59    0.65
  -3   6   0    5.00    0.77
  -3   6   0    4.09    0.71
  -3   6   0    4.70    0.63
  -3   6   0    5.19    0.72
  -3   6   0    3.84    0.64
  -3   6   0    4.92    0.65
  -4   6   0  243.54    9.41
  -4   6   0  241.25    8.79
   4  -6   0  247.22   10.62
  -4   6   0  243.62   10.30
  -4   6   0  240.30    8.76
  -4   6   0  239.89    9.22
  -4   6   0  243.57    9.33
   4  -6   0  241.15    9.42
  -5   6   0   32.74    1.70
  -5   6   0   35.64    1.90
  -5   6   0   33.77    2.00
  -5   6   0   31.26    2.19
  -5   6   0   32.86    1.85
   5  -6   0   34.17    2.19
  -5   6   0   34.44    1.91
   5  -6   0   33.28    2.11
  -6   6   0    1.57    0.67
  -6   6   0    0.85    0.89
  -6   6   0    1.49    0.86
  -6   6   0    1.18    0.72
  -6   6   0    0.94    0.93
  -6   6   0    2.25    0.81
   6  -6   0    0.64    0.88
  -7   6   0    5.62    1.09
  -7   6   0    4.28    1.17
   7  -6   0    6.10    1.28
  -7   6   0    4.81    0.97
  -7   6   0    5.18    1.16
  -7   6   0    4.37    0.88
  -7   6   0    4.98    1.11
  -8   6   0   27.47    2.14
  -8   6   0   26.04    2.43
   8  -6   0   23.86    2.50
  -8   6   0   27.16    1.99
  -8   6   0   28.13    2.28
  -2   7   0    1.34    0.58
  -2   7   0    0.87    0.55
  -2   7   0    1.06    0.50
  -2   7   0    1.18    0.49
   2  -7   0    1.01    0.58
  -2   7   0    0.44    0.49
  -2   7   0    0.99    0.59
  -2   7   0    0.96    0.53
  -3   7   0   86.06    3.69
  -3   7   0   86.57    3.52
  -3   7   0   88.13    3.60
   3  -7   0   90.17    3.82
  -3   7   0   85.80    3.81
   3  -7   0   91.77    4.06
  -3   7   0   82.77    4.05
  -3   7   0   89.59    3.80
  -3   7   0   92.61    4.20
  -3   7   0   89.52    3.73
   4  -7   0   18.03    1.63
   4  -7   0   18.07    1.53
  -4   7   0   18.48    1.34
  -4   7   0   17.31    1.35
  -4   7   0   17.52    1.64
  -4   7   0   17.78    1.23
  -4   7   0   18.71    1.50
  -4   7   0   17.57    1.37
   5  -7   0   41.55    2.56
  -5   7   0   39.19    2.20
  -5   7   0   39.96    2.23
   5  -7   0   41.78    2.47
  -5   7   0   40.59    2.22
  -5   7   0   41.36    2.33
  -5   7   0   40.87    2.04
  -5   7   0   40.92    2.65
   6  -7   0   13.51    1.64
  -6   7   0   11.31    1.18
  -6   7   0   12.47    1.59
   6  -7   0   11.15    1.45
  -6   7   0   14.72    1.42
  -6   7   0   11.60    1.28
  -6   7   0   11.37    1.41
  -6   7   0   11.62    1.23
  -7   7   0   58.69    3.08
  -7   7   0   57.74    3.65
   7  -7   0   55.91    3.34
  -7   7   0   59.07    2.93
  -7   7   0   62.61    2.81
   7  -7   0   62.74    3.58
  -7   7   0   56.05    3.14
  -7   7   0   60.11    3.29
  -8   7   0   32.06    2.14
   8  -7   0   32.91    2.67
  -8   7   0   31.91    2.50
  -8   7   0   35.60    2.99
   8  -7   0   33.81    2.89
  -8   7   0   33.67    2.63
  -8   7   0   35.48    2.30
  -8   7   0   36.13    2.16
  -9   7   0   -0.17    1.15
  -2   8   0    5.37    0.76
  -2   8   0    5.86    0.95
  -2   8   0    6.81    0.89
  -2   8   0    6.18    0.85
  -2   8   0    5.05    0.82
  -2   8   0    6.82    0.94
  -3   8   0   52.09    2.50
  -3   8   0   50.40    2.50
  -3   8   0   53.37    2.48
   3  -8   0   48.34    2.55
  -3   8   0   50.34    2.58
  -3   8   0   52.28    2.35
  -3   8   0   47.34    2.80
  -3   8   0   50.39    2.45
  -4   8   0  120.81    5.00
   4  -8   0  123.98    5.14
  -4   8   0  121.30    4.82
  -4   8   0  117.61    4.96
  -4   8   0  113.07    5.10
  -4   8   0  119.92    4.72
  -4   8   0  123.87    5.65
  -5   8   0   61.49    2.78
  -5   8   0   61.35    2.98
  -5   8   0   62.15    3.00
   5  -8   0   63.60    3.23
   5  -8   0   62.37    3.46
  -5   8   0   58.91    3.14
  -5   8   0   57.51    3.49
  -5   8   0   63.71    2.97
  -6   8   0   20.16    2.32
  -6   8   0   18.68    1.85
  -6   8   0   19.08    1.49
   6  -8   0   19.85    2.10
  -6   8   0   19.01    1.72
  -6   8   0   20.63    1.73
  -6   8   0   18.77    1.81
   6  -8   0   18.85    2.06
  -7   8   0    7.72    1.52
   7  -8   0    7.41    1.52
  -7   8   0    6.55    1.36
  -7   8   0    6.07    1.33
   7  -8   0    8.80    1.52
  -7   8   0    7.49    1.24
  -7   8   0    8.12    1.38
  -7   8   0    8.43    1.17
  -8   8   0   16.47    2.13
   8  -8   0   13.79    1.95
  -8   8   0   15.80    1.56
   8  -8   0   18.88    2.12
  -8   8   0   14.38    1.71
  -8   8   0   14.82    1.77
  -8   8   0   14.51    1.87
  -8   8   0   17.91    1.74
  -9   8   0   11.62    1.80
  -3   9   0   28.16    1.86
  -3   9   0   27.60    1.79
  -3   9   0   27.56    2.16
  -3   9   0   28.29    1.91
  -3   9   0   28.62    1.96
  -4   9   0   36.53    2.62
  -4   9   0   37.70    2.07
   4  -9   0   40.12    2.38
  -4   9   0   37.58    2.29
  -4   9   0   39.06    2.20
  -4   9   0   37.24    2.23
  -4   9   0   38.22    2.35
  -5   9   0   -0.45    0.87
  -5   9   0   -0.49    0.74
  -5   9   0   -0.09    1.10
  -5   9   0    0.15    0.86
  -5   9   0    0.01    0.91
   5  -9   0    0.72    1.07
  -5   9   0    1.60    0.92
   5  -9   0    0.69    1.04
  -6   9   0   25.42    1.77
  -6   9   0   22.42    1.95
   6  -9   0   23.57    2.40
   6  -9   0   24.08    2.27
  -6   9   0   25.14    1.99
  -6   9   0   24.70    2.04
  -6   9   0   26.72    2.46
  -6   9   0   24.53    2.11
  -7   9   0   20.67    2.24
  -7   9   0   21.93    2.04
  -7   9   0   18.09    2.17
   7  -9   0   22.09    2.45
  -7   9   0   25.13    2.11
   7  -9   0   23.87    2.43
  -7   9   0   20.93    1.75
  -7   9   0   19.91    1.97
  -8   9   0   31.18    2.51
  -8   9   0   33.99    3.08
  -8   9   0   31.12    2.34
  -8   9   0   30.60    2.15
   8  -9   0   30.07    2.87
  -8   9   0   31.49    2.71
   8  -9   0   31.32    3.12
  -8   9   0   32.42    2.48
  -3  10   0    0.01    0.88
  -3  10   0    1.62    0.88
  -3  10   0    0.18    0.98
  -4  10   0   43.35    2.36
  -4  10   0   45.58    2.60
  -4  10   0   43.20    2.53
  -4  10   0   42.98    2.95
  -4  10   0   41.77    2.65
  -5  10   0   -1.33    1.02
  -5  10   0    0.53    0.94
  -5  10   0    0.38    0.93
   5 -10   0    0.86    1.12
  -5  10   0    0.65    1.01
   5 -10   0    0.14    1.21
  -5  10   0    1.06    1.10
  -5  10   0    1.79    1.03
  -6  10   0    9.25    1.78
  -6  10   0   10.29    1.50
   6 -10   0   12.29    1.70
  -6  10   0   11.43    1.42
  -6  10   0   12.31    1.61
   6 -10   0   10.93    1.75
  -6  10   0   10.14    1.51
  -6  10   0    9.91    1.33
  -7  10   0    0.99    1.11
   7 -10   0    1.38    1.38
  -7  10   0   -0.12    1.42
  -7  10   0   -0.70    1.11
  -7  10   0   -0.06    1.20
  -7  10   0   -0.17    1.10
  -7  10   0   -0.10    1.06
  -4  11   0   -0.84    1.09
  -4  11   0    2.06    1.15
  -4  11   0    1.34    1.01
  -5  11   0    2.88    1.50
  -5  11   0    4.42    1.29
  -5  11   0    5.12    1.36
   5 -11   0    3.28    1.52
  -5  11   0    4.39    1.39
  -5  11   0    4.29    1.15
  -6  11   0    0.16    1.17
   6 -11   0   -0.23    1.35
  -6  11   0    1.04    1.45
   6 -11   0    0.78    1.21
   2   0  -1  194.94    8.29
  -2   0   1  196.25    8.02
   0   1  -1  225.23    8.81
  -1   1   1  150.11    5.92
  -1   1   1  149.40    6.46
  -1   1   1  148.54    5.88
   1  -1   1  148.02    6.69
   1  -1   1  151.72    6.70
  -1   1  -1  164.21    5.53
  -1   1  -1  162.58    6.47
  -1   1  -1  160.93    5.85
  -1   1  -1  163.77    5.93
  -1   1  -1  171.50    5.93
  -1   1  -1  166.41    6.22
  -1   1  -1  165.61    5.60
  -1   1  -1  166.70    6.28
  -2   1   1   61.96    2.57
  -2   1   1   63.10    2.49
  -2   1   1   61.87    2.54
  -2   1   1   66.60    2.38
  -2   1   1   64.75    2.37
  -2   1   1   63.45    2.84
  -2   1  -1   67.68    2.44
   2  -1  -1   68.05    2.92
  -2   1  -1   74.23    2.46
  -3   1   1   73.69    3.49
  -3   1   1   75.96    3.18
  -3   1   1   79.18    3.15
  -3   1   1   80.31    3.07
   3  -1  -1   91.97    3.63
  -4   1   1  170.19    7.26
  -4   1   1  172.33    6.60
   4  -1  -1  169.62    7.47
   0   2  -1  399.89   14.43
   0   2  -1  389.08   13.67
   0   2  -1  403.60   15.22
   0   2  -1  401.57   14.28
   0  -2   1  377.50   15.36
   0   2  -1  389.80   15.36
   0   2  -1  387.61   13.46
  -1   2   1   39.79    1.65
  -1   2   1   40.41    1.66
  -1   2   1   39.58    1.82
  -1   2   1   39.80    1.55
  -1   2   1   40.18    1.62
  -1   2   1   39.31    1.54
  -1   2  -1   44.54    1.71
  -1   2  -1   41.32    1.65
  -1   2  -1   42.51    1.79
  -1   2  -1   44.68    1.59
   1  -2  -1   42.76    1.68
  -1   2  -1   42.15    1.59
  -1   2  -1   43.45    1.74
  -1   2  -1   42.24    1.64
  -1   2  -1   43.07    1.82
  -2   2   1  115.01    4.16
  -2   2   1  116.97    4.47
  -2   2   1  116.98    4.48
  -2   2   1  119.11    4.20
  -2   2   1  118.96    4.93
   2  -2   1  117.86    5.07
   2  -2   1  117.31    5.08
  -2   2   1  118.23    4.39
  -2   2  -1  114.46    4.94
  -2   2  -1  116.89    4.74
  -2   2  -1  113.08    4.20
  -2   2  -1  120.70    4.67
  -2   2  -1  118.47    4.48
  -2   2  -1  119.24    4.24
  -2   2  -1  117.76    4.42
  -2   2  -1  116.36    4.52
  -3   2   1  161.18    6.14
  -3   2   1  157.33    6.77
  -3   2   1  162.02    6.02
  -3   2   1  160.73    5.71
  -3   2   1  162.36    6.17
   3  -2   1  157.64    6.99
  -3   2   1  162.02    5.76
  -3   2   1  162.35    6.35
  -3   2  -1  170.58    6.50
  -3   2  -1  165.31    6.06
   3  -2  -1  161.71    6.97
  -3   2  -1  165.88    6.20
  -3   2  -1  157.53    6.78
  -3   2  -1  150.54    6.15
  -3   2  -1  158.31    5.79
  -3   2  -1  163.23    5.76
  -4   2   1  204.68    7.50
  -4   2   1  203.33    7.18
  -4   2   1  191.94    8.43
  -4   2   1  201.85    7.11
  -4   2   1  198.25    7.68
  -4   2   1  204.18    7.65
   4  -2  -1  197.92    8.69
  -5   2   1    1.43    0.52
  -5   2   1    1.27    0.44
  -5   2   1    1.06    0.56
  -5   2   1    1.54    0.55
   5  -2  -1    1.36    0.57
   0   3  -1  563.43   19.27
   0  -3   1  540.93   21.65
   0   3  -1  548.50   18.97
   0   3  -1  556.05   21.44
   0   3  -1  525.01   21.62
   0   3  -1  574.46   20.13
   0   3  -1  561.28   20.34
  -1   3   1  103.95    4.28
   1  -3   1  109.90    4.55
   1  -3   1  114.84    4.28
  -1   3   1  115.77    4.05
  -1   3   1  111.64    4.71
  -1   3   1  109.49    4.24
  -1   3   1  111.47    4.31
  -1   3   1  111.71    4.02
  -1   3  -1  115.64    4.59
  -1   3  -1  115.21    4.25
  -1   3  -1  113.71    4.33
  -1   3  -1  112.78    4.68
  -1   3  -1  112.44    4.25
  -1   3  -1  114.95    4.06
  -1   3  -1  117.74    4.51
   1  -3  -1  110.72    4.31
  -1   3  -1  109.28    4.03
  -2   3   1   47.26    1.87
  -2   3   1   47.70    2.02
   2  -3   1   49.00    2.28
  -2   3   1   46.48    1.97
  -2   3   1   49.21    2.04
  -2   3   1   49.24    2.08
   2  -3   1   48.52    2.31
  -2   3   1   47.63    2.23
  -2   3   1   48.68    1.89
  -2   3   1   48.70    2.01
   2  -3  -1   49.58    2.07
  -2   3  -1   49.55    2.07
   2  -3  -1   48.72    2.06
  -2   3  -1   50.10    1.91
  -2   3  -1   52.09    2.25
  -2   3  -1   48.98    2.00
  -2   3  -1   52.04    2.08
  -2   3  -1   51.04    2.15
  -2   3  -1   48.46    1.92
  -2   3  -1   49.68    2.00
  -3   3   1  114.28    4.85
  -3   3   1  118.01    4.42
   3  -3   1  109.59    4.95
   3  -3   1  113.02    4.96
  -3   3   1  116.96    4.29
  -3   3   1  114.79    4.49
  -3   3   1  109.06    4.37
  -3   3   1  119.72    4.40
  -3   3   1  113.62    4.08
  -3   3   1  112.58    4.07
  -3   3  -1  105.70    4.36
  -3   3  -1  108.16    4.42
  -3   3  -1  113.24    4.12
   3  -3  -1  107.17    4.79
  -3   3  -1  113.56    4.59
  -3   3  -1  101.14    4.83
  -3   3  -1  110.01    4.51
   3  -3  -1  112.90    4.47
  -3   3  -1  110.99    4.12
  -3   3  -1  108.45    4.29
   3  -3  -1  110.49    4.97
  -4   3   1  291.29   11.10
  -4   3   1  292.28   12.17
  -4   3   1  293.97   11.52
  -4   3   1  291.47   10.87
  -4   3   1  297.86   10.40
   4  -3   1  295.32   12.58
  -4   3   1  300.11   10.30
  -4   3   1  292.20   11.05
  -4   3  -1  299.32   10.92
  -4   3  -1  286.75   11.07
  -4   3  -1  289.11   10.43
  -4   3  -1  286.74   10.33
  -4   3  -1  299.28   11.12
  -4   3  -1  288.25   12.16
   4  -3  -1  287.18   12.55
  -4   3  -1  299.08   11.66
  -5   3   1   28.76    1.47
  -5   3   1   27.69    1.60
   5  -3   1   27.69    1.81
  -5   3   1   28.46    1.34
  -5   3   1   26.84    1.77
  -5   3   1   27.40    1.60
  -5   3   1   26.39    1.38
  -5   3  -1   23.54    1.37
  -5   3  -1   22.80    1.37
  -5   3  -1   26.44    1.74
   5  -3  -1   27.27    1.73
  -5   3  -1   27.92    1.54
  -5   3  -1   26.93    1.59
  -5   3  -1   27.45    1.46
  -6   3   1    2.34    0.66
  -6   3   1    1.49    0.71
  -6   3   1    3.66    0.86
  -6   3   1    1.61    0.75
   6  -3  -1    3.25    0.80
   0   4  -1  995.88   34.00
   0   4  -1  990.31   36.07
   0  -4   1  989.03   38.82
   0   4  -1 1000.00   36.44
   0   4  -1  983.72   34.53
   0   4  -1  992.00   38.40
   0   4  -1  999.77   38.77
  -1   4   1  181.83    7.04
  -1   4   1  173.87    6.01
  -1   4   1  173.78    6.34
  -1   4   1  169.46    6.44
  -1   4   1  171.81    6.05
   1  -4   1  162.33    6.36
   1  -4   1  150.46    6.79
  -1   4   1  167.05    6.40
  -1   4  -1  156.64    6.01
  -1   4  -1  170.92    6.33
  -1   4  -1  169.35    6.96
  -1   4  -1  176.00    6.74
  -1   4  -1  163.07    6.06
  -1   4  -1  172.04    6.84
  -1   4  -1  164.28    6.34
   1  -4  -1  166.93    6.41
  -1   4  -1  177.19    6.45
  -2   4   1   70.78    3.12
  -2   4   1   73.40    2.80
  -2   4   1   71.06    2.67
  -2   4   1   67.50    2.82
  -2   4   1   71.06    2.65
   2  -4   1   72.13    2.86
  -2   4   1   75.08    2.87
  -2   4   1   71.38    2.87
  -2   4   1   60.95    2.98
   2  -4   1   69.40    2.97
   2  -4  -1   68.95    2.99
  -2   4  -1   68.01    2.91
   2  -4  -1   66.84    2.86
  -2   4  -1   68.49    3.01
  -2   4  -1   69.43    2.68
  -2   4  -1   69.56    2.79
  -2   4  -1   67.78    2.69
  -2   4  -1   71.06    2.90
  -2   4  -1   70.98    2.80
  -2   4  -1   69.23    3.11
  -3   4   1  191.41    6.93
  -3   4   1  191.40    7.27
  -3   4   1  189.17    8.12
  -3   4   1  176.55    7.57
   3  -4   1  193.93    8.37
  -3   4   1  195.04    7.40
  -3   4   1  186.28    6.88
  -3   4   1  186.39    7.71
   3  -4   1  190.29    8.31
  -3   4   1  190.95    7.39
  -3   4  -1  199.82    6.94
   3  -4  -1  194.89    7.72
  -3   4  -1  193.26    6.97
  -3   4  -1  198.04    7.79
  -3   4  -1  195.65    7.67
  -3   4  -1  197.59    7.46
   3  -4  -1  196.11    7.45
   3  -4  -1  196.53    8.19
  -3   4  -1  203.16    7.31
  -3   4  -1  199.49    8.14
  -3   4  -1  193.91    7.37
  -4   4   1  339.57   14.48
  -4   4   1  373.01   13.79
  -4   4   1  378.49   14.01
   4  -4   1  376.80   15.91
   4  -4   1  384.15   15.82
  -4   4   1  374.12   14.03
  -4   4   1  380.64   15.38
  -4   4   1  380.59   13.05
  -4   4   1  388.41   13.20
  -4   4   1  370.03   14.65
  -4   4  -1  373.25   14.01
  -4   4  -1  369.28   13.21
  -4   4  -1  385.75   14.60
   4  -4  -1  366.93   15.89
  -4   4  -1  361.67   13.80
  -4   4  -1  356.46   14.73
  -4   4  -1  366.75   14.04
  -4   4  -1  375.29   13.09
  -4   4  -1  380.39   15.40
   5  -4   1   46.70    2.65
  -5   4   1   46.98    2.36
  -5   4   1   49.67    2.39
  -5   4   1   50.48    2.20
  -5   4   1   48.45    2.70
  -5   4   1   51.35    2.13
  -5   4   1   48.73    2.26
  -5   4  -1   50.26    2.67
  -5   4  -1   50.32    2.15
  -5   4  -1   48.84    2.28
  -5   4  -1   51.82    2.22
   5  -4  -1   49.17    2.68
  -5   4  -1   51.21    2.35
  -5   4  -1   52.13    2.44
  -5   4  -1   47.27    2.36
  -6   4   1   48.09    2.21
  -6   4   1   46.10    2.79
  -6   4   1   52.13    2.56
  -6   4   1   49.80    2.35
  -6   4   1   50.30    2.55
   6  -4   1   49.92    2.92
  -6   4   1   49.59    2.28
  -6   4  -1   42.64    2.24
  -6   4  -1   40.35    2.24
  -6   4  -1   53.03    2.52
  -6   4  -1   57.28    2.93
   6  -4  -1   58.15    2.92
  -6   4  -1   53.87    2.66
  -6   4  -1   55.52    2.44
  -7   4   1  126.60    6.15
  -7   4   1  130.91    5.52
  -7   4   1  126.46    5.51
  -7   4   1  126.17    5.28
   7  -4  -1  141.12    6.33
   0   5  -1   18.72    0.96
   0   5  -1   17.31    0.92
  -1   5   1  122.64    6.00
  -1   5   1  127.97    5.45
  -1   5   1  137.60    5.17
  -1   5   1  130.85    5.55
  -1   5   1  137.44    5.19
   1  -5   1  143.31    5.89
   1  -5   1  149.74    5.47
  -1   5  -1  151.11    5.21
  -1   5  -1  151.90    5.22
  -1   5  -1  150.27    5.45
  -1   5  -1  145.51    5.53
  -1   5  -1  153.63    5.80
  -1   5  -1  138.92    5.96
  -1   5  -1  145.51    5.93
  -1   5  -1  145.27    5.43
  -2   5   1  113.62    4.32
  -2   5   1  119.53    5.06
  -2   5   1  119.84    4.54
  -2   5   1  118.54    4.72
  -2   5   1  117.37    4.62
  -2   5   1  113.12    4.33
   2  -5   1  115.05    4.86
  -2   5   1  120.66    4.59
   2  -5   1  116.28    4.59
  -2   5  -1  117.27    4.65
  -2   5  -1  117.90    4.34
  -2   5  -1  117.74    4.77
   2  -5  -1  115.50    4.61
  -2   5  -1  117.96    4.35
  -2   5  -1  116.20    4.54
  -2   5  -1  115.25    5.02
  -2   5  -1  112.04    4.89
  -2   5  -1  113.78    4.52
  -3   5   1   77.22    3.02
   3  -5   1   78.14    3.37
   3  -5   1   81.14    3.30
  -3   5   1   77.81    3.60
  -3   5   1   82.00    3.30
  -3   5   1   82.52    3.20
   3  -5   1   79.99    3.67
  -3   5   1   76.50    3.40
  -3   5   1   79.98    3.24
   3  -5   1   79.07    3.67
  -3   5   1   76.36    3.04
  -3   5   1   79.83    3.21
  -3   5  -1   77.99    3.04
  -3   5  -1   77.33    3.29
  -3   5  -1   76.78    3.18
   3  -5  -1   72.35    3.37
  -3   5  -1   73.84    3.58
  -3   5  -1   77.62    3.08
  -3   5  -1   78.88    3.20
  -3   5  -1   78.07    3.32
  -3   5  -1   74.85    3.41
   3  -5  -1   77.80    3.31
  -4   5   1   64.65    2.75
  -4   5   1   65.90    2.65
  -4   5   1   67.26    2.89
  -4   5   1   64.87    2.83
   4  -5   1   66.96    2.89
   4  -5   1   67.27    3.19
  -4   5   1   63.64    3.18
  -4   5   1   63.60    2.58
   4  -5   1   63.56    3.20
  -4   5  -1   62.79    2.64
  -4   5  -1   64.47    2.80
   4  -5  -1   67.69    3.25
   4  -5  -1   67.75    2.95
  -4   5  -1   61.50    2.79
  -4   5  -1   61.61    2.90
  -4   5  -1   64.29    3.18
  -4   5  -1   64.96    2.70
  -4   5  -1   62.01    2.77
  -4   5  -1   58.63    2.87
   5  -5   1   87.42    4.15
  -5   5   1   82.10    3.54
  -5   5   1   83.07    3.33
  -5   5   1   84.66    3.71
  -5   5   1   81.71    3.39
  -5   5   1   85.78    3.68
  -5   5   1   84.29    4.10
  -5   5  -1   81.58    3.44
   5  -5  -1   87.72    4.16
  -5   5  -1   83.13    3.58
  -5   5  -1   89.30    4.12
  -5   5  -1   84.43    3.39
  -5   5  -1   83.53    3.72
  -5   5  -1   83.44    3.61
  -6   5   1   51.88    2.61
  -6   5   1   50.03    2.64
  -6   5   1   51.87    2.36
  -6   5   1   47.70    2.26
  -6   5   1   45.64    2.88
  -6   5   1   47.51    2.45
   6  -5   1   49.54    2.91
  -6   5  -1   52.21    2.65
  -6   5  -1   52.38    2.56
  -6   5  -1   50.91    2.31
  -6   5  -1   50.17    2.48
  -6   5  -1   53.25    2.41
   6  -5  -1   52.05    2.95
  -6   5  -1   49.04    2.94
  -7   5   1    5.66    0.86
   7  -5   1    2.39    0.94
  -7   5   1    3.86    1.04
  -7   5   1    4.28    1.14
  -7   5   1    4.59    1.07
  -7   5   1    4.17    0.84
  -7   5   1    3.91    0.98
  -7   5  -1    1.65    0.81
  -7   5  -1    6.40    0.94
  -7   5  -1    5.77    1.02
  -7   5  -1    5.60    1.12
   7  -5  -1    5.73    1.22
  -8   5   1   32.21    2.50
  -8   5   1   27.85    2.04
  -8   5   1   29.27    2.26
  -8   5   1   34.57    2.33
   8  -5  -1   28.26    2.61
   1  -6   1   51.36    2.54
  -1   6  -1   53.42    2.23
  -1   6  -1   54.09    2.43
  -1   6  -1   50.35    2.27
  -1   6  -1   50.23    2.16
  -1   6  -1   56.66    2.61
  -1   6  -1   46.73    2.31
  -1   6  -1   52.49    2.47
   2  -6   1    4.73    0.69
  -2   6   1    5.44    0.73
  -2   6   1    4.85    0.66
  -2   6   1    5.86    0.67
  -2   6   1    5.02    0.67
  -2   6   1    5.82    0.62
  -2   6   1    5.62    0.76
  -2   6   1    5.34    0.63
   2  -6   1    5.37    0.66
   2  -6  -1    6.96    0.74
  -2   6  -1    7.42    0.77
  -2   6  -1    8.74    0.83
  -2   6  -1    7.57    0.84
  -2   6  -1    8.32    0.70
  -2   6  -1    7.15    0.80
  -2   6  -1    8.13    0.73
  -2   6  -1    6.05    0.68
  -2   6  -1    7.06    0.71
  -3   6   1   41.85    1.99
  -3   6   1   42.26    2.00
  -3   6   1   43.89    2.09
  -3   6   1   40.39    2.03
  -3   6   1   41.87    2.12
   3  -6   1   44.32    2.13
  -3   6   1   43.40    1.93
   3  -6   1   43.47    2.20
  -3   6   1   42.67    2.34
   3  -6   1   42.06    2.46
  -3   6  -1   45.79    2.09
  -3   6  -1   47.01    2.38
   3  -6  -1   44.49    2.19
  -3   6  -1   46.70    2.09
  -3   6  -1   45.29    1.97
  -3   6  -1   45.95    2.04
  -3   6  -1   44.23    2.19
  -3   6  -1   47.12    2.07
  -3   6  -1   48.66    2.28
  -4   6   1   55.26    2.55
  -4   6   1   50.25    2.26
  -4   6   1   52.19    2.46
   4  -6   1   52.02    2.56
   4  -6   1   51.27    2.52
   4  -6   1   49.07    2.79
  -4   6   1   53.03    2.41
  -4   6   1   46.90    2.75
  -4   6   1   51.69    2.33
   4  -6   1   51.37    2.80
  -4   6  -1   56.82    2.61
  -4   6  -1   51.60    2.44
  -4   6  -1   55.83    2.60
  -4   6  -1   56.61    2.83
  -4   6  -1   53.78    2.39
  -4   6  -1   52.20    2.42
  -4   6  -1   55.10    2.43
   4  -6  -1   52.57    2.62
  -4   6  -1   54.17    2.30
   5  -6   1    8.58    1.08
  -5   6   1    9.45    1.06
  -5   6   1    8.40    0.97
  -5   6   1    6.77    1.15
   5  -6   1    8.25    1.16
  -5   6   1    8.26    0.97
  -5   6   1    8.09    1.06
  -5   6   1    7.46    0.87
  -5   6  -1    9.48    1.00
   5  -6  -1   10.52    1.20
  -5   6  -1   12.47    1.47
   5  -6  -1   10.03    1.19
  -5   6  -1   11.83    1.26
  -5   6  -1   11.14    1.09
  -5   6  -1    9.96    1.06
  -5   6  -1    9.07    0.91
  -6   6   1   10.52    1.06
  -6   6   1   11.99    1.32
  -6   6   1   11.42    1.15
   6  -6   1   11.01    1.39
  -6   6   1   11.84    1.31
  -6   6   1   12.06    1.51
  -6   6   1   10.70    1.20
  -6   6  -1   16.35    1.54
   6  -6  -1   15.77    1.73
  -6   6  -1   12.66    1.18
  -6   6  -1   14.64    1.60
  -6   6  -1   14.53    1.43
  -6   6  -1   14.09    1.34
  -6   6  -1   14.13    1.39
   6  -6  -1   14.49    1.52
  -7   6   1    6.77    1.14
  -7   6   1    5.20    1.18
  -7   6   1    5.60    1.28
  -7   6   1    5.72    1.21
   7  -6   1    6.32    1.32
  -7   6   1    5.57    0.92
  -7   6   1    4.11    0.88
  -7   6  -1    8.47    1.19
  -7   6  -1    6.37    1.16
  -7   6  -1    6.54    1.27
  -7   6  -1    6.57    1.04
  -7   6  -1    7.32    1.03
   7  -6  -1    6.00    1.29
  -7   6  -1    6.58    1.35
  -8   6   1   45.57    2.78
  -8   6   1   53.05    3.07
  -8   6   1   51.54    3.00
  -8   6   1   51.28    3.47
   8  -6  -1   55.91    3.45
  -1   7  -1   14.60    1.08
  -1   7  -1   14.64    1.03
  -1   7  -1   14.21    1.09
  -1   7  -1   16.04    1.18
  -1   7  -1   13.87    1.12
  -1   7  -1   14.80    1.15
  -2   7   1   23.70    1.53
  -2   7   1   25.07    1.48
  -2   7   1   26.70    1.44
   2  -7   1   23.87    1.44
   2  -7   1   21.54    1.60
  -2   7   1   23.69    1.42
  -2   7   1   24.57    1.68
  -2   7   1   22.85    1.46
  -2   7  -1   25.00    1.52
  -2   7  -1   25.53    1.68
  -2   7  -1   26.85    1.46
  -2   7  -1   25.29    1.50
  -2   7  -1   26.22    1.36
  -2   7  -1   25.16    1.60
  -2   7  -1   24.84    1.44
  -2   7  -1   26.82    1.38
  -3   7   1   12.27    1.06
  -3   7   1   12.45    1.14
   3  -7   1   12.09    1.14
  -3   7   1   10.13    1.14
  -3   7   1   11.45    0.98
   3  -7   1    9.25    1.05
  -3   7   1   11.41    1.05
  -3   7   1   10.31    0.99
  -3   7  -1   11.28    0.99
  -3   7  -1    9.08    1.09
   3  -7  -1   11.42    1.18
  -3   7  -1   10.61    1.05
  -3   7  -1   10.20    1.16
  -3   7  -1    9.96    1.06
  -3   7  -1    8.87    0.97
  -3   7  -1    8.97    0.94
  -3   7  -1   10.32    0.99
  -4   7   1   22.58    1.50
  -4   7   1   21.06    1.32
   4  -7   1   22.64    1.62
   4  -7   1   20.99    1.70
  -4   7   1   23.69    1.56
  -4   7   1   20.37    1.47
  -4   7   1   22.37    1.81
  -4   7   1   22.78    1.49
  -4   7  -1   19.45    1.33
  -4   7  -1   19.25    1.55
  -4   7  -1   20.81    1.74
  -4   7  -1   22.74    1.61
  -4   7  -1   19.86    1.47
  -4   7  -1   20.20    1.43
   4  -7  -1   19.15    1.65
  -4   7  -1   22.91    1.49
  -4   7  -1   20.14    1.37
  -5   7   1   18.35    1.79
  -5   7   1   18.18    1.45
  -5   7   1   18.05    1.56
   5  -7   1   17.90    1.74
  -5   7   1   18.84    1.31
  -5   7   1   18.15    1.65
   5  -7   1   18.66    1.72
  -5   7   1   16.64    1.50
  -5   7  -1   23.32    1.59
   5  -7  -1   20.81    1.80
  -5   7  -1   21.29    1.40
  -5   7  -1   24.19    1.94
  -5   7  -1   19.45    1.49
   5  -7  -1   25.90    1.89
  -5   7  -1   19.89    1.55
  -5   7  -1   22.87    1.73
  -6   7   1    5.70    1.23
   6  -7   1    5.22    1.19
  -6   7   1    6.21    1.13
   6  -7   1    6.63    1.29
  -6   7   1    4.81    1.08
  -6   7   1    5.87    0.87
  -6   7   1    5.32    0.96
  -6   7   1    5.37    1.03
   6  -7  -1    7.79    1.30
  -6   7  -1    6.32    1.14
  -6   7  -1    6.92    0.99
  -6   7  -1    7.78    1.13
  -6   7  -1    7.54    1.13
  -6   7  -1    6.99    1.06
   6  -7  -1    6.98    1.27
  -6   7  -1    8.06    1.36
  -7   7   1   14.12    1.50
  -7   7   1   15.04    1.59
  -7   7   1   13.89    1.77
  -7   7   1   14.96    1.33
  -7   7   1   13.04    1.51
   7  -7   1   16.19    1.72
  -7   7   1   12.15    1.28
   7  -7   1   15.78    1.85
  -7   7  -1   15.74    1.45
  -7   7  -1   16.22    1.73
   7  -7  -1   14.50    1.77
  -7   7  -1   16.35    1.77
  -7   7  -1   16.14    1.82
  -7   7  -1   11.57    1.31
  -7   7  -1   14.88    1.50
   7  -7  -1   15.62    1.79
  -8   7   1    6.06    1.40
  -8   7   1    7.97    1.12
  -8   7   1    6.12    1.12
   8  -7   1    6.29    1.51
  -8   7   1    8.26    1.31
  -8   7   1    8.60    1.65
  -8   7   1    7.59    1.41
  -8   7  -1    5.80    1.33
  -8   7  -1    6.62    1.43
  -8   7  -1    7.09    1.35
  -8   7  -1    5.93    1.41
  -8   7  -1    4.40    0.92
   8  -7  -1    7.49    1.70
  -8   7  -1    4.54    1.01
   8  -7  -1    7.91    1.52
  -9   7   1    2.72    1.27
  -9   7   1    3.18    1.41
   9  -7  -1    2.83    1.45
   9  -7  -1    5.79    1.68
  -2   8  -1    2.77    0.80
  -2   8  -1    3.60    0.77
  -2   8  -1    2.39    0.71
  -2   8  -1    2.67    0.71
  -2   8  -1    3.39    0.69
  -2   8  -1    3.25    0.75
  -3   8   1  105.72    4.63
  -3   8   1  108.48    4.74
   3  -8   1  108.90    5.03
   3  -8   1  105.56    4.64
  -3   8   1  103.30    4.35
  -3   8   1  110.99    4.62
  -3   8   1  107.72    5.20
  -3   8   1  107.49    4.45
  -3   8  -1  112.86    4.49
  -3   8  -1  113.71    4.76
  -3   8  -1  108.46    5.12
  -3   8  -1  107.01    4.59
  -3   8  -1  115.12    4.77
  -3   8  -1  125.24    5.17
  -3   8  -1  117.86    4.62
  -3   8  -1  113.51    4.41
   3  -8  -1  114.50    4.75
  -4   8   1   91.14    4.04
  -4   8   1   80.71    4.38
  -4   8   1   94.57    3.71
  -4   8   1   91.27    3.93
  -4   8   1   93.93    3.93
   4  -8   1   88.37    4.02
  -4   8   1   91.04    3.81
   4  -8   1   93.42    4.49
  -4   8  -1   82.17    3.66
  -4   8  -1   85.20    3.79
  -4   8  -1   90.94    3.93
  -4   8  -1   90.89    4.09
  -4   8  -1   89.32    3.88
   4  -8  -1   91.28    4.09
  -4   8  -1   89.63    4.43
  -5   8   1    6.89    0.92
  -5   8   1    5.57    1.01
  -5   8   1    6.68    1.28
   5  -8   1    5.51    1.20
   5  -8   1    4.72    1.10
  -5   8   1    5.65    1.03
  -5   8   1    5.20    0.98
  -5   8   1    4.97    1.01
  -5   8  -1    3.88    1.10
  -5   8  -1    3.79    0.96
   5  -8  -1    4.27    1.14
  -5   8  -1    4.94    0.91
   5  -8  -1    4.96    1.15
  -5   8  -1    4.29    1.06
  -5   8  -1    3.93    0.96
  -5   8  -1    5.72    1.08
   6  -8   1    1.37    1.17
  -6   8   1    1.71    0.80
  -6   8   1    1.82    0.96
  -6   8   1    1.56    1.16
  -6   8   1    2.25    0.98
   6  -8   1    1.00    1.12
  -6   8   1    1.36    1.00
  -6   8   1    2.36    1.00
  -6   8  -1    3.87    1.25
  -6   8  -1    2.45    0.83
  -6   8  -1    0.94    0.86
   6  -8  -1    2.55    1.20
  -6   8  -1    1.69    0.98
  -6   8  -1    0.29    0.95
  -6   8  -1    1.68    0.98
   6  -8  -1    0.07    1.07
   7  -8   1   52.98    3.19
  -7   8   1   49.51    2.99
  -7   8   1   47.23    2.76
   7  -8   1   48.78    3.45
  -7   8   1   51.42    3.13
  -7   8   1   50.19    2.97
  -7   8   1   48.34    2.61
  -7   8   1   49.97    3.50
   7  -8  -1   56.35    3.52
  -7   8  -1   55.56    2.97
  -7   8  -1   57.36    2.99
  -7   8  -1   58.64    3.26
  -7   8  -1   62.88    3.57
  -7   8  -1   56.39    2.74
  -7   8  -1   59.83    2.93
   7  -8  -1   59.04    3.30
  -8   8   1   29.40    2.37
  -8   8   1   28.69    2.44
   8  -8   1   23.87    2.44
  -8   8   1   27.35    1.93
  -8   8   1   30.37    2.56
  -8   8   1   31.33    2.82
   8  -8   1   29.56    2.89
  -8   8   1   26.70    2.08
  -8   8  -1   29.95    2.58
  -8   8  -1   26.01    2.11
   8  -8  -1   33.49    2.85
  -8   8  -1   28.95    2.85
  -8   8  -1   23.88    1.93
  -8   8  -1   23.33    2.32
   8  -8  -1   32.23    2.73
  -8   8  -1   26.38    2.32
  -2   9  -1   22.16    1.80
  -2   9  -1   22.49    1.68
  -2   9  -1   20.02    1.80
  -2   9  -1   23.39    1.54
  -2   9  -1   21.67    1.74
  -2   9  -1   22.60    1.65
  -3   9   1   76.17    3.93
  -3   9   1   65.94    3.44
  -3   9   1   67.40    3.57
  -3   9   1   72.50    3.22
  -3   9   1   73.10    3.38
  -3   9  -1   76.30    3.26
  -3   9  -1   68.95    3.54
  -3   9  -1   81.97    3.46
  -3   9  -1   73.66    3.43
  -3   9  -1   77.75    3.48
  -3   9  -1   78.08    3.86
  -4   9   1   97.88    4.23
  -4   9   1   93.35    4.76
  -4   9   1   97.88    4.17
   4  -9   1   90.95    4.22
   4  -9   1   90.45    4.70
  -4   9   1   96.94    3.94
  -4   9   1   95.38    4.06
  -4   9   1   96.42    4.31
  -4   9  -1   92.54    4.68
  -4   9  -1   94.44    4.10
  -4   9  -1   84.89    4.21
   4  -9  -1   94.34    4.28
  -4   9  -1   96.76    4.08
  -4   9  -1   90.20    3.90
  -4   9  -1   87.96    4.12
  -5   9   1   28.29    2.13
  -5   9   1   28.54    1.98
  -5   9   1   31.21    2.09
  -5   9   1   26.69    1.96
   5  -9   1   29.18    2.40
  -5   9   1   28.94    1.80
  -5   9   1   28.50    2.42
   5  -9   1   29.15    2.16
   5  -9  -1   29.33    2.23
  -5   9  -1   27.73    2.04
   5  -9  -1   26.10    2.37
  -5   9  -1   30.13    1.98
  -5   9  -1   29.91    1.93
  -5   9  -1   27.88    2.48
  -5   9  -1   26.30    2.05
  -5   9  -1   27.34    2.06
  -6   9   1   20.28    1.65
  -6   9   1   19.36    1.95
  -6   9   1   21.37    1.91
   6  -9   1   17.22    1.88
  -6   9   1   25.01    2.01
   6  -9   1   18.61    2.35
  -6   9   1   22.09    1.88
  -6   9   1   22.40    2.44
  -6   9  -1   23.18    2.12
  -6   9  -1   18.80    1.88
  -6   9  -1   21.10    1.67
   6  -9  -1   26.09    2.25
  -6   9  -1   22.33    2.43
  -6   9  -1   21.81    1.89
   6  -9  -1   21.47    2.23
  -6   9  -1   21.73    1.99
  -7   9   1   45.60    2.84
  -7   9   1   50.59    3.58
  -7   9   1   48.98    3.09
  -7   9   1   51.90    2.95
  -7   9   1   46.53    2.96
   7  -9   1   51.65    3.40
  -7   9   1   47.32    2.65
   7  -9   1   51.48    3.26
  -7   9  -1   54.64    2.96
  -7   9  -1   50.23    2.73
   7  -9  -1   50.00    3.54
  -7   9  -1   46.66    2.92
   7  -9  -1   50.94    3.32
  -7   9  -1   53.97    2.98
  -7   9  -1   49.39    3.15
  -7   9  -1   52.37    3.57
  -8   9   1   23.86    2.38
  -8   9   1   27.21    1.96
  -8   9   1   28.75    2.53
   8  -9   1   27.99    2.72
  -8   9   1   24.21    2.13
   8  -9   1   26.82    2.80
  -8   9   1   27.27    2.53
  -8   9  -1   27.50    2.33
  -8   9  -1   33.48    3.01
  -8   9  -1   29.67    2.79
  -8   9  -1   26.69    2.37
  -8   9  -1   27.23    2.01
  -8   9  -1   27.93    2.33
  -3  10  -1   22.64    1.93
  -3  10  -1   21.92    1.81
  -3  10  -1   22.18    1.67
  -3  10  -1   20.39    1.89
  -3  10  -1   22.35    2.15
   4 -10   1   18.76    2.02
  -4  10   1   17.68    1.72
  -4  10   1   18.29    2.00
  -4  10   1   18.28    1.78
   4 -10   1   16.70    1.78
  -4  10   1   17.14    1.81
  -4  10   1   18.23    1.63
  -4  10  -1   20.14    1.62
  -4  10  -1   16.55    1.66
  -4  10  -1   19.56    1.66
  -4  10  -1   18.14    2.07
  -4  10  -1   16.96    1.84
  -4  10  -1   17.93    1.73
   5 -10   1   23.13    2.16
  -5  10   1   23.24    2.43
  -5  10   1   23.15    1.95
  -5  10   1   18.23    2.03
  -5  10   1   26.02    1.83
   5 -10   1   24.27    2.43
  -5  10   1   25.56    2.08
  -5  10   1   24.55    2.05
  -5  10  -1   24.98    2.12
  -5  10  -1   26.79    1.99
   5 -10  -1   26.24    2.43
  -5  10  -1   26.38    2.53
  -5  10  -1   22.85    2.05
  -5  10  -1   23.50    1.83
   5 -10  -1   25.41    2.24
  -5  10  -1   22.80    2.08
  -6  10   1   23.21    1.90
  -6  10   1   26.65    2.11
  -6  10   1   24.18    2.26
  -6  10   1   25.27    2.25
  -6  10   1   24.60    2.11
  -6  10   1   25.52    2.64
   6 -10   1   22.62    2.55
   6 -10   1   26.52    2.33
   6 -10  -1   25.30    2.59
  -6  10  -1   22.03    2.19
  -6  10  -1   24.46    1.96
   6 -10  -1   22.53    2.31
  -6  10  -1   23.94    2.04
  -6  10  -1   21.57    2.16
  -6  10  -1   25.22    2.74
  -6  10  -1   21.58    2.05
  -7  10   1    7.82    1.48
  -7  10   1   10.41    1.99
  -7  10   1    8.19    1.35
   7 -10   1   11.33    1.82
  -7  10   1   11.49    1.67
   7 -10   1    9.83    1.75
  -7  10   1   11.02    1.58
  -7  10   1   10.34    1.52
   7 -10  -1   10.92    1.76
  -7  10  -1   11.46    1.54
  -7  10  -1    9.05    1.85
   7 -10  -1   10.93    1.99
  -7  10  -1    8.72    1.41
  -7  10  -1   11.68    1.61
  -4  11  -1   10.38    1.51
  -4  11  -1   13.48    1.65
  -4  11  -1   10.50    1.47
  -4  11  -1   11.59    1.41
  -5  11   1   16.75    1.91
  -5  11   1   14.79    2.16
  -5  11   1   12.42    1.70
  -5  11   1   15.66    1.91
  -5  11   1   15.46    1.67
  -5  11  -1   14.06    1.81
   5 -11  -1   16.09    2.09
  -5  11  -1   15.81    1.77
  -5  11  -1   14.91    1.59
  -5  11  -1   16.36    1.88
  -6  11   1    5.23    1.77
  -6  11   1    7.41    1.40
  -6  11   1    4.56    1.32
  -6  11   1    7.16    1.53
   6 -11  -1    6.78    1.56
   6 -11  -1    5.06    1.63
   0   0  -2    4.76    0.28
   0   0   2    4.14    0.35
  -1   0   2  229.39    9.24
  -2   0   2   21.44    1.09
  -2   0   2   21.63    0.99
   2   0  -2   20.93    1.10
  -3   0   2  513.56   21.15
  -3   0   2  532.70   19.37
   3   0  -2  521.82   21.93
  -4   0   2    0.26    0.31
   0   1  -2  390.92   13.56
   0   1  -2  387.81   15.47
   0   1  -2  397.90   14.54
   0   1  -2  408.94   15.32
  -1   1   2  129.27    4.55
   1   1  -2  127.54    4.84
   1  -1   2  123.69    5.23
   1   1  -2  127.67    4.79
  -1   1   2  122.59    4.98
  -1   1  -2  118.85    4.32
  -1  -1   2  116.16    4.82
  -1   1  -2  115.27    4.80
  -1   1  -2  121.79    4.89
   1  -1  -2  117.50    4.56
  -1   1  -2  117.72    4.51
  -1   1  -2  119.44    4.27
  -2   1   2   55.25    2.00
  -2   1   2   53.08    2.04
  -2   1   2   52.14    1.90
  -2   1   2   51.42    2.10
  -2   1   2   50.84    2.31
  -2   1   2   52.66    1.91
  -3   1   2   99.07    3.82
  -3   1   2   94.25    4.38
  -3   1   2  102.52    3.98
  -3   1   2  100.90    3.65
  -3   1   2   98.59    3.90
  -3   1   2  104.47    3.68
   3  -1  -2  112.64    4.51
  -4   1   2  342.02   14.47
  -4   1   2  366.69   13.14
  -4   1   2  353.89   12.94
  -4   1   2  335.59   13.24
   4  -1  -2  364.84   15.00
  -5   1   2   47.86    2.56
   5  -1  -2   51.91    2.62
   0   2  -2    6.80    0.47
   0  -2   2    6.39    0.44
   0   2  -2    6.65    0.38
   0   2  -2    6.83    0.45
   0   2  -2    6.62    0.37
   0   2  -2    6.32    0.39
   0   2  -2    6.64    0.36
   1  -2   2   37.28    1.76
  -1   2   2   37.69    1.59
  -1   2   2   38.24    1.59
   1  -2   2   38.87    1.87
  -1   2   2   33.37    1.54
  -1   2   2   38.01    1.75
   1   2  -2   38.17    1.72
   1   2  -2   35.94    1.73
  -1   2  -2   42.34    1.55
  -1   2  -2   42.09    1.69
  -1   2  -2   40.38    1.74
   1  -2  -2   39.51    1.61
  -1   2  -2   40.88    1.63
  -1  -2   2   39.67    1.73
  -1   2  -2   40.83    1.73
  -1   2  -2   42.40    1.51
  -1   2  -2   41.09    1.52
  -1   2  -2   41.90    1.58
   2  -2   2   29.10    1.58
  -2   2   2   31.61    1.37
  -2   2   2   30.15    1.32
  -2   2   2   32.10    1.41
  -2   2   2   31.99    1.27
   2  -2   2   30.69    1.69
  -2   2   2   31.23    1.26
  -2   2   2   30.38    1.55
  -2   2  -2   31.39    1.57
  -2   2  -2   34.78    1.37
   2  -2  -2   34.93    1.45
  -2   2  -2   36.66    1.41
  -2   2  -2   32.99    1.39
  -2   2  -2   33.78    1.47
  -2   2  -2   31.11    1.52
  -2   2  -2   36.29    1.35
  -2   2  -2   35.83    1.49
  -3   2   2   64.90    2.97
  -3   2   2   65.90    2.69
  -3   2   2   66.53    2.45
  -3   2   2   64.51    2.56
  -3   2   2   65.13    2.45
  -3   2   2   65.71    2.63
  -3   2  -2   68.28    2.55
   3  -2  -2   66.99    3.04
  -3   2  -2   65.98    2.53
  -3   2  -2   65.74    2.68
  -3   2  -2   68.19    2.66
  -3   2  -2   69.46    2.77
  -3   2  -2   57.14    2.84
  -4   2   2   96.54    3.82
  -4   2   2   96.08    3.48
  -4   2   2   92.23    3.64
  -4   2   2   94.54    3.48
  -4   2   2   88.18    4.22
  -4   2   2   91.17    3.74
   4  -2  -2   98.85    4.31
  -5   2   2   26.11    1.51
  -5   2   2   26.91    1.43
  -5   2   2   24.89    1.30
  -5   2   2   26.23    1.66
   5  -2  -2   24.29    1.63
  -6   2   2   13.79    1.23
  -6   2   2   12.12    1.02
  -6   2   2   11.98    1.28
  -6   2   2   10.85    1.13
   6  -2  -2   16.62    1.38
   0   3  -2   20.00    1.03
   0   3  -2   19.98    0.90
   0   3  -2   20.01    0.94
   0  -3   2   19.85    1.03
   0   3  -2   20.91    0.88
   0   3  -2   21.10    0.91
   0   3  -2   21.25    0.95
   0   3  -2   19.82    1.06
  -1   3   2  125.30    5.12
   1  -3   2  125.42    4.60
   1   3  -2  119.53    4.97
   1   3  -2  119.24    5.02
  -1   3   2  121.44    4.65
  -1   3  -2  120.95    4.37
  -1   3  -2  121.08    4.89
  -1   3  -2  120.96    4.39
  -1   3  -2  122.09    4.59
  -1   3  -2  123.99    4.68
   1  -3  -2  119.07    4.67
  -1  -3   2  115.36    5.00
  -1   3  -2  120.97    4.96
  -1   3  -2  123.15    4.58
  -1   3  -2  127.21    5.04
  -2   3   2   45.73    1.82
  -2   3   2   46.20    1.88
  -2   3   2   44.86    2.09
  -2   3   2   45.90    1.82
  -2   3   2   47.31    1.76
  -2   3   2   46.09    1.73
  -2   3   2   45.79    1.89
   2  -3   2   45.74    2.21
   2  -3   2   43.41    2.10
  -2   3  -2   41.99    1.85
   2  -3  -2   43.73    1.92
  -2   3  -2   43.04    2.01
  -2   3  -2   43.82    2.07
  -2   3  -2   43.34    1.84
  -2   3  -2   46.48    1.79
  -2   3  -2   41.85    1.93
  -2   3  -2   44.84    1.96
  -2   3  -2   43.46    1.80
   3  -3   2   52.68    2.45
  -3   3   2   48.14    1.95
  -3   3   2   47.75    2.12
  -3   3   2   49.77    1.97
  -3   3   2   49.65    2.17
   3  -3   2   51.01    2.56
  -3   3   2   49.62    2.40
  -3   3   2   48.04    2.05
   3  -3  -2   48.60    2.20
  -3   3  -2   50.58    2.23
  -3   3  -2   51.50    2.07
  -3   3  -2   52.89    2.04
  -3   3  -2   51.53    2.13
  -3   3  -2   51.76    2.14
  -3   3  -2   49.11    2.40
  -3   3  -2   52.32    2.23
  -3   3  -2   52.89    2.30
   4  -3   2   37.15    1.98
  -4   3   2   36.22    1.60
  -4   3   2   33.36    1.69
  -4   3   2   35.43    1.53
  -4   3   2   33.75    1.92
  -4   3   2   32.18    1.66
  -4   3   2   34.36    1.49
  -4   3  -2   35.02    1.57
  -4   3  -2   33.90    1.60
  -4   3  -2   36.81    1.71
  -4   3  -2   34.92    1.66
  -4   3  -2   35.50    1.78
   4  -3  -2   33.42    1.91
  -4   3  -2   35.91    1.94
  -4   3  -2   36.80    1.78
  -5   3   2   64.28    2.76
  -5   3   2   67.57    2.63
  -5   3   2   66.81    2.90
  -5   3   2   65.91    3.32
  -5   3   2   66.97    2.67
  -5   3   2   65.79    2.97
   5  -3  -2   67.86    3.37
  -6   3   2   13.86    1.12
  -6   3   2   14.50    1.28
  -6   3   2   15.81    1.36
  -6   3   2   12.29    1.40
   6  -3  -2   17.49    1.47
  -7   3   2    4.09    0.92
  -7   3   2    4.18    0.81
  -7   3   2    5.62    1.04
  -7   3   2    4.47    0.93
   7  -3  -2    3.94    1.01
   0   4  -2   10.55    0.79
   0   4  -2   10.26    0.76
   0   4  -2   10.16    0.64
   0   4  -2   11.62    0.65
   0   4  -2   11.62    0.67
   0   4  -2   11.48    0.67
   0   4  -2   10.82    0.64
   0  -4   2   11.17    0.79
   1  -4   2  104.33    4.25
   1  -4   2   97.83    3.92
  -1   4  -2  103.47    3.93
  -1   4  -2  102.19    3.76
  -1   4  -2  104.99    4.30
  -1   4  -2  100.49    3.89
  -1   4  -2  104.71    4.21
  -1   4  -2  105.71    4.03
  -1  -4   2   91.55    4.31
  -1   4  -2  104.40    4.29
  -1   4  -2  103.29    3.77
   2  -4   2   29.52    1.32
  -2   4   2   27.85    1.33
  -2   4   2   27.83    1.25
  -2   4   2   27.94    1.24
  -2   4   2   27.67    1.29
   2  -4   2   28.85    1.47
  -2   4   2   28.45    1.22
   2  -4   2   29.45    1.66
  -2   4   2   28.56    1.49
  -2   4   2   27.55    1.32
  -2   4  -2   29.08    1.37
  -2   4  -2   26.13    1.44
  -2   4  -2   26.60    1.29
  -2   4  -2   26.46    1.30
  -2   4  -2   27.41    1.25
  -2   4  -2   27.14    1.43
  -2   4  -2   27.25    1.27
  -2   4  -2   25.66    1.38
   2  -4  -2   27.89    1.39
  -3   4   2  225.39    8.67
  -3   4   2  220.36    8.31
  -3   4   2  217.68    8.45
   3  -4   2  205.94    9.56
   3  -4   2  220.41    9.59
  -3   4   2  218.62    7.94
  -3   4   2  215.01    8.47
  -3   4   2  218.32    7.87
  -3   4   2  221.13    9.30
   3  -4  -2  223.45    8.53
  -3   4  -2  231.29    7.97
  -3   4  -2  225.92    8.44
  -3   4  -2  229.93    8.97
  -3   4  -2  218.82    8.35
  -3   4  -2  235.91    8.85
  -3   4  -2  231.62    8.02
  -3   4  -2  224.76    9.32
  -3   4  -2  223.93    8.53
   4  -4   2  105.16    5.00
  -4   4   2  109.00    4.41
  -4   4   2  108.37    4.28
  -4   4   2  106.11    4.42
  -4   4   2  107.20    4.90
   4  -4   2  109.33    5.10
  -4   4   2  105.20    4.06
  -4   4   2  105.74    4.08
  -4   4  -2  115.47    4.56
  -4   4  -2  110.70    4.34
  -4   4  -2  112.62    4.18
  -4   4  -2  111.01    4.50
  -4   4  -2  109.57    4.90
  -4   4  -2  106.54    4.62
  -4   4  -2  111.52    4.20
  -4   4  -2  114.32    4.41
   4  -4  -2  112.28    4.51
  -5   4   2    8.64    1.06
  -5   4   2    9.04    0.91
  -5   4   2    7.37    0.88
   5  -4   2    9.60    1.07
  -5   4   2    8.50    0.85
  -5   4   2    7.49    0.77
  -5   4   2    7.82    0.92
   5  -4  -2    7.96    0.98
  -5   4  -2    6.84    0.85
  -5   4  -2    8.03    0.97
  -5   4  -2    6.32    0.76
  -5   4  -2    7.88    0.92
  -5   4  -2    6.51    0.79
  -5   4  -2    7.51    0.79
  -5   4  -2    6.64    0.94
  -6   4   2   51.46    2.51
  -6   4   2   50.57    2.16
  -6   4   2   46.85    2.33
  -6   4   2   48.81    2.80
  -6   4   2   48.17    2.50
  -6   4   2   47.84    2.21
   6  -4  -2   46.77    2.76
  -7   4   2  102.38    4.68
  -7   4   2  103.99    4.42
  -7   4   2  102.34    5.19
  -7   4   2  108.61    4.62
   7  -4  -2  113.44    5.31
  -8   4   2   30.17    2.21
   8  -4  -2   25.85    2.21
   0   5  -2  900.93   32.35
   0   5  -2  878.00   34.80
   0   5  -2  891.17   30.52
   0   5  -2  919.66   35.66
   0  -5   2  869.73   34.82
   0   5  -2  892.21   32.68
   0   5  -2  856.03   34.43
   0   5  -2  896.36   30.98
   1  -5   2    8.46    0.60
   1  -5   2    7.58    0.76
  -1   5  -2    6.41    0.62
  -1   5  -2    7.56    0.54
  -1   5  -2    7.68    0.63
  -1   5  -2    6.80    0.75
  -1   5  -2    7.93    0.66
  -1   5  -2    7.62    0.67
  -1   5  -2    7.82    0.67
  -1   5  -2    7.50    0.71
   2  -5   2   27.79    1.34
  -2   5   2   29.27    1.25
  -2   5   2   27.18    1.35
  -2   5   2   27.33    1.52
  -2   5   2   28.37    1.40
   2  -5   2   27.53    1.43
  -2   5   2   28.27    1.31
  -2   5   2   28.30    1.30
  -2   5   2   26.23    1.32
   2  -5  -2   23.07    1.37
  -2   5  -2   26.76    1.42
  -2   5  -2   25.72    1.33
  -2   5  -2   25.80    1.25
  -2   5  -2   24.87    1.27
  -2   5  -2   26.72    1.47
  -2   5  -2   24.31    1.31
  -2   5  -2   23.56    1.36
  -2   5  -2   23.98    1.45
   3  -5   2   26.02    1.47
  -3   5   2   26.17    1.29
  -3   5   2   26.93    1.26
  -3   5   2   26.32    1.44
  -3   5   2   25.74    1.34
  -3   5   2   26.00    1.61
  -3   5   2   27.93    1.45
   3  -5   2   25.60    1.78
   3  -5   2   27.77    1.59
  -3   5   2   28.12    1.39
   3  -5   2   27.55    1.47
  -3   5  -2   25.96    1.42
  -3   5  -2   26.24    1.33
  -3   5  -2   28.12    1.43
  -3   5  -2   28.47    1.52
  -3   5  -2   27.00    1.38
  -3   5  -2   29.43    1.64
  -3   5  -2   27.11    1.41
  -3   5  -2   28.13    1.53
   3  -5  -2   28.05    1.53
  -4   5   2  435.75   15.60
  -4   5   2  429.71   18.18
  -4   5   2  431.54   16.60
   4  -5   2  436.52   18.72
  -4   5   2  440.18   16.33
  -4   5   2  428.77   15.41
  -4   5   2  440.51   16.57
   4  -5   2  432.85   18.80
   4  -5  -2  451.14   16.67
  -4   5  -2  437.87   16.55
  -4   5  -2  450.45   18.21
  -4   5  -2  448.57   15.68
  -4   5  -2  456.06   15.53
  -4   5  -2  449.22   17.31
  -4   5  -2  440.39   16.66
  -4   5  -2  456.55   17.55
  -4   5  -2  448.58   16.39
  -5   5   2    1.82    0.77
  -5   5   2    1.71    0.53
  -5   5   2    2.03    0.73
  -5   5   2    0.75    0.61
  -5   5   2    1.26    0.66
   5  -5   2    0.96    0.69
  -5   5   2    1.19    0.58
  -5   5  -2    1.53    0.57
  -5   5  -2    1.93    0.64
  -5   5  -2    2.62    0.64
  -5   5  -2    2.23    0.73
  -5   5  -2    1.81    0.65
   5  -5  -2    2.24    0.78
  -5   5  -2    2.52    0.62
   5  -5  -2    2.49    0.80
  -5   5  -2    2.04    0.75
  -6   5   2    8.16    0.91
  -6   5   2    7.54    1.00
  -6   5   2    7.64    1.05
  -6   5   2    7.06    1.10
  -6   5   2    7.41    1.26
  -6   5   2    7.58    0.85
   6  -5   2    8.59    1.23
  -6   5  -2    8.14    0.99
  -6   5  -2    9.11    0.97
  -6   5  -2   10.90    1.23
  -6   5  -2   11.08    1.33
  -6   5  -2    8.36    0.99
  -6   5  -2    9.14    1.09
   6  -5  -2   10.41    1.30
  -7   5   2    8.10    1.33
  -7   5   2    8.92    1.28
  -7   5   2   10.37    1.26
  -7   5   2    8.34    1.13
  -7   5   2    8.05    1.00
  -7   5   2    9.40    0.99
   7  -5  -2    7.72    1.31
  -8   5   2  105.61    4.88
  -8   5   2  105.65    5.44
   8  -5  -2  107.71    5.50
   0   6  -2    2.38    0.60
   0   6  -2    3.18    0.60
   0   6  -2    2.18    0.48
   0   6  -2    2.90    0.50
   0  -6   2    2.30    0.62
   0   6  -2    3.45    0.52
   0   6  -2    2.72    0.51
   1  -6   2    8.37    0.93
  -1   6  -2    7.28    0.84
  -1   6  -2    7.13    0.74
  -1   6  -2    7.05    0.83
  -1   6  -2    7.93    0.73
  -1   6  -2    6.41    0.72
  -1   6  -2    7.51    0.78
  -1   6  -2    8.19    0.78
  -2   6   2  122.64    5.36
  -2   6   2  123.58    4.84
   2  -6   2  116.50    4.78
  -2   6   2  127.59    4.95
   2  -6   2  114.84    5.14
  -2   6   2  123.23    4.56
  -2   6   2  122.36    4.58
  -2   6   2  121.89    4.86
  -2   6  -2  124.81    5.07
  -2   6  -2  119.45    4.78
  -2   6  -2  117.94    4.57
  -2   6  -2  116.49    4.59
  -2   6  -2  123.43    4.74
   2  -6  -2  116.93    4.88
  -2   6  -2  125.51    4.92
  -2   6  -2  125.66    5.28
  -2   6  -2  117.28    5.19
  -3   6   2   92.06    4.18
  -3   6   2   88.58    3.74
  -3   6   2   88.77    3.51
  -3   6   2   91.70    3.69
   3  -6   2   86.10    3.92
   3  -6   2   80.22    3.72
  -3   6   2   88.00    3.47
   3  -6   2   84.04    4.28
   3  -6   2   76.03    4.13
  -3   6   2   88.59    3.76
  -3   6  -2   90.62    3.53
  -3   6  -2   95.17    3.67
  -3   6  -2   95.05    3.71
  -3   6  -2   92.22    3.59
  -3   6  -2   87.88    3.82
  -3   6  -2   95.54    4.15
  -3   6  -2   93.74    4.00
   3  -6  -2   94.93    3.84
  -3   6  -2   93.57    3.85
   4  -6   2    4.50    0.74
   4  -6   2    4.14    0.82
  -4   6   2    4.40    0.85
   4  -6   2    3.99    0.83
  -4   6   2    3.84    0.70
  -4   6   2    3.86    0.74
  -4   6   2    3.61    0.63
   4  -6   2    3.55    0.90
  -4   6   2    3.79    0.66
  -4   6   2    3.66    0.74
  -4   6  -2    2.76    0.64
  -4   6  -2    4.74    0.85
  -4   6  -2    3.53    0.71
  -4   6  -2    3.24    0.59
  -4   6  -2    3.00    0.70
  -4   6  -2    3.42    0.76
  -4   6  -2    3.18    0.68
  -4   6  -2    3.20    0.70
  -5   6   2    4.48    0.74
  -5   6   2    2.85    0.94
  -5   6   2    4.37    0.89
  -5   6   2    3.64    0.80
   5  -6   2    4.06    0.91
  -5   6   2    2.77    0.65
  -5   6   2    3.61    0.84
  -5   6  -2    3.67    0.75
  -5   6  -2    3.30    0.88
   5  -6  -2    2.89    1.05
  -5   6  -2    3.52    0.80
   5  -6  -2    4.68    1.01
  -5   6  -2    4.14    0.66
  -5   6  -2    3.08    0.79
  -5   6  -2    2.93    0.77
  -5   6  -2    3.89    0.80
  -5   6  -2    2.45    0.89
  -6   6   2   34.66    2.53
   6  -6   2   34.10    2.46
  -6   6   2   36.15    2.00
  -6   6   2   37.52    2.06
  -6   6   2   37.38    1.86
  -6   6   2   35.20    2.16
  -6   6   2   36.13    2.21
  -6   6  -2   37.54    1.94
  -6   6  -2   35.11    2.36
  -6   6  -2   35.23    2.12
   6  -6  -2   37.69    2.39
  -6   6  -2   38.04    2.59
  -6   6  -2   37.87    2.18
  -6   6  -2   39.45    2.10
   6  -6  -2   37.24    2.45
  -7   6   2  135.70    5.30
  -7   6   2  134.87    5.84
  -7   6   2  134.50    5.81
  -7   6   2  131.95    6.46
  -7   6   2  133.35    5.25
  -7   6   2  130.19    5.60
  -7   6  -2  135.14    5.63
  -7   6  -2  143.16    5.50
  -7   6  -2  135.14    5.92
  -7   6  -2  134.12    5.41
  -7   6  -2  138.58    5.76
   7  -6  -2  134.89    5.97
   7  -6  -2  139.75    6.58
  -8   6   2    7.34    1.55
  -8   6   2    6.97    1.50
   8  -6  -2    4.80    1.44
   8  -6  -2    5.65    1.41
  -9   6   2   -0.29    1.26
  -9   6   2   -0.70    0.90
   9  -6  -2    0.84    1.20
   1  -7   2   38.98    2.19
  -1   7  -2   35.76    1.87
  -1   7  -2   35.74    2.00
  -1   7  -2   37.84    2.17
  -1   7  -2   41.13    1.91
  -1   7  -2   37.52    2.02
  -1   7  -2   37.22    1.81
  -1   7  -2   40.64    1.99
   2  -7   2   12.67    1.08
   2  -7   2   11.06    1.24
  -2   7  -2   15.26    1.16
  -2   7  -2   14.13    1.06
  -2   7  -2   12.65    1.13
  -2   7  -2   12.84    1.14
  -2   7  -2   13.42    1.28
  -2   7  -2   13.55    0.96
  -2   7  -2   14.89    1.10
  -2   7  -2   12.94    1.18
   3  -7   2   35.36    2.15
  -3   7   2   39.47    2.09
   3  -7   2   36.60    2.49
  -3   7   2   40.06    2.04
   3  -7   2   34.04    2.01
  -3   7   2   39.24    2.02
  -3   7   2   39.07    2.36
  -3   7   2   38.87    1.85
   3  -7   2   37.69    2.25
  -3   7   2   39.29    1.96
  -3   7  -2   40.73    2.13
  -3   7  -2   41.62    2.02
  -3   7  -2   41.65    2.24
  -3   7  -2   39.88    2.01
  -3   7  -2   41.47    1.92
  -3   7  -2   40.57    2.28
  -3   7  -2   41.55    2.05
  -3   7  -2   39.07    1.93
   3  -7  -2   40.18    2.15
  -4   7   2  127.35    5.14
  -4   7   2  123.54    5.82
   4  -7   2  123.31    5.49
   4  -7   2  122.86    5.94
  -4   7   2  126.05    4.88
   4  -7   2  127.14    5.28
  -4   7   2  126.05    4.92
  -4   7   2  128.97    5.25
   4  -7   2  127.48    5.90
  -4   7   2  126.83    5.27
  -4   7  -2  129.31    5.18
  -4   7  -2  128.43    4.93
  -4   7  -2  122.82    5.31
  -4   7  -2  127.80    5.15
  -4   7  -2  128.38    5.80
  -4   7  -2  130.79    5.36
  -4   7  -2  131.70    5.58
   4  -7  -2  130.66    5.35
  -4   7  -2  123.88    4.98
  -5   7   2   18.71    1.53
  -5   7   2   18.02    1.48
  -5   7   2   18.48    1.26
   5  -7   2   18.90    1.68
   5  -7   2   17.63    1.78
  -5   7   2   18.02    1.54
  -5   7   2   18.22    1.50
  -5   7   2   19.28    1.82
  -5   7  -2   19.34    1.44
  -5   7  -2   18.46    1.37
   5  -7  -2   14.93    1.55
  -5   7  -2   16.41    1.59
  -5   7  -2   16.83    1.48
  -5   7  -2   21.06    1.86
   5  -7  -2   19.58    1.81
  -5   7  -2   17.69    1.52
  -6   7   2    1.96    0.95
  -6   7   2    1.83    0.95
  -6   7   2    2.47    0.93
  -6   7   2    3.37    0.86
   6  -7   2    1.81    1.03
  -6   7   2    3.60    1.16
  -6   7   2    2.75    0.76
   6  -7   2    3.17    1.12
   6  -7  -2    2.67    1.17
  -6   7  -2    3.31    0.95
  -6   7  -2    4.03    0.98
  -6   7  -2    2.64    0.87
   6  -7  -2    3.42    1.13
  -6   7  -2    1.58    1.02
  -6   7  -2    3.02    1.09
  -6   7  -2    2.84    0.86
  -7   7   2    8.58    1.31
  -7   7   2    9.28    1.42
   7  -7   2    8.02    1.49
  -7   7   2    7.68    1.03
  -7   7   2    7.90    1.32
  -7   7   2    8.11    1.52
  -7   7   2    7.58    1.09
  -7   7  -2    9.01    1.56
  -7   7  -2    7.74    1.17
  -7   7  -2    9.50    1.29
   7  -7  -2    8.70    1.49
  -7   7  -2    8.21    1.41
   7  -7  -2    8.37    1.52
  -7   7  -2   10.26    1.31
  -7   7  -2   10.40    1.17
  -8   7   2   43.24    3.28
  -8   7   2   42.79    2.79
   8  -7  -2   45.22    3.15
   8  -7  -2   46.64    3.16
  -9   7   2    5.04    1.53
  -9   7   2    6.68    1.69
   9  -7  -2    6.12    1.73
  -1   8  -2   10.61    1.21
  -1   8  -2   11.61    1.13
  -1   8  -2    8.73    1.03
  -1   8  -2   10.07    1.04
  -1   8  -2   11.60    1.19
  -1   8  -2   10.88    1.14
   2  -8   2   80.71    3.82
  -2   8  -2   78.80    3.76
  -2   8  -2   78.32    3.37
  -2   8  -2   79.93    3.44
  -2   8  -2   75.26    3.82
  -2   8  -2   79.12    3.28
  -2   8  -2   73.23    3.56
  -2   8  -2   78.93    3.54
  -3   8   2   24.36    1.56
  -3   8   2   26.47    1.78
   3  -8   2   28.95    1.95
  -3   8   2   25.45    1.84
   3  -8   2   28.59    1.73
  -3   8   2   25.57    1.68
  -3   8   2   30.59    2.13
  -3   8   2   24.82    1.73
  -3   8  -2   26.65    1.77
  -3   8  -2   28.12    1.94
  -3   8  -2   28.04    1.72
  -3   8  -2   27.67    1.82
  -3   8  -2   27.63    1.69
  -3   8  -2   29.93    1.97
   3  -8  -2   27.07    1.81
  -3   8  -2   27.52    1.60
  -3   8  -2   26.44    1.58
  -4   8   2   25.89    1.80
  -4   8   2   27.67    1.78
  -4   8   2   27.77    1.61
  -4   8   2   25.68    1.75
  -4   8   2   27.77    2.14
   4  -8   2   25.65    1.86
   4  -8   2   26.99    2.02
  -4   8   2   25.97    1.73
  -4   8  -2   21.96    1.64
  -4   8  -2   23.20    1.86
  -4   8  -2   24.79    2.02
  -4   8  -2   26.32    1.64
  -4   8  -2   20.43    1.57
   4  -8  -2   25.45    1.92
  -4   8  -2   25.02    1.93
  -4   8  -2   25.28    1.75
  -4   8  -2   21.15    1.73
  -5   8   2    3.99    0.92
  -5   8   2    5.40    1.18
  -5   8   2    4.33    1.01
  -5   8   2    4.24    0.87
  -5   8   2    4.65    0.96
   5  -8   2    5.44    1.14
   5  -8   2    4.47    1.16
  -5   8   2    4.06    0.96
  -5   8  -2    3.90    0.98
  -5   8  -2    4.24    1.15
  -5   8  -2    4.29    0.90
  -5   8  -2    3.17    0.95
   5  -8  -2    4.22    1.10
   5  -8  -2    2.68    1.07
  -5   8  -2    4.97    1.06
  -5   8  -2    4.71    0.96
  -6   8   2   52.77    2.95
  -6   8   2   63.26    3.12
  -6   8   2   62.84    3.21
  -6   8   2   58.89    3.70
   6  -8   2   58.18    3.57
  -6   8   2   61.16    3.24
  -6   8   2   57.26    2.81
   6  -8   2   65.65    3.40
  -6   8  -2   68.69    3.18
   6  -8  -2   62.91    3.62
  -6   8  -2   63.58    2.93
  -6   8  -2   61.92    3.35
  -6   8  -2   63.90    3.70
  -6   8  -2   66.57    3.16
  -6   8  -2   64.94    3.11
   6  -8  -2   62.34    3.39
  -7   8   2   22.18    2.14
   7  -8   2   23.38    2.36
  -7   8   2   25.47    1.93
  -7   8   2   21.63    2.56
  -7   8   2   22.85    2.05
   7  -8   2   23.20    2.43
  -7   8   2   26.14    2.07
  -7   8   2   25.62    1.77
  -7   8  -2   23.62    2.04
  -7   8  -2   27.47    2.32
   7  -8  -2   24.41    2.39
   7  -8  -2   25.19    2.42
  -7   8  -2   25.45    1.80
  -7   8  -2   25.23    2.05
  -7   8  -2   23.30    2.51
  -7   8  -2   23.54    1.96
   8  -8   2   32.60    2.98
  -8   8   2   34.42    2.69
  -8   8   2   36.40    3.16
  -8   8  -2   35.82    2.84
  -8   8  -2   31.82    2.40
  -8   8  -2   33.66    2.48
   8  -8  -2   37.43    3.02
   8  -8  -2   42.27    3.03
  -8   8  -2   35.12    2.28
  -8   8  -2   38.37    2.51
  -2   9  -2    1.59    0.85
  -2   9  -2    1.00    0.79
  -2   9  -2    0.34    0.75
  -2   9  -2    1.82    0.85
  -2   9  -2    1.08    0.75
   3  -9   2   67.59    3.54
  -3   9  -2   68.06    3.24
  -3   9  -2   67.80    3.17
  -3   9  -2   68.24    3.60
  -3   9  -2   63.22    3.05
  -3   9  -2   65.99    3.01
  -3   9  -2   62.18    3.11
  -3   9  -2   66.58    3.54
  -3   9  -2   67.03    3.24
   4  -9   2   41.13    2.44
  -4   9   2   41.82    2.46
  -4   9   2   41.55    2.54
   4  -9   2   36.57    2.68
  -4   9   2   41.33    2.43
  -4   9   2   41.92    2.25
  -4   9   2   40.17    2.42
  -4   9   2   40.98    2.94
  -4   9  -2   46.89    2.80
  -4   9  -2   50.10    2.52
   4  -9  -2   43.37    2.56
  -4   9  -2   43.62    2.29
  -4   9  -2   43.32    2.38
  -4   9  -2   44.17    2.53
  -4   9  -2   44.49    2.28
  -5   9   2   53.26    2.88
   5  -9   2   54.39    3.33
  -5   9   2   52.36    2.62
  -5   9   2   57.06    3.04
   5  -9   2   55.76    3.04
  -5   9   2   55.80    2.83
  -5   9   2   51.83    2.85
  -5   9   2   50.47    3.37
  -5   9  -2   54.92    2.71
   5  -9  -2   57.26    3.35
  -5   9  -2   53.49    2.90
   5  -9  -2   56.03    3.10
  -5   9  -2   53.56    2.88
  -5   9  -2   51.50    2.78
  -5   9  -2   49.67    2.98
  -5   9  -2   61.01    3.45
  -6   9   2    1.30    1.04
  -6   9   2    4.20    1.00
   6  -9   2    3.63    1.24
  -6   9   2    2.08    1.11
  -6   9   2    4.90    1.22
  -6   9   2    2.66    1.10
  -6   9   2    1.34    1.35
   6  -9   2    2.61    1.22
  -6   9  -2    3.52    1.13
  -6   9  -2    3.75    1.01
  -6   9  -2    3.24    1.31
   6  -9  -2    4.18    1.31
   6  -9  -2    3.65    1.26
  -6   9  -2    3.68    1.12
  -6   9  -2    1.95    1.13
  -6   9  -2    4.22    1.12
  -7   9   2   10.18    1.53
  -7   9   2   11.17    1.97
  -7   9   2   12.57    1.35
  -7   9   2   12.05    1.67
   7  -9   2   12.63    1.83
  -7   9   2   11.17    1.47
  -7   9   2   12.09    1.52
   7  -9   2   12.51    1.76
  -7   9  -2   11.17    1.54
  -7   9  -2   11.83    1.48
  -7   9  -2    9.99    1.62
  -7   9  -2   11.15    1.56
  -7   9  -2    9.37    1.30
   7  -9  -2   12.01    1.85
   7  -9  -2   11.41    1.85
  -7   9  -2   11.90    1.87
   8  -9   2    4.17    1.55
   8  -9   2    7.78    1.88
  -8   9  -2    6.48    1.42
  -8   9  -2    5.16    1.41
  -2  10  -2    3.77    1.02
  -2  10  -2    4.06    0.91
  -2  10  -2    2.57    1.01
  -3  10  -2   44.31    2.53
  -3  10  -2   45.17    2.63
  -3  10  -2   42.27    2.37
  -3  10  -2   44.86    2.56
  -3  10  -2   39.93    2.44
  -4  10   2    2.88    1.35
  -4  10   2    4.07    1.16
  -4  10  -2    9.06    1.25
  -4  10  -2    9.02    1.38
  -4  10  -2    7.85    1.14
  -4  10  -2    8.90    1.30
  -5  10   2    7.45    1.39
  -5  10   2    7.46    1.53
  -5  10   2    9.20    1.23
  -5  10   2    9.30    1.39
  -5  10   2    8.55    1.41
  -5  10   2    9.94    1.39
   5 -10  -2    7.89    1.36
  -5  10  -2    8.65    1.26
  -5  10  -2    7.85    1.37
  -5  10  -2    9.69    1.34
  -5  10  -2    9.04    1.50
   5 -10  -2    9.74    1.64
  -6  10   2    0.41    1.10
  -6  10   2    0.67    1.17
  -6  10   2   -0.12    1.38
  -6  10   2    1.82    1.07
  -6  10   2    0.81    1.07
  -6  10   2    1.04    1.09
  -6  10  -2    2.92    1.14
  -6  10  -2   -0.62    1.08
  -6  10  -2    1.39    1.02
   6 -10  -2    1.45    1.27
  -6  10  -2    1.54    1.20
   6 -10  -2    0.21    1.37
  -7  10   2   30.21    2.55
  -7  10   2   34.92    2.22
  -7  10   2   33.87    2.65
  -7  10   2   28.00    2.39
  -7  10   2   33.62    2.50
  -3  11  -2    2.63    0.96
  -3  11  -2    0.00    1.04
  -3  11  -2    0.56    0.98
  -3  11  -2    1.77    1.00
  -4  11  -2   31.71    2.41
  -4  11  -2   34.35    2.55
  -4  11  -2   33.98    2.18
  -4  11  -2   35.35    2.35
  -5  11   2    0.24    1.40
  -5  11   2   -1.06    1.22
  -5  11  -2    2.71    1.24
  -5  11  -2    2.83    1.29
  -5  11  -2    3.23    1.16
  -5  11  -2    2.81    1.21
  -6  11   2    4.35    1.23
  -6  11   2    3.03    1.21
   1   0  -3   74.36    2.87
   1   0  -3   76.40    3.02
  -1   0   3   76.45    3.14
  -1   0   3   77.60    2.86
   1   0  -3   74.43    3.05
  -1   0   3   75.38    3.27
   2   0  -3   49.76    2.02
  -2   0   3   48.12    2.17
   2   0  -3   49.92    2.21
  -2   0   3   49.15    2.01
   2   0  -3   48.99    1.99
  -2   0   3   49.36    1.96
   3   0  -3   44.74    1.79
  -3   0   3   41.07    1.63
   3   0  -3   41.80    2.01
  -3   0   3   41.81    1.80
  -3   0   3   41.26    1.99
  -4   0   3   64.23    3.16
  -4   0   3   73.85    2.90
   4   0  -3   67.49    3.22
   0  -1   3  253.61   10.64
   0   1  -3  248.63    8.71
   0   1  -3  257.98    9.23
   0   1  -3  258.39    8.84
   0   1  -3  256.64    9.34
   0   1  -3  240.41    9.97
   0   1  -3  256.68    9.87
   1   1  -3  126.51    4.91
   1  -1   3  129.18    5.44
  -1   1   3  130.94    5.11
   1   1  -3  128.38    4.97
  -1   1   3  123.44    4.67
   1  -1  -3  117.59    4.67
  -1   1  -3  124.50    5.06
  -1   1  -3  116.92    4.96
  -1  -1   3  118.39    4.95
  -2   1   3   36.79    1.49
   2   1  -3   37.18    1.65
  -2   1   3   37.44    1.40
  -2   1   3   38.22    1.40
  -2   1   3   38.23    1.59
  -2   1   3   37.16    1.76
  -2   1   3   37.43    1.48
   2   1  -3   38.19    1.68
   2  -1  -3   39.73    1.61
  -2  -1   3   41.12    1.56
  -2  -1   3   39.81    1.67
  -3   1   3   98.82    3.84
  -3   1   3   99.02    3.50
  -3   1   3   95.93    4.22
  -3   1   3   97.02    3.47
  -3   1   3   97.48    3.72
  -3   1   3   98.40    3.65
  -3  -1   3   97.54    3.83
   3  -1  -3   96.09    4.32
  -4   1   3  141.93    5.21
  -4   1   3  143.16    5.32
  -4   1   3  134.88    5.44
  -4   1   3  136.07    5.97
   4  -1  -3  138.62    6.13
  -5   1   3   55.03    2.38
  -5   1   3   54.91    2.28
  -5   1   3   53.39    2.53
  -5   1   3   55.59    2.81
   5  -1  -3   57.00    2.82
  -6   1   3    5.47    0.82
   0   2  -3  283.27    9.99
   0   2  -3  276.57    9.85
   0   2  -3  282.50   11.28
   0   2  -3  289.01   10.56
   0   2  -3  296.66   10.43
   0   2  -3  285.20   11.15
   1   2  -3   63.69    2.62
   1   2  -3   60.29    2.25
  -1   2   3   60.25    2.47
   1   2  -3   64.04    2.40
  -1   2   3   63.91    2.73
   1  -2   3   57.29    2.88
   1   2  -3   60.91    2.26
   1   2  -3   61.53    2.65
   1   2  -3   63.16    2.36
  -1   2  -3   64.61    2.33
   1  -2  -3   60.11    2.48
  -1  -2   3   63.37    2.63
  -1   2  -3   63.31    2.63
  -1   2  -3   58.85    2.49
  -1   2  -3   64.43    2.34
  -1   2  -3   61.84    2.43
  -1   2  -3   62.62    2.39
  -1   2  -3   61.58    2.68
  -2   2   3   46.50    1.66
   2  -2   3   46.57    2.28
   2   2  -3   46.71    2.02
  -2   2   3   46.47    1.75
  -2   2   3   44.71    2.03
  -2   2   3   45.04    1.78
   2   2  -3   47.47    2.00
  -2   2   3   46.67    1.66
  -2   2   3   45.88    1.85
  -2   2  -3   41.86    1.74
  -2   2  -3   39.52    1.94
  -2   2  -3   42.51    2.02
  -2   2  -3   42.18    1.76
   2  -2  -3   41.22    1.87
  -2   2  -3   42.70    1.90
  -2   2  -3   43.33    1.82
  -2  -2   3   42.55    1.98
  -3   2   3   19.91    0.95
  -3   2   3   20.29    1.23
  -3   2   3   21.25    0.93
  -3   2   3   20.80    1.11
  -3   2   3   20.69    0.90
  -3   2   3   20.80    1.00
  -4   2   3  174.46    6.15
  -4   2   3  176.09    6.72
  -4   2   3  175.07    7.38
  -4   2   3  174.37    6.48
  -4   2   3  173.94    6.20
  -4   2   3  175.80    6.60
   4  -2  -3  163.85    7.56
  -5   2   3   79.73    3.24
  -5   2   3   75.82    3.69
  -5   2   3   78.56    3.12
  -5   2   3   74.82    3.38
   5  -2  -3   79.11    3.76
  -6   2   3    2.41    0.78
  -6   2   3    2.69    0.62
  -6   2   3    1.80    0.74
  -6   2   3    2.47    0.67
   6  -2  -3    3.69    0.82
   0   3  -3   66.09    2.84
   0   3  -3   67.91    2.79
   0   3  -3   66.47    2.49
   0   3  -3   67.09    2.89
   0  -3   3   67.86    2.85
   0   3  -3   66.85    2.59
   0   3  -3   67.26    2.49
   0   3  -3   66.65    2.64
   1  -3   3   44.41    1.95
   1  -3   3   42.49    2.14
   1   3  -3   42.11    1.95
   1   3  -3   44.03    1.98
   1   3  -3   44.41    1.65
   1   3  -3   44.00    1.64
  -1   3  -3   42.69    1.71
  -1   3  -3   41.46    1.83
  -1   3  -3   43.29    1.76
  -1   3  -3   40.98    1.96
  -1  -3   3   39.28    1.93
  -1   3  -3   43.96    1.69
  -1   3  -3   44.46    1.91
  -1   3  -3   40.96    1.90
  -1   3  -3   43.48    1.69
   2  -3   3    1.33    0.34
  -2   3   3    1.26    0.27
   2   3  -3    1.42    0.39
  -2   3   3    0.80    0.23
  -2   3   3    0.94    0.32
   2  -3   3    1.39    0.51
  -2   3   3    1.30    0.28
  -2   3   3    1.52    0.35
  -2   3   3    1.02    0.24
  -2   3  -3    2.31    0.32
  -2   3  -3    2.17    0.39
  -2   3  -3    2.54    0.37
  -2   3  -3    2.56    0.34
   2  -3  -3    2.28    0.39
  -2   3  -3    2.44    0.41
  -2   3  -3    2.26    0.40
  -2   3  -3    2.41    0.36
  -2   3  -3    2.19    0.38
  -3   3   3  118.63    4.62
   3  -3   3  120.33    5.40
  -3   3   3  120.73    4.26
  -3   3   3  116.31    4.55
  -3   3   3  116.30    4.23
  -3   3   3  119.39    5.09
  -3   3   3  117.49    4.47
   3  -3  -3  113.94    4.66
  -3   3  -3  116.68    4.36
  -3   3  -3  115.49    4.69
  -3   3  -3  126.31    4.97
  -3   3  -3  116.67    4.83
  -3   3  -3  109.33    4.54
  -3   3  -3  116.09    4.35
  -3   3  -3  119.23    4.58
  -4   3   3   66.20    2.81
  -4   3   3   68.01    2.92
  -4   3   3   66.63    2.72
  -4   3   3   70.42    2.60
  -4   3   3   67.16    2.61
  -4   3   3   64.34    3.20
   4  -3  -3   70.03    3.28
  -4   3  -3   67.12    2.77
  -4   3  -3   67.89    2.99
  -4   3  -3   71.08    2.76
  -4   3  -3   66.02    2.83
  -5   3   3   25.84    1.28
  -5   3   3   26.45    1.47
  -5   3   3   26.32    1.23
  -5   3   3   26.18    1.55
  -5   3   3   22.28    1.69
  -5   3   3   24.82    1.34
   5  -3  -3   25.54    1.68
  -6   3   3    8.34    0.93
  -6   3   3    7.61    1.06
  -6   3   3    7.36    1.02
  -6   3   3    8.24    0.86
   6  -3  -3    7.23    1.04
  -7   3   3  158.65    6.53
  -7   3   3  160.82    7.23
   7  -3  -3  152.58    7.33
   0   4  -3  353.73   12.45
   0  -4   3  350.74   14.19
   0   4  -3  356.99   13.30
   0   4  -3  365.10   14.24
   0   4  -3  364.25   13.15
   0   4  -3  350.47   12.60
   0   4  -3  366.46   14.43
   0   4  -3  357.22   14.07
   1   4  -3   94.63    4.11
   1   4  -3   96.97    3.53
   1   4  -3   96.16    4.07
   1  -4   3   99.62    3.68
   1  -4   3  101.18    4.05
   1   4  -3   96.01    3.53
  -1   4  -3   93.26    3.56
  -1   4  -3   95.22    3.71
  -1  -4   3   92.01    4.08
  -1   4  -3   94.33    4.07
  -1   4  -3   94.98    3.65
  -1   4  -3   96.49    3.81
  -1   4  -3   94.05    3.99
  -1   4  -3   92.75    3.57
  -1   4  -3   97.24    4.05
  -2   4   3   32.31    1.37
   2  -4   3   28.43    1.61
  -2   4   3   33.84    1.40
  -2   4   3   33.81    1.49
  -2   4   3   31.72    1.52
   2  -4   3   28.71    1.87
  -2   4   3   31.20    1.50
  -2   4   3   30.44    1.66
  -2   4  -3   33.69    1.58
  -2   4  -3   32.88    1.47
  -2   4  -3   31.00    1.64
  -2   4  -3   34.40    1.50
  -2   4  -3   32.99    1.43
   2  -4  -3   33.16    1.57
  -2   4  -3   31.98    1.42
  -2   4  -3   33.55    1.65
  -2   4  -3   33.27    1.58
  -3   4   3   89.05    3.59
  -3   4   3   91.80    3.64
  -3   4   3   87.75    3.50
  -3   4   3   91.88    3.33
   3  -4   3   87.35    4.08
  -3   4   3   92.59    4.03
   3  -4   3   89.96    4.25
  -3   4   3   91.20    3.34
   3  -4  -3   83.53    3.68
  -3   4  -3   88.57    3.57
  -3   4  -3   86.47    3.77
  -3   4  -3   89.12    3.57
  -3   4  -3   88.84    3.71
  -3   4  -3   86.48    3.99
  -3   4  -3   90.45    3.46
  -3   4  -3   89.20    3.42
  -3   4  -3   90.20    3.88
   4  -4   3  228.98    9.81
   4  -4   3  233.09    9.92
  -4   4   3  225.57    8.56
  -4   4   3  229.45    8.62
  -4   4   3  223.44    9.47
  -4   4   3  224.92    8.01
  -4   4   3  221.70    7.95
  -4   4   3  224.42    8.41
  -4   4  -3  228.69    9.14
  -4   4  -3  207.42    8.47
  -4   4  -3  208.62    8.06
   4  -4  -3  218.77    8.69
  -4   4  -3  241.97    9.54
  -4   4  -3  230.66    8.98
  -4   4  -3  230.54    8.58
  -4   4  -3  216.26    8.70
  -4   4  -3  211.46    8.11
  -5   4   3   44.21    2.13
  -5   4   3   42.35    2.20
  -5   4   3   44.32    2.48
  -5   4   3   42.69    1.87
  -5   4   3   42.03    1.94
  -5   4   3   43.02    2.01
  -5   4  -3   42.73    2.10
   5  -4  -3   44.13    2.28
  -5   4  -3   42.30    2.29
  -5   4  -3   42.32    2.11
  -5   4  -3   44.02    2.28
  -5   4  -3   46.16    2.11
  -5   4  -3   44.89    2.04
   5  -4  -3   40.97    2.41
  -6   4   3   29.42    1.63
  -6   4   3   28.46    1.46
  -6   4   3   28.13    1.53
  -6   4   3   27.99    2.10
  -6   4   3   28.09    1.77
  -6   4   3   28.15    1.87
   6  -4  -3   27.36    2.02
  -7   4   3  126.32    5.43
  -7   4   3  126.88    6.00
   7  -4  -3  125.15    6.11
  -8   4   3   92.82    4.84
  -8   4   3   93.42    4.41
   8  -4  -3   89.14    4.91
   0   5  -3   36.38    1.70
   0   5  -3   36.17    1.66
   0   5  -3   37.65    1.65
   0   5  -3   37.16    1.59
   0   5  -3   35.73    1.61
   0   5  -3   36.50    1.85
   0   5  -3   37.65    1.91
   0  -5   3   35.69    1.86
   1   5  -3  121.68    4.98
   1   5  -3  109.73    4.24
   1  -5   3  115.51    4.84
   1   5  -3  113.74    4.87
   1  -5   3  119.29    4.42
   1   5  -3  112.62    4.24
  -1   5  -3  116.26    4.86
  -1   5  -3  118.30    4.28
  -1   5  -3  115.22    4.29
  -1  -5   3  116.59    4.95
  -1   5  -3  112.42    4.45
  -1   5  -3  107.38    4.86
  -1   5  -3  114.17    4.78
  -1   5  -3  115.56    4.56
  -1   5  -3  111.95    4.38
  -2   5   3   68.71    3.37
  -2   5   3   67.88    3.03
  -2   5   3   69.60    2.82
   2  -5   3   83.01    3.61
  -2   5   3   68.06    2.83
   2  -5   3   65.32    3.33
   2  -5   3   67.79    2.96
  -2   5  -3   75.37    3.30
  -2   5  -3   80.49    3.02
  -2   5  -3   74.06    3.18
  -2   5  -3   72.29    2.87
  -2   5  -3   78.57    2.94
   2  -5  -3   72.58    3.10
  -2   5  -3   73.87    2.92
  -2   5  -3   75.93    3.12
   3  -5   3  139.87    6.46
  -3   5   3  144.78    5.76
  -3   5   3  144.55    5.65
  -3   5   3  149.23    5.77
  -3   5   3  143.10    5.35
   3  -5   3  148.51    6.60
  -3   5   3  152.65    5.35
  -3   5   3  148.84    6.36
  -3   5  -3  144.48    5.67
  -3   5  -3  144.60    5.44
  -3   5  -3  149.12    5.85
  -3   5  -3  143.78    6.12
  -3   5  -3  143.12    5.68
  -3   5  -3  143.01    5.45
   3  -5  -3  148.47    5.86
  -3   5  -3  147.58    6.00
  -3   5  -3  147.19    6.33
  -4   5   3   36.63    1.85
   4  -5   3   36.93    2.34
  -4   5   3   37.96    1.62
  -4   5   3   37.62    1.83
  -4   5   3   35.72    1.73
   4  -5   3   35.15    2.05
  -4   5   3   37.39    2.11
  -4   5   3   37.25    1.68
   4  -5  -3   33.16    1.94
  -4   5  -3   35.10    1.81
  -4   5  -3   32.89    1.70
  -4   5  -3   34.59    1.77
  -4   5  -3   34.01    1.92
  -4   5  -3   34.73    1.79
  -4   5  -3   36.63    1.96
  -4   5  -3   32.39    1.77
  -4   5  -3   34.78    2.08
  -5   5   3   77.77    3.99
  -5   5   3   75.71    3.43
  -5   5   3   81.40    3.29
  -5   5   3   77.93    3.61
   5  -5   3   82.32    4.11
  -5   5   3   73.88    3.57
  -5   5   3   84.43    3.25
  -5   5  -3   83.67    4.02
   5  -5  -3   78.11    3.73
  -5   5  -3   82.18    3.51
  -5   5  -3   84.62    3.34
  -5   5  -3   82.31    3.54
  -5   5  -3   80.07    3.69
   5  -5  -3   96.47    4.19
  -5   5  -3   83.68    3.75
  -5   5  -3   79.38    3.40
  -6   5   3   45.15    2.82
  -6   5   3   48.67    2.47
  -6   5   3   46.76    2.52
  -6   5   3   43.70    2.13
  -6   5   3   46.97    2.32
  -6   5   3   44.36    2.23
  -6   5  -3   48.09    2.30
  -6   5  -3   50.50    2.40
  -6   5  -3   48.47    2.53
  -6   5  -3   44.79    2.56
  -6   5  -3   48.62    2.44
  -6   5  -3   45.44    2.33
   6  -5  -3   49.60    2.78
   6  -5  -3   47.70    2.66
  -7   5   3   51.81    2.78
  -7   5   3   47.23    3.06
   7  -5  -3   46.13    2.86
   7  -5  -3   50.21    3.01
  -8   5   3   41.30    2.91
  -8   5   3   36.99    2.58
   8  -5  -3   36.69    2.81
  -9   5   3   10.69    1.64
  -9   5   3    6.99    1.27
   9  -5  -3    7.84    1.40
   0   6  -3   10.62    0.79
   0   6  -3    9.50    0.79
   0   6  -3    8.97    1.05
   0   6  -3   10.34    0.81
   0  -6   3   10.15    1.04
   0   6  -3    8.48    0.78
   0   6  -3   10.53    1.01
   0   6  -3    9.92    0.90
   1  -6   3   52.01    2.50
  -1   6  -3   49.63    2.19
  -1   6  -3   50.09    2.37
  -1   6  -3   48.13    2.12
  -1   6  -3   50.28    2.19
  -1   6  -3   49.52    2.50
  -1   6  -3   49.90    2.27
  -1   6  -3   48.36    2.41
   2  -6   3    1.85    0.60
   2  -6   3    1.83    0.50
  -2   6   3    0.44    0.55
   2  -6   3    1.76    0.55
  -2   6  -3    2.58    0.59
  -2   6  -3    2.75    0.63
  -2   6  -3    3.51    0.57
  -2   6  -3    1.95    0.55
  -2   6  -3    2.42    0.56
  -2   6  -3    2.10    0.58
  -2   6  -3    2.86    0.46
  -2   6  -3    2.72    0.60
   3  -6   3   11.96    1.17
   3  -6   3   14.16    1.57
  -3   6   3   15.23    1.07
  -3   6   3   12.48    1.09
   3  -6   3   11.42    1.08
  -3   6   3   14.90    1.12
  -3   6   3   14.22    1.32
   3  -6   3   11.84    1.16
  -3   6   3   15.23    1.07
  -3   6   3   14.36    0.96
  -3   6  -3   16.36    1.30
  -3   6  -3   16.01    1.13
   3  -6  -3   16.00    1.24
  -3   6  -3   16.64    1.06
  -3   6  -3   15.48    1.16
  -3   6  -3   15.40    1.23
  -3   6  -3   15.98    1.28
  -3   6  -3   14.73    1.01
  -3   6  -3   14.02    1.08
   4  -6   3   43.67    2.77
  -4   6   3   47.92    2.27
   4  -6   3   43.23    2.53
  -4   6   3   47.24    2.30
   4  -6   3   46.46    2.37
   4  -6   3   45.55    2.27
  -4   6   3   39.80    1.99
  -4   6   3   42.12    2.07
  -4   6   3   44.97    2.57
  -4   6   3   48.12    2.20
  -4   6  -3   48.71    2.19
  -4   6  -3   47.19    2.23
  -4   6  -3   46.19    2.22
   4  -6  -3   47.24    2.43
  -4   6  -3   49.25    2.44
  -4   6  -3   40.80    2.22
  -4   6  -3   41.58    2.08
  -4   6  -3   48.76    2.59
  -4   6  -3   48.14    2.41
   5  -6   3   48.72    2.91
  -5   6   3   46.16    2.24
  -5   6   3   51.38    2.39
  -5   6   3   46.30    2.15
  -5   6   3   46.11    2.68
  -5   6   3   45.39    2.34
  -5   6   3   47.91    2.04
   5  -6   3   48.68    2.67
  -5   6  -3   37.72    2.23
  -5   6  -3   43.49    2.26
  -5   6  -3   42.34    2.63
  -5   6  -3   39.86    2.45
   5  -6  -3   45.48    2.51
  -5   6  -3   42.28    2.42
  -5   6  -3   42.08    2.23
  -5   6  -3   44.40    2.16
  -5   6  -3   40.86    2.25
   5  -6  -3   41.68    2.65
  -6   6   3   14.25    1.14
  -6   6   3   14.85    1.63
  -6   6   3   13.27    1.30
  -6   6   3   15.07    1.56
  -6   6   3   12.09    1.33
   6  -6   3    9.21    1.45
  -6   6   3   14.19    1.42
  -6   6  -3   16.56    1.45
  -6   6  -3   10.02    1.36
  -6   6  -3   15.23    1.57
  -6   6  -3   15.14    1.61
   6  -6  -3   14.83    1.58
   6  -6  -3   14.24    1.64
  -6   6  -3   14.12    1.28
  -6   6  -3   18.49    1.55
  -7   6   3    3.82    1.23
  -7   6   3    2.92    1.10
   7  -6  -3    1.95    1.13
   7  -6  -3    4.40    1.33
  -7   6  -3    1.86    0.84
  -7   6  -3    1.21    0.80
  -7   6  -3    1.73    1.00
  -8   6   3   53.72    3.35
  -8   6   3   46.38    2.93
   8  -6  -3   46.95    3.19
   8  -6  -3   48.46    3.23
  -9   6   3   15.31    1.99
  -9   6   3   15.93    2.01
   9  -6  -3   15.44    2.01
   9  -6  -3   13.44    2.01
   0   7  -3   35.98    1.84
   0   7  -3   38.79    2.22
   0  -7   3   33.21    2.12
   0   7  -3   35.40    2.04
   0   7  -3   36.77    1.74
   1  -7   3   45.46    2.30
  -1   7  -3   40.19    1.90
  -1   7  -3   39.35    2.16
  -1   7  -3   39.49    1.97
  -1   7  -3   41.70    2.11
  -1   7  -3   37.83    2.23
  -1   7  -3   40.23    2.04
  -1   7  -3   40.67    1.97
   2  -7   3    1.78    0.54
   2  -7   3    1.66    0.71
  -2   7  -3    1.92    0.62
  -2   7  -3    1.48    0.62
  -2   7  -3    1.05    0.61
  -2   7  -3    1.35    0.59
  -2   7  -3    2.45    0.66
  -2   7  -3    2.47    0.50
  -2   7  -3    2.61    0.72
  -2   7  -3    1.55    0.63
   3  -7   3   28.94    2.28
  -3   7   3   31.44    1.62
   3  -7   3   30.52    1.76
   3  -7   3   32.41    1.93
  -3   7   3   29.87    1.74
   3  -7   3   30.06    1.93
  -3   7   3   31.42    1.82
  -3   7   3   29.17    2.08
  -3   7  -3   32.76    1.89
  -3   7  -3   31.02    1.80
  -3   7  -3   32.17    1.68
  -3   7  -3   30.03    1.74
   3  -7  -3   30.73    1.88
  -3   7  -3   33.48    2.00
  -3   7  -3   30.96    1.79
  -3   7  -3   31.53    2.01
  -3   7  -3   34.98    1.67
  -4   7   3   29.60    1.79
  -4   7   3   28.94    2.12
   4  -7   3   27.55    2.29
  -4   7   3   30.93    1.83
   4  -7   3   28.73    1.98
   4  -7   3   28.74    1.82
  -4   7   3   29.86    1.57
   4  -7   3   28.10    1.87
  -4   7   3   29.30    1.75
  -4   7   3   27.87    1.71
  -4   7  -3   29.24    1.66
  -4   7  -3   29.18    1.88
  -4   7  -3   29.75    1.73
  -4   7  -3   29.02    1.92
  -4   7  -3   27.61    1.75
  -4   7  -3   29.80    1.81
  -4   7  -3   30.78    2.11
  -4   7  -3   28.28    1.66
   4  -7  -3   28.51    1.90
  -5   7   3   19.51    1.52
  -5   7   3   18.03    1.61
  -5   7   3   21.55    1.38
   5  -7   3   18.78    1.80
  -5   7   3   21.63    1.94
  -5   7   3   20.99    1.62
   5  -7   3   20.88    1.81
  -5   7   3   20.42    1.51
  -5   7  -3   19.89    1.59
  -5   7  -3   20.51    1.72
  -5   7  -3   19.83    1.43
   5  -7  -3   21.41    1.93
   5  -7  -3   20.26    1.80
  -5   7  -3   19.62    1.63
  -5   7  -3   18.45    1.73
  -5   7  -3   21.52    1.56
  -5   7  -3   22.18    1.90
  -5   7  -3   20.93    1.52
  -6   7   3    3.49    0.89
  -6   7   3    1.87    0.96
   6  -7   3    3.75    1.15
  -6   7   3    3.10    1.20
  -6   7   3    4.19    0.98
  -6   7   3    3.10    0.92
  -6   7   3    2.35    0.75
   6  -7  -3    3.31    1.12
  -6   7  -3    2.16    1.05
  -6   7  -3    2.12    0.93
  -6   7  -3    2.73    0.85
  -6   7  -3    0.90    0.78
   6  -7  -3    2.27    1.10
  -6   7  -3    2.60    1.07
  -6   7  -3    2.15    0.90
  -7   7   3   15.55    2.02
  -7   7   3   17.75    1.83
   7  -7  -3   18.59    2.08
  -7   7  -3   19.48    1.75
  -7   7  -3   18.93    1.61
   7  -7  -3   20.40    2.21
  -7   7  -3   17.97    1.99
  -7   7  -3   18.54    1.75
  -7   7  -3   18.80    1.78
  -8   7   3   16.17    2.08
  -8   7   3   19.14    2.06
   8  -7  -3   25.29    2.52
   8  -7  -3   19.45    2.20
   1  -8   3   11.38    1.34
  -1   8  -3   12.40    1.41
  -1   8  -3   15.40    1.19
  -1   8  -3   12.35    1.31
  -1   8  -3   16.67    1.25
  -1   8  -3   12.49    1.14
  -1   8  -3   12.06    1.23
   2  -8   3    8.20    1.13
  -2   8  -3    7.73    1.00
  -2   8  -3    7.24    0.93
  -2   8  -3    8.18    0.93
  -2   8  -3    8.20    0.97
  -2   8  -3    7.86    1.11
  -2   8  -3    7.82    0.99
   3  -8   3   37.39    2.26
   3  -8   3   35.27    2.63
  -3   8  -3   36.67    2.06
  -3   8  -3   33.06    1.99
  -3   8  -3   38.09    2.05
  -3   8  -3   35.21    2.12
  -3   8  -3   35.55    1.92
  -3   8  -3   39.00    2.32
  -4   8   3  122.69    4.99
  -4   8   3  131.03    5.17
  -4   8   3  122.15    5.05
   4  -8   3  119.89    5.32
  -4   8   3  122.58    4.75
  -4   8   3  119.29    4.64
  -4   8   3  119.57    5.67
   4  -8   3  119.89    5.78
  -4   8  -3  112.21    4.90
  -4   8  -3  111.72    4.84
  -4   8  -3  114.94    5.11
  -4   8  -3  111.77    5.34
  -4   8  -3  112.91    4.70
   4  -8  -3  115.03    5.10
  -4   8  -3  115.67    5.53
  -4   8  -3  113.53    5.10
  -4   8  -3  116.59    4.81
   5  -8   3    5.57    1.12
  -5   8   3    3.64    0.99
   5  -8   3    3.58    1.07
  -5   8   3    5.04    1.02
  -5   8   3    5.60    0.90
  -5   8   3    5.63    1.00
  -5   8   3    4.38    1.35
  -5   8   3    3.52    0.95
  -5   8  -3    4.34    1.17
  -5   8  -3    3.99    1.02
  -5   8  -3    3.93    0.95
  -5   8  -3    4.18    1.05
   5  -8  -3    3.35    1.13
  -5   8  -3    3.69    0.90
  -5   8  -3    3.52    0.97
  -6   8   3    9.62    1.23
  -6   8   3    8.88    1.27
   6  -8   3   10.60    1.50
  -6   8   3   10.79    1.15
  -6   8   3    9.66    1.42
   6  -8   3   12.52    1.62
  -6   8   3   10.48    1.64
  -6   8   3    8.74    1.26
  -6   8  -3   11.02    1.25
  -6   8  -3   11.88    1.63
  -6   8  -3    8.20    1.29
   6  -8  -3    9.87    1.50
   6  -8  -3    9.49    1.50
  -6   8  -3   12.36    1.34
  -6   8  -3   10.52    1.38
  -6   8  -3   11.12    1.52
  -7   8   3   52.82    3.57
   7  -8   3   50.58    3.16
  -7   8   3   58.92    3.02
   7  -8   3   39.09    3.33
   7  -8  -3   53.47    3.22
   7  -8  -3   50.53    3.29
  -7   8  -3   53.05    2.88
  -7   8  -3   52.47    2.65
  -7   8  -3   51.02    2.86
  -7   8  -3   38.21    3.15
  -7   8  -3   54.56    3.20
  -7   8  -3   53.07    2.83
   8  -8   3    9.68    1.77
  -8   8  -3   16.78    1.74
  -8   8  -3   11.00    1.55
  -8   8  -3   14.42    1.84
  -1   9  -3   36.13    2.27
  -1   9  -3   35.62    2.12
  -1   9  -3   33.50    1.94
   2  -9   3   86.05    4.32
  -2   9  -3   91.39    4.39
  -2   9  -3   80.84    3.83
  -2   9  -3   89.77    4.12
  -2   9  -3   87.00    3.82
  -2   9  -3   87.06    3.70
  -2   9  -3   89.14    4.01
   3  -9   3   62.74    3.28
   3  -9   3   59.61    3.67
  -3   9  -3   56.70    2.84
  -3   9  -3   61.43    2.92
  -3   9  -3   58.75    3.26
  -3   9  -3   54.71    2.71
  -3   9  -3   55.09    2.95
  -3   9  -3   54.29    2.95
  -4   9   3   49.68    2.68
  -4   9   3   55.38    2.56
  -4   9   3   50.80    3.36
  -4   9  -3   49.53    2.71
  -4   9  -3   52.47    2.58
  -4   9  -3   51.40    2.73
  -4   9  -3   53.58    2.76
   4  -9  -3   49.46    2.89
  -4   9  -3   49.66    2.88
  -4   9  -3   52.35    3.04
  -5   9   3   23.39    1.91
  -5   9   3   23.89    2.41
  -5   9   3   23.57    1.69
  -5   9   3   23.62    1.97
  -5   9   3   23.18    1.95
  -5   9   3   24.34    1.86
  -5   9  -3   21.86    1.74
   5  -9  -3   22.94    2.11
  -5   9  -3   22.83    1.87
  -5   9  -3   19.14    1.92
  -5   9  -3   19.73    1.79
  -6   9   3   29.59    2.80
  -6   9   3   31.28    2.19
  -6   9   3   24.96    2.12
  -6   9   3   28.86    2.28
  -6   9   3   27.70    1.93
  -6   9   3   28.04    2.17
  -6   9  -3   29.49    2.39
  -6   9  -3   29.72    2.16
   6  -9  -3   28.73    2.38
  -6   9  -3   30.08    2.00
   6  -9  -3   30.67    2.53
  -6   9  -3   29.79    2.23
  -7   9   3   52.51    3.19
  -7   9   3   55.33    3.93
  -7   9  -3   55.75    3.16
   7  -9  -3   57.70    3.71
  -7   9  -3   53.71    2.90
  -7   9  -3   61.78    3.18
   7  -9  -3   54.35    3.50
  -7   9  -3   55.29    3.44
  -2  10  -3   49.08    2.73
  -2  10  -3   47.04    2.56
  -2  10  -3   45.29    2.66
  -2  10  -3   41.76    2.58
  -2  10  -3   42.88    2.41
   3 -10   3   30.39    2.45
   3 -10   3   31.07    3.10
  -3  10  -3   34.30    2.55
  -3  10  -3   27.43    2.14
  -3  10  -3   29.60    2.14
  -3  10  -3   31.41    2.21
  -3  10  -3   30.70    2.00
  -3  10  -3   33.60    2.18
  -4  10  -3   15.09    1.64
  -4  10  -3   18.25    1.71
  -4  10  -3   15.81    1.68
  -4  10  -3   20.82    1.68
  -5  10   3   29.24    2.26
  -5  10   3   28.80    2.02
  -5  10   3   26.43    2.24
  -5  10   3   22.75    2.77
  -5  10  -3   30.53    2.39
  -5  10  -3   30.26    2.08
  -5  10  -3   27.02    2.26
   5 -10  -3   32.15    2.36
  -5  10  -3   25.78    2.12
  -6  10   3   14.96    1.81
  -6  10   3   15.58    1.81
  -6  10   3   14.65    1.54
  -6  10   3   15.19    2.13
  -6  10   3   15.99    1.78
  -6  10   3   14.86    1.72
   6 -10  -3   12.62    1.79
  -6  10  -3   10.00    1.71
   6 -10  -3   14.08    1.98
  -6  10  -3   13.15    1.72
  -6  10  -3   11.05    1.64
  -6  10  -3   12.59    1.53
  -3  11  -3   15.72    1.63
  -3  11  -3   13.77    1.60
  -3  11  -3   15.80    1.69
  -3  11  -3   11.79    1.57
  -4  11  -3    4.03    1.31
  -4  11  -3    4.04    1.20
  -4  11  -3    4.95    1.14
  -4  11  -3    4.66    1.30
  -5  11  -3    2.39    1.16
  -5  11  -3    4.20    1.19
  -6  11   3    6.33    1.39
  -6  11   3    8.93    1.77
  -1   0   4  192.20    8.40
   1   0  -4  195.86    7.85
   1   0  -4  188.03    7.37
   1   0  -4  206.26    7.78
  -1   0   4  199.59    8.05
  -1   0   4  209.28    7.38
   2   0  -4    4.18    0.34
  -2   0   4    4.09    0.43
   2   0  -4    3.72    0.41
  -2   0   4    3.90    0.42
   2   0  -4    3.85    0.34
  -2   0   4    4.26    0.32
  -2   0   4    3.79    0.38
   2   0  -4    3.78    0.36
   3   0  -4    7.03    0.66
   3   0  -4    7.28    0.51
  -3   0   4    6.20    0.68
  -3   0   4    7.59    0.64
  -4   0   4  670.77   24.60
  -4   0   4  669.32   24.09
  -4   0   4  682.42   24.36
   4   0  -4  652.51   25.63
  -4   0   4  645.37   26.88
   4   0  -4  661.46   27.86
  -5   0   4  204.41    7.94
   0   1  -4  235.80    8.54
   0   1  -4  215.96    7.94
   0   1  -4  211.45    8.05
   0  -1   4  195.77    9.20
   0   1  -4  225.14    8.64
   1   1  -4    6.73    0.49
   1  -1   4    7.03    0.80
   1   1  -4    6.55    0.51
  -1   1   4    6.85    0.50
  -1   1   4    7.88    0.46
  -1   1  -4    8.63    0.56
   1  -1  -4    8.18    0.47
  -1  -1   4    8.42    0.69
  -1   1  -4    7.87    0.61
  -2   1   4  150.63    5.14
   2   1  -4  152.46    5.97
   2   1  -4  147.67    6.32
  -2   1   4  152.00    5.63
  -2   1   4  144.88    6.17
   2   1  -4  150.47    5.90
  -2  -1   4  146.16    6.11
  -2  -1   4  148.13    5.57
   2  -1  -4  148.81    5.66
   2  -1  -4  146.59    5.84
  -2  -1   4  147.74    5.94
  -3   1   4  130.57    4.71
  -3   1   4  129.59    4.64
   3   1  -4  122.75    5.05
  -3   1   4  126.54    4.40
  -3   1   4  129.02    4.87
  -3   1   4  125.67    5.35
   3  -1  -4  121.26    5.49
  -3  -1   4  118.86    4.82
  -4   1   4  143.02    5.51
   4   1  -4  120.08    5.68
  -4   1   4  140.76    5.33
  -4   1   4  143.57    5.24
  -4   1   4  139.28    6.08
   4  -1  -4  153.29    6.25
  -4  -1   4  145.70    5.51
  -5   1   4   12.37    1.16
  -5   1   4   13.32    1.12
   5  -1  -4   13.76    1.17
  -6   1   4   58.52    3.25
  -6   1   4   75.43    3.07
   6  -1  -4   58.89    3.30
   0  -2   4   28.19    1.60
   0   2  -4   28.11    1.26
   0   2  -4   29.73    1.43
   0   2  -4   29.83    1.19
   0   2  -4   30.57    1.40
   0   2  -4   29.87    1.18
   0   2  -4   29.89    1.21
   1   2  -4  226.82    8.52
   1   2  -4  225.73    7.56
   1   2  -4  221.63    7.97
   1   2  -4  217.87    7.87
   1   2  -4  227.91    8.62
   1   2  -4  225.37    7.46
  -1   2   4  230.88    8.89
   1  -2   4  229.13    9.29
  -1  -2   4  205.41    8.57
  -1   2  -4  203.51    7.97
  -1   2  -4  207.01    7.63
  -1   2  -4  205.43    7.55
  -1   2  -4  191.68    8.62
  -1   2  -4  209.33    8.10
  -1   2  -4  205.84    8.52
   2   2  -4   11.43    0.53
   2   2  -4   11.74    0.77
  -2   2   4   11.42    0.71
   2   2  -4   11.59    0.75
   2   2  -4   11.41    0.51
   2  -2   4   11.49    1.14
  -2   2   4   12.53    0.79
  -2   2   4   11.56    0.54
  -2   2   4   11.61    0.56
  -2   2  -4   12.61    0.72
   2  -2  -4   10.57    0.71
  -2   2  -4   11.57    0.71
  -2   2  -4   11.68    0.69
  -2  -2   4    9.81    0.71
  -2   2  -4   10.70    0.76
  -2  -2   4   10.09    0.58
  -2   2  -4   11.53    0.85
  -2   2  -4   12.49    0.79
  -3   2   4  103.42    3.65
  -3   2   4  100.25    3.63
  -3   2   4  103.63    3.89
  -3   2   4  103.53    3.83
   3   2  -4  100.74    4.24
  -3   2   4  103.41    4.02
  -3   2   4  100.49    4.42
   3  -2  -4  106.63    4.08
  -3  -2   4   91.86    3.94
  -4   2   4   26.77    1.63
  -4   2   4   26.78    1.17
  -4   2   4   27.04    1.20
  -4   2   4   27.03    1.48
  -4   2   4   29.00    1.25
  -4   2   4   28.16    1.30
  -5   2   4  140.67    5.51
  -5   2   4  140.83    6.08
  -5   2   4  144.30    5.36
   5  -2  -4  121.34    6.15
  -6   2   4    2.42    0.80
  -6   2   4    2.43    0.79
   6  -2  -4    2.19    0.73
  -7   2   4    5.29    1.06
  -7   2   4    6.08    1.10
   7  -2  -4    7.91    1.22
   0   3  -4    7.97    0.53
   0   3  -4    8.64    0.52
   0   3  -4    8.54    0.55
   0   3  -4    7.28    0.56
   0   3  -4    8.98    0.70
   0   3  -4    9.66    0.70
   1   3  -4   23.93    1.03
   1   3  -4   21.56    1.04
   1   3  -4   22.38    1.02
   1  -3   4   22.17    1.53
   1   3  -4   23.01    1.01
   1   3  -4   23.26    1.28
   1   3  -4   22.80    1.25
  -1   3  -4   25.05    1.00
  -1   3  -4   25.12    1.11
  -1   3  -4   24.42    1.06
  -1   3  -4   25.19    1.31
  -1   3  -4   24.31    1.11
  -1  -3   4   25.59    1.25
  -1   3  -4   23.92    1.16
  -1   3  -4   23.63    1.25
   2   3  -4   65.83    2.39
  -2   3   4   70.08    2.41
   2  -3   4   68.31    3.23
  -2   3   4   68.25    2.41
  -2   3   4   67.29    2.93
  -2   3   4   72.28    2.68
   2   3  -4   68.09    2.39
   2   3  -4   68.93    2.87
   2   3  -4   67.22    2.89
  -2   3  -4   65.56    2.90
  -2   3  -4   59.73    2.79
  -2  -3   4   62.99    2.85
  -2   3  -4   63.57    2.72
  -2   3  -4   62.12    2.61
  -2   3  -4   54.99    2.48
  -2   3  -4   58.66    2.54
   2  -3  -4   59.16    2.66
  -2   3  -4   57.44    2.51
  -3   3   4    2.62    0.33
  -3   3   4    3.31    0.57
  -3   3   4    2.81    0.40
   3  -3   4    2.73    0.80
  -3   3   4    3.03    0.39
  -3   3   4    3.38    0.38
  -3   3   4    2.55    0.49
   3   3  -4    1.38    0.47
   3  -3  -4    2.64    0.52
  -3   3  -4    2.83    0.55
  -3   3  -4    2.66    0.44
  -3   3  -4    2.72    0.46
  -3   3  -4    2.01    0.44
  -3   3  -4    3.00    0.57
  -3   3  -4    2.32    0.44
  -3   3  -4    2.92    0.43
  -4   3   4   89.61    3.40
  -4   3   4   92.88    3.77
  -4   3   4   90.39    3.39
  -4   3   4   95.12    3.66
  -4   3   4   94.76    3.58
  -4   3   4   92.14    4.17
   4  -3  -4   88.42    4.24
   4  -3  -4   87.52    3.82
  -5   3   4   13.42    1.04
  -5   3   4   13.66    0.84
  -5   3   4   11.75    1.33
  -5   3   4   12.73    0.90
  -5   3   4   14.64    1.23
  -5   3   4   13.01    0.93
   5  -3  -4   14.74    1.31
  -6   3   4   68.40    3.56
  -6   3   4   71.54    3.26
   6  -3  -4   67.01    3.56
  -7   3   4    3.09    1.02
  -7   3   4    2.07    1.00
   7  -3  -4    1.80    0.93
  -8   3   4   31.24    2.40
   8  -3  -4   35.99    2.54
   0   4  -4  197.59    7.35
   0   4  -4  192.43    6.89
   0   4  -4  192.36    7.81
   0  -4   4  186.67    7.86
   0   4  -4  195.91    7.93
   0   4  -4  197.80    7.24
   0   4  -4  192.66    6.95
   0   4  -4  197.77    7.88
   1  -4   4  166.29    7.67
   1  -4   4  168.36    6.74
   1   4  -4  181.25    6.47
   1   4  -4  178.98    6.73
   1   4  -4  178.82    7.39
   1   4  -4  183.10    7.33
   1  -4   4  179.19    7.92
   1   4  -4  181.89    6.42
   1   4  -4  174.88    6.82
  -1   4  -4  191.73    7.45
  -1   4  -4  186.96    7.29
  -1   4  -4  185.11    6.73
  -1   4  -4  186.17    6.92
  -1  -4   4  186.37    7.39
  -1   4  -4  180.61    6.47
  -1   4  -4  181.77    6.78
  -1   4  -4  180.63    7.39
  -1   4  -4  178.38    6.50
  -2   4   4    3.12    0.41
   2   4  -4    2.11    0.55
   2   4  -4    1.86    0.33
  -2   4   4    2.27    0.46
   2  -4   4    2.77    0.76
   2   4  -4    2.65    0.52
  -2   4   4    3.14    0.38
  -2   4   4    3.28    0.55
   2  -4   4    2.52    0.46
  -2   4  -4    3.14    0.47
  -2   4  -4    2.71    0.50
   2  -4  -4    3.29    0.53
  -2   4  -4    3.74    0.40
  -2   4  -4    3.32    0.51
  -2   4  -4    2.93    0.49
  -2  -4   4    2.79    0.53
  -2   4  -4    4.39    0.59
  -2   4  -4    2.85    0.46
  -2   4  -4    3.07    0.46
  -3   4   4  206.57    7.54
  -3   4   4  207.98    7.00
  -3   4   4  200.17    7.42
  -3   4   4  210.86    7.06
  -3   4   4  209.79    8.35
  -3   4   4  186.19    7.58
   3  -4   4  204.14    8.75
   3  -4  -4  205.51    7.67
  -3   4  -4  183.06    7.16
  -3   4  -4  199.11    7.67
  -3   4  -4  204.92    8.12
  -3   4  -4  188.12    7.47
  -3   4  -4  187.85    7.94
  -3   4  -4  183.02    7.48
  -3   4  -4  179.67    7.12
  -4   4   4  155.54    6.24
  -4   4   4  160.06    6.89
  -4   4   4  164.86    5.76
  -4   4   4  159.66    6.05
  -4   4   4  162.13    5.73
  -4   4   4  163.01    6.17
  -4   4  -4  163.48    6.39
  -4   4  -4  155.05    5.89
  -4   4  -4  157.86    6.54
   4  -4  -4  154.36    6.33
  -4   4  -4  157.26    6.18
  -4   4  -4  157.94    6.68
  -4   4  -4  157.67    6.18
  -4   4  -4  151.16    5.89
  -5   4   4  108.06    4.52
  -5   4   4  111.65    5.07
  -5   4   4  110.15    4.43
  -5   4   4  110.42    4.13
  -5   4   4  114.53    4.10
  -5   4   4  107.84    4.29
   5  -4  -4  104.66    5.08
   5  -4  -4   96.95    4.58
  -6   4   4   17.80    1.55
  -6   4   4   16.84    1.76
   6  -4  -4   17.76    1.60
   6  -4  -4   15.57    1.60
  -7   4   4   50.90    2.95
  -7   4   4   41.10    2.59
   7  -4  -4   42.17    2.75
  -8   4   4   39.57    2.97
  -8   4   4   43.17    2.71
   8  -4  -4   38.79    2.88
  -9   4   4   -1.28    1.30
   0   5  -4   12.88    1.06
   0   5  -4   14.51    0.88
   0   5  -4   15.10    1.14
   0   5  -4   13.65    0.83
   0   5  -4   14.39    0.88
   0  -5   4   13.75    1.08
   0   5  -4   14.66    0.91
   0   5  -4   15.00    0.85
   1   5  -4   66.56    3.06
   1  -5   4   64.07    2.94
   1   5  -4   64.41    2.58
   1  -5   4   66.22    2.97
   1   5  -4   62.95    3.00
   1   5  -4   64.11    2.55
   1  -5   4   60.60    2.57
  -1   5  -4   67.27    2.63
  -1   5  -4   64.66    2.68
  -1   5  -4   64.76    3.04
  -1   5  -4   66.38    2.55
  -1   5  -4   65.22    2.91
  -1  -5   4   63.14    3.01
  -1   5  -4   65.78    2.77
  -1   5  -4   68.15    2.60
  -1   5  -4   64.16    2.88
   2  -5   4   13.60    1.49
   2  -5   4   13.27    1.01
  -2   5   4   12.60    1.09
   2  -5   4   14.13    0.89
  -2   5   4   12.79    0.98
  -2   5  -4   11.49    0.91
   2  -5  -4   12.98    1.00
  -2   5  -4   13.72    0.80
  -2   5  -4   12.94    0.98
  -2   5  -4   13.72    1.04
  -2   5  -4   14.38    1.12
  -2   5  -4   13.23    1.01
  -2   5  -4   13.28    1.05
  -2   5  -4   14.16    0.92
   3  -5   4  171.36    7.36
  -3   5   4  170.52    6.38
  -3   5   4  135.15    6.31
  -3   5   4  172.67    5.90
   3  -5   4  154.26    7.13
  -3   5   4  173.83    5.91
  -3   5   4  170.55    7.03
  -3   5  -4  146.18    6.39
  -3   5  -4  160.23    6.22
  -3   5  -4  162.86    6.63
  -3   5  -4  166.73    6.81
  -3   5  -4  166.31    6.96
  -3   5  -4  159.33    5.99
   3  -5  -4  166.84    6.43
  -3   5  -4  150.49    6.24
  -3   5  -4  160.30    5.99
  -4   5   4   18.97    1.56
  -4   5   4   19.24    1.11
  -4   5   4   19.50    1.18
  -4   5   4   20.35    1.31
   4  -5   4   20.86    1.98
   4  -5   4   18.31    1.49
  -4   5   4   20.73    1.24
  -4   5   4   20.12    1.38
   4  -5  -4   22.00    1.50
  -4   5  -4   21.83    1.36
  -4   5  -4   20.03    1.49
  -4   5  -4   21.01    1.50
  -4   5  -4   20.56    1.36
  -4   5  -4   19.65    1.47
  -4   5  -4   20.57    1.33
  -4   5  -4   21.36    1.28
  -4   5  -4   22.84    1.30
  -5   5   4   16.79    1.67
  -5   5   4   17.83    1.27
  -5   5   4   18.09    1.34
  -5   5   4   17.99    1.15
  -5   5   4   19.45    1.48
  -5   5   4   16.41    1.27
  -5   5  -4   18.05    1.32
  -5   5  -4   18.66    1.38
   5  -5  -4   14.79    1.62
   5  -5  -4   19.65    1.69
  -5   5  -4   18.41    1.53
  -5   5  -4   19.55    1.35
  -5   5  -4   18.02    1.26
  -5   5  -4   19.43    1.51
  -6   5   4    1.64    0.89
  -6   5   4    2.08    0.99
   6  -5  -4    1.78    0.92
   6  -5  -4    1.01    0.92
  -7   5   4  163.24    6.87
  -7   5   4  165.26    7.61
   7  -5  -4  167.81    7.72
   7  -5  -4  162.94    7.03
  -8   5   4   12.36    1.62
  -8   5   4    9.78    1.63
   8  -5  -4   12.31    1.76
   8  -5  -4   12.51    1.64
  -9   5   4    6.21    1.56
  -9   5   4    7.61    1.59
   9  -5  -4    6.80    1.68
   9  -5  -4    6.47    1.52
   0  -6   4  139.17    5.88
   0   6  -4  135.63    5.43
   0   6  -4  137.04    5.93
   0   6  -4  139.64    5.13
   0   6  -4  142.65    5.15
   0   6  -4  135.98    5.81
   0   6  -4  133.48    5.32
   1   6  -4   99.92    4.64
   1   6  -4  104.00    3.98
   1   6  -4  101.03    3.95
   1  -6   4  103.59    4.53
   1   6  -4   99.17    4.57
  -1  -6   4  107.33    4.65
  -1   6  -4  105.94    3.99
  -1   6  -4  104.35    4.61
  -1   6  -4  107.21    4.03
  -1   6  -4  101.57    4.24
  -1   6  -4  103.55    4.48
  -1   6  -4  104.73    4.14
   2  -6   4    4.86    1.08
   2  -6   4    5.22    0.78
   2  -6   4    5.26    0.62
  -2   6  -4    3.87    0.67
  -2   6  -4    3.49    0.67
  -2   6  -4    5.09    0.73
  -2   6  -4    5.43    0.74
  -2   6  -4    4.50    0.65
  -2   6  -4    4.54    0.80
  -2   6  -4    3.90    0.51
  -2   6  -4    4.12    0.69
   3  -6   4   25.54    2.13
  -3   6   4   28.09    1.49
   3  -6   4   26.83    1.54
  -3   6   4   29.06    1.44
   3  -6   4   28.88    1.75
   3  -6   4   27.64    1.74
  -3   6   4   27.14    1.58
  -3   6   4   30.69    1.92
  -3   6  -4   27.99    1.45
  -3   6  -4   25.80    1.61
  -3   6  -4   24.50    1.50
  -3   6  -4   32.00    1.83
  -3   6  -4   28.12    1.69
   3  -6  -4   27.25    1.69
  -3   6  -4   27.92    1.57
  -3   6  -4   28.08    1.74
  -3   6  -4   28.27    1.64
  -4   6   4  107.47    4.08
  -4   6   4  107.62    4.13
  -4   6   4  104.77    4.34
   4  -6   4  109.60    5.27
  -4   6   4  106.73    4.99
  -4   6   4  104.98    4.48
   4  -6   4  100.62    5.00
  -4   6   4  106.96    4.46
  -4   6  -4  106.89    4.77
  -4   6  -4  104.49    4.26
  -4   6  -4  107.95    4.60
  -4   6  -4  105.17    4.35
  -4   6  -4  105.67    4.58
  -4   6  -4  107.92    4.41
   4  -6  -4   99.76    4.53
  -4   6  -4  111.37    4.97
  -4   6  -4  107.44    4.20
  -5   6   4   70.82    3.18
   5  -6   4   72.13    3.93
  -5   6   4   71.42    3.07
  -5   6   4   74.59    3.69
  -5   6   4   69.52    2.84
  -5   6   4   71.29    3.23
  -5   6   4   71.08    2.94
  -5   6  -4   67.36    3.41
  -5   6  -4   69.73    3.35
  -5   6  -4   66.60    3.06
  -5   6  -4   69.78    3.09
   5  -6  -4   62.49    3.31
  -5   6  -4   68.61    2.99
   5  -6  -4   66.59    3.62
  -5   6  -4   63.48    3.18
  -5   6  -4   68.08    3.14
  -6   6   4    5.41    1.08
  -6   6   4    4.66    1.20
   6  -6  -4    6.50    1.15
  -6   6  -4    3.90    1.07
  -6   6  -4    6.63    0.96
  -6   6  -4    5.14    0.99
  -6   6  -4    4.73    0.93
   6  -6  -4    6.00    1.20
  -6   6  -4    5.89    0.94
  -6   6  -4    5.47    1.02
  -7   6   4    4.17    1.19
  -7   6   4    4.68    1.37
   7  -6  -4    6.03    1.27
   7  -6  -4    7.99    1.51
  -8   6   4   29.06    2.66
  -8   6   4   28.53    2.34
   8  -6  -4   29.27    2.45
   8  -6  -4   29.55    2.67
  -9   6   4   11.02    1.83
  -9   6   4   13.10    1.88
   9  -6  -4   12.18    1.99
   9  -6  -4   10.49    1.78
   0  -7   4   47.10    2.57
   0   7  -4   50.30    2.22
   0   7  -4   46.70    2.15
   0   7  -4   45.65    2.24
   0   7  -4   49.90    2.67
   0   7  -4   50.28    2.55
   0   7  -4   48.53    2.29
   1  -7   4    8.84    1.04
  -1   7  -4    8.45    0.90
  -1   7  -4    8.38    0.84
  -1   7  -4    5.87    1.01
  -1   7  -4    8.28    0.97
  -1   7  -4    6.79    0.85
  -1   7  -4    8.96    1.11
   2  -7   4    9.42    1.12
  -2   7  -4    9.72    1.12
  -2   7  -4    9.20    1.01
  -2   7  -4    9.19    0.92
  -2   7  -4    9.02    1.13
  -2   7  -4    9.84    1.05
  -2   7  -4    9.63    1.03
  -3   7   4   42.95    2.31
   3  -7   4   46.09    2.44
  -3   7   4   39.09    2.04
   3  -7   4   43.73    2.83
  -3   7   4   39.30    2.59
  -3   7   4   38.93    2.10
  -3   7  -4   44.84    2.12
  -3   7  -4   44.21    2.47
  -3   7  -4   46.14    2.22
  -3   7  -4   46.27    2.28
  -3   7  -4   45.05    2.30
   3  -7  -4   48.62    2.38
  -3   7  -4   45.94    2.38
  -4   7   4   21.40    1.62
  -4   7   4   29.99    1.84
   4  -7   4   29.22    2.35
  -4   7   4   25.93    1.81
   4  -7   4   31.50    1.96
  -4   7   4   28.54    1.65
  -4   7   4   31.78    1.59
  -4   7   4   32.01    2.25
  -4   7  -4   28.33    1.74
   4  -7  -4   30.09    1.93
  -4   7  -4   26.06    1.77
  -4   7  -4   27.09    1.89
  -4   7  -4   27.63    1.65
  -4   7  -4   28.06    1.75
  -4   7  -4   28.48    1.96
   5  -7   4   10.39    1.38
  -5   7   4    8.86    1.08
   5  -7   4    7.62    1.14
  -5   7   4    8.78    1.05
   5  -7   4    5.82    1.39
   5  -7   4    7.44    1.16
  -5   7   4    7.78    1.35
  -5   7   4    8.10    0.97
  -5   7   4    9.69    1.17
  -5   7   4    6.70    0.87
   5  -7  -4    6.95    1.14
  -5   7  -4    7.19    1.00
  -5   7  -4    6.00    1.01
  -5   7  -4    5.37    0.93
  -5   7  -4    6.62    1.07
  -5   7  -4    5.55    0.91
  -5   7  -4    4.45    0.96
  -5   7  -4    5.55    1.16
  -5   7  -4    8.25    1.22
  -6   7   4   15.42    1.74
  -6   7   4   16.70    1.67
  -6   7  -4   13.74    1.38
  -6   7  -4   15.60    1.62
   6  -7  -4   14.57    1.71
  -6   7  -4   17.34    1.69
   6  -7  -4   12.66    1.59
  -6   7  -4   15.05    1.63
  -6   7  -4   14.28    1.55
  -7   7   4   45.15    2.99
  -7   7   4   44.80    2.55
  -7   7  -4   34.61    2.19
  -7   7  -4   32.37    2.25
  -7   7  -4   27.62    2.54
  -7   7  -4   32.27    2.28
   7  -7  -4   44.45    2.75
  -7   7  -4   37.33    2.29
  -8   7   4   20.13    2.13
  -8   7   4   24.11    2.65
   8  -7  -4   20.04    2.32
   8  -7  -4   17.95    2.20
   0  -8   4   54.13    3.02
   0   8  -4   56.09    3.04
   0   8  -4   53.29    2.85
   0   8  -4   51.17    2.56
   0   8  -4   55.05    2.45
   1  -8   4  148.71    6.43
  -1   8  -4  142.70    5.93
  -1   8  -4  140.97    6.45
  -1   8  -4  147.10    5.64
  -1   8  -4  141.66    5.57
  -1   8  -4  145.61    5.81
  -1   8  -4  149.17    6.27
   2  -8   4    2.80    0.88
  -2   8  -4    1.44    0.69
  -2   8  -4    2.11    0.86
  -2   8  -4    2.30    0.70
  -2   8  -4    1.86    0.75
  -2   8  -4    1.97    0.74
  -2   8  -4    1.44    0.79
   3  -8   4   85.46    4.61
   3  -8   4   85.07    4.13
  -3   8  -4   87.36    3.97
  -3   8  -4   90.48    4.22
  -3   8  -4   83.50    3.60
  -3   8  -4   84.31    3.92
  -3   8  -4   84.46    3.77
  -3   8  -4   86.74    3.73
  -4   8   4   34.91    1.89
   4  -8   4   35.81    2.30
  -4   8   4   32.54    2.15
  -4   8   4   37.70    2.09
   4  -8   4   33.19    2.79
  -4   8   4   33.87    2.57
  -4   8  -4   35.94    2.10
  -4   8  -4   37.39    2.29
   4  -8  -4   39.08    2.36
  -4   8  -4   35.03    2.19
  -4   8  -4   35.73    1.98
  -4   8  -4   35.35    2.11
  -4   8  -4   36.31    2.38
  -5   8   4   89.64    4.14
  -5   8   4   92.40    3.73
  -5   8   4  102.66    4.28
  -5   8   4   90.00    3.83
  -5   8   4   97.97    4.12
   5  -8  -4   83.44    4.22
  -5   8  -4   88.20    4.01
  -5   8  -4   82.45    4.23
  -5   8  -4   87.30    4.09
  -5   8  -4   88.24    4.04
  -5   8  -4   85.95    4.37
  -5   8  -4   86.91    3.83
  -6   8   4    0.47    0.97
  -6   8   4    0.50    1.15
  -6   8  -4   -0.50    0.79
  -6   8  -4   -0.61    0.93
  -6   8  -4    0.72    0.90
   6  -8  -4    1.25    1.16
   6  -8  -4   -0.55    1.04
  -6   8  -4   -0.27    1.06
  -7   8   4   24.46    2.13
  -7   8   4   21.74    2.35
  -7   8  -4   21.46    2.26
   7  -8  -4   24.16    2.39
  -7   8  -4   20.44    1.78
  -7   8  -4   23.03    2.09
  -7   8  -4   20.26    1.97
   7  -8  -4   25.50    2.45
  -8   8   4    7.26    1.56
   8  -8  -4    2.76    1.54
   1  -9   4   30.88    2.39
  -1   9  -4   31.66    1.97
  -1   9  -4   30.18    2.01
  -1   9  -4   30.24    2.39
  -1   9  -4   33.45    2.27
   2  -9   4   58.59    3.28
  -2   9  -4   59.48    3.11
  -2   9  -4   57.25    2.76
  -2   9  -4   61.48    2.98
  -2   9  -4   60.01    2.93
  -2   9  -4   57.62    3.31
  -2   9  -4   58.38    2.87
   3  -9   4   22.04    2.12
   3  -9   4   29.95    2.73
  -3   9  -4   25.56    1.84
  -3   9  -4   27.60    1.81
  -3   9  -4   27.11    2.14
  -3   9  -4   25.99    1.75
  -3   9  -4   24.44    1.92
  -3   9  -4   26.45    1.95
   4  -9   4   22.81    2.10
   4  -9   4   24.40    2.50
  -4   9  -4   24.94    1.98
  -4   9  -4   23.56    1.74
  -4   9  -4   23.68    1.78
  -4   9  -4   24.05    1.97
  -4   9  -4   22.25    2.08
  -4   9  -4   21.48    1.81
  -5   9   4   13.80    1.34
  -5   9   4   14.11    1.49
  -5   9   4   16.16    1.67
  -5   9  -4   14.00    1.66
  -5   9  -4   15.45    1.65
   5  -9  -4   14.36    1.66
  -5   9  -4   13.30    1.57
  -5   9  -4   12.99    1.42
  -6   9   4   53.08    3.08
  -6   9   4   54.04    3.65
  -6   9  -4   55.10    2.85
   6  -9  -4   57.61    3.51
  -6   9  -4   54.00    3.01
  -6   9  -4   50.44    3.18
  -6   9  -4   56.57    3.08
   6  -9  -4   54.50    3.30
  -7   9   4   13.79    2.12
  -7   9   4   14.26    1.76
   7  -9  -4   12.54    1.92
  -7   9  -4   12.86    1.78
  -7   9  -4   13.82    1.64
  -7   9  -4   11.60    1.69
  -7   9  -4   11.35    1.47
   7  -9  -4   13.46    1.90
  -1  10  -4    1.06    0.92
   2 -10   4    0.23    1.02
  -2  10  -4    1.53    1.08
  -2  10  -4    1.27    0.88
  -2  10  -4    0.90    0.94
  -2  10  -4   -0.19    0.88
  -2  10  -4    0.99    0.88
  -2  10  -4    0.36    0.91
   3 -10   4    3.32    1.24
   3 -10   4    6.83    1.76
  -3  10  -4    4.68    1.29
  -3  10  -4    5.32    1.19
  -3  10  -4    3.51    1.03
  -3  10  -4    5.02    1.09
  -3  10  -4    4.20    1.06
  -3  10  -4    5.58    1.09
  -4  10  -4   58.18    3.06
  -4  10  -4   63.79    3.39
  -4  10  -4   59.63    3.74
  -4  10  -4   63.95    3.32
  -4  10  -4   62.87    3.36
  -4  10  -4   63.99    3.20
  -5  10  -4    3.49    1.51
  -5  10  -4    4.62    1.29
  -5  10  -4    6.49    1.34
  -5  10  -4    4.54    1.28
  -6  10   4    2.33    1.57
  -6  10   4    3.29    1.25
   6 -10  -4    4.34    1.45
  -6  10  -4    2.97    1.32
  -6  10  -4    2.49    1.11
   6 -10  -4    2.88    1.34
  -6  10  -4    1.72    1.23
  -6  10  -4    2.30    1.24
  -2  11  -4    0.72    0.92
  -2  11  -4    0.25    0.98
  -2  11  -4    0.40    1.00
   3 -11   4   20.17    2.58
  -3  11  -4   22.87    2.01
  -3  11  -4   21.97    1.85
  -3  11  -4   20.90    2.13
  -3  11  -4   23.24    2.11
  -3  11  -4   20.55    2.04
  -4  11  -4    2.79    1.12
  -4  11  -4   -0.44    1.27
  -4  11  -4    1.50    1.17
  -4  11  -4    1.16    1.15
  -1   0   5  698.57   28.29
   1   0  -5  653.04   26.48
   1   0  -5  704.89   26.26
  -1   0   5  659.54   27.22
  -2   0   5  333.03   14.41
   2   0  -5  346.36   12.75
  -2   0   5  344.20   12.74
   2   0  -5  340.54   13.48
   2   0  -5  351.31   13.37
  -2   0   5  348.25   13.94
  -3   0   5  418.10   15.21
  -3   0   5  418.87   16.04
   3   0  -5  419.83   15.87
  -3   0   5  404.53   16.64
   3   0  -5  381.03   16.01
  -3   0   5  411.92   17.07
   3   0  -5  411.17   17.23
  -4   0   5    0.38    0.45
   4   0  -5    1.18    0.43
  -4   0   5    0.76    0.48
  -5   0   5  146.83    5.76
   5   0  -5  142.46    6.47
  -5   0   5  142.73    6.33
  -6   0   5   60.65    2.87
   0   1  -5  244.78    8.90
   0   1  -5  253.35    9.03
   0   1  -5  245.75    9.57
   0  -1   5  231.01   10.36
   0   1  -5  237.24    9.69
   1   1  -5  101.01    4.39
   1   1  -5  106.46    4.36
  -1   1   5  107.21    4.51
  -1  -1   5  111.64    4.77
  -1   1  -5  103.10    4.53
  -1  -1   5  113.03    4.39
   2   1  -5   65.43    2.86
   2   1  -5   65.42    2.76
   2   1  -5   63.98    2.73
  -2   1   5   62.75    2.86
   2   1  -5   65.19    2.53
  -2   1   5   66.22    2.60
   2  -1  -5   63.53    2.66
  -2  -1   5   67.04    2.52
   2  -1  -5   61.48    2.61
  -2  -1   5   65.88    2.80
  -2  -1   5   67.47    2.74
  -3   1   5  162.49    6.02
   3   1  -5  160.71    6.27
   3   1  -5  161.01    6.35
   3   1  -5  155.18    6.76
  -3   1   5  159.83    6.62
  -3  -1   5  150.01    5.95
   3  -1  -5  153.69    6.80
   3  -1  -5  149.90    6.04
  -3  -1   5  156.89    6.33
  -3  -1   5  160.86    6.58
  -4   1   5  168.77    6.54
  -4   1   5  175.51    7.22
   4   1  -5  168.79    6.78
  -4  -1   5  164.08    6.51
   4  -1  -5  168.39    7.39
  -5   1   5   24.18    1.52
  -5   1   5   27.08    1.70
  -5  -1   5   26.32    1.52
   5  -1  -5   26.10    1.65
  -6   1   5   43.38    2.23
  -6   1   5   39.75    2.40
   6  -1  -5   35.97    2.35
  -7   1   5   58.67    2.99
   0   2  -5   75.61    3.14
   0   2  -5   73.22    3.19
   0   2  -5   70.80    2.71
   0  -2   5   74.15    3.48
   0   2  -5   76.65    2.90
   0   2  -5   74.43    2.82
   0   2  -5   71.80    2.71
   1   2  -5  129.98    5.37
   1  -2   5  128.08    5.88
   1   2  -5  133.49    4.60
   1   2  -5  132.84    4.65
   1   2  -5  130.77    4.83
   1   2  -5  122.78    5.29
   1   2  -5  132.22    4.89
  -1   2  -5  126.01    4.77
  -1   2  -5  134.16    5.35
  -1   2  -5  130.50    5.45
  -1   2  -5  135.05    4.95
  -1   2  -5  138.76    5.08
  -1  -2   5  129.46    5.78
  -1   2  -5  125.09    4.74
  -2   2   5   22.70    1.14
  -2   2   5   22.71    0.95
   2   2  -5   22.45    1.22
   2   2  -5   22.44    0.90
  -2   2   5   23.08    0.94
   2  -2   5   22.32    1.74
   2   2  -5   22.45    1.23
  -2   2   5   22.73    1.26
  -2  -2   5   24.34    1.21
  -2   2  -5   24.40    1.28
   2  -2  -5   23.36    1.16
  -2  -2   5   24.57    0.98
  -2   2  -5   23.68    1.37
  -3   2   5  115.92    5.16
   3   2  -5  116.86    4.93
  -3   2   5  119.00    4.27
   3   2  -5  117.25    4.99
  -3   2   5  115.46    4.68
  -3   2   5  119.84    4.23
   3  -2  -5  123.04    4.75
  -3  -2   5  122.50    4.60
  -3  -2   5  127.25    5.00
   4   2  -5   12.83    1.04
  -4   2   5   13.34    0.99
  -4   2   5   13.03    1.15
  -4  -2   5   11.84    0.92
   4  -2  -5   13.82    1.07
   4  -2  -5   14.48    1.13
  -5   2   5   36.43    2.22
  -5   2   5   37.05    2.00
   5  -2  -5   39.63    2.17
  -6   2   5   -0.10    0.77
  -6   2   5    2.58    0.82
   6  -2  -5    1.24    0.74
  -7   2   5   41.33    2.63
  -7   2   5   47.37    2.84
   7  -2  -5   47.18    2.82
  -8   2   5   -0.63    1.01
   0   3  -5  546.42   19.74
   0   3  -5  534.14   18.70
   0   3  -5  523.10   18.43
   0   3  -5  547.75   20.86
   0  -3   5  527.98   22.47
   0   3  -5  543.75   19.51
   0   3  -5  523.13   21.07
   1   3  -5    7.89    0.73
   1   3  -5    8.02    0.54
   1   3  -5    8.28    0.49
   1   3  -5    7.45    0.73
   1   3  -5    7.51    0.50
   1  -3   5    7.79    0.96
   1   3  -5    8.04    0.47
  -1   3  -5    6.49    0.62
  -1   3  -5    6.56    0.73
  -1  -3   5    7.94    0.72
  -1   3  -5    7.43    0.56
  -1   3  -5    7.45    0.72
  -1   3  -5    7.03    0.44
  -1   3  -5    7.84    0.61
  -1   3  -5    6.88    0.58
  -2   3   5   36.46    1.72
   2   3  -5   38.84    1.87
  -2   3   5   35.67    1.49
  -2   3   5   36.63    1.48
   2   3  -5   35.87    1.83
   2  -3   5   38.63    2.28
   2   3  -5   34.14    1.48
   2   3  -5   34.78    1.47
  -2   3   5   36.48    1.90
  -2   3  -5   39.04    1.85
   2  -3  -5   36.50    1.73
  -2   3  -5   38.85    1.66
  -2   3  -5   39.00    1.95
  -2   3  -5   39.88    1.60
  -2   3  -5   40.53    1.63
  -2  -3   5   39.12    1.83
  -2   3  -5   37.44    1.78
  -2   3  -5   38.19    1.69
  -3   3   5   27.44    1.11
  -3   3   5   25.90    1.35
   3  -3   5   20.32    1.96
   3   3  -5   25.21    1.48
  -3   3   5   25.51    1.50
  -3   3   5   27.29    1.13
   3  -3  -5   25.95    1.42
  -3   3  -5   25.97    1.34
  -3   3  -5   24.17    1.42
  -3   3  -5   24.93    1.59
  -3   3  -5   23.92    1.43
  -4   3   5  268.55    9.50
  -4   3   5  264.57   10.25
  -4   3   5  269.79   10.10
  -4   3   5  273.36   11.25
   4  -3  -5  267.87   10.30
  -5   3   5   36.32    2.18
  -5   3   5   35.59    1.94
   5  -3  -5   36.29    2.03
   5  -3  -5   35.20    2.12
  -6   3   5   15.99    1.70
  -6   3   5   14.63    1.46
   6  -3  -5   14.24    1.56
  -7   3   5   57.47    3.05
  -7   3   5   62.04    3.35
   7  -3  -5   55.03    3.26
  -8   3   5   47.18    3.11
  -8   3   5   45.14    2.89
   8  -3  -5   41.88    3.01
   0   4  -5  280.81   11.19
   0   4  -5  278.56   10.54
   0   4  -5  277.45   10.40
   0   4  -5  284.08    9.89
   0   4  -5  280.11    9.99
   0   4  -5  278.44   11.34
   0  -4   5  293.24   11.32
   1   4  -5  196.58    7.49
   1  -4   5  207.85    7.52
   1   4  -5  206.94    7.60
   1   4  -5  207.53    8.28
   1  -4   5  205.87    8.89
   1   4  -5  210.94    8.19
   1   4  -5  203.84    7.15
   1   4  -5  201.38    7.21
  -1  -4   5  201.50    8.21
  -1   4  -5  188.52    7.20
  -1   4  -5  196.33    7.70
  -1   4  -5  205.19    7.49
  -1   4  -5  204.31    8.27
  -1   4  -5  199.46    7.56
  -1   4  -5  201.23    8.14
  -1   4  -5  189.57    7.25
   2   4  -5   44.51    2.11
   2   4  -5   42.74    1.67
  -2   4   5   38.37    1.90
   2   4  -5   43.01    1.70
   2  -4   5   44.40    2.51
  -2   4   5   43.49    2.14
   2   4  -5   44.70    2.12
   2  -4  -5   36.98    1.90
  -2  -4   5   39.33    2.04
  -2   4  -5   37.25    1.92
  -2   4  -5   38.68    1.83
  -2   4  -5   39.85    2.09
  -2   4  -5   40.34    1.72
  -2   4  -5   38.58    1.80
  -2   4  -5   40.45    1.77
  -2   4  -5   39.50    2.00
  -3   4   5  136.57    5.90
  -3   4   5  136.86    4.89
   3  -4   5  132.46    6.31
  -3   4   5  135.80    5.36
   3   4  -5  132.29    5.73
  -3   4   5  135.97    4.90
  -3   4  -5  132.34    5.45
   3  -4  -5  132.53    5.39
  -3   4  -5  130.96    5.26
  -3   4  -5  135.42    5.62
  -3   4  -5  133.45    5.22
  -3   4  -5  137.19    5.78
  -3   4  -5  135.73    5.05
  -3   4  -5  137.95    5.06
  -4   4   5   97.78    3.63
  -4   4   5   97.13    3.86
  -4   4   5   95.87    4.04
  -4   4   5   94.86    3.63
  -4   4   5   95.59    3.94
  -4   4   5   95.71    4.47
   4  -4  -5   98.39    4.14
  -4   4  -5   92.04    3.87
  -4   4  -5   99.85    3.96
  -4   4  -5  102.02    4.22
  -4   4  -5   99.47    4.01
  -4   4  -5   98.90    3.87
  -4   4  -5   96.09    4.39
  -5   4   5  109.07    5.01
  -5   4   5  105.86    4.50
   5  -4  -5  107.86    4.61
   5  -4  -5  105.58    5.06
  -6   4   5   36.61    2.42
  -6   4   5   34.80    2.11
   6  -4  -5   36.45    2.27
   6  -4  -5   34.46    2.27
  -7   4   5   37.64    2.51
  -7   4   5   39.99    2.73
   7  -4  -5   39.32    2.55
   7  -4  -5   41.03    2.63
  -8   4   5   23.15    2.13
  -8   4   5   20.99    2.34
   8  -4  -5   18.36    1.98
   8  -4  -5   21.63    2.18
  -9   4   5    5.86    1.18
  -9   4   5   11.11    1.80
   9  -4  -5    4.05    1.25
   0   5  -5   71.70    3.32
   0   5  -5   72.20    2.87
   0   5  -5   73.61    3.03
   0  -5   5   74.87    3.34
   0   5  -5   76.12    2.96
   0   5  -5   72.10    2.91
   0   5  -5   74.26    3.40
   1   5  -5  121.12    4.49
   1   5  -5  122.21    4.50
   1   5  -5  133.38    4.68
   1  -5   5  127.15    5.19
   1   5  -5  126.73    4.75
   1  -5   5  123.98    5.68
   1   5  -5  129.54    5.27
   1   5  -5  126.56    5.21
  -1   5  -5  114.99    5.09
  -1   5  -5  114.15    4.69
  -1   5  -5  113.52    4.53
  -1  -5   5  118.93    5.20
  -1   5  -5  115.10    5.20
  -1   5  -5  116.75    4.81
  -1   5  -5  111.22    4.50
   2  -5   5  115.23    5.29
   2   5  -5  110.79    4.12
   2   5  -5  100.80    4.78
   2   5  -5  110.04    4.12
   2   5  -5  115.99    4.90
  -2   5  -5  111.32    4.52
  -2   5  -5  109.42    4.19
  -2   5  -5  106.55    4.36
  -2   5  -5  111.26    4.82
  -2   5  -5  110.08    4.24
  -2   5  -5  109.58    4.70
  -2  -5   5  110.08    4.84
  -3   5   5   82.63    4.17
  -3   5   5   84.90    3.43
   3  -5   5   84.97    4.53
  -3   5   5   82.62    3.45
  -3   5   5   83.53    3.77
  -3   5  -5   94.12    3.63
  -3   5  -5   95.60    3.73
  -3   5  -5   91.96    3.61
  -3   5  -5   89.90    3.96
   3  -5  -5   95.01    3.88
  -3   5  -5   91.51    3.57
  -3   5  -5   98.81    4.13
  -3   5  -5   95.43    3.89
  -4   5   5   60.71    3.20
  -4   5   5   58.62    2.71
  -4   5   5   63.20    2.56
   4  -5   5   60.09    3.64
  -4   5   5   60.89    2.85
  -4   5   5   61.21    2.50
  -4   5   5   64.63    2.84
  -4   5  -5   59.91    2.78
  -4   5  -5   63.39    2.74
  -4   5  -5   62.25    2.95
  -4   5  -5   63.68    3.11
  -4   5  -5   62.78    2.67
   4  -5  -5   63.23    2.96
  -4   5  -5   61.94    2.97
  -4   5  -5   63.46    2.75
  -5   5   5   63.80    3.28
  -5   5   5   60.78    2.91
   5  -5  -5   60.80    3.03
  -5   5  -5   61.63    2.78
  -5   5  -5   61.55    2.82
  -5   5  -5   61.52    3.12
  -5   5  -5   61.38    3.07
   5  -5  -5   59.05    3.23
  -5   5  -5   55.53    2.71
  -5   5  -5   61.61    2.81
  -6   5   5   91.80    4.05
  -6   5   5   91.40    4.54
   6  -5  -5   86.60    4.19
   6  -5  -5   87.68    4.48
  -7   5   5   12.98    1.54
  -7   5   5   12.57    1.67
   7  -5  -5   14.70    1.81
   7  -5  -5   14.90    1.70
  -8   5   5   32.33    2.65
  -8   5   5   28.95    2.39
   8  -5  -5   32.13    2.51
   8  -5  -5   28.44    2.65
  -9   5   5   33.08    2.98
  -9   5   5   29.21    2.68
   9  -5  -5   30.45    2.77
   9  -5  -5   28.20    2.80
   0   6  -5   30.81    1.95
   0   6  -5   31.73    1.57
   0   6  -5   31.60    1.55
   0   6  -5   31.85    1.88
   0  -6   5   34.31    1.95
   0   6  -5   34.56    1.65
   0   6  -5   34.08    1.68
   1  -6   5   90.34    4.07
   1   6  -5   93.31    4.13
   1   6  -5   94.16    4.19
   1   6  -5   95.26    3.54
   1   6  -5   97.73    3.59
  -1  -6   5   84.48    4.09
  -1   6  -5   88.33    3.59
  -1   6  -5   89.41    3.77
  -1   6  -5   90.24    3.56
  -1   6  -5   87.91    4.01
  -1   6  -5   84.52    4.11
  -1   6  -5   88.91    3.66
   2   6  -5   37.14    2.47
   2  -6   5   48.92    2.49
   2  -6   5   51.85    2.97
  -2   6  -5   46.95    2.14
  -2  -6   5   42.06    2.52
  -2   6  -5   47.64    2.22
  -2   6  -5   50.29    2.42
  -2   6  -5   50.69    2.22
  -2   6  -5   48.14    2.31
  -2   6  -5   49.02    2.52
  -3   6   5   57.27    2.57
  -3   6   5   62.59    2.85
   3  -6   5   61.07    3.50
  -3   6   5   61.04    2.53
  -3   6   5   62.60    3.21
  -3   6  -5   62.63    2.90
  -3   6  -5   59.26    3.01
  -3   6  -5   58.25    2.68
  -3   6  -5   58.53    2.62
   3  -6  -5   57.65    2.87
  -3   6  -5   61.31    2.90
  -3   6  -5   61.61    2.74
  -4   6   5   35.36    1.67
  -4   6   5   33.20    1.75
  -4   6   5   34.64    2.35
   4  -6   5   33.64    2.69
  -4   6   5   34.34    1.96
  -4   6  -5   35.95    2.18
  -4   6  -5   35.79    1.98
  -4   6  -5   35.78    1.85
  -4   6  -5   33.13    1.93
  -4   6  -5   34.51    2.11
   4  -6  -5   35.33    2.07
  -4   6  -5   33.84    1.92
  -5   6   5   28.50    2.15
   5  -6   5   17.16    2.20
  -5   6   5   27.06    1.80
  -5   6  -5   27.08    1.99
  -5   6  -5   27.83    1.75
  -5   6  -5   26.81    1.74
  -5   6  -5   25.34    1.94
  -5   6  -5   25.65    1.62
   5  -6  -5   25.57    1.93
  -5   6  -5   26.48    1.70
  -5   6  -5   24.68    1.74
  -6   6   5   14.77    1.54
  -6   6   5   16.43    1.88
  -6   6  -5    9.29    1.08
  -6   6  -5    8.83    1.09
  -6   6  -5    8.23    1.29
  -6   6  -5    9.96    1.15
  -6   6  -5    7.06    1.16
  -6   6  -5    8.77    1.04
  -7   6   5   11.96    1.60
  -7   6   5   16.17    1.91
   7  -6  -5   18.75    1.89
   7  -6  -5   15.47    1.91
  -8   6   5   23.17    2.49
  -8   6   5   24.59    2.25
   8  -6  -5   20.75    2.32
   8  -6  -5   23.02    2.51
  -9   6   5    0.95    1.44
  -9   6   5    1.63    1.35
   9  -6  -5    1.56    1.55
   0   7  -5   14.11    1.43
   0   7  -5   11.90    1.39
   0  -7   5   16.04    1.43
   0   7  -5   15.41    1.11
   0   7  -5   13.99    1.13
   0   7  -5   14.05    1.27
   0   7  -5   13.07    1.13
   1   7  -5   28.36    2.02
   1  -7   5   31.46    2.00
   1   7  -5   28.26    1.59
   1   7  -5   28.81    2.00
   1   7  -5   31.47    1.73
  -1   7  -5   31.75    2.04
  -1   7  -5   32.13    1.67
  -1   7  -5   30.36    1.89
  -1   7  -5   30.73    1.68
  -1   7  -5   29.34    1.71
  -1   7  -5   29.84    1.72
  -1  -7   5   29.26    2.02
   2  -7   5   39.17    2.82
   2  -7   5   38.53    2.23
  -2   7  -5   40.21    2.19
  -2   7  -5   37.66    2.31
  -2   7  -5   38.11    2.11
  -2   7  -5   38.18    2.05
  -2   7  -5   39.50    2.00
  -2   7  -5   39.34    1.94
   3  -7   5   38.63    2.85
   3  -7   5   36.49    2.26
  -3   7  -5   35.31    2.26
  -3   7  -5   36.87    2.15
  -3   7  -5   39.08    1.95
  -3   7  -5   37.67    2.02
  -3   7  -5   35.99    2.09
  -3   7  -5   39.01    2.15
   4  -7   5   16.84    1.68
   4  -7   5   16.20    1.90
  -4   7   5   16.12    1.76
  -4   7   5   16.70    1.22
  -4   7   5   16.58    1.47
  -4   7   5   16.07    1.32
  -4   7  -5   14.66    1.47
  -4   7  -5   12.27    1.38
   4  -7  -5   14.81    1.53
  -4   7  -5   12.29    1.38
  -4   7  -5   13.73    1.39
  -4   7  -5   13.13    1.30
  -4   7  -5   14.92    1.63
  -5   7   5   10.17    1.57
  -5   7   5   10.09    1.27
   5  -7   5    9.14    1.72
   5  -7  -5   11.41    1.39
  -5   7  -5   12.96    1.34
  -5   7  -5   12.63    1.40
  -5   7  -5   12.90    1.31
  -5   7  -5   11.18    1.23
  -5   7  -5   13.28    1.35
  -5   7  -5   11.61    1.41
  -6   7   5   35.89    2.86
  -6   7   5   34.99    2.41
  -6   7  -5   42.46    2.42
  -6   7  -5   38.11    2.36
  -6   7  -5   38.68    2.55
  -6   7  -5   41.21    2.62
   6  -7  -5   40.70    2.63
   6  -7  -5   41.74    2.77
  -6   7  -5   40.15    2.23
  -7   7   5   10.25    1.80
  -7   7   5   11.81    1.53
   7  -7  -5   10.79    1.66
   7  -7  -5   11.53    1.63
  -8   7   5   17.89    1.95
  -8   7   5   17.02    2.17
   8  -7  -5   17.54    2.06
   8  -7  -5   19.25    2.20
   0   8  -5   85.66    4.22
   0   8  -5  108.05    4.71
   0   8  -5  104.48    4.80
   0   8  -5  105.23    4.07
   0   8  -5   89.85    4.13
   0  -8   5  103.99    4.78
   0   8  -5  106.36    4.18
   1  -8   5   65.52    3.29
  -1   8  -5   62.01    2.82
  -1   8  -5   61.57    2.77
  -1   8  -5   60.27    3.29
  -1   8  -5   64.45    2.92
  -1   8  -5   56.71    3.10
  -1   8  -5   61.60    2.91
   2  -8   5   11.03    1.74
   2  -8   5   11.12    1.35
  -2   8  -5   12.66    1.26
  -2   8  -5   11.43    1.27
  -2   8  -5   11.61    1.21
  -2   8  -5   11.35    1.19
  -2   8  -5   11.83    1.43
  -2   8  -5   11.63    1.22
   3  -8   5   97.57    5.30
   3  -8   5   98.03    4.77
  -3   8  -5  107.39    4.88
  -3   8  -5   99.23    4.30
  -3   8  -5   99.88    4.20
  -3   8  -5  106.59    4.37
  -3   8  -5  101.72    4.51
  -3   8  -5  106.28    4.66
   4  -8   5   60.27    3.23
   4  -8   5   56.02    3.69
  -4   8  -5   62.09    2.82
  -4   8  -5   59.03    2.93
  -4   8  -5   60.12    3.28
  -4   8  -5   60.08    3.00
  -4   8  -5   57.71    3.02
  -4   8  -5   59.24    3.10
   5  -8   5   20.33    2.43
  -5   8   5   20.82    1.81
   5  -8   5   22.15    1.96
   5  -8  -5   18.53    1.97
  -5   8  -5   18.02    1.62
  -5   8  -5   20.88    1.98
  -5   8  -5   15.68    1.67
  -5   8  -5   16.33    1.51
  -5   8  -5   17.18    1.67
  -5   8  -5   18.15    1.68
  -6   8   5    2.18    1.29
  -6   8   5    1.83    1.09
  -6   8  -5    3.16    0.95
  -6   8  -5    2.08    1.16
  -6   8  -5    1.66    0.99
   6  -8  -5    1.72    1.16
  -6   8  -5    2.34    1.02
   6  -8  -5    1.79    1.10
  -7   8   5   63.18    3.93
  -7   8   5   56.32    3.32
   7  -8  -5   57.39    3.64
  -7   8  -5   47.62    3.32
  -7   8  -5   57.83    3.05
  -7   8  -5   57.21    3.13
   7  -8  -5   66.13    3.54
  -7   8  -5   56.00    3.11
   0   9  -5   66.70    3.04
   0   9  -5   69.93    3.56
   0  -9   5   79.24    3.84
   0   9  -5   53.34    3.58
   0   9  -5   70.12    3.22
   1  -9   5   18.93    1.96
  -1   9  -5   17.85    1.67
  -1   9  -5   20.71    1.60
  -1   9  -5   19.95    1.54
  -1   9  -5   17.98    1.59
  -1   9  -5   18.29    1.77
  -1   9  -5   20.18    1.91
   2  -9   5    6.33    1.75
   2  -9   5    6.41    1.24
  -2   9  -5    7.79    1.07
  -2   9  -5    6.92    1.18
  -2   9  -5    7.89    1.06
  -2   9  -5    6.07    1.26
  -2   9  -5    5.26    1.09
  -2   9  -5    6.85    1.05
   3  -9   5   31.04    2.37
   3  -9   5   33.07    3.01
  -3   9  -5   26.68    1.88
  -3   9  -5   29.88    2.35
  -3   9  -5   28.46    2.15
  -3   9  -5   30.13    2.05
  -3   9  -5   28.12    2.09
  -3   9  -5   29.47    1.95
   4  -9   5   55.94    3.86
   4  -9   5   52.09    3.25
  -4   9  -5   58.86    3.16
  -4   9  -5   56.67    2.93
  -4   9  -5   55.60    3.31
  -4   9  -5   58.70    3.07
  -4   9  -5   58.38    2.81
  -4   9  -5   53.83    3.00
  -5   9   5   18.52    1.90
   5  -9  -5   15.06    1.78
  -5   9  -5   18.11    2.01
  -5   9  -5   16.39    1.66
  -5   9  -5   16.73    1.81
  -5   9  -5   21.45    1.93
  -5   9  -5   16.50    1.67
  -5   9  -5   19.16    1.80
  -6   9   5    4.41    1.28
  -6   9   5    2.75    1.48
  -6   9  -5    4.37    1.20
  -6   9  -5    3.35    1.19
  -6   9  -5    4.81    1.36
  -6   9  -5    3.84    1.07
   6  -9  -5    2.62    1.35
   6  -9  -5    2.57    1.34
  -7   9  -5   26.54    2.42
   1 -10   5   23.96    2.20
  -1  10  -5   20.07    1.69
  -1  10  -5   17.48    1.73
  -1  10  -5   21.00    1.98
  -1  10  -5   15.56    1.93
   2 -10   5   26.26    3.21
   2 -10   5   24.82    2.27
  -2  10  -5   21.76    1.88
  -2  10  -5   23.84    1.87
  -2  10  -5   23.09    1.99
  -2  10  -5   24.94    2.27
  -2  10  -5   22.08    1.97
  -2  10  -5   24.27    1.82
   3 -10   5   13.80    2.16
   3 -10   5   15.02    1.80
  -3  10  -5   19.21    1.79
  -3  10  -5   16.71    1.67
  -3  10  -5   17.46    1.81
  -3  10  -5   17.59    1.91
  -3  10  -5   18.48    1.71
  -3  10  -5   16.86    1.61
   4 -10   5    9.88    1.97
   4 -10   5   10.18    1.68
  -4  10  -5   10.93    1.42
  -4  10  -5   10.44    1.43
  -4  10  -5   11.55    1.59
  -4  10  -5    9.92    1.47
  -4  10  -5   11.40    1.68
  -4  10  -5   11.69    1.42
  -5  10  -5   14.25    1.81
  -5  10  -5   18.37    1.95
  -5  10  -5   18.50    1.83
  -5  10  -5   17.46    1.86
   2 -11   5    1.64    1.93
  -2  11  -5   -0.16    0.93
  -2  11  -5    1.82    0.96
  -2  11  -5    0.71    1.08
  -2  11  -5    1.60    1.11
  -2  11  -5    0.08    1.01
   3 -11   5    2.05    1.77
   3 -11   5    1.53    1.32
  -3  11  -5    2.04    1.21
  -3  11  -5    5.12    1.41
  -3  11  -5    2.61    1.14
  -3  11  -5    2.04    1.15
  -3  11  -5    2.73    1.15
  -3  11  -5    3.93    1.18
  -4  11  -5    9.35    1.41
  -4  11  -5    9.24    1.46
  -4  11  -5   10.45    1.54
  -4  11  -5    9.65    1.61
   3 -12   5   15.73    2.69
  -3  12  -5   16.06    1.93
  -1   0   6  202.65    8.31
   1   0  -6  204.80    8.17
   2   0  -6   10.30    0.68
  -2   0   6   10.27    0.92
  -2   0   6   10.20    0.61
  -2   0   6    9.67    0.73
   2   0  -6   10.90    0.68
   2   0  -6    9.82    0.61
   3   0  -6  248.92    9.65
  -3   0   6  250.99    9.73
   3   0  -6  243.39   10.48
  -3   0   6  243.61   10.16
  -3   0   6  240.72   10.43
  -3   0   6  253.31    9.25
   3   0  -6  245.69    9.73
   3   0  -6  242.99    9.27
  -4   0   6    2.50    0.56
  -4   0   6    1.32    0.54
   4   0  -6    2.54    0.54
  -5   0   6   25.27    1.51
  -5   0   6   22.28    1.64
   5   0  -6   25.81    1.60
  -6   0   6   16.44    1.48
   0  -1   6  453.85   19.45
   0   1  -6  439.71   18.17
   0   1  -6  469.58   17.01
   0   1  -6  459.18   17.98
   0   1  -6  479.09   16.80
   1   1  -6  220.43    8.99
   1   1  -6  232.02    8.28
   1   1  -6  229.66    9.09
  -1   1   6  234.60    9.34
  -1  -1   6  228.37    9.18
  -1  -1   6  216.01    9.75
   2   1  -6    5.66    0.57
  -2   1   6    5.71    0.53
   2   1  -6    6.05    0.59
   2   1  -6    5.29    0.42
   2   1  -6    5.41    0.50
  -2   1   6    5.33    0.61
  -2  -1   6    6.20    0.58
   2  -1  -6    6.72    0.55
  -2  -1   6    6.76    0.57
  -2  -1   6    7.48    0.83
   2  -1  -6    6.70    0.52
  -2  -1   6    6.93    0.44
   3   1  -6  187.56    7.25
  -3   1   6  187.96    8.02
   3   1  -6  198.50    8.22
  -3   1   6  190.73    7.30
   3   1  -6  184.73    7.69
   3   1  -6  189.70    7.63
  -3  -1   6  194.62    7.24
  -3  -1   6  197.07    7.97
  -3  -1   6  196.85    7.70
   3  -1  -6  192.02    7.34
  -4   1   6  128.47    5.55
  -4   1   6  128.27    5.00
  -4  -1   6  122.94    4.96
   4  -1  -6  125.16    5.06
   4  -1  -6  128.14    5.65
  -5   1   6   76.99    3.64
  -5   1   6   75.04    3.30
  -5  -1   6   70.57    3.24
   5  -1  -6   78.11    3.66
  -6   1   6    4.81    1.01
  -6   1   6    5.83    1.01
  -6  -1   6    6.02    0.94
   6  -1  -6    5.34    0.95
  -7   1   6   52.99    2.93
   0   2  -6    4.22    0.42
   0   2  -6    3.20    0.49
   0   2  -6    3.67    0.55
   0  -2   6    3.74    0.75
   0   2  -6    3.78    0.42
   1   2  -6    4.05    0.51
   1   2  -6    4.02    0.36
   1   2  -6    3.81    0.53
   1  -2   6    3.06    0.79
   1   2  -6    3.46    0.33
   1   2  -6    4.00    0.33
   1   2  -6    4.00    0.36
  -1   2  -6    5.96    0.69
  -1   2  -6    4.95    0.58
  -1  -2   6    4.90    0.83
  -1   2  -6    6.45    0.53
  -1   2  -6    5.28    0.57
  -2   2   6  149.99    5.26
  -2   2   6  152.93    5.32
  -2   2   6  151.62    6.35
   2   2  -6  147.85    6.14
  -2   2   6  153.74    5.80
   2   2  -6  151.14    6.09
   2  -2  -6  152.10    6.02
  -2  -2   6  145.70    6.10
   2  -2  -6  146.37    5.81
  -3   2   6   39.78    1.71
  -3   2   6   36.62    1.89
   3   2  -6   38.60    1.79
   3   2  -6   36.73    1.77
  -3  -2   6   32.38    1.73
   3  -2  -6   30.08    1.69
  -4   2   6   24.20    1.38
  -4   2   6   25.42    1.60
   4   2  -6   22.85    1.43
   4  -2  -6   23.41    1.43
   4  -2  -6   23.30    1.53
  -5   2   6    2.30    0.77
  -5   2   6    2.16    0.71
   5  -2  -6    1.66    0.69
   5  -2  -6    1.51    0.68
  -6   2   6   69.63    3.27
  -6   2   6   68.43    3.54
   6  -2  -6   67.72    3.54
  -7   2   6   15.11    1.67
  -7   2   6   16.89    1.67
   7  -2  -6   15.70    1.69
  -8   2   6   41.93    2.74
   0   3  -6   19.37    0.93
   0   3  -6   18.39    0.94
   0   3  -6   19.00    1.00
   0   3  -6   19.13    1.18
   0   3  -6   19.08    0.97
   0   3  -6   19.11    1.22
   0  -3   6   19.35    1.62
   1  -3   6  408.18   17.76
   1   3  -6  418.69   14.60
   1   3  -6  424.50   16.39
   1   3  -6  410.88   15.21
   1   3  -6  416.20   15.38
   1   3  -6  424.38   16.55
   1   3  -6  412.31   14.40
  -1  -3   6  417.00   16.52
  -1   3  -6  417.38   15.32
  -1   3  -6  422.20   14.70
  -1   3  -6  422.39   14.51
  -1   3  -6  410.97   16.60
  -1   3  -6  419.83   15.55
  -1  -3   6  403.79   17.66
  -1   3  -6  428.73   16.41
  -2   3   6   10.13    0.90
   2  -3   6    8.40    1.18
   2   3  -6    7.79    0.84
   2   3  -6    7.97    0.80
  -2   3  -6    8.74    0.76
  -2  -3   6    8.65    0.81
  -2   3  -6   10.46    0.86
  -2   3  -6    8.55    0.85
  -2   3  -6    7.76    0.69
  -2   3  -6    7.04    0.65
  -2   3  -6    7.04    0.57
  -2   3  -6    8.49    0.98
   3   3  -6  321.90   12.99
  -3   3   6  313.02   13.37
   3   3  -6  324.94   12.89
  -3   3   6  327.95   12.23
   3  -3  -6  331.32   12.27
  -3  -3   6  325.07   12.97
   4   3  -6    8.48    0.98
  -4   3   6    9.69    1.14
  -4   3   6    8.56    0.95
   4  -3  -6   10.41    1.07
  -5   3   6  103.71    4.87
  -5   3   6  100.35    4.37
   5  -3  -6  106.75    4.95
   5  -3  -6  106.75    4.49
  -6   3   6    6.05    1.18
  -6   3   6    4.88    1.05
   6  -3  -6    7.92    1.12
   6  -3  -6    5.87    1.13
  -7   3   6   64.95    3.19
  -7   3   6   63.76    3.52
   7  -3  -6   56.76    3.20
   7  -3  -6   55.61    3.37
  -8   3   6    0.25    1.27
  -8   3   6    0.91    1.17
   8  -3  -6    0.15    0.94
  -9   3   6    2.76    1.41
   0   4  -6    1.12    0.34
   0   4  -6    1.85    0.40
   0   4  -6    1.32    0.40
   0  -4   6    0.50    0.77
   0   4  -6    0.92    0.47
   0  -4   6    1.35    0.52
   0   4  -6    1.62    0.39
   0   4  -6    1.83    0.53
   1   4  -6   67.78    2.47
   1   4  -6   66.35    2.93
   1   4  -6   65.56    2.51
   1   4  -6   67.04    2.49
   1   4  -6   64.90    2.56
   1  -4   6   64.52    3.39
   1   4  -6   66.77    2.98
  -1  -4   6   62.43    2.91
  -1   4  -6   58.39    2.89
  -1   4  -6   59.75    2.61
  -1   4  -6   60.08    2.98
  -1   4  -6   60.88    2.71
  -1   4  -6   60.88    2.55
  -1   4  -6   61.05    2.52
   2   4  -6  378.99   15.10
   2   4  -6  338.42   13.16
   2  -4   6  390.41   16.28
   2   4  -6  340.86   14.94
  -2  -4   6  391.26   15.09
  -2   4  -6  387.50   13.41
  -2   4  -6  379.72   14.22
  -2   4  -6  385.04   15.17
  -2   4  -6  386.78   14.96
  -2   4  -6  397.71   13.28
  -2   4  -6  376.18   13.98
   3   4  -6  138.67    6.24
  -3   4   6  142.63    5.88
   3  -4   6  136.82    6.95
  -3   4   6  142.97    6.46
  -3   4   6  142.98    5.37
   3   4  -6  141.28    6.28
  -3   4  -6  157.93    6.41
  -3   4  -6  156.54    5.59
  -3   4  -6  151.24    5.57
  -3   4  -6  155.93    5.77
  -3   4  -6  153.54    6.01
   3  -4  -6  147.04    5.91
  -3   4  -6  158.19    5.83
  -3   4  -6  151.94    6.22
  -3  -4   6  145.40    6.27
   4   4  -6    3.76    0.80
  -4   4  -6    1.59    0.70
  -4   4  -6    2.68    0.76
  -5   4   6    5.75    0.91
  -5   4   6    4.44    0.99
   5  -4  -6    4.03    0.96
   5  -4  -6    4.00    0.90
  -6   4   6  145.96    6.73
  -6   4   6  140.27    6.03
   6  -4  -6  150.47    6.21
   6  -4  -6  147.26    6.79
  -7   4   6   71.97    3.71
  -7   4   6   70.59    4.11
   7  -4  -6   84.37    4.13
   7  -4  -6   72.52    3.83
  -8   4   6   14.19    1.79
  -8   4   6   14.44    1.75
   8  -4  -6   12.62    1.66
   8  -4  -6   11.10    1.68
  -9   4   6    0.48    1.30
  -9   4   6    2.50    1.23
   9  -4  -6    1.75    1.51
   9  -4  -6    1.92    1.24
   0   5  -6  424.26   14.65
   0   5  -6  412.64   15.41
   0  -5   6  426.71   16.74
   0   5  -6  414.52   15.61
   0   5  -6  414.70   14.80
   0   5  -6  413.32   16.77
   0   5  -6  426.36   16.58
   1   5  -6   42.06    2.21
   1   5  -6   40.89    1.77
   1   5  -6   40.72    1.79
   1   5  -6   39.46    2.19
   1   5  -6   41.17    1.84
   1  -5   6   41.33    2.19
   1   5  -6   39.98    1.82
   1  -5   6   40.29    2.65
  -1   5  -6   41.48    1.83
  -1   5  -6   39.95    2.13
  -1   5  -6   39.65    2.18
  -1  -5   6   43.71    2.21
  -1   5  -6   43.38    1.93
  -1   5  -6   40.49    1.87
  -1   5  -6   38.91    1.95
   2  -5   6   15.03    1.89
   2   5  -6   16.18    1.35
   2   5  -6   18.01    1.43
  -2   5  -6   16.84    1.19
  -2   5  -6   16.54    1.08
  -2   5  -6   17.24    1.13
  -2   5  -6   16.88    1.26
  -2   5  -6   18.00    1.30
  -2   5  -6   16.54    1.37
  -2  -5   6   18.28    1.38
  -3   5   6   59.02    2.36
   3   5  -6   54.46    2.96
   3  -5   6   57.25    3.45
  -3   5   6   56.19    3.04
  -3   5   6   59.77    2.41
  -3   5   6   58.04    2.69
   3  -5  -6   53.75    2.71
  -3   5  -6   58.56    2.61
  -3   5  -6   60.85    2.97
  -3   5  -6   58.07    2.80
  -3   5  -6   59.52    2.59
  -3   5  -6   60.96    2.52
  -3   5  -6   55.60    2.76
  -4   5   6  230.83    8.57
  -4   5   6  223.84    9.43
   4  -5   6  220.05   10.03
  -4   5  -6  212.15    8.03
   4  -5  -6  213.56    8.60
  -4   5  -6  219.09    8.41
  -4   5  -6  216.26    9.17
  -4   5  -6  216.81    8.66
  -4   5  -6  216.51    8.94
  -4   5  -6  212.26    8.06
  -5   5   6   16.76    1.48
  -5   5   6   17.99    1.78
   5  -5  -6   18.47    1.69
  -6   5   6    4.98    1.09
  -6   5   6    7.09    1.23
   6  -5  -6    3.32    1.00
   6  -5  -6    4.62    1.09
  -7   5   6   12.31    1.68
  -7   5   6   10.46    1.50
   7  -5  -6   11.59    1.49
   7  -5  -6   11.11    1.59
  -8   5   6   26.78    2.37
  -8   5   6   29.54    2.60
   8  -5  -6   32.79    2.67
   8  -5  -6   29.42    2.51
  -9   5   6    1.21    1.41
  -9   5   6    3.50    1.45
   9  -5  -6    3.43    1.65
   9  -5  -6    4.46    1.40
   0   6  -6   13.44    1.03
   0   6  -6   14.06    1.37
   0  -6   6   14.30    1.34
   0   6  -6   13.58    0.95
   0   6  -6   14.30    1.00
   0   6  -6   12.83    1.20
   0   6  -6   13.43    1.10
   1  -6   6    8.06    1.34
   1   6  -6    7.59    0.85
   1   6  -6    7.98    0.78
   1   6  -6    7.79    1.02
   1  -6   6    7.50    0.99
   1   6  -6    9.02    1.06
  -1   6  -6    7.85    1.05
  -1   6  -6    8.55    1.01
  -1   6  -6    9.13    0.93
  -1   6  -6    9.20    0.88
  -1   6  -6    8.82    0.89
  -1   6  -6   10.26    0.97
  -1  -6   6    7.72    1.01
   2   6  -6    7.58    1.05
   2  -6   6    5.90    1.34
   2   6  -6    5.84    1.04
   2  -6   6    5.30    1.00
  -2   6  -6    8.39    0.98
  -2  -6   6    8.47    1.09
  -2   6  -6    7.90    0.89
  -2   6  -6    7.16    0.88
  -2   6  -6    8.54    0.87
  -2   6  -6    7.80    0.93
  -2   6  -6    7.97    1.07
   3  -6   6   43.53    3.04
  -3   6  -6   42.37    2.12
  -3   6  -6   45.22    2.20
  -3   6  -6   45.21    2.52
  -3   6  -6   40.64    2.31
  -3   6  -6   45.70    2.21
  -3   6  -6   43.21    2.32
  -4   6   6   24.63    1.69
   4  -6   6   26.04    2.50
  -4   6   6   23.09    2.02
  -4   6  -6   23.08    1.62
  -4   6  -6   24.29    1.64
  -4   6  -6   24.24    1.55
  -4   6  -6   22.79    1.87
   4  -6  -6   25.85    1.78
  -4   6  -6   24.34    1.69
  -4   6  -6   24.15    1.84
  -5   6   6    3.72    1.00
  -5   6   6    7.27    1.52
  -5   6  -6    3.12    0.90
   5  -6  -6    3.54    0.99
  -5   6  -6    3.96    0.91
  -6   6   6   13.50    1.69
  -6   6   6   15.75    1.62
   6  -6  -6   14.99    1.70
   6  -6  -6   15.51    1.84
  -7   6   6   44.02    3.25
  -7   6   6   43.57    2.76
   7  -6  -6   46.79    3.04
   7  -6  -6   48.79    3.05
  -8   6   6   27.63    2.72
  -8   6   6   22.38    2.33
   8  -6  -6   23.50    2.46
   8  -6  -6   22.78    2.40
   0   7  -6  129.21    5.75
   0   7  -6  133.39    5.86
   0   7  -6  129.49    5.05
   0   7  -6  130.09    5.18
   0   7  -6  125.22    5.29
   0   7  -6  134.92    5.11
   0  -7   6  136.45    5.85
   1   7  -6   23.74    1.85
   1  -7   6   24.92    2.61
   1   7  -6   25.06    1.53
   1  -7   6   23.33    1.80
   1   7  -6   22.21    1.41
   1   7  -6   24.45    1.82
  -1  -7   6   20.04    1.79
  -1   7  -6   21.53    1.78
  -1   7  -6   22.18    1.68
  -1   7  -6   23.79    1.44
  -1   7  -6   19.30    1.53
  -1   7  -6   22.84    1.43
  -1   7  -6   22.62    1.49
   2  -7   6   28.08    1.94
   2  -7   6   25.84    2.43
  -2   7  -6   25.06    1.56
  -2   7  -6   24.64    1.92
  -2   7  -6   25.71    1.73
  -2  -7   6   23.04    1.85
  -2   7  -6   24.99    1.76
  -2   7  -6   26.38    1.61
  -2   7  -6   26.58    1.71
   3  -7   6   10.30    1.28
   3  -7   6   10.16    1.66
  -3   7  -6   11.46    1.25
  -3   7  -6   13.99    1.47
  -3   7  -6   12.98    1.22
  -3   7  -6   12.20    1.24
  -3   7  -6   11.70    1.14
  -3   7  -6   11.22    1.22
  -4   7   6   53.38    3.36
   4  -7   6   57.96    3.79
  -4   7   6   58.31    2.94
   4  -7   6   54.71    3.13
   4  -7  -6   59.48    3.03
  -4   7  -6   56.31    3.14
  -4   7  -6   59.72    2.71
  -4   7  -6   56.89    2.84
  -4   7  -6   57.91    3.03
  -4   7  -6   57.51    2.95
  -4   7  -6   57.65    2.82
   5  -7   6   33.09    3.10
  -5   7   6   32.61    2.62
  -5   7   6   34.90    2.22
  -5   7  -6   32.15    2.29
  -5   7  -6   28.43    1.99
   5  -7  -6   33.41    2.23
  -5   7  -6   33.26    2.35
  -5   7  -6   29.45    1.87
  -5   7  -6   31.93    2.07
  -5   7  -6   29.06    2.07
  -6   7   6    4.79    1.38
  -6   7   6    5.77    1.24
  -6   7  -6    5.13    1.02
  -6   7  -6    5.05    0.99
   6  -7  -6    7.61    1.36
  -6   7  -6    8.64    1.22
  -6   7  -6    7.61    1.37
  -6   7  -6    4.55    1.18
   6  -7  -6    8.31    1.36
  -7   7   6    0.42    1.23
  -7   7   6    1.56    1.27
   7  -7  -6    2.15    1.15
   7  -7  -6    3.28    1.33
  -8   7   6    4.05    1.63
  -8   7   6    4.57    1.45
   8  -7  -6    3.34    1.47
   8  -7  -6    8.11    1.69
   0   8  -6    4.57    0.81
   0   8  -6    5.66    0.94
   0   8  -6    5.70    0.99
   0  -8   6    4.95    1.14
   0   8  -6    4.69    1.08
   0   8  -6    4.01    1.08
   0   8  -6    6.22    0.88
   1   8  -6   14.23    1.63
   1  -8   6   11.12    1.43
   1   8  -6   10.13    1.17
   1   8  -6   10.41    1.40
   1   8  -6   10.85    1.10
  -1   8  -6   12.29    1.23
  -1   8  -6   11.70    1.14
  -1   8  -6   11.81    1.41
  -1  -8   6   13.37    1.50
  -1   8  -6   10.85    1.32
  -1   8  -6   13.30    1.22
  -1   8  -6   11.70    1.24
   2  -8   6   97.93    4.66
   2  -8   6  101.18    5.43
  -2   8  -6   95.46    4.52
  -2   8  -6  102.63    4.20
  -2   8  -6   96.91    4.72
  -2   8  -6   98.36    4.33
  -2   8  -6   95.18    4.04
  -2   8  -6   96.39    4.16
   3  -8   6    4.74    1.58
   3  -8   6    4.94    1.17
  -3   8  -6    5.21    1.07
  -3   8  -6    4.94    1.02
  -3   8  -6    5.44    1.04
  -3   8  -6    3.51    1.08
  -3   8  -6    3.59    0.89
  -3   8  -6    3.67    0.89
   4  -8   6   24.76    2.73
   4  -8   6   24.71    2.16
  -4   8  -6   23.29    1.86
  -4   8  -6   24.52    2.04
  -4   8  -6   22.01    1.86
  -4   8  -6   24.82    2.15
  -4   8  -6   25.55    1.81
  -4   8  -6   24.74    1.90
   5  -8   6    7.30    1.83
  -5   8   6    9.34    1.37
   5  -8   6    7.85    1.42
  -5   8  -6    9.94    1.41
  -5   8  -6   10.61    1.53
  -5   8  -6    9.63    1.26
   5  -8  -6    9.70    1.50
  -5   8  -6   11.21    1.27
  -5   8  -6    9.79    1.33
  -5   8  -6   11.03    1.39
  -6   8   6   59.09    4.01
  -6   8   6   59.51    3.38
   6  -8  -6   58.05    3.47
  -6   8  -6   67.58    3.32
  -6   8  -6   64.14    3.61
  -6   8  -6   61.82    3.78
  -6   8  -6   69.19    3.31
   6  -8  -6   60.00    3.80
  -6   8  -6   68.36    3.16
  -7   8   6    1.25    1.47
  -7   8   6    0.18    1.29
   7  -8  -6    1.01    1.28
   7  -8  -6    1.63    1.30
   0   9  -6   28.08    2.16
   0  -9   6   23.94    2.24
   0   9  -6   26.49    1.81
   0   9  -6   26.69    2.25
   0   9  -6   28.69    2.01
   1  -9   6  113.40    5.39
  -1   9  -6  108.38    4.69
  -1   9  -6  109.29    5.37
  -1   9  -6  111.68    5.20
  -1   9  -6  114.66    4.86
  -1   9  -6  113.29    4.74
  -1   9  -6  113.20    4.63
   2  -9   6    3.56    1.76
   2  -9   6    1.91    1.14
  -2   9  -6    1.83    0.87
  -2   9  -6    2.38    0.90
  -2   9  -6    1.96    0.87
  -2   9  -6    2.70    1.03
  -2   9  -6    1.88    1.01
  -2   9  -6    1.96    1.03
   3  -9   6   61.17    3.47
   3  -9   6   58.23    4.01
  -3   9  -6   66.46    3.26
  -3   9  -6   59.71    3.23
  -3   9  -6   58.75    3.15
  -3   9  -6   60.92    3.05
  -3   9  -6   58.70    2.92
  -3   9  -6   59.48    3.48
   4  -9   6   34.92    2.52
   4  -9   6   27.34    3.15
  -4   9  -6   30.83    2.25
  -4   9  -6   28.66    2.48
  -4   9  -6   30.80    2.13
  -4   9  -6   30.10    2.35
  -4   9  -6   28.94    2.01
  -4   9  -6   30.92    2.14
   5  -9   6   41.66    3.77
   5  -9   6   43.89    3.05
  -5   9  -6   46.58    3.12
  -5   9  -6   51.38    2.92
  -5   9  -6   51.26    2.67
  -5   9  -6   49.05    2.77
  -5   9  -6   48.78    2.99
  -5   9  -6   47.62    2.79
  -6   9   6    8.97    2.00
  -6   9   6    8.21    1.56
  -6   9  -6    6.71    1.41
   6  -9  -6    7.46    1.73
  -6   9  -6    6.70    1.57
  -6   9  -6    5.93    1.36
   6  -9  -6    5.57    1.55
  -6   9  -6    6.72    1.23
   0  10  -6   -0.59    0.98
   1 -10   6   10.14    1.63
  -1  10  -6    8.22    1.23
  -1  10  -6   11.89    1.37
  -1  10  -6   10.53    1.48
  -1  10  -6   10.66    1.59
  -1  10  -6    9.14    1.35
  -1  10  -6    8.32    1.19
   2 -10   6    9.14    2.22
   2 -10   6    8.35    1.56
  -2  10  -6    8.28    1.46
  -2  10  -6    8.63    1.20
  -2  10  -6    6.77    1.22
  -2  10  -6    8.41    1.26
  -2  10  -6    7.37    1.31
  -2  10  -6    8.09    1.39
   3 -10   6   31.87    2.67
   3 -10   6   35.35    3.44
  -3  10  -6   31.70    2.30
  -3  10  -6   32.27    2.19
  -3  10  -6   32.84    2.50
  -3  10  -6   33.60    2.68
  -3  10  -6   33.93    2.42
  -3  10  -6   34.05    2.21
   4 -10   6    3.78    1.94
   4 -10   6    1.33    1.39
  -4  10  -6    0.46    1.16
  -4  10  -6    0.57    1.21
  -4  10  -6    2.63    1.09
  -4  10  -6    2.41    1.40
  -4  10  -6    1.48    1.14
  -4  10  -6    0.98    1.19
  -5  10  -6    3.07    1.22
  -5  10  -6    0.30    1.07
  -5  10  -6    1.34    1.23
  -5  10  -6   -0.82    1.19
  -1  11  -6    1.95    1.12
  -1  11  -6    5.03    1.31
   2 -11   6    4.64    2.27
   2 -11   6    5.64    1.60
  -2  11  -6    4.26    1.38
  -2  11  -6    6.37    1.26
  -2  11  -6    5.13    1.23
  -2  11  -6    3.07    1.12
  -2  11  -6    4.76    1.41
  -2  11  -6    3.19    1.31
   3 -11   6   12.31    1.89
   3 -11   6   13.51    2.34
  -3  11  -6   14.01    1.64
  -3  11  -6   13.59    1.72
  -3  11  -6   11.71    1.61
  -3  11  -6   12.93    1.74
  -3  11  -6   15.40    1.66
  -3  11  -6   13.56    1.94
   4 -11   6   17.31    2.17
   4 -11   6   14.09    2.51
  -4  11  -6   17.59    1.84
  -4  11  -6   13.76    1.74
  -4  11  -6   16.84    1.79
  -4  11  -6   16.45    2.03
  -1   0   7  143.25    6.03
   1   0  -7  148.09    5.99
  -2   0   7  309.99   12.73
   2   0  -7  321.16   12.27
   2   0  -7  300.85   12.34
  -2   0   7  317.80   13.33
  -3   0   7   24.50    1.25
  -3   0   7   26.02    1.66
  -3   0   7   24.33    1.23
   3   0  -7   25.41    1.41
   3   0  -7   25.02    1.27
  -3   0   7   25.51    1.46
   4   0  -7    5.68    0.72
   4   0  -7    5.89    0.76
  -4   0   7    6.67    0.71
  -4   0   7    5.95    0.81
  -5   0   7  119.81    5.49
   5   0  -7  124.69    5.59
  -5   0   7  121.83    4.97
  -6   0   7  149.78    6.22
   0  -1   7  114.27    5.16
   0   1  -7  110.49    4.63
   0   1  -7  118.49    4.55
   0   1  -7   90.02    4.20
   1   1  -7  133.65    5.58
   1   1  -7  140.61    5.53
   1   1  -7  134.82    5.01
  -1  -1   7  130.24    6.10
   2   1  -7   50.66    2.22
   2   1  -7   48.40    2.23
  -2   1   7   48.01    2.29
   2   1  -7   48.92    2.22
   2  -1  -7   45.80    2.14
  -2  -1   7   49.24    2.61
  -3   1   7  245.07   10.43
  -3   1   7  241.11    9.50
   3   1  -7  252.14    9.97
   3   1  -7  241.91   10.04
  -3  -1   7  261.85   10.04
  -3  -1   7  265.94   10.83
   3  -1  -7  254.54    9.54
  -4   1   7  106.02    4.29
  -4   1   7  103.37    4.78
   4  -1  -7  109.08    4.37
   4  -1  -7  108.22    4.87
  -5   1   7   20.28    1.42
  -5   1   7   20.87    1.67
   5  -1  -7   21.01    1.57
   5  -1  -7   20.74    1.52
  -6   1   7   40.04    2.46
  -6   1   7   37.32    2.23
   6  -1  -7   42.46    2.30
   6  -1  -7   40.09    2.40
  -7   1   7   25.31    2.03
   7  -1  -7   34.23    2.20
  -8   1   7   32.51    2.41
   0   2  -7   45.02    1.82
   0  -2   7   41.72    2.54
   0   2  -7   46.21    2.13
   0   2  -7   44.02    1.90
   0   2  -7   42.34    2.16
   1   2  -7   11.86    0.98
   1   2  -7   11.84    0.98
   1  -2   7   13.11    1.57
  -1   2  -7   15.05    0.84
  -1   2  -7   14.85    1.04
  -1   2  -7   13.88    0.93
  -1   2  -7   15.14    1.14
  -1  -2   7   14.24    1.53
   2   2  -7   19.67    1.20
  -2   2   7   19.75    1.23
   2   2  -7   17.90    1.19
  -2  -2   7   18.51    1.69
  -2  -2   7   19.90    1.17
   3   2  -7    2.01    0.55
   3   2  -7    1.54    0.46
  -3   2   7    2.34    0.51
  -3   2   7    1.56    0.58
   3  -2  -7    2.84    0.55
  -3  -2   7    3.33    0.54
  -4   2   7   45.21    2.13
  -4   2   7   46.53    2.44
   4  -2  -7   43.64    2.19
   4  -2  -7   44.68    2.38
  -5   2   7   41.08    2.44
  -5   2   7   38.17    2.10
   5  -2  -7   43.32    2.37
   5  -2  -7   43.59    2.25
  -6   2   7   31.49    2.21
  -6   2   7   33.90    2.02
   6  -2  -7   29.83    2.11
   6  -2  -7   30.69    2.08
  -7   2   7   16.77    1.79
  -7   2   7   14.11    1.61
   7  -2  -7   16.91    1.76
   7  -2  -7   16.11    1.65
  -8   2   7    4.71    1.04
   8  -2  -7    6.37    1.19
   0   3  -7  122.43    5.42
   0   3  -7  125.13    4.94
   0   3  -7  128.81    4.84
   0   3  -7  127.38    5.34
   0   3  -7  132.72    4.68
   0   3  -7  129.36    4.65
   0  -3   7  125.68    6.01
   1   3  -7   40.07    1.96
   1   3  -7   38.47    1.93
   1  -3   7   39.73    2.54
  -1  -3   7   38.44    1.93
  -1   3  -7   37.51    1.68
  -1  -3   7   32.69    2.44
  -1   3  -7   34.60    1.77
  -1   3  -7   34.74    2.02
  -1   3  -7   34.81    1.92
  -2   3   7    8.68    1.03
   2  -3   7   10.72    1.47
   2   3  -7   11.97    1.07
   2   3  -7   10.70    0.98
  -2   3  -7   13.43    1.07
  -2   3  -7   14.51    1.21
  -2   3  -7   13.79    0.95
  -2   3  -7   14.23    1.05
  -2  -3   7   14.29    1.02
   3   3  -7  112.25    4.88
  -3   3   7  115.07    5.10
  -3   3   7  114.66    4.62
   3   3  -7  111.75    4.87
   3  -3  -7  111.53    4.64
  -3  -3   7  118.10    4.87
   4   3  -7   47.64    2.55
  -4   3   7   54.61    2.41
  -4   3   7   49.79    2.70
   4  -3  -7   50.62    2.46
  -5   3   7   10.94    1.23
  -5   3   7   10.78    1.17
   5  -3  -7    8.35    1.08
   5  -3  -7    8.64    1.10
  -6   3   7    6.73    1.20
  -6   3   7    5.97    1.13
   6  -3  -7   10.52    1.30
   6  -3  -7   10.52    1.24
  -7   3   7   69.73    3.87
  -7   3   7   67.95    3.55
   7  -3  -7   77.89    3.73
   7  -3  -7   67.59    3.81
  -8   3   7    2.03    1.17
  -8   3   7    0.62    1.19
   8  -3  -7    2.34    1.12
   8  -3  -7    1.21    1.28
  -9   3   7    2.36    1.47
   9  -3  -7    3.00    1.39
   0  -4   7   24.95    2.27
   0   4  -7   24.48    1.19
   0   4  -7   22.15    1.49
   0   4  -7   23.71    1.23
   0   4  -7   24.24    1.24
   0   4  -7   24.41    1.53
   0   4  -7   22.01    1.17
   1   4  -7   68.67    3.21
   1   4  -7   70.05    3.29
   1  -4   7   76.45    3.85
  -1   4  -7   72.56    2.89
  -1  -4   7   65.65    3.77
  -1   4  -7   66.77    3.30
  -1   4  -7   68.33    2.98
  -1   4  -7   69.57    2.77
  -1   4  -7   70.95    2.81
  -1   4  -7   71.31    3.22
  -1  -4   7   67.16    3.21
   2   4  -7   25.41    1.62
   2   4  -7   23.57    1.57
   2  -4   7   25.04    2.25
  -2   4  -7   23.94    1.38
  -2   4  -7   25.99    1.70
  -2   4  -7   26.44    1.41
  -2   4  -7   26.24    1.35
  -2   4  -7   26.18    1.51
  -2  -4   7   26.58    1.59
  -2   4  -7   23.78    1.55
   3  -4   7   62.74    3.77
  -3   4   7   63.60    3.12
  -3   4   7   66.37    2.83
   3   4  -7   63.85    3.03
   3   4  -7   64.52    3.00
   3  -4  -7   62.30    2.81
  -3   4  -7   60.87    2.94
  -3   4  -7   57.19    2.87
  -3   4  -7   52.24    2.68
  -3   4  -7   55.99    3.07
  -3  -4   7   63.95    2.96
   4   4  -7   45.99    2.55
  -4   4   7   46.63    2.31
  -4   4   7   44.71    2.64
   4  -4  -7   49.43    2.43
  -5   4   7   41.24    2.20
  -5   4   7   41.48    2.54
   5  -4  -7   38.32    2.39
   5  -4  -7   38.60    2.31
  -6   4   7   35.24    2.56
  -6   4   7   34.96    2.23
   6  -4  -7   41.45    2.46
   6  -4  -7   39.88    2.44
  -7   4   7   17.95    1.91
  -7   4   7   20.41    2.24
   7  -4  -7   19.77    2.02
   7  -4  -7   18.72    1.97
  -8   4   7   24.17    2.24
  -8   4   7   23.25    2.49
   8  -4  -7   24.09    2.35
   8  -4  -7   22.20    2.39
  -9   4   7   15.04    2.08
  -9   4   7   13.10    1.88
   9  -4  -7   17.49    2.03
   9  -4  -7   14.32    2.01
   0   5  -7    6.80    0.74
   0  -5   7    6.95    0.99
   0  -5   7    7.63    1.36
   0   5  -7    6.91    0.72
   0   5  -7    7.00    0.71
   0   5  -7    7.02    0.76
   0   5  -7    7.25    0.99
   0   5  -7    6.84    0.93
   1   5  -7  152.99    6.35
   1  -5   7  148.85    7.05
   1   5  -7  150.14    6.42
  -1   5  -7  142.68    6.40
  -1   5  -7  153.40    5.59
  -1   5  -7  151.10    6.32
  -1   5  -7  145.25    5.90
  -1   5  -7  152.65    5.57
  -1   5  -7  146.06    5.76
  -1  -5   7  150.61    6.36
   2   5  -7  134.98    5.78
   2   5  -7  134.17    5.78
   2  -5   7  144.71    6.50
  -2   5  -7  134.50    5.06
  -2   5  -7  124.15    5.01
  -2   5  -7  131.89    5.67
  -2   5  -7  126.61    5.23
  -2  -5   7  135.62    5.75
  -2   5  -7  124.52    5.38
  -2   5  -7  136.30    5.86
   3  -5   7  111.97    6.07
   3   5  -7  120.54    5.39
   3   5  -7  114.51    5.37
  -3   5  -7  127.19    4.91
  -3   5  -7  125.01    5.28
  -3   5  -7  121.78    4.72
  -3   5  -7  127.46    5.49
  -3   5  -7  121.53    4.70
  -3   5  -7  122.15    5.09
  -3  -5   7  117.61    5.35
  -4   5   7   18.85    1.87
  -4   5   7   19.90    1.50
  -4   5  -7   20.60    1.67
  -4   5  -7   18.98    1.76
   4  -5  -7   20.30    1.61
  -4   5  -7   21.93    1.46
  -4   5  -7   16.72    1.43
  -5   5   7   48.16    2.94
  -5   5   7   44.06    2.51
   5  -5  -7   52.86    2.66
  -6   5   7   46.63    2.79
  -6   5   7   51.56    3.19
   6  -5  -7   59.17    3.08
   6  -5  -7   55.63    3.13
  -7   5   7   42.39    2.93
  -7   5   7   39.11    2.61
   7  -5  -7   38.95    2.67
   7  -5  -7   38.34    2.66
  -8   5   7   24.43    2.57
  -8   5   7   20.92    2.15
   8  -5  -7   18.50    2.22
   8  -5  -7   21.04    2.31
  -9   5   7    8.90    1.82
  -9   5   7    7.98    1.74
   9  -5  -7   10.62    1.76
   9  -5  -7   10.61    1.94
   0  -6   7   38.82    3.05
   0   6  -7   37.20    2.23
   0   6  -7   39.80    1.83
   0   6  -7   37.86    1.94
   0  -6   7   37.14    2.24
   0   6  -7   39.37    1.89
   0   6  -7   40.92    2.34
   0   6  -7   38.03    1.84
   1  -6   7   52.21    2.69
   1  -6   7   54.12    3.40
   1   6  -7   54.52    2.73
   1   6  -7   50.41    2.69
  -1  -6   7   51.11    2.71
  -1   6  -7   48.86    2.34
  -1   6  -7   47.86    2.24
  -1   6  -7   46.96    2.35
  -1   6  -7   45.90    2.68
  -1   6  -7   49.37    2.63
  -1   6  -7   47.26    2.26
   2  -6   7   11.86    1.68
   2  -6   7   12.08    1.33
   2   6  -7   13.36    1.49
   2   6  -7    9.18    1.20
  -2   6  -7   12.05    1.22
  -2   6  -7   10.96    1.11
  -2   6  -7   11.94    1.27
  -2  -6   7   10.17    1.26
  -2   6  -7   12.45    1.07
  -2   6  -7   10.86    1.07
  -2   6  -7   12.07    1.40
   3   6  -7   17.92    1.83
   3  -6   7   17.74    2.10
  -3   6  -7   21.74    1.60
  -3   6  -7   23.29    1.53
  -3   6  -7   22.79    1.84
  -3   6  -7   23.62    1.54
  -3   6  -7   18.87    1.59
  -3   6  -7   23.43    1.44
   4  -6   7   24.07    2.75
  -4   6   7   23.89    1.73
  -4   6   7   21.91    2.09
  -4   6  -7   21.22    1.71
   4  -6  -7   23.28    1.80
  -4   6  -7   23.17    1.65
  -4   6  -7   25.51    1.75
  -4   6  -7   20.84    1.96
  -4   6  -7   23.08    1.55
  -4   6  -7   23.26    1.85
  -5   6  -7   39.78    2.28
  -5   6  -7   38.86    2.59
  -5   6  -7   41.39    2.54
  -6   6   7    9.26    1.53
  -6   6   7   10.13    1.38
   6  -6  -7   12.97    1.53
   6  -6  -7   13.13    1.55
  -7   6   7   17.28    2.07
  -7   6   7   18.17    1.96
   7  -6  -7   18.67    2.12
   7  -6  -7   22.50    2.26
  -8   6   7    8.12    1.78
  -8   6   7    8.56    1.64
   8  -6  -7    8.78    1.62
   8  -6  -7    9.23    1.79
   0   7  -7    9.66    1.05
   0  -7   7    9.06    1.22
   0   7  -7    7.25    1.16
   0   7  -7    8.91    0.98
   0   7  -7    7.76    1.17
   0   7  -7    9.24    0.95
   0   7  -7   11.11    1.03
   1  -7   7   87.52    5.05
   1   7  -7   90.63    4.33
   1  -7   7   92.19    4.31
   1   7  -7   91.44    4.37
  -1  -7   7   91.62    4.32
  -1   7  -7   89.63    3.89
  -1   7  -7   92.77    3.81
  -1   7  -7   86.79    4.19
  -1   7  -7   91.40    3.78
  -1   7  -7   86.48    4.31
  -1   7  -7   88.52    3.71
   2  -7   7   19.45    1.83
   2   7  -7   19.07    1.85
   2  -7   7   18.70    2.14
   2   7  -7   20.48    1.79
  -2   7  -7   18.09    1.78
  -2   7  -7   19.71    1.58
  -2  -7   7   21.16    1.83
  -2   7  -7   20.75    1.46
  -2   7  -7   20.81    1.67
  -2   7  -7   18.04    1.53
  -2   7  -7   20.79    1.44
   3  -7   7  121.98    5.68
   3  -7   7  115.85    6.35
  -3   7  -7  126.08    5.55
  -3   7  -7  125.46    5.76
  -3   7  -7  123.71    4.97
  -3   7  -7  123.87    5.06
  -3   7  -7  132.58    5.40
  -3   7  -7  129.69    5.16
   4  -7   7   11.15    1.90
  -4   7  -7   15.60    1.56
  -4   7  -7   12.55    1.26
  -4   7  -7   13.28    1.58
  -4   7  -7   14.03    1.43
  -4   7  -7   11.69    1.28
  -4   7  -7   11.61    1.31
  -5   7   7   18.48    1.85
  -5   7   7   21.35    2.45
  -5   7  -7   24.41    1.93
  -5   7  -7   22.25    1.76
  -5   7  -7   21.58    2.11
  -5   7  -7   25.18    1.92
  -5   7  -7   23.65    2.14
  -5   7  -7   25.16    1.74
   5  -7  -7   23.69    2.01
  -6   7   7   16.61    1.82
  -6   7   7   15.96    2.02
   6  -7  -7   20.39    2.09
   6  -7  -7   18.64    2.05
  -7   7   7   49.15    2.99
  -7   7   7   46.60    3.59
   7  -7  -7   49.75    3.17
   7  -7  -7   50.31    3.31
   0   8  -7   87.78    4.47
   0   8  -7   96.79    3.96
   0  -8   7   94.17    4.60
   0   8  -7   92.48    3.90
   0   8  -7   96.57    4.04
   0   8  -7   94.72    4.64
   0   8  -7   95.55    4.06
   1   8  -7    2.02    1.01
   1  -8   7    3.03    1.09
   1   8  -7    4.12    1.11
   1  -8   7    4.21    1.69
  -1   8  -7    3.87    0.94
  -1  -8   7    2.72    1.08
  -1   8  -7    2.27    0.95
  -1   8  -7    3.01    0.79
  -1   8  -7    3.12    0.76
  -1   8  -7    2.35    0.83
  -1   8  -7    1.72    0.92
   2  -8   7   65.38    4.15
   2  -8   7   65.96    3.47
  -2   8  -7   64.49    3.06
  -2   8  -7   60.59    3.28
  -2   8  -7   61.97    2.98
  -2   8  -7   62.33    2.93
  -2   8  -7   60.95    3.12
  -2   8  -7   63.79    3.47
   3  -8   7   21.51    2.02
   3  -8   7   19.54    2.36
  -3   8  -7   22.34    1.84
  -3   8  -7   19.97    2.07
  -3   8  -7   19.54    1.59
  -3   8  -7   22.74    1.86
  -3   8  -7   21.41    1.64
  -3   8  -7   16.94    1.77
   4  -8   7   57.62    3.34
   4  -8   7   59.95    4.03
  -4   8  -7   57.30    3.07
  -4   8  -7   60.50    2.96
  -4   8  -7   56.18    2.81
  -4   8  -7   56.78    3.17
  -4   8  -7   54.78    2.98
  -4   8  -7   55.24    3.37
   5  -8   7    0.63    1.10
   5  -8   7    0.84    1.70
  -5   8  -7    0.27    1.01
  -5   8  -7    1.45    0.96
  -5   8  -7    1.78    0.93
  -5   8  -7    1.35    1.09
  -5   8  -7    0.06    1.08
  -5   8  -7    1.60    0.92
  -6   8   7   31.00    2.98
  -6   8   7   26.75    2.28
   6  -8  -7   32.30    2.58
  -6   8  -7   27.39    2.04
  -6   8  -7   32.24    2.30
  -6   8  -7   32.82    2.52
  -6   8  -7   20.40    2.29
  -6   8  -7   22.06    1.87
   6  -8  -7   32.77    2.57
  -7   8   7   37.44    2.62
   7  -8  -7   29.06    2.75
   0   9  -7   52.61    2.71
   0   9  -7   56.15    3.21
   0  -9   7   57.95    3.37
   0   9  -7   51.66    2.85
   0   9  -7   55.53    3.30
   1   9  -7   11.75    1.55
   1  -9   7   11.57    1.57
   1  -9   7   14.03    2.31
   1   9  -7   10.11    1.63
  -1   9  -7   12.77    1.43
  -1   9  -7   14.68    1.49
  -1   9  -7   15.54    1.74
  -1   9  -7   12.20    1.60
  -1   9  -7   13.86    1.37
  -1   9  -7   13.67    1.34
  -1  -9   7   14.01    1.74
   2  -9   7   32.72    3.43
   2  -9   7   32.78    2.65
  -2   9  -7   38.78    2.38
  -2   9  -7   36.56    2.24
  -2   9  -7   37.49    2.50
  -2   9  -7   36.92    2.14
  -2   9  -7   38.11    2.30
  -2   9  -7   36.05    2.60
   3  -9   7   30.57    3.10
   3  -9   7   23.83    2.28
  -3   9  -7   25.53    2.08
  -3   9  -7   27.68    1.99
  -3   9  -7   26.95    2.07
  -3   9  -7   25.04    2.08
  -3   9  -7   24.36    2.36
  -3   9  -7   23.99    1.89
   4  -9   7   37.48    3.59
   4  -9   7   37.96    2.76
  -4   9  -7   35.71    2.30
  -4   9  -7   41.09    2.69
  -4   9  -7   35.57    2.58
  -4   9  -7   37.19    2.84
  -4   9  -7   39.97    2.55
  -4   9  -7   42.56    2.47
   5  -9   7    4.77    1.93
   5  -9   7    4.65    1.41
  -5   9  -7    7.76    1.49
  -5   9  -7    5.36    1.23
  -5   9  -7    6.53    1.29
  -5   9  -7    7.46    1.25
  -5   9  -7    6.71    1.24
  -5   9  -7    7.68    1.52
  -6   9  -7    7.87    1.41
  -6   9  -7   11.60    1.59
  -6   9  -7    9.74    1.56
  -6   9  -7    9.28    1.81
   0 -10   7    5.02    1.41
   0  10  -7    4.73    1.34
   0  10  -7    5.70    1.22
   0  10  -7    4.78    1.39
   1 -10   7   26.78    3.07
   1 -10   7   30.10    2.62
  -1  10  -7   26.86    2.31
  -1  10  -7   29.14    2.29
  -1  10  -7   27.10    1.98
  -1  10  -7   25.66    2.01
  -1  10  -7   28.32    2.53
  -1  10  -7   26.32    2.00
   2 -10   7    1.21    1.22
   2 -10   7    3.95    1.86
  -2  10  -7    3.32    1.06
  -2  10  -7    1.86    1.23
  -2  10  -7    3.64    1.14
  -2  10  -7    3.46    1.15
  -2  10  -7    2.58    1.07
  -2  10  -7    4.48    1.25
   3 -10   7   19.49    2.54
   3 -10   7   17.94    2.08
  -3  10  -7   19.74    1.93
  -3  10  -7   21.37    2.05
  -3  10  -7   19.98    1.98
  -3  10  -7   22.07    1.92
  -3  10  -7   21.90    1.86
  -3  10  -7   22.55    2.32
   4 -10   7    9.03    2.17
   4 -10   7    8.40    1.77
  -4  10  -7    9.57    1.53
  -4  10  -7    6.76    1.54
  -4  10  -7    7.49    1.51
  -4  10  -7    7.61    1.36
  -4  10  -7    6.57    1.64
  -4  10  -7    9.79    1.50
   5 -10   7   20.40    2.21
   5 -10   7   20.41    2.77
  -5  10  -7   19.92    2.01
  -5  10  -7   22.65    1.93
  -5  10  -7   19.30    2.18
  -5  10  -7   20.82    2.05
   1 -11   7    3.17    1.52
   1 -11   7   -1.04    2.26
  -1  11  -7    2.15    1.33
  -1  11  -7    3.85    1.22
  -1  11  -7    2.55    1.30
  -1  11  -7    1.50    1.37
   2 -11   7   34.15    4.19
   2 -11   7   35.68    3.04
  -2  11  -7   38.38    2.45
  -2  11  -7   36.41    2.52
  -2  11  -7   34.49    2.34
  -2  11  -7   33.98    2.88
  -2  11  -7   30.73    2.74
  -2  11  -7   34.89    2.75
   3 -11   7    5.68    2.14
   3 -11   7    2.98    1.51
  -3  11  -7    3.38    1.46
  -3  11  -7    2.90    1.22
  -3  11  -7    3.75    1.26
  -3  11  -7    2.35    1.33
  -3  11  -7    2.55    1.30
  -3  11  -7    2.21    1.21
   4 -11   7    2.76    2.03
  -4  11  -7    2.85    1.27
   1   0  -8    7.47    0.80
   2   0  -8    2.59    0.49
   0   1  -8    2.56    0.62
   1   1  -8   42.33    2.06
   1   1  -8   41.89    2.10
  -1  -1   8   43.14    2.59
   2   1  -8   85.96    3.65
   2   1  -8   86.42    3.67
  -2   1   8   79.18    3.76
  -2  -1   8   87.97    4.18
  -3   1   8   26.85    1.38
  -3   1   8   27.33    1.61
   3  -1  -8   24.05    1.36
  -3  -1   8   25.37    1.95
  -3  -1   8   25.42    1.38
  -4   1   8   25.94    1.44
  -4   1   8   23.34    1.67
   4  -1  -8   25.58    1.61
   4  -1  -8   23.06    1.49
  -5   1   8   44.81    2.62
  -5   1   8   47.16    2.30
   5  -1  -8   44.33    2.54
   5  -1  -8   47.40    2.38
   6  -1  -8   99.73    5.06
   6  -1  -8  106.56    4.67
   0  -2   8    8.35    1.26
   0   2  -8    8.37    0.92
   0   2  -8    7.30    0.84
   0   2  -8    7.75    0.65
   1   2  -8  127.92    5.14
   1   2  -8  123.49    5.20
  -1  -2   8  119.07    5.77
  -1   2  -8  125.00    5.34
  -1   2  -8  113.34    5.16
   2   2  -8   32.09    1.73
   2   2  -8   30.50    1.69
  -2   2   8   32.45    1.79
  -2  -2   8   30.11    2.31
  -2  -2   8   32.78    1.70
  -3   2   8   63.36    3.16
  -3   2   8   66.86    2.86
   3   2  -8   60.89    2.97
   3   2  -8   63.69    2.97
   3  -2  -8   67.89    2.88
  -3  -2   8   65.69    3.58
  -3  -2   8   69.36    2.97
  -4   2   8    2.25    0.65
  -4   2   8    2.85    0.78
   4  -2  -8    3.03    0.70
  -5   2   8  107.94    4.56
  -5   2   8  108.68    5.12
   5  -2  -8  110.18    4.66
   5  -2  -8  110.51    5.13
  -6   2   8   23.67    1.76
  -6   2   8   25.46    2.10
   6  -2  -8   23.09    1.90
   6  -2  -8   23.02    1.88
  -7   2   8   14.25    1.55
  -7   2   8   14.49    1.70
   7  -2  -8   15.42    1.79
   7  -2  -8   14.30    1.65
   8  -2  -8    1.95    1.27
   8  -2  -8    2.18    1.04
   0   3  -8   10.36    1.04
   0   3  -8   10.28    0.78
   0  -3   8   12.25    1.56
   0   3  -8   10.32    1.07
   1  -3   8    3.11    1.10
   1   3  -8    2.31    0.65
   1   3  -8    2.79    0.62
  -1   3  -8    2.08    0.55
  -1   3  -8    2.48    0.50
  -1  -3   8    1.67    1.17
  -1   3  -8    2.78    0.70
  -1   3  -8    3.24    0.69
   2   3  -8   83.17    3.62
   2   3  -8   86.07    3.64
   2  -3   8   75.93    4.50
  -2  -3   8   86.03    3.59
  -2  -3   8   80.74    4.29
  -2   3  -8   68.42    3.27
  -2   3  -8   85.77    3.68
  -2   3  -8   68.02    3.41
  -2   3  -8   84.52    3.85
   3   3  -8   16.05    1.22
  -3   3   8   16.87    1.43
   3   3  -8   14.78    1.31
  -3  -3   8   16.18    1.24
  -3  -3   8   19.84    1.94
  -4   3   8   52.84    2.64
  -4   3   8   54.83    3.00
   4  -3  -8   58.87    2.72
  -4  -3   8   59.75    2.79
  -5   3   8   10.60    1.13
  -5   3   8   10.47    1.28
   5  -3  -8   11.28    1.24
   5  -3  -8    9.20    1.15
  -6   3   8  120.86    5.83
  -6   3   8  123.19    5.25
   6  -3  -8  125.97    5.84
   6  -3  -8  120.83    5.34
  -7   3   8    5.22    1.22
  -7   3   8    4.14    1.33
   7  -3  -8    6.42    1.22
   7  -3  -8    4.83    1.30
  -8   3   8   68.20    3.80
  -8   3   8   73.18    4.23
   8  -3  -8   74.50    3.96
   8  -3  -8   74.15    4.14
  -9   3   8   10.38    1.80
   9  -3  -8   10.13    1.78
   0   4  -8  144.27    6.21
   0  -4   8  146.42    7.05
   0   4  -8  149.36    6.31
   1   4  -8  174.15    7.32
   1  -4   8  165.65    8.09
   1   4  -8  166.15    7.22
  -1   4  -8  177.37    6.79
  -1   4  -8  160.97    6.39
  -1   4  -8  178.03    7.40
  -1  -4   8  185.52    7.29
  -1   4  -8  175.63    7.24
  -1   4  -8  178.87    6.41
  -1   4  -8  173.47    6.63
   2   4  -8    3.08    0.76
   2   4  -8    3.01    0.76
   2  -4   8    2.71    1.26
  -2  -4   8    3.49    1.56
  -2   4  -8    3.14    0.60
  -2   4  -8    2.48    0.67
  -2  -4   8    2.56    0.72
  -2   4  -8    3.03    0.82
  -2   4  -8    3.26    0.74
  -3   4   8   69.13    3.38
   3   4  -8   71.92    3.20
   3   4  -8   71.89    3.25
  -3   4  -8   57.94    3.13
  -3  -4   8   65.76    3.15
  -3   4  -8   56.97    3.29
  -4   4   8   60.51    2.98
   4   4  -8   59.18    3.23
  -4   4   8   66.71    3.40
   4  -4  -8   73.04    3.12
  -5   4   8  100.35    5.10
  -5   4   8  102.23    4.58
   5  -4  -8  111.39    4.70
   5  -4  -8  112.67    5.15
  -6   4   8    9.02    1.43
  -6   4   8    6.82    1.20
   6  -4  -8    8.94    1.34
   6  -4  -8    8.01    1.28
  -7   4   8   30.23    2.23
  -7   4   8   28.76    2.59
   7  -4  -8   31.34    2.42
   7  -4  -8   31.32    2.43
  -8   4   8   15.43    1.82
  -8   4   8   17.74    2.08
   8  -4  -8   16.25    1.96
   8  -4  -8   18.36    2.13
  -9   4   8   55.24    3.80
  -9   4   8   44.27    3.32
   9  -4  -8   54.71    3.58
   9  -4  -8   55.47    3.60
   0   5  -8    1.33    0.80
   0  -5   8    2.11    1.58
   0  -5   8    2.87    0.91
   1   5  -8   16.88    1.50
   1   5  -8   16.86    1.53
   1  -5   8   17.83    2.02
  -1  -5   8   19.86    2.34
  -1   5  -8   17.16    1.54
  -1   5  -8   18.26    1.23
  -1   5  -8   19.19    1.46
  -1   5  -8   15.79    1.23
  -1  -5   8   15.66    1.47
  -1   5  -8   16.77    1.13
  -1   5  -8   17.03    1.16
   2  -5   8    4.94    1.47
   2   5  -8    5.80    0.92
   2   5  -8    4.97    0.99
  -2  -5   8    5.46    0.91
  -2   5  -8    5.54    0.89
  -2   5  -8    5.65    0.80
  -2   5  -8    5.94    0.81
  -2   5  -8    5.20    0.74
  -2   5  -8    5.54    0.93
  -2   5  -8    6.85    1.05
   3  -5   8   84.08    4.78
   3   5  -8   75.98    3.84
   3   5  -8   75.01    3.92
  -3   5  -8   83.90    3.73
  -3   5  -8   86.43    3.55
  -3   5  -8   80.49    4.01
  -3   5  -8   80.16    3.82
  -3  -5   8   81.97    3.86
  -4   5   8   21.34    1.97
   4   5  -8   21.84    1.91
  -4   5   8   19.52    1.62
   4  -5  -8   19.88    1.60
  -5   5   8    2.66    0.95
  -5   5   8    1.73    1.07
   5  -5  -8    2.24    0.91
  -6   5   8   14.01    1.49
  -6   5   8   12.08    1.65
   6  -5  -8   12.71    1.52
   6  -5  -8   14.30    1.77
  -7   5   8   78.85    4.07
  -7   5   8   86.02    4.67
   7  -5  -8   83.67    4.28
   7  -5  -8   84.09    4.46
  -8   5   8    9.74    1.74
  -8   5   8   10.87    1.92
   8  -5  -8   14.90    2.01
   8  -5  -8   13.40    1.82
   0  -6   8   17.17    2.29
   0  -6   8   17.56    1.67
   0   6  -8   17.14    1.58
   0   6  -8   17.96    1.68
   1  -6   8   31.88    2.10
   1  -6   8   29.06    2.95
   1   6  -8   31.14    2.06
   1   6  -8   33.30    2.09
  -1   6  -8   28.69    1.95
  -1   6  -8   27.46    1.68
  -1  -6   8   26.54    1.96
  -1   6  -8   26.94    2.04
  -1   6  -8   27.54    1.61
  -1  -6   8   35.44    3.15
  -1   6  -8   28.98    1.61
  -1   6  -8   29.18    1.72
   2   6  -8    4.07    1.02
   2   6  -8    4.95    0.98
   2  -6   8    4.53    1.54
  -2  -6   8    3.68    0.96
  -2   6  -8    2.20    0.86
  -2   6  -8    2.98    0.82
  -2   6  -8    3.82    0.78
  -2   6  -8    2.30    0.82
  -2   6  -8    3.58    0.74
  -2   6  -8    3.41    0.78
   3   6  -8   44.78    2.74
   3  -6   8   46.14    3.48
   3   6  -8   40.81    2.60
  -3   6  -8   41.49    2.18
  -3   6  -8   42.46    2.28
  -3   6  -8   42.92    2.50
  -3   6  -8   46.17    2.73
  -3   6  -8   45.70    2.36
  -3   6  -8   43.25    2.47
  -3  -6   8   43.17    2.63
   4  -6   8   12.99    2.12
  -4   6  -8   14.64    1.61
  -4   6  -8   12.87    1.44
  -4   6  -8   15.07    1.54
  -4   6  -8   14.20    1.51
  -5   6   8    6.50    1.21
  -5   6   8    8.41    1.59
   5  -6  -8    8.89    1.32
  -6   6   8   13.09    1.56
  -6   6   8   12.15    1.74
   6  -6  -8   11.76    1.55
   6  -6  -8   11.17    1.57
  -7   6   8    6.04    1.37
  -7   6   8    4.40    1.54
   7  -6  -8    4.00    1.32
   7  -6  -8    4.99    1.34
  -8   6   8    8.45    1.68
  -8   6   8    8.21    1.77
   8  -6  -8    8.02    1.71
   8  -6  -8    5.02    1.61
   0  -7   8    2.66    1.00
   0  -7   8    3.88    1.85
   0   7  -8    3.59    1.05
   0   7  -8    4.04    1.03
   1   7  -8   13.36    1.53
   1  -7   8   14.69    2.11
   1  -7   8   15.01    1.72
   1   7  -8   13.40    1.49
  -1   7  -8   11.23    1.44
  -1   7  -8   10.88    1.10
  -1   7  -8   10.91    1.15
  -1   7  -8   13.13    1.24
  -1  -7   8   10.64    1.38
  -1   7  -8   12.76    1.41
  -1   7  -8   13.83    1.19
   2   7  -8   31.05    2.27
   2   7  -8   28.50    2.37
   2  -7   8   26.94    3.04
   2  -7   8   29.39    2.23
  -2   7  -8   29.83    2.09
  -2   7  -8   31.97    2.27
  -2   7  -8   30.84    1.84
  -2   7  -8   35.10    1.84
  -2   7  -8   30.63    1.95
  -2  -7   8   34.10    2.31
  -2   7  -8   28.95    1.93
   3  -7   8   14.95    1.68
   3  -7   8   14.27    2.15
  -3   7  -8   13.59    1.39
  -3   7  -8   14.77    1.42
  -3   7  -8   13.29    1.56
  -3   7  -8   12.66    1.49
  -3   7  -8   14.55    1.58
  -3   7  -8   15.07    1.33
   4  -7   8    6.04    1.81
  -4   7  -8    5.88    1.14
  -4   7  -8    6.58    1.04
  -4   7  -8    6.48    1.22
  -4   7  -8    6.37    1.08
  -4   7  -8    7.43    1.11
  -4   7  -8    6.86    1.34
  -5   7   8   16.14    2.12
  -5   7  -8   12.81    1.66
  -5   7  -8   13.80    1.48
  -5   7  -8   12.65    1.62
  -6   7   8   15.44    2.09
  -6   7   8   16.77    1.80
   6  -7  -8   17.57    1.98
   6  -7  -8   16.70    1.83
  -7   7   8   36.71    3.36
  -7   7   8   35.15    2.70
   7  -7  -8   42.49    2.96
   7  -7  -8   40.30    3.03
   0   8  -8    0.30    0.89
   0  -8   8    1.01    1.01
   0   8  -8    0.31    0.93
   0  -8   8    0.74    1.96
   1   8  -8   82.00    4.47
   1  -8   8   84.20    5.36
   1  -8   8   85.94    4.40
   1   8  -8   86.11    4.41
  -1   8  -8   90.95    3.80
  -1   8  -8   90.74    3.93
  -1   8  -8   86.31    4.45
  -1   8  -8   92.56    3.94
  -1   8  -8   88.21    3.78
  -1   8  -8   87.23    4.34
  -1  -8   8   85.27    4.45
   2  -8   8   11.02    2.07
   2   8  -8    7.90    1.48
   2   8  -8    9.26    1.51
   2  -8   8    9.44    1.49
  -2   8  -8    9.97    1.23
  -2   8  -8    8.32    1.15
  -2   8  -8   11.56    1.30
  -2   8  -8    8.44    1.38
  -2  -8   8   11.39    1.62
  -2   8  -8   10.25    1.27
  -2   8  -8   11.11    1.54
   3  -8   8   75.33    4.69
   3  -8   8   70.56    3.92
  -3   8  -8   71.82    3.62
  -3   8  -8   71.84    3.73
  -3   8  -8   79.93    3.52
  -3   8  -8   71.19    4.02
  -3   8  -8   70.86    3.41
  -3   8  -8   73.43    3.37
   4  -8   8    2.27    1.21
   4  -8   8    1.32    1.67
  -4   8  -8    1.78    1.08
  -4   8  -8    2.63    0.95
  -4   8  -8    2.42    1.02
  -4   8  -8    1.93    0.98
  -4   8  -8    2.94    1.01
  -4   8  -8    0.41    1.15
   5  -8   8   55.51    4.58
   5  -8   8   54.99    3.53
  -5   8  -8   53.45    3.12
  -5   8  -8   56.25    3.19
  -5   8  -8   62.46    3.60
  -5   8  -8   63.90    3.21
  -5   8  -8   61.69    3.08
  -5   8  -8   56.13    3.39
   0   9  -8    2.96    1.16
   0   9  -8    3.58    1.26
   0  -9   8    3.62    1.30
   0  -9   8    3.94    2.26
   1   9  -8   47.16    3.18
   1  -9   8   49.13    3.14
   1   9  -8   43.87    3.03
   1  -9   8   48.02    4.51
  -1   9  -8   45.73    2.51
  -1   9  -8   51.75    2.81
  -1   9  -8   44.77    2.95
  -1   9  -8   47.08    3.11
  -1   9  -8   51.30    2.82
  -1  -9   8   50.58    3.25
   2  -9   8   65.13    4.57
   2  -9   8   66.30    3.85
  -2   9  -8   66.36    3.22
  -2   9  -8   65.92    3.20
  -2   9  -8   69.66    3.68
  -2   9  -8   66.57    3.38
  -2   9  -8   69.87    3.84
  -2   9  -8   66.63    3.39
   3  -9   8   28.85    2.58
   3  -9   8   30.48    3.54
  -3   9  -8   30.18    2.34
  -3   9  -8   35.06    2.38
  -3   9  -8   32.18    2.33
  -3   9  -8   30.44    2.17
  -3   9  -8   30.44    2.54
  -3   9  -8   29.98    2.12
   4  -9   8   11.44    2.25
   4  -9   8   10.37    1.67
  -4   9  -8    8.21    1.64
  -4   9  -8   12.22    1.40
  -4   9  -8   10.90    1.62
  -4   9  -8    9.88    1.42
  -4   9  -8   10.88    1.49
  -4   9  -8   11.99    1.55
   5  -9   8   22.16    2.85
   5  -9   8   24.91    2.60
  -5   9  -8   22.45    2.41
  -5   9  -8   23.52    2.05
  -5   9  -8   24.61    2.03
  -5   9  -8   27.17    2.60
  -5   9  -8   28.05    2.34
  -5   9  -8   28.41    2.22
   6  -9   8    9.65    1.74
   0 -10   8   84.58    5.90
   0 -10   8   81.20    4.64
   0  10  -8   84.86    4.51
   0  10  -8   82.17    4.56
   1 -10   8   11.35    2.54
   1 -10   8    9.58    1.75
  -1  10  -8   11.02    1.62
  -1  10  -8    9.96    1.68
   2 -10   8    4.64    2.09
   2 -10   8    3.30    1.39
  -2  10  -8    4.14    1.29
  -2  10  -8    3.83    1.39
  -2  10  -8    5.58    1.16
  -2  10  -8    4.86    1.17
  -2  10  -8    6.13    1.37
  -2  10  -8    5.22    1.17
   3 -10   8    7.22    1.73
   3 -10   8    9.93    2.41
  -3  10  -8    5.48    1.48
  -3  10  -8    7.00    1.66
  -3  10  -8    6.13    1.47
  -3  10  -8    7.92    1.36
  -3  10  -8    7.71    1.38
  -3  10  -8    5.89    1.35
   4 -10   8   54.32    4.27
   4 -10   8   50.59    3.50
  -4  10  -8   50.57    3.13
  -4  10  -8   54.22    3.21
  -4  10  -8   52.37    3.02
  -4  10  -8   55.81    2.93
  -4  10  -8   48.81    3.52
  -4  10  -8   47.47    3.21
   5 -10   8   14.04    2.77
  -5  10  -8   12.63    1.69
  -1  11  -8    9.49    1.82
  -2  11  -8   -0.89    1.16
  -2  11  -8    1.11    1.01
  -2  11  -8    1.28    1.05
  -2  11  -8    1.23    1.15
  -3  11  -8   14.77    1.77
  -3  11  -8   19.56    1.96
   1   0  -9  118.26    5.08
   0   1  -9   25.33    1.63
   1   1  -9   74.35    3.41
   2   1  -9   10.40    0.95
   2   1  -9    8.93    0.93
  -2  -1   9    8.61    1.30
   0   2  -9    5.96    0.89
   0   2  -9    5.55    0.78
   0  -2   9    5.70    1.39
   1   2  -9   17.72    1.27
   1   2  -9   17.98    1.32
  -1  -2   9   18.70    2.20
  -1   2  -9   11.99    1.36
   2   2  -9   37.53    2.10
   2   2  -9   40.48    2.12
  -2  -2   9   44.33    2.16
  -2  -2   9   43.78    2.88
  -3   2   9   39.86    2.20
  -3  -2   9   36.08    1.96
  -3  -2   9   36.70    2.70
  -4   2   9    4.21    0.79
  -4   2   9    4.26    0.94
   4  -2  -9    6.13    0.85
   5  -2  -9    9.37    1.13
   5  -2  -9    9.13    1.15
   0   3  -9   36.81    2.07
   0  -3   9   38.29    3.04
   0   3  -9   37.32    2.13
   1   3  -9   28.65    1.79
   1  -3   9   30.79    2.96
   1   3  -9   28.36    1.76
  -1   3  -9   30.53    1.80
  -1   3  -9   29.64    1.92
  -1  -3   9   26.59    2.67
   2   3  -9   10.86    1.18
   2   3  -9    8.84    1.01
  -2  -3   9   10.74    1.77
  -2  -3   9   10.22    1.13
  -3   3   9   11.59    1.34
   3   3  -9   10.80    1.22
   3   3  -9   10.52    1.08
  -3  -3   9    9.10    1.00
  -3  -3   9    8.16    1.69
  -4   3   9   33.39    2.23
  -4   3   9   36.43    1.94
   4  -3  -9   30.46    1.91
  -5   3   9   42.63    2.32
  -5   3   9   47.40    2.76
   5  -3  -9   41.92    2.40
   5  -3  -9   40.69    2.53
  -6   3   9   17.31    2.14
  -6   3   9   19.47    1.72
   6  -3  -9   21.07    1.92
   6  -3  -9   21.75    1.88
  -7   3   9   59.37    3.37
   7  -3  -9   56.41    3.26
   7  -3  -9   56.30    3.39
   0  -4   9   29.19    2.78
   0   4  -9   24.71    1.77
   0   4  -9   24.01    1.69
   1  -4   9   15.98    2.17
   1   4  -9   15.09    1.50
   1   4  -9   14.78    1.49
  -1  -4   9   23.36    2.63
  -1  -4   9   19.50    1.53
  -1   4  -9   18.36    1.57
  -1   4  -9   18.20    1.47
   2  -4   9   69.41    4.52
   2   4  -9   64.74    3.45
   2   4  -9   66.21    3.45
  -2  -4   9   73.32    3.44
  -2   4  -9   77.51    3.53
  -2   4  -9   76.03    3.32
  -2   4  -9   73.40    3.72
  -2   4  -9   82.12    3.18
   3   4  -9   34.16    1.96
   3   4  -9   34.73    2.07
  -3  -4   9   26.87    3.10
  -3  -4   9   26.83    1.87
  -4   4   9   40.97    2.65
  -4  -4   9   40.30    2.34
  -5   4   9   12.19    1.30
  -5   4   9   10.27    1.46
   5  -4  -9   10.89    1.34
  -6   4   9   36.33    2.33
  -6   4   9   35.57    2.77
   6  -4  -9   36.35    2.41
   6  -4  -9   37.05    2.54
  -7   4   9   26.79    2.67
  -7   4   9   24.96    2.14
   7  -4  -9   25.00    2.28
   7  -4  -9   26.52    2.29
  -8   4   9   13.34    1.99
  -8   4   9   16.10    1.96
   8  -4  -9   14.24    1.95
   8  -4  -9   19.18    2.20
   9  -4  -9    2.20    1.47
   0   5  -9    1.30    0.81
   0   5  -9    1.48    0.85
   0  -5   9    1.76    1.83
   0  -5   9    1.53    0.91
   1   5  -9  116.62    5.03
   1   5  -9  112.08    4.99
   1  -5   9  113.61    5.96
  -1  -5   9  107.24    4.93
  -1  -5   9  107.36    6.04
  -1   5  -9  105.04    4.92
  -1   5  -9  106.61    5.08
   2  -5   9   17.82    2.33
   2   5  -9   15.85    1.65
   2   5  -9   16.02    1.62
  -2   5  -9   21.38    1.84
  -2  -5   9   31.19    2.99
  -2  -5   9   23.30    1.75
  -2   5  -9   24.29    1.49
  -2   5  -9   23.40    1.60
  -2   5  -9   21.09    1.64
   3   5  -9   36.81    2.47
   3  -5   9   37.06    3.90
   3   5  -9   41.72    2.65
  -3   5  -9   45.61    2.54
  -3  -5   9   44.47    2.55
  -3   5  -9   50.32    2.83
  -3   5  -9   47.66    2.54
  -3   5  -9   50.59    2.36
  -4   5   9   20.06    2.12
   4   5  -9   14.41    1.69
  -5   5   9   87.38    4.68
  -5   5   9   95.01    4.15
   5  -5  -9   83.24    4.14
  -6   5   9   34.58    2.38
  -6   5   9   38.33    2.91
   6  -5  -9   42.08    2.59
   6  -5  -9   36.57    2.68
  -7   5   9   19.74    2.26
  -7   5   9   21.78    2.13
   7  -5  -9   18.94    2.17
   7  -5  -9   22.30    2.16
  -8   5   9   23.61    2.79
  -8   5   9   23.92    2.36
   8  -5  -9   22.55    2.51
   8  -5  -9   26.66    2.53
   0  -6   9   62.83    3.38
   0   6  -9   63.03    3.43
   0  -6   9   64.60    4.44
   0   6  -9   66.56    3.38
   1   6  -9   11.58    1.39
   1   6  -9   10.89    1.41
   1  -6   9   10.80    1.38
   1  -6   9   12.18    2.19
  -1   6  -9   13.32    1.46
  -1  -6   9   17.88    2.53
  -1   6  -9   15.14    1.61
  -1  -6   9   15.28    1.63
   2   6  -9   74.46    3.78
   2   6  -9   67.57    3.69
   2  -6   9   73.32    4.68
  -2  -6   9   77.97    3.76
  -2   6  -9   74.21    3.25
  -2   6  -9   72.55    3.63
  -2   6  -9   72.79    3.81
  -2   6  -9   72.66    3.26
  -2   6  -9   73.03    3.43
  -2   6  -9   76.44    3.19
   3   6  -9   20.79    1.87
   3  -6   9   18.40    2.54
   3   6  -9   21.11    2.07
  -3   6  -9   23.77    1.74
  -3  -6   9   21.94    1.97
  -3   6  -9   24.32    1.85
  -3   6  -9   24.68    2.18
  -3   6  -9   26.80    1.93
   4   6  -9   28.05    2.33
  -4   6  -9   18.55    1.90
  -4   6  -9   17.69    1.99
  -4   6  -9   18.89    1.64
  -5   6   9   13.86    2.02
  -6   6   9   61.42    4.01
  -6   6   9   64.63    3.44
   6  -6  -9   65.43    3.80
   6  -6  -9   66.97    3.57
  -7   6   9    6.08    1.78
  -7   6   9    5.24    1.49
   7  -6  -9    7.00    1.56
   7  -6  -9    7.69    1.56
   0  -7   9   38.32    3.86
   0   7  -9   33.96    2.48
   0   7  -9   35.40    2.42
   0  -7   9   35.98    2.49
   1  -7   9   28.27    3.54
   1  -7   9   27.90    2.26
   1   7  -9   33.48    2.33
   1   7  -9   29.86    2.21
  -1   7  -9   30.27    2.30
  -1   7  -9   28.78    2.16
  -1  -7   9   33.30    3.79
  -1  -7   9   32.72    2.30
   2  -7   9    3.65    1.86
   2  -7   9    1.91    1.16
   2   7  -9   -0.14    1.08
   2   7  -9    1.98    0.97
  -2  -7   9    2.99    1.10
  -2   7  -9    3.37    0.85
  -2   7  -9    1.91    1.00
  -2   7  -9    2.65    0.89
  -2   7  -9    2.98    0.87
  -2   7  -9    3.73    0.93
  -2   7  -9    2.04    0.95
   3   7  -9   16.99    1.93
   3  -7   9   18.69    2.18
   3  -7   9   18.63    2.50
  -3   7  -9   19.96    1.61
  -3   7  -9   20.79    1.72
  -3  -7   9   20.27    1.92
  -3   7  -9   20.66    1.88
  -3   7  -9   19.58    1.83
  -3   7  -9   16.26    1.56
  -3   7  -9   20.43    2.01
   4  -7   9   59.80    4.40
  -4   7  -9   51.09    3.30
  -4   7  -9   54.25    2.90
  -4   7  -9   54.43    3.08
  -4   7  -9   54.01    3.10
  -6   7   9   14.06    2.17
   6  -7  -9   18.24    2.05
   6  -7  -9   14.18    1.82
  -7   7   9   11.55    1.71
   7  -7  -9   10.93    1.79
   0  -8   9   69.54    3.89
   0   8  -9   69.47    3.87
   0  -8   9   70.47    5.09
   0   8  -9   72.21    3.81
   1   8  -9   31.99    2.50
   1  -8   9   38.84    3.83
   1   8  -9   33.67    2.53
   1  -8   9   33.50    2.57
  -1   8  -9   28.52    2.40
  -1  -8   9   34.50    3.60
  -1   8  -9   29.79    2.34
  -1  -8   9   30.33    2.49
   2   8  -9    9.48    1.65
   2  -8   9    9.75    2.14
   2  -8   9    7.65    1.51
   2   8  -9    8.55    1.45
  -2   8  -9    8.05    1.34
  -2  -8   9    9.12    1.54
  -2   8  -9    9.80    1.32
  -2   8  -9    9.20    1.30
  -2   8  -9   10.23    1.19
  -2   8  -9    8.60    1.23
  -2   8  -9    8.85    1.47
   3  -8   9   38.48    3.69
   3  -8   9   31.73    2.69
  -3   8  -9   38.33    2.39
  -3   8  -9   38.97    2.48
  -3   8  -9   39.50    2.33
  -3   8  -9   34.38    2.78
  -3   8  -9   35.26    2.49
  -3   8  -9   38.11    2.22
   4  -8   9   40.10    4.09
   4  -8   9   36.23    3.03
  -4   8  -9   44.18    2.78
  -4   8  -9   39.35    3.03
  -4   8  -9   46.63    2.61
  -4   8  -9   47.06    2.67
  -4   8  -9   43.16    2.51
  -4   8  -9   45.49    2.83
   5  -8   9   11.12    1.81
  -5   8  -9   14.21    1.81
  -5   8  -9   12.17    1.75
  -5   8  -9   13.13    1.56
   0   9  -9   18.98    2.12
   0  -9   9   18.96    2.16
   0   9  -9   16.65    1.93
   0  -9   9   21.87    3.33
   1  -9   9    8.67    1.61
   1   9  -9    6.88    1.53
   1   9  -9    6.20    1.44
   1  -9   9    7.82    2.24
  -1   9  -9    6.54    1.40
  -1   9  -9    5.84    1.44
  -1  -9   9    5.57    1.47
  -1  -9   9    5.03    2.92
   2  -9   9   13.47    2.49
   2  -9   9   14.15    1.91
  -2   9  -9   13.49    1.85
  -2   9  -9   17.51    1.90
   3  -9   9   15.44    1.96
   3  -9   9   18.40    2.61
  -3   9  -9   17.87    2.08
  -3   9  -9   18.10    1.97
  -3   9  -9   21.49    1.98
  -3   9  -9   20.05    1.83
  -3   9  -9   20.29    1.97
  -3   9  -9   18.18    1.87
   4  -9   9   17.23    2.08
   4  -9   9   15.60    2.68
  -4   9  -9   17.66    1.92
  -4   9  -9   15.98    1.81
  -4   9  -9   18.09    1.96
  -4   9  -9   17.79    1.76
  -4   9  -9   19.34    2.00
  -4   9  -9   17.15    2.11
   5  -9   9    5.13    2.18
   5  -9   9    2.87    1.62
  -5   9  -9    3.99    1.44
  -5   9  -9    3.99    1.13
  -5   9  -9    5.21    1.23
  -5   9  -9    3.23    1.09
  -5   9  -9    3.28    1.29
  -5   9  -9    5.69    1.48
   0  10  -9    2.14    1.41
   0 -10   9    1.72    2.55
   0  10  -9    1.55    1.30
   0 -10   9    1.14    1.44
   1 -10   9   15.02    2.65
   1  10  -9    8.19    1.70
   1  10  -9    7.49    1.66
   1 -10   9   14.27    2.03
  -1 -10   9   14.38    3.63
  -1  10  -9   13.21    1.85
  -1 -10   9   13.30    2.01
  -1  10  -9   12.48    1.88
   2 -10   9   19.68    2.78
   2 -10   9   18.27    2.18
  -2  10  -9   16.44    2.06
  -2  10  -9   21.44    2.22
   3 -10   9   17.28    2.89
  -3  10  -9   15.73    1.81
  -3  10  -9   22.93    2.21
  -3  10  -9   14.94    1.87
  -3  10  -9   16.48    1.72
  -3  10  -9   16.73    1.74
  -4  10  -9    1.72    1.13
  -4  10  -9    0.30    1.13
   1   0 -10   30.28    1.81
   1   1 -10  120.65    5.27
   0   2 -10    6.39    1.00
   1   2 -10   23.39    1.68
   1   2 -10   25.41    1.62
  -1  -2  10   23.69    2.77
   2   2 -10  106.72    4.71
   2   2 -10  108.03    4.74
  -2  -2  10  105.62    5.55
  -2  -2  10  111.03    4.74
   0  -3  10    4.92    1.79
   0   3 -10    5.19    0.90
   0   3 -10    4.55    0.93
   1   3 -10  128.86    5.98
   1   3 -10  143.40    6.11
  -1  -3  10  152.86    7.11
  -1   3 -10  147.87    6.29
  -1   3 -10  132.16    6.04
   2   3 -10  103.03    4.69
   2   3 -10  107.68    4.67
  -2  -3  10  101.87    5.62
  -2  -3  10  103.95    4.63
  -3   3  10  117.11    6.07
  -3  -3  10  151.23    5.84
   0   4 -10    2.93    0.88
   0   4 -10    1.54    0.76
   0  -4  10    2.37    1.82
   1   4 -10   12.57    1.41
   1  -4  10   14.48    2.41
   1   4 -10   14.50    1.41
  -1  -4  10   13.74    2.48
  -1   4 -10   10.47    1.22
  -1   4 -10    7.65    1.20
  -1  -4  10   10.62    1.23
   2   4 -10  159.36    7.04
   2   4 -10  169.42    7.09
  -2   4 -10  166.26    7.31
  -2   4 -10  149.51    7.02
  -2  -4  10  178.84    7.06
   3   4 -10   28.23    1.85
   3   4 -10   25.99    1.94
  -3  -4  10   25.59    1.86
  -4   4  10    6.46    1.30
  -5   4  10    3.31    1.00
  -5   4  10    5.45    1.27
   5  -4 -10    3.62    1.00
  -6   4  10   87.97    5.05
  -6   4  10   91.24    4.34
   6  -4 -10   89.68    4.30
   6  -4 -10   88.07    4.63
   0  -5  10  112.81    5.19
   0  -5  10  116.66    6.22
   0   5 -10  102.66    5.16
   0   5 -10  115.30    5.10
   1   5 -10   15.32    1.67
   1  -5  10   16.72    2.59
   1   5 -10   14.65    1.62
  -1  -5  10   17.78    1.67
  -1   5 -10   17.27    1.83
  -1   5 -10   16.50    1.56
   2   5 -10   56.67    3.02
   2   5 -10   58.00    3.02
   2  -5  10   59.75    4.42
  -2  -5  10   53.70    4.67
  -2   5 -10   54.53    3.17
  -2  -5  10   51.98    2.94
  -2   5 -10   49.37    2.92
   3   5 -10   16.09    1.76
   3   5 -10   20.23    1.69
  -3  -5  10   21.73    1.78
  -3  -5  10   23.80    3.02
  -5   5  10   14.88    1.92
  -6   5  10    9.85    1.78
  -6   5  10   12.33    1.53
   6  -5 -10   10.22    1.53
   6  -5 -10    8.50    1.49
  -7   5  10    5.74    1.78
  -7   5  10    7.43    1.54
   7  -5 -10    8.24    1.56
   7  -5 -10    8.27    1.53
   8  -5 -10   32.12    2.87
   8  -5 -10   32.04    2.84
   0  -6  10    1.99    2.20
   0   6 -10    0.79    0.92
   0  -6  10    0.32    0.99
   0   6 -10    0.11    0.87
   1  -6  10    4.76    2.29
   1   6 -10    8.07    1.28
   1  -6  10    4.27    1.27
   1   6 -10    5.74    1.19
  -1   6 -10    8.24    1.30
  -1  -6  10    7.08    2.39
  -1   6 -10    9.69    1.29
  -1  -6  10   11.20    1.40
   2  -6  10    2.46    2.05
   2   6 -10    3.09    1.13
   2   6 -10    2.86    0.98
  -2  -6  10    0.25    1.88
  -2   6 -10    2.29    0.94
  -2   6 -10    1.92    1.02
  -2  -6  10    1.92    1.01
   3   6 -10   29.93    2.34
   3   6 -10   30.71    2.21
   3  -6  10   30.23    3.76
  -3   6 -10   28.94    1.94
  -3   6 -10   27.11    2.14
  -3  -6  10   27.77    2.20
  -3   6 -10   27.41    2.37
  -3   6 -10   27.01    2.09
  -3  -6  10   32.23    3.28
   4   6 -10    5.76    1.39
  -6   6  10    4.40    1.62
   6  -6 -10    2.11    1.21
  -7   6  10   29.17    2.58
  -7   6  10   32.81    3.19
   7  -6 -10   30.55    2.69
   7  -6 -10   31.99    2.66
   0  -7  10   34.96    4.15
   0  -7  10   35.49    2.57
   0   7 -10   34.26    2.54
   0   7 -10   33.96    2.45
   1  -7  10   30.38    2.48
   1   7 -10   33.24    2.44
   1   7 -10   29.48    2.35
   1  -7  10   30.91    3.77
  -1   7 -10   31.39    2.48
  -1  -7  10   29.47    2.46
  -1   7 -10   28.87    2.22
   2   7 -10   14.02    1.61
   2   7 -10   12.80    1.73
   2  -7  10   15.83    2.62
   2  -7  10   13.13    1.76
  -2  -7  10   12.83    1.64
  -2   7 -10   14.19    1.73
  -2   7 -10   13.57    1.56
  -2  -7  10   14.61    2.62
   3   7 -10    1.88    1.26
   3   7 -10    2.35    1.09
   3  -7  10    3.07    1.32
   3  -7  10    3.89    2.06
  -3  -7  10    1.18    1.12
  -3   7 -10    3.48    1.18
  -3   7 -10    5.99    1.08
  -3  -7  10    6.27    2.31
  -3   7 -10    3.33    1.09
  -3   7 -10    5.74    1.32
   4  -7  10   12.45    2.51
  -4   7 -10   22.20    2.32
  -4   7 -10   18.35    1.87
  -4   7 -10   19.12    1.85
  -4   7 -10   19.37    1.78
   0   8 -10    3.07    1.24
   0  -8  10    2.02    1.33
   0   8 -10    0.98    1.18
   0  -8  10    6.61    2.61
   1  -8  10    2.38    1.29
   1  -8  10    2.61    2.22
   1   8 -10    1.39    1.29
   1   8 -10    0.32    1.01
  -1  -8  10    2.34    2.70
  -1   8 -10    0.34    1.11
  -1  -8  10    0.92    1.18
  -1   8 -10    1.48    1.11
   2   8 -10   58.29    3.65
   2   8 -10   61.55    3.59
   2  -8  10   60.01    4.89
   2  -8  10   60.71    3.64
  -2  -8  10   56.31    5.38
  -2   8 -10   63.41    3.68
  -2  -8  10   61.35    3.61
  -2   8 -10   59.80    3.42
   3  -8  10    1.02    1.35
   3   8 -10    0.70    1.35
   3  -8  10    5.36    2.08
  -3   8 -10    2.99    1.18
  -3   8 -10    2.18    1.23
   4  -8  10    9.88    1.80
   4  -8  10   11.77    2.65
  -4   8 -10   12.02    1.48
  -4   8 -10   12.58    1.82
  -4   8 -10   13.20    1.60
  -4   8 -10   13.10    1.66
   0  -9  10   29.81    2.76
   0   9 -10   30.07    2.59
   0   9 -10   30.26    2.69
   0  -9  10   30.49    3.71
   1   9 -10   52.19    3.39
   1  -9  10   47.07    4.83
   1  -9  10   49.01    3.49
   1   9 -10   52.22    3.36
  -1  -9  10   46.86    3.38
  -1   9 -10   46.85    3.31
  -1   9 -10   46.56    3.17
  -1  -9  10   46.83    5.32
   2   9 -10    6.88    1.85
   2  -9  10    9.27    2.47
   2   9 -10    7.61    1.56
   2  -9  10    6.09    1.62
  -2  -9  10    6.27    2.92
  -2  -9  10    7.70    1.70
  -2   9 -10    7.94    1.67
  -2   9 -10    8.11    1.56
   3  -9  10   32.16    2.98
   3  -9  10   30.97    3.49
  -3   9 -10   33.93    2.97
  -3   9 -10   34.08    2.58
  -4   9 -10   22.43    2.20
  -4   9 -10   22.85    1.99
  -4   9 -10   25.75    2.17
  -4   9 -10   25.63    2.44
   1   1 -11   45.73    2.51
   0   2 -11   54.92    2.97
   1   2 -11   38.77    2.30
  -2  -2  11    0.59    0.76
   0  -3  11  186.42    8.95
   0   3 -11  180.98    7.63
   0   3 -11  173.63    7.75
   1   3 -11   60.14    2.88
   1   3 -11   56.34    2.91
  -1  -3  11   56.24    4.22
  -1   3 -11   42.86    2.92
   2   3 -11    2.14    0.80
   2   3 -11    3.76    0.88
  -2  -3  11    7.83    2.02
  -2  -3  11    2.67    0.90
   0   4 -11   28.48    2.01
   0   4 -11   31.01    2.20
   0  -4  11   30.47    3.65
   1   4 -11   35.06    2.44
   1  -4  11   41.00    4.15
   1   4 -11   37.16    2.41
  -1   4 -11   48.63    2.75
  -1  -4  11   42.10    2.54
  -1  -4  11   42.43    3.78
  -1   4 -11   42.16    2.43
   2   4 -11    2.30    0.86
   2   4 -11    1.23    0.83
  -2  -4  11    2.45    2.18
  -2  -4  11    0.11    0.85
   0   5 -11   13.41    1.52
   0   5 -11   11.85    1.47
   0  -5  11   12.37    1.55
   0  -5  11   12.45    2.73
   1   5 -11   50.82    2.93
   1  -5  11   55.72    4.53
   1   5 -11   54.04    3.03
  -1   5 -11   50.03    3.11
  -1   5 -11   49.28    2.89
  -1  -5  11   47.57    4.40
  -1  -5  11   52.39    3.02
   2   5 -11  118.40    5.43
   2   5 -11  119.04    5.41
   2  -5  11  119.97    7.05
  -2  -5  11  116.57    6.66
  -2  -5  11  111.51    5.33
  -2   5 -11  109.12    5.60
  -2   5 -11  115.64    5.33
   3   5 -11   24.38    2.13
   3   5 -11   24.74    1.96
  -3  -5  11   24.86    2.95
  -3  -5  11   23.87    2.02
   0   6 -11    9.60    1.44
   0  -6  11    7.49    2.53
   0   6 -11    8.52    1.37
   0  -6  11    8.76    1.46
   1  -6  11   67.85    4.98
   1   6 -11   60.76    3.47
   1  -6  11   57.95    3.61
   1   6 -11   64.56    3.51
  -1  -6  11   67.72    5.02
  -1  -6  11   61.04    3.47
  -1   6 -11   60.25    3.60
  -1   6 -11   60.53    3.39
   2   6 -11    5.68    1.20
   2   6 -11    5.62    1.32
   2  -6  11    6.49    2.47
  -2   6 -11    6.03    1.21
  -2  -6  11    3.56    1.24
  -2   6 -11    5.56    1.32
  -2  -6  11    6.03    2.10
   3   6 -11   31.07    2.32
   3   6 -11   36.00    2.56
  -3   6 -11   25.72    2.55
  -3  -6  11   32.04    2.41
  -3   6 -11   28.46    2.15
  -3  -6  11   37.07    3.64
   0  -7  11    3.52    2.52
   0   7 -11    0.94    1.09
   0   7 -11    0.63    1.04
   0  -7  11    1.27    1.13
   1   7 -11   32.36    2.58
   1   7 -11   33.97    2.60
   1  -7  11   39.03    4.40
   1  -7  11   33.85    2.82
  -1   7 -11   34.61    2.47
  -1  -7  11   33.42    3.56
  -1  -7  11   36.96    2.74
  -1   7 -11   36.19    2.78
   2  -7  11   82.18    5.70
   2   7 -11   73.96    4.23
   2   7 -11   78.51    4.19
   2  -7  11   75.70    4.36
  -2  -7  11   82.79    4.25
  -2  -7  11   80.48    6.08
  -2   7 -11   74.03    4.06
  -2   7 -11   82.84    4.42
   3   7 -11   47.65    3.20
   3  -7  11   47.72    4.62
   3   7 -11   45.47    2.99
  -3   7 -11   42.79    2.85
  -3  -7  11   42.85    5.20
  -3  -7  11   47.08    3.13
  -3   7 -11   46.28    3.23
   4   7 -11    1.83    1.37
  -4  -7  11    1.74    2.46
   0  -8  11   38.61    3.01
   0   8 -11   36.96    2.87
   0   8 -11   32.46    2.70
   0  -8  11   41.35    4.87
   1  -8  11    5.80    1.55
   1  -8  11    9.12    2.85
   1   8 -11    8.16    1.55
   1   8 -11    9.08    1.66
  -1   8 -11    7.46    1.47
  -1  -8  11    8.58    3.01
  -1   8 -11    9.61    1.66
  -1  -8  11    9.44    1.72
   2   8 -11   14.68    2.06
   2  -8  11   15.11    2.86
   2   8 -11   13.06    1.75
   2  -8  11   13.61    1.99
  -2   8 -11   13.12    1.69
  -2  -8  11   12.60    2.81
  -2   8 -11   15.12    2.00
  -2  -8  11   14.18    1.86
   0  -9  11   52.79    5.50
   0   9 -11   45.93    3.29
   1   9 -11   10.84    1.97
   1   9 -11   10.26    2.01
  -1   9 -11   10.20    1.69
  -1  -9  11   10.20    3.84
   2   9 -11    1.79    1.57
   1   2 -12   81.08    3.99
   0   3 -12   13.98    1.54
   1   3 -12    7.33    1.16
   1   3 -12    7.35    1.12
  -1  -3  12    8.77    2.58
   0   4 -12   50.57    3.09
   0   4 -12   52.38    2.92
   1   4 -12   89.65    4.35
   1   4 -12   93.87    4.47
  -1  -4  12   89.13    4.43
  -1   4 -12   86.11    4.54
   2   4 -12    2.93    0.99
   2   4 -12    2.92    0.97
  -2  -4  12    5.51    2.26
  -2  -4  12    3.24    1.08
   0   5 -12    7.42    1.27
   0  -5  12    5.00    1.40
   0   5 -12    6.37    1.34
   0  -5  12    7.10    2.11
   1   5 -12   26.81    2.22
   1  -5  12   24.30    3.35
   1   5 -12   24.16    2.09
  -1   5 -12   26.58    2.39
  -1  -5  12   30.30    3.18
  -1  -5  12   28.56    2.39
  -1   5 -12   29.92    2.14
   2   5 -12   10.99    1.46
   2   5 -12   10.01    1.42
  -2  -5  12   11.91    1.50
  -2  -5  12   10.86    2.40
   0   6 -12   75.48    3.92
   0  -6  12   71.84    4.10
   0  -6  12   71.14    5.64
   0   6 -12   75.74    4.15
   1  -6  12    5.09    1.53
   1  -6  12    2.90    2.79
   1   6 -12    3.96    1.22
   1   6 -12    4.87    1.21
  -1  -6  12    2.58    1.22
  -1   6 -12    3.91    1.17
  -1  -6  12    6.15    2.29
  -1   6 -12    3.63    1.30
   2   6 -12    2.81    1.19
   2   6 -12    2.71    1.12
   2  -6  12    4.85    2.73
  -2   6 -12    3.45    1.29
  -2  -6  12    2.32    1.25
  -2  -6  12    4.77    2.26
  -2   6 -12    2.13    1.05
   3   6 -12    5.42    1.26
   3   6 -12    3.59    1.38
  -3  -6  12    3.94    2.41
  -3  -6  12    4.52    1.30
   0  -7  12   15.20    3.13
   0   7 -12   19.78    2.13
   0   7 -12   17.22    1.98
   0  -7  12   18.35    2.04
   1   7 -12   23.29    2.24
   1  -7  12   34.06    3.92
   1   7 -12   19.68    2.14
   1  -7  12   21.22    2.47
  -1  -7  12   20.31    3.08
  -1   7 -12   20.37    2.22
  -1  -7  12   19.24    2.16
  -1   7 -12   21.10    2.12
   2  -7  12    9.17    1.82
   2   7 -12   10.97    1.78
   2  -7  12   14.96    3.13
   2   7 -12   10.08    1.60
  -2  -7  12   14.37    3.00
  -2  -7  12   10.82    1.72
  -2   7 -12   15.78    1.82
  -2   7 -12   14.33    1.98
   3   7 -12   22.61    2.23
   3   7 -12   21.04    2.31
   3  -7  12   11.14    2.83
  -3   7 -12   13.94    1.99
  -3  -7  12   24.54    2.40
  -3  -7  12   21.54    3.25
   0   8 -12   10.96    1.77
   0  -8  12   19.03    3.60
   0  -8  12   12.84    1.91
   0   8 -12    5.29    1.59
   1  -8  12   59.32    5.56
   1   8 -12   43.11    3.27
   1   8 -12   45.71    3.39
  -1  -8  12   45.90    3.40
  -1   8 -12   52.03    3.66
  -1   8 -12   47.94    3.20
   2   8 -12   15.10    2.13
   2   8 -12   16.36    1.99
  -2  -8  12   16.51    3.29
  -2  -8  12   13.51    1.98
   3   8 -12   30.14    2.92
   3   8 -12   22.81    2.43
  -3  -8  12   43.61    4.39
   1   3 -13   13.33    1.55
   0   4 -13  111.16    5.40
   1   4 -13    5.77    1.21
   1   4 -13    6.75    1.31
  -1  -4  13    4.88    1.33
  -1  -4  13    9.61    2.25
   0   5 -13   14.43    1.83
   0   5 -13   13.88    1.65
   0  -5  13   12.71    2.68
   0  -5  13   12.84    1.82
   1   5 -13   22.44    2.09
   1   5 -13   24.57    2.29
  -1  -5  13   22.94    3.13
  -1   5 -13   24.08    2.41
  -1  -5  13   24.81    2.39
   2   5 -13    6.40    1.32
   2   5 -13    5.00    1.28
  -2  -5  13    3.32    2.23
  -2  -5  13    6.77    1.43
   0   6 -13    1.21    1.09
   0  -6  13   -1.18    2.03
   0  -6  13    1.42    1.30
   0   6 -13    1.04    1.21
   1  -6  13   10.94    1.92
   1   6 -13   14.59    1.81
   1  -6  13   13.70    3.36
   1   6 -13   13.39    1.74
  -1   6 -13   15.92    1.79
  -1  -6  13   12.54    1.81
  -1  -6  13   11.89    2.71
  -1   6 -13   14.77    1.97
   2   6 -13   51.49    3.40
   2   6 -13   57.16    3.49
  -2  -6  13   66.50    5.64
  -2  -6  13   57.52    3.64
   0   7 -13   42.32    3.14
   0   7 -13   44.67    3.07
   0  -7  13   39.07    3.19
   1   7 -13    9.32    1.69
   1   7 -13    8.86    1.68
   1  -7  13   17.36    3.97
  -1   7 -13   11.14    1.65
  -1  -7  13    8.67    1.77
  -1  -7  13    9.03    2.54
  -1   7 -13    9.15    1.92
   2   7 -13    1.57    1.31
   2   7 -13   -0.18    1.15
  -2  -7  13    1.25    2.27
  -2  -7  13    0.28    1.34
  -3  -7  13    0.56    1.42
   1   4 -14   13.04    1.70
  -1  -4  14   11.82    1.73
   0  -5  14   46.20    3.54
   0   5 -14   60.25    3.69
   1   5 -14    2.77    1.37
   1   5 -14    4.47    1.31
  -1  -5  14    4.82    2.36
  -1  -5  14    5.67    1.61
   0   6 -14    0.02    1.22
   0   6 -14    0.94    1.19
   0  -6  14    2.42    2.26
   0  -6  14   -1.43    1.34
   1   6 -14    3.46    1.37
   1   6 -14    3.95    1.41
  -1  -6  14    7.34    2.54
  -1  -6  14    6.22    1.62
  -2  -6  14   17.21    2.25
   0   0   0    0.00    0.00
;
_shelx_hkl_checksum               937
_olex2_submission_special_instructions 'No special instructions were received'
