# Supplementary material for: Pressure induced enhancement of the magnetic ordering temperature in rhenium(IV) monomers
Source: Nat Commun. 2016 Dec 21;7:13870. doi: 10.1038/ncomms13870 (PMC5187583; doi:10.1038/ncomms13870)
Supplement: Supplementary Data 2 — Crystallographic files for compound 2 at various pressures and temperatures. [file ncomms13870-s3.zip › Compound 2/ReBr4(bpym)@3.06GPa.cif]

data_chw009
_audit_creation_date              2014-11-03
_audit_creation_method
;
Olex2 1.2
(compiled 2014.09.19 svn.r3010 for OlexSys, GUI svn.r4874)
;
_shelxl_version_number            2014/6
_publ_contact_author_address      ?
_publ_contact_author_email        ?
_publ_contact_author_name         ''
_publ_contact_author_phone        ?
_publ_section_references
;
Dolomanov, O.V., Bourhis, L.J., Gildea, R.J, Howard, J.A.K. & Puschmann, H.
 (2009), J. Appl. Cryst. 42, 339-341.

Sheldrick, G.M. (2008). Acta Cryst. A64, 112-122.
;
_chemical_name_common             ?
_chemical_name_systematic         ?
_chemical_formula_moiety          'C8 H6 Br4 N4 Re'
_chemical_formula_sum             'C8 H6 Br4 N4 Re'
_chemical_formula_weight          664.01
_chemical_absolute_configuration  ?
_chemical_melting_point           ?
loop_
  _atom_type_symbol
  _atom_type_description
  _atom_type_scat_dispersion_real
  _atom_type_scat_dispersion_imag
  _atom_type_scat_source
 'C' 'C' 0.0033 0.0016 'International Tables Vol C Tables 4.2.6.8 and 6.1.1.4'
 'H' 'H' 0.0000 0.0000 'International Tables Vol C Tables 4.2.6.8 and 6.1.1.4'
 'Br' 'Br' -0.2901 2.4595
 'International Tables Vol C Tables 4.2.6.8 and 6.1.1.4'
 'N' 'N' 0.0061 0.0033 'International Tables Vol C Tables 4.2.6.8 and 6.1.1.4'
 'Re' 'Re' -1.0185 7.2310
 'International Tables Vol C Tables 4.2.6.8 and 6.1.1.4'

_shelx_space_group_comment
;
The symmetry employed for this shelxl refinement is uniquely defined
by the following loop, which should always be used as a source of
symmetry information in preference to the above space-group names.
They are only intended as comments.
;
_space_group_crystal_system       'monoclinic'
_space_group_IT_number            4
_space_group_name_H-M_alt         'P 1 21 1'
_space_group_name_Hall            'P 2yb'
loop_
  _space_group_symop_operation_xyz
 'x, y, z'
 '-x, y+1/2, -z'

_cell_length_a                    8.9159(5)
_cell_length_b                    12.7935(6)
_cell_length_c                    10.4016(5)
_cell_angle_alpha                 90
_cell_angle_beta                  91.208(4)
_cell_angle_gamma                 90
_cell_volume                      1186.20(10)
_cell_formula_units_Z             4
_cell_measurement_reflns_used     ?
_cell_measurement_temperature     293
_cell_measurement_theta_max       ?
_cell_measurement_theta_min       ?
_shelx_estimated_absorpt_T_max    ?
_shelx_estimated_absorpt_T_min    ?
_exptl_absorpt_coefficient_mu     23.697
_exptl_absorpt_correction_T_max   1.0000
_exptl_absorpt_correction_T_min   0.6440
_exptl_absorpt_correction_type    multi-scan
_exptl_absorpt_process_details
;
SADABS-2008/1 (Bruker,2008) was used for absorption correction.
wR2(int) was 0.1011 before and 0.0660 after correction.
The Ratio of minimum to maximum transmission is 0.6440.
The \l/2 correction factor is 0.0015.
;
_exptl_absorpt_special_details    ?
_exptl_crystal_colour             'clear brown'
_exptl_crystal_colour_lustre      clear
_exptl_crystal_colour_primary     brown
_exptl_crystal_density_diffrn     3.718
_exptl_crystal_density_meas       ?
_exptl_crystal_density_method     ?
_exptl_crystal_description        block
_exptl_crystal_F_000              1188
_exptl_crystal_size_max           0.08
_exptl_crystal_size_mid           0.05
_exptl_crystal_size_min           0.01
_exptl_special_details
;
Data was collected in a Merril Bassett DAC.
Opening angle 40 degrees 
Diamond Anvil Culet of 0.6mm
Tungsten gasket indented and drilled with 0.2 mm sample hole

PLAT029_ALERT_3_A _diffrn_measured_fraction_theta_full Low....... 0.423 Note
COMMENT... Low completeness due to limited access to reciprocal space due to
masking by high pressure cell
  
PLAT201_ALERT_2_A Isotropic non-H Atoms in Main Residue(s)...... 24 Report
COMMENT...Carbon and Nitrogen atoms were refined isotropically to keep their
treament consistent across refinements. All other non-hydrogen atoms were refined 
anisotropically

PLAT342_ALERT_3_B Low Bond Precision on C-C Bonds ............... 0.0260 Ang.
PLAT213_ALERT_2_C Atom Br6 has ADP max/min Ratio ..... 3.3 prolat
PLAT220_ALERT_2_C Large Non-Solvent C Ueq(max)/Ueq(min) Range 4.0 Ratio
PLAT242_ALERT_2_C Low Ueq as Compared to Neighbors for ..... C2 Check
COMMENT...No Comment
;
_exptl_transmission_factor_max    ?
_exptl_transmission_factor_min    ?
_diffrn_reflns_av_R_equivalents   0.0320
_diffrn_reflns_av_unetI/netI      0.0495
_diffrn_reflns_Laue_measured_fraction_full 0.423
_diffrn_reflns_Laue_measured_fraction_max 0.390
_diffrn_reflns_limit_h_max        9
_diffrn_reflns_limit_h_min        -9
_diffrn_reflns_limit_k_max        14
_diffrn_reflns_limit_k_min        -14
_diffrn_reflns_limit_l_max        12
_diffrn_reflns_limit_l_min        -11
_diffrn_reflns_number             6556
_diffrn_reflns_point_group_measured_fraction_full 0.405
_diffrn_reflns_point_group_measured_fraction_max 0.371
_diffrn_reflns_theta_full         26.000
_diffrn_reflns_theta_max          26.976
_diffrn_reflns_theta_min          2.524
_diffrn_ambient_temperature       293
_diffrn_detector                  'Bruker APEX2 area detector'
_diffrn_detector_area_resol_mean  7.9
_diffrn_detector_type             'CCD area detector'
_diffrn_measured_fraction_theta_full 0.423
_diffrn_measured_fraction_theta_max 0.390
_diffrn_measurement_device        'four-circle diffractometer'
_diffrn_measurement_device_type   'Bruker SMART APEX2 area detector'
_diffrn_measurement_method        '\w and \f scans'
_diffrn_radiation_monochromator   graphite
_diffrn_radiation_probe           x-ray
_diffrn_radiation_type            MoK\a
_diffrn_radiation_wavelength      0.71073
_diffrn_source                    'sealed X-ray tube'
_diffrn_source_type               'sealed X-ray tube'
_reflns_Friedel_coverage          0.821
_reflns_Friedel_fraction_full     0.385
_reflns_Friedel_fraction_max      0.351
_reflns_number_gt                 1809
_reflns_number_total              1919
_reflns_special_details
;
 Reflections were merged by SHELXL according to the crystal
 class for the calculation of statistics and refinement.
 
 _reflns_Friedel_fraction is defined as the number of unique
 Friedel pairs measured divided by the number that would be
 possible theoretically, ignoring centric projections and
 systematic absences.
;
_reflns_threshold_expression      'I > 2\s(I)'
_computing_cell_refinement        ?
_computing_data_collection        ?
_computing_data_reduction         ?
_computing_molecular_graphics     'Olex2 (Dolomanov et al., 2009)'
_computing_publication_material   'Olex2 (Dolomanov et al., 2009)'
_computing_structure_refinement   'ShelXL (Sheldrick, 2008)'
_computing_structure_solution     'ShelXS (Sheldrick, 2008)'
_refine_diff_density_max          1.098
_refine_diff_density_min          -1.026
_refine_diff_density_rms          0.253
_refine_ls_abs_structure_details
;
 Flack x determined using 778 quotients [(I+)-(I-)]/[(I+)+(I-)]
 (Parsons, Flack and Wagner, Acta Cryst. B69 (2013) 249-259).
;
_refine_ls_abs_structure_Flack    0.04(2)
_refine_ls_extinction_coef        .
_refine_ls_extinction_method      none
_refine_ls_goodness_of_fit_ref    1.098
_refine_ls_hydrogen_treatment     constr
_refine_ls_matrix_type            full
_refine_ls_number_parameters      139
_refine_ls_number_reflns          1919
_refine_ls_number_restraints      1
_refine_ls_R_factor_all           0.0388
_refine_ls_R_factor_gt            0.0335
_refine_ls_restrained_S_all       1.097
_refine_ls_shift/su_max           0.000
_refine_ls_shift/su_mean          0.000
_refine_ls_structure_factor_coef  Fsqd
_refine_ls_weighting_details
'w=1/[\s^2^(Fo^2^)+(0.0083P)^2^+24.9652P] where P=(Fo^2^+2Fc^2^)/3'
_refine_ls_weighting_scheme       calc
_refine_ls_wR_factor_gt           0.0739
_refine_ls_wR_factor_ref          0.0781
_refine_special_details           ?
_olex2_refinement_description
;
1. Fixed Uiso
 At 1.2 times of:
  All C(H) groups
2.a Aromatic/amide H refined with riding coordinates:
 C1(H1), C8(H8), C7(H7), C6(H6), C5(H5), C4(H4), C9(H9), C16(H16), C15(H15),
 C12(H12), C13(H13), C14(H14)
2.b Fitted hexagon refined as free rotating group:
 N1(C1,C8,C7,N3,C3), C2(N4,C6,C5,C4,N2), C11(N5,C9,C16,C15,N7), C12(C13,C14,N8,
 C10,N6)
;
_atom_sites_solution_hydrogens    geom
_atom_sites_solution_primary      direct
_atom_sites_solution_secondary    ?
loop_
  _atom_site_label
  _atom_site_type_symbol
  _atom_site_fract_x
  _atom_site_fract_y
  _atom_site_fract_z
  _atom_site_U_iso_or_equiv
  _atom_site_adp_type
  _atom_site_occupancy
  _atom_site_site_symmetry_order
  _atom_site_calc_flag
  _atom_site_refinement_flags_posn
  _atom_site_refinement_flags_adp
  _atom_site_refinement_flags_occupancy
  _atom_site_disorder_assembly
  _atom_site_disorder_group
 Re1 Re 0.8673(2) 0.17112(9) 0.40840(14) 0.0172(6) Uani 1 1 d . . . . .
 Br1 Br 0.8846(6) 0.1836(3) 0.1764(4) 0.0301(18) Uani 1 1 d . . . . .
 Br2 Br 1.1263(6) 0.1172(3) 0.4409(5) 0.031(2) Uani 1 1 d . . . . .
 Br3 Br 0.9151(6) 0.3565(3) 0.4372(4) 0.032(2) Uani 1 1 d . . . . .
 Br4 Br 0.5906(5) 0.1895(3) 0.4085(4) 0.0274(19) Uani 1 1 d . . . . .
 N1 N 0.819(3) 0.0105(11) 0.4092(18) 0.014(5) Uiso 1 1 d . . . . .
 C1 C 0.817(3) -0.0563(13) 0.3038(15) 0.017(6) Uiso 1 1 d G . . . .
 H1 H 0.8540 -0.0337 0.2256 0.021 Uiso 1 1 calc R . . . .
 C8 C 0.759(3) -0.1568(13) 0.3152(17) 0.014(6) Uiso 1 1 d G . . . .
 H8 H 0.7579 -0.2014 0.2447 0.016 Uiso 1 1 calc R . . . .
 C7 C 0.704(3) -0.1905(11) 0.432(2) 0.021(7) Uiso 1 1 d G . . . .
 H7 H 0.6657 -0.2577 0.4397 0.025 Uiso 1 1 calc R . . . .
 N3 N 0.706(3) -0.1237(13) 0.5375(16) 0.028(7) Uiso 1 1 d G . . . .
 C3 C 0.764(3) -0.0232(13) 0.5261(16) 0.018(7) Uiso 1 1 d G . . . .
 C2 C 0.792(2) 0.0341(13) 0.6301(16) 0.007(5) Uiso 1 1 d . . . . .
 N4 N 0.797(3) -0.0047(11) 0.7550(18) 0.029(7) Uiso 1 1 d G . . . .
 C6 C 0.857(3) 0.0559(15) 0.8543(15) 0.028(8) Uiso 1 1 d G . . . .
 H6 H 0.8603 0.0299 0.9378 0.034 Uiso 1 1 calc R . . . .
 C5 C 0.912(3) 0.1553(15) 0.8288(17) 0.020(7) Uiso 1 1 d G . . . .
 H5 H 0.9517 0.1959 0.8953 0.024 Uiso 1 1 calc R . . . .
 C4 C 0.906(3) 0.1941(11) 0.7040(19) 0.028(8) Uiso 1 1 d G . . . .
 H4 H 0.9430 0.2606 0.6870 0.034 Uiso 1 1 calc R . . . .
 N2 N 0.846(2) 0.1335(13) 0.6047(15) 0.022(6) Uiso 1 1 d G . . . .
 Re2 Re 0.6427(2) 0.42482(9) -0.09153(14) 0.0183(7) Uani 1 1 d . . . . .
 Br5 Br 0.6331(6) 0.4063(3) -0.3247(4) 0.037(2) Uani 1 1 d . . . . .
 Br6 Br 0.3835(6) 0.4836(3) -0.0782(4) 0.026(2) Uani 1 1 d . . . . .
 Br8 Br 0.9177(5) 0.4068(3) -0.0759(4) 0.028(2) Uani 1 1 d . . . . .
 Br7 Br 0.5913(6) 0.2416(3) -0.0574(4) 0.033(2) Uani 1 1 d . . . . .
 C11 C 0.736(2) 0.6227(13) 0.0289(15) 0.025(7) Uiso 1 1 d . . . . .
 N5 N 0.687(3) 0.5844(10) -0.0897(18) 0.016(6) Uiso 1 1 d G . . . .
 C9 C 0.685(2) 0.6491(14) -0.1970(15) 0.022(7) Uiso 1 1 d G . . . .
 H9 H 0.6522 0.6235 -0.2764 0.027 Uiso 1 1 calc R . . . .
 C16 C 0.733(2) 0.7522(12) -0.1858(16) 0.018(6) Uiso 1 1 d G . . . .
 H16 H 0.7322 0.7955 -0.2576 0.022 Uiso 1 1 calc R . . . .
 C15 C 0.782(2) 0.7905(10) -0.0672(18) 0.011(6) Uiso 1 1 d G . . . .
 H15 H 0.8145 0.8594 -0.0596 0.013 Uiso 1 1 calc R . . . .
 N7 N 0.784(2) 0.7257(15) 0.0402(15) 0.025(6) Uiso 1 1 d G . . . .
 C12 C 0.602(3) 0.4011(11) 0.1994(19) 0.016(6) Uiso 1 1 d . . . . .
 H12 H 0.5750 0.3321 0.1831 0.019 Uiso 1 1 calc R . . . .
 C13 C 0.595(3) 0.4408(13) 0.3235(17) 0.019(7) Uiso 1 1 d G . . . .
 H13 H 0.5639 0.3983 0.3903 0.022 Uiso 1 1 calc R . . . .
 C14 C 0.636(3) 0.5440(15) 0.3478(16) 0.022(7) Uiso 1 1 d G . . . .
 H14 H 0.6311 0.5706 0.4308 0.027 Uiso 1 1 calc R . . . .
 N8 N 0.682(3) 0.6075(12) 0.248(2) 0.036(7) Uiso 1 1 d G . . . .
 C10 C 0.689(3) 0.5678(12) 0.1238(18) 0.024(7) Uiso 1 1 d G . . . .
 N6 N 0.649(3) 0.4646(14) 0.0995(15) 0.021(7) Uiso 1 1 d G . . . .

loop_
  _atom_site_aniso_label
  _atom_site_aniso_U_11
  _atom_site_aniso_U_22
  _atom_site_aniso_U_33
  _atom_site_aniso_U_23
  _atom_site_aniso_U_13
  _atom_site_aniso_U_12
 Re1 0.0208(16) 0.0159(9) 0.0148(10) 0.0036(5) -0.0003(12) -0.0028(7)
 Br1 0.032(5) 0.043(3) 0.015(3) 0.0088(17) -0.005(3) -0.007(2)
 Br2 0.029(5) 0.024(3) 0.039(3) 0.0050(17) 0.006(4) 0.0057(19)
 Br3 0.031(5) 0.022(3) 0.042(4) 0.0011(16) -0.003(4) 0.000(2)
 Br4 0.021(4) 0.023(3) 0.038(3) 0.0047(15) 0.001(4) -0.002(2)
 Re2 0.0228(16) 0.0130(9) 0.0192(11) -0.0042(5) 0.0019(12) -0.0007(7)
 Br5 0.054(5) 0.035(3) 0.022(3) -0.0056(16) 0.009(4) -0.008(2)
 Br6 0.008(5) 0.032(3) 0.038(4) -0.0096(17) -0.011(4) 0.0027(19)
 Br8 0.017(4) 0.021(3) 0.044(4) -0.0005(16) 0.002(4) -0.0008(19)
 Br7 0.035(5) 0.016(3) 0.049(3) 0.0003(16) 0.010(4) -0.0019(19)

_geom_special_details
;
 All esds (except the esd in the dihedral angle between two l.s. planes)
 are estimated using the full covariance matrix.  The cell esds are taken
 into account individually in the estimation of esds in distances, angles
 and torsion angles; correlations between esds in cell parameters are only
 used when they are defined by crystal symmetry.  An approximate (isotropic)
 treatment of cell esds is used for estimating esds involving l.s. planes.
;
loop_
  _geom_bond_atom_site_label_1
  _geom_bond_atom_site_label_2
  _geom_bond_distance
  _geom_bond_site_symmetry_2
  _geom_bond_publ_flag
 Re1 Br1 2.427(4) . ?
 Re1 Br2 2.427(6) . ?
 Re1 Br3 2.428(4) . ?
 Re1 Br4 2.478(5) . ?
 Re1 N1 2.099(12) . ?
 Re1 N2 2.110(14) . ?
 N1 C1 1.3900 . ?
 N1 C3 1.3900 . ?
 C1 H1 0.9300 . ?
 C1 C8 1.3900 . ?
 C8 H8 0.9300 . ?
 C8 C7 1.3900 . ?
 C7 H7 0.9300 . ?
 C7 N3 1.3900 . ?
 N3 C3 1.3900 . ?
 C3 C2 1.33(2) . ?
 C2 N4 1.3900 . ?
 C2 N2 1.3900 . ?
 N4 C6 1.3900 . ?
 C6 H6 0.9300 . ?
 C6 C5 1.3900 . ?
 C5 H5 0.9300 . ?
 C5 C4 1.3900 . ?
 C4 H4 0.9300 . ?
 C4 N2 1.3900 . ?
 Re2 Br5 2.436(5) . ?
 Re2 Br6 2.438(5) . ?
 Re2 Br8 2.464(5) . ?
 Re2 Br7 2.416(4) . ?
 Re2 N5 2.078(12) . ?
 Re2 N6 2.051(15) . ?
 C11 N5 1.3900 . ?
 C11 N7 1.3900 . ?
 C11 C10 1.288(17) . ?
 N5 C9 1.3900 . ?
 C9 H9 0.9300 . ?
 C9 C16 1.3900 . ?
 C16 H16 0.9300 . ?
 C16 C15 1.3900 . ?
 C15 H15 0.9300 . ?
 C15 N7 1.3900 . ?
 C12 H12 0.9300 . ?
 C12 C13 1.3900 . ?
 C12 N6 1.3900 . ?
 C13 H13 0.9300 . ?
 C13 C14 1.3900 . ?
 C14 H14 0.9300 . ?
 C14 N8 1.3900 . ?
 N8 C10 1.3900 . ?
 C10 N6 1.3900 . ?

loop_
  _geom_angle_atom_site_label_1
  _geom_angle_atom_site_label_2
  _geom_angle_atom_site_label_3
  _geom_angle
  _geom_angle_site_symmetry_1
  _geom_angle_site_symmetry_3
  _geom_angle_publ_flag
 Br1 Re1 Br2 94.40(15) . . ?
 Br1 Re1 Br3 92.52(15) . . ?
 Br1 Re1 Br4 94.50(17) . . ?
 Br2 Re1 Br3 95.52(18) . . ?
 Br2 Re1 Br4 166.22(13) . . ?
 Br3 Re1 Br4 94.58(16) . . ?
 N1 Re1 Br1 94.9(5) . . ?
 N1 Re1 Br2 85.1(7) . . ?
 N1 Re1 Br3 172.5(4) . . ?
 N1 Re1 Br4 83.7(7) . . ?
 N1 Re1 N2 75.6(7) . . ?
 N2 Re1 Br1 170.5(5) . . ?
 N2 Re1 Br2 84.5(6) . . ?
 N2 Re1 Br3 97.0(5) . . ?
 N2 Re1 Br4 85.0(6) . . ?
 C1 N1 Re1 126.7(9) . . ?
 C1 N1 C3 120.0 . . ?
 C3 N1 Re1 112.5(8) . . ?
 N1 C1 H1 120.0 . . ?
 N1 C1 C8 120.0 . . ?
 C8 C1 H1 120.0 . . ?
 C1 C8 H8 120.0 . . ?
 C1 C8 C7 120.0 . . ?
 C7 C8 H8 120.0 . . ?
 C8 C7 H7 120.0 . . ?
 C8 C7 N3 120.0 . . ?
 N3 C7 H7 120.0 . . ?
 C3 N3 C7 120.0 . . ?
 N3 C3 N1 120.0 . . ?
 C2 C3 N1 118.6(13) . . ?
 C2 C3 N3 120.3(13) . . ?
 C3 C2 N4 124.5(15) . . ?
 C3 C2 N2 114.2(13) . . ?
 N4 C2 N2 120.0 . . ?
 C6 N4 C2 120.0 . . ?
 N4 C6 H6 120.0 . . ?
 N4 C6 C5 120.0 . . ?
 C5 C6 H6 120.0 . . ?
 C6 C5 H5 120.0 . . ?
 C4 C5 C6 120.0 . . ?
 C4 C5 H5 120.0 . . ?
 C5 C4 H4 120.0 . . ?
 C5 C4 N2 120.0 . . ?
 N2 C4 H4 120.0 . . ?
 C2 N2 Re1 115.6(9) . . ?
 C4 N2 Re1 123.5(10) . . ?
 C4 N2 C2 120.0 . . ?
 Br5 Re2 Br6 94.18(19) . . ?
 Br5 Re2 Br8 94.07(16) . . ?
 Br6 Re2 Br8 165.56(15) . . ?
 Br7 Re2 Br5 92.81(15) . . ?
 Br7 Re2 Br6 96.19(16) . . ?
 Br7 Re2 Br8 95.21(17) . . ?
 N5 Re2 Br5 96.2(5) . . ?
 N5 Re2 Br6 82.8(6) . . ?
 N5 Re2 Br8 84.5(6) . . ?
 N5 Re2 Br7 171.0(5) . . ?
 N6 Re2 Br5 171.2(5) . . ?
 N6 Re2 Br6 82.8(8) . . ?
 N6 Re2 Br8 87.3(7) . . ?
 N6 Re2 Br7 95.7(5) . . ?
 N6 Re2 N5 75.3(7) . . ?
 N5 C11 N7 120.0 . . ?
 C10 C11 N5 112.7(18) . . ?
 C10 C11 N7 123.8(15) . . ?
 C11 N5 Re2 114.2(11) . . ?
 C9 N5 Re2 125.4(10) . . ?
 C9 N5 C11 120.0 . . ?
 N5 C9 H9 120.0 . . ?
 C16 C9 N5 120.0 . . ?
 C16 C9 H9 120.0 . . ?
 C9 C16 H16 120.0 . . ?
 C9 C16 C15 120.0 . . ?
 C15 C16 H16 120.0 . . ?
 C16 C15 H15 120.0 . . ?
 N7 C15 C16 120.0 . . ?
 N7 C15 H15 120.0 . . ?
 C15 N7 C11 120.0 . . ?
 C13 C12 H12 120.0 . . ?
 C13 C12 N6 120.0 . . ?
 N6 C12 H12 120.0 . . ?
 C12 C13 H13 120.0 . . ?
 C12 C13 C14 120.0 . . ?
 C14 C13 H13 120.0 . . ?
 C13 C14 H14 120.0 . . ?
 N8 C14 C13 120.0 . . ?
 N8 C14 H14 120.0 . . ?
 C14 N8 C10 120.0 . . ?
 C11 C10 N8 122.3(15) . . ?
 C11 C10 N6 117.7(15) . . ?
 N8 C10 N6 120.0 . . ?
 C12 N6 Re2 125.2(9) . . ?
 C10 N6 Re2 114.4(9) . . ?
 C10 N6 C12 120.0 . . ?

loop_
  _geom_torsion_atom_site_label_1
  _geom_torsion_atom_site_label_2
  _geom_torsion_atom_site_label_3
  _geom_torsion_atom_site_label_4
  _geom_torsion
  _geom_torsion_site_symmetry_1
  _geom_torsion_site_symmetry_2
  _geom_torsion_site_symmetry_3
  _geom_torsion_site_symmetry_4
  _geom_torsion_publ_flag
 Re1 N1 C1 C8 -169.4(19) . . . . ?
 Re1 N1 C3 N3 170.8(17) . . . . ?
 Re1 N1 C3 C2 -21(2) . . . . ?
 N1 C1 C8 C7 0.0 . . . . ?
 N1 C3 C2 N4 -154.1(13) . . . . ?
 N1 C3 C2 N2 13(2) . . . . ?
 C1 N1 C3 N3 0.0 . . . . ?
 C1 N1 C3 C2 168(2) . . . . ?
 C1 C8 C7 N3 0.0 . . . . ?
 C8 C7 N3 C3 0.0 . . . . ?
 C7 N3 C3 N1 0.0 . . . . ?
 C7 N3 C3 C2 -168(2) . . . . ?
 N3 C3 C2 N4 14(2) . . . . ?
 N3 C3 C2 N2 -178.9(13) . . . . ?
 C3 N1 C1 C8 0.0 . . . . ?
 C3 C2 N4 C6 166(2) . . . . ?
 C3 C2 N2 Re1 1.5(19) . . . . ?
 C3 C2 N2 C4 -168(2) . . . . ?
 C2 N4 C6 C5 0.0 . . . . ?
 N4 C2 N2 Re1 169.3(12) . . . . ?
 N4 C2 N2 C4 0.0 . . . . ?
 N4 C6 C5 C4 0.0 . . . . ?
 C6 C5 C4 N2 0.0 . . . . ?
 C5 C4 N2 Re1 -168.5(13) . . . . ?
 C5 C4 N2 C2 0.0 . . . . ?
 N2 C2 N4 C6 0.0 . . . . ?
 Re2 N5 C9 C16 -172.6(14) . . . . ?
 C11 N5 C9 C16 0.0 . . . . ?
 C11 C10 N6 Re2 -9(2) . . . . ?
 C11 C10 N6 C12 178(3) . . . . ?
 N5 C11 N7 C15 0.0 . . . . ?
 N5 C11 C10 N8 -159.0(14) . . . . ?
 N5 C11 C10 N6 23(2) . . . . ?
 N5 C9 C16 C15 0.0 . . . . ?
 C9 C16 C15 N7 0.0 . . . . ?
 C16 C15 N7 C11 0.0 . . . . ?
 N7 C11 N5 Re2 173.4(12) . . . . ?
 N7 C11 N5 C9 0.0 . . . . ?
 N7 C11 C10 N8 0(3) . . . . ?
 N7 C11 C10 N6 -178.1(13) . . . . ?
 C12 C13 C14 N8 0.0 . . . . ?
 C13 C12 N6 Re2 -172.6(18) . . . . ?
 C13 C12 N6 C10 0.0 . . . . ?
 C13 C14 N8 C10 0.0 . . . . ?
 C14 N8 C10 C11 -178(3) . . . . ?
 C14 N8 C10 N6 0.0 . . . . ?
 N8 C10 N6 Re2 173.4(16) . . . . ?
 N8 C10 N6 C12 0.0 . . . . ?
 C10 C11 N5 Re2 -26.8(17) . . . . ?
 C10 C11 N5 C9 159.8(19) . . . . ?
 C10 C11 N7 C15 -157(2) . . . . ?
 N6 C12 C13 C14 0.0 . . . . ?

_shelx_res_file
;
TITL CHW009 in P2(1)
CELL 0.71073 8.9159 12.7935 10.4016 90 91.208 90
ZERR 4 0.0005 0.0006 0.0005 0 0.004 0
LATT -1
SYMM -X,0.5+Y,-Z

SFAC C H Br N Re
UNIT 32 24 16 16 4

L.S. 40
PLAN  20
MORE -1
BOND $H
CONF
fmap 2 53
acta 52
OMIT 8 -1 -5
OMIT 1 -10 -3
OMIT 6 -8 -9
OMIT -8 1 5
OMIT -5 -5 0
OMIT 5 5 0
OMIT 4 3 0
OMIT -6 0 3
OMIT -9 5 4
OMIT -5 0 2
OMIT 6 -3 -1
OMIT 1 -4 -9
OMIT 7 -3 -2
OMIT -7 -6 0
OMIT -8 4 3
OMIT 8 -4 -3
OMIT -6 4 1
OMIT 6 -4 -1
OMIT -8 2 4
OMIT 8 -3 -8
OMIT -8 3 8
OMIT 6 -4 -1
OMIT 8 -2 -4
OMIT 9 -3 -5
OMIT -9 3 5
OMIT 9 -3 -5
OMIT 9 -5 -4
OMIT -7 -3 2
OMIT 7 -6 0
OMIT -8 -2 4
OMIT -8 -4 3
OMIT -6 -4 1
OMIT -4 -3 0
OMIT -6 8 9
OMIT -9 0 8
OMIT 8 -7 -1
OMIT -7 0 4
OMIT -8 -3 8
OMIT 4 -3 0
REM <HKL>C:/frames/guest/chw009/work/CHW009.hkl</HKL>

WGHT    0.008300   24.965199
FVAR       0.00928
RE1   5    0.867275    0.171118    0.408399    11.00000    0.02084    0.01585 =
         0.01482    0.00362   -0.00032   -0.00283
BR1   3    0.884633    0.183569    0.176358    11.00000    0.03240    0.04307 =
         0.01454    0.00878   -0.00467   -0.00742
BR2   3    1.126317    0.117220    0.440905    11.00000    0.02868    0.02424 =
         0.03925    0.00503    0.00619    0.00567
BR3   3    0.915124    0.356546    0.437241    11.00000    0.03097    0.02231 =
         0.04239    0.00108   -0.00274   -0.00031
BR4   3    0.590558    0.189453    0.408496    11.00000    0.02052    0.02336 =
         0.03845    0.00469    0.00094   -0.00195
AFIX  66
N1    4    0.819298    0.010471    0.409228    11.00000    0.01388
C1    1    0.817009   -0.056289    0.303776    11.00000    0.01722
AFIX  43
H1    2    0.853985   -0.033737    0.225574    11.00000   -1.20000
AFIX  65
C8    1    0.759456   -0.156756    0.315206    11.00000    0.01368
AFIX  43
H8    2    0.757924   -0.201423    0.244651    11.00000   -1.20000
AFIX  65
C7    1    0.704190   -0.190464    0.432087    11.00000    0.02071
AFIX  43
H7    2    0.665684   -0.257683    0.439734    11.00000   -1.20000
AFIX  65
N3    4    0.706478   -0.123705    0.537540    11.00000    0.02766
C3    1    0.764031   -0.023237    0.526113    11.00000    0.01775
AFIX  66
C2    1    0.791563    0.034080    0.630147    11.00000    0.00726
N4    4    0.796801   -0.004729    0.754977    11.00000    0.02945
C6    1    0.856796    0.055887    0.854325    11.00000    0.02835
AFIX  43
H6    2    0.860300    0.029921    0.937845    11.00000   -1.20000
AFIX  65
C5    1    0.911553    0.155314    0.828843    11.00000    0.02033
AFIX  43
H5    2    0.951694    0.195871    0.895314    11.00000   -1.20000
AFIX  65
C4    1    0.906316    0.194125    0.704013    11.00000    0.02821
AFIX  43
H4    2    0.942953    0.260648    0.686964    11.00000   -1.20000
AFIX  65
N2    4    0.846321    0.133509    0.604664    11.00000    0.02160
AFIX   0

RE2   5    0.642741    0.424822   -0.091528    11.00000    0.02279    0.01300 =
         0.01922   -0.00417    0.00193   -0.00071
BR5   3    0.633078    0.406264   -0.324659    11.00000    0.05437    0.03475 =
         0.02176   -0.00556    0.00934   -0.00761
BR6   3    0.383468    0.483600   -0.078205    11.00000    0.00850    0.03176 =
         0.03781   -0.00960   -0.01084    0.00274
Br8   3    0.917702    0.406778   -0.075860    11.00000    0.01724    0.02119 =
         0.04426   -0.00055    0.00221   -0.00077
Br7   3    0.591345    0.241599   -0.057358    11.00000    0.03523    0.01573 =
         0.04916    0.00030    0.01005   -0.00187
AFIX  66
C11   1    0.735887    0.622668    0.028898    11.00000    0.02537
N5    4    0.686589    0.584371   -0.089696    11.00000    0.01588
C9    1    0.685206    0.649119   -0.197025    11.00000    0.02217
AFIX  43
H9    2    0.652222    0.623495   -0.276373    11.00000   -1.20000
AFIX  65
C16   1    0.733120    0.752165   -0.185761    11.00000    0.01815
AFIX  43
H16   2    0.732194    0.795486   -0.257572    11.00000   -1.20000
AFIX  65
C15   1    0.782418    0.790464   -0.067167    11.00000    0.01058
AFIX  43
H15   2    0.814475    0.859409   -0.059631    11.00000   -1.20000
AFIX  65
N7    4    0.783802    0.725717    0.040163    11.00000    0.02524
AFIX  66
C12   1    0.601926    0.401104    0.199359    11.00000    0.01574
AFIX  43
H12   2    0.574999    0.332052    0.183112    11.00000   -1.20000
AFIX  65
C13   1    0.595267    0.440807    0.323499    11.00000    0.01854
AFIX  43
H13   2    0.563884    0.398319    0.390310    11.00000   -1.20000
AFIX  65
C14   1    0.635513    0.544012    0.347782    11.00000    0.02239
AFIX  43
H14   2    0.631058    0.570575    0.430840    11.00000   -1.20000
AFIX  65
N8    4    0.682419    0.607516    0.247926    11.00000    0.03643
C10   1    0.689078    0.567814    0.123786    11.00000    0.02406
N6    4    0.648833    0.464609    0.099501    11.00000    0.02113
AFIX   0
HKLF 4

REM  CHW009 in P2(1)
REM R1 =  0.0335 for    1809 Fo > 4sig(Fo)  and  0.0388 for all    1919 data
REM    139 parameters refined using      1 restraints

END

WGHT      0.0083     24.9648

REM Highest difference peak  1.098,  deepest hole -1.026,  1-sigma level  0.253
Q1    1   0.9599  0.2195  0.4765  11.00000  0.05    1.10
Q2    1   0.6267  0.3653 -0.0478  11.00000  0.05    1.08
Q3    1   0.8061  0.7554 -0.0841  11.00000  0.05    1.07
Q4    1   0.5155  0.4880 -0.1343  11.00000  0.05    1.05
Q5    1   0.9250 -0.0102  0.8966  11.00000  0.05    0.96
Q6    1   0.5577  0.3790 -0.1522  11.00000  0.05    0.93
Q7    1   0.6681  0.6576 -0.0053  11.00000  0.05    0.93
Q8    1   0.7569 -0.0493  0.4988  11.00000  0.05    0.86
Q9    1   1.1192  0.2157  0.5629  11.00000  0.05    0.84
Q10   1   0.7443  0.3614 -0.2437  11.00000  0.05    0.82
Q11   1   0.6157 -0.1605  0.4417  11.00000  0.05    0.82
Q12   1   0.7762  0.3784 -0.1422  11.00000  0.05    0.82
Q13   1   0.7771  0.1454  0.4018  11.00000  0.05    0.81
Q14   1   0.6363  0.5619  0.3066  11.00000  0.05    0.81
Q15   1   1.0683  0.0837  0.3539  11.00000  0.05    0.81
Q16   1   0.8952  0.8026  0.0468  11.00000  0.05    0.81
Q17   1   0.7815 -0.1429  0.4744  11.00000  0.05    0.80
Q18   1   0.4337  0.3619  0.2437  11.00000  0.05    0.80
Q19   1   1.0257  0.1808  0.3916  11.00000  0.05    0.79
Q20   1   0.7690  0.1830  0.5158  11.00000  0.05    0.79
;
_shelx_res_checksum               13867
_shelx_hkl_file
;
  -2   1   0    2.41    0.11
   2  -1   0    2.27    0.11
   0   2   0    0.06    0.00
   0  -2   0    0.05    0.01
   1  -2   0    3.16    0.14
   1  -2   0    3.34    0.14
  -2   2   0    0.31    0.02
   2  -2   0    0.30    0.02
   2  -2   0    0.32    0.02
   3  -2   0    7.85    0.34
  -3   2   0    7.29    0.35
   3  -2   0    7.95    0.34
   1  -3   0    0.95    0.06
   1  -3   0    1.04    0.04
  -1   3   0    0.98    0.04
  -1   3   0    0.97    0.05
   1  -3   0    1.04    0.05
  -1   3   0    0.97    0.05
   2  -3   0    0.83    0.04
  -2   3   0    0.78    0.04
  -2   3   0    0.84    0.05
   2  -3   0    0.85    0.05
   2  -3   0    0.88    0.04
  -2   3   0    0.85    0.05
  -3   3   0    0.59    0.03
   3  -3   0    0.59    0.03
   3  -3   0    0.54    0.03
  -4   3   0    0.69    0.04
   4  -3   0    0.65    0.04
   1  -4   0    2.70    0.15
   1  -4   0    2.73    0.12
  -1   4   0    2.80    0.14
  -1   4   0    2.64    0.15
  -1   4   0    2.68    0.12
   1  -4   0    2.80    0.12
   2  -4   0    0.09    0.01
  -2   4   0    0.08    0.01
  -2   4   0    0.09    0.01
   2  -4   0    0.09    0.01
  -2   4   0    0.08    0.01
   2  -4   0    0.09    0.01
   2  -4   0    0.10    0.01
  -3   4   0    0.09    0.01
   3  -4   0    0.13    0.01
  -3   4   0    0.08    0.01
   3  -4   0    0.13    0.01
   4  -4   0    9.49    0.40
  -4   4   0    8.98    0.41
   4  -4   0    8.67    0.40
   5  -4   0    2.85    0.13
  -1   5   0   11.07    0.60
   1  -5   0   11.08    0.61
  -1   5   0   11.29    0.59
   1  -5   0   11.55    0.50
   2  -5   0    4.50    0.19
   2  -5   0    4.57    0.20
  -2   5   0    4.38    0.19
  -2   5   0    4.41    0.23
   2  -5   0    4.28    0.24
  -2   5   0    4.58    0.24
   3  -5   0    6.53    0.29
  -3   5   0    7.09    0.35
  -3   5   0    6.26    0.30
   3  -5   0    7.35    0.37
   3  -5   0    6.35    0.30
   3  -5   0    6.46    0.36
  -3   5   0    6.42    0.35
   4  -5   0    0.09    0.02
   4  -5   0    0.10    0.01
  -4   5   0    0.10    0.01
  -5   5   0    1.30    0.06
   5  -5   0    1.12    0.06
   6  -5   0    0.76    0.05
   1  -6   0    2.65    0.12
  -1   6   0    2.69    0.15
  -2   6   0    0.27    0.02
   2  -6   0    0.26    0.02
  -2   6   0    0.27    0.02
   2  -6   0    0.25    0.02
   2  -6   0    0.23    0.02
  -2   6   0    0.26    0.01
   3  -6   0    3.57    0.20
   3  -6   0    3.64    0.17
   3  -6   0    3.86    0.21
  -3   6   0    3.63    0.17
  -3   6   0    3.77    0.20
  -3   6   0    3.30    0.19
  -3   6   0    3.76    0.16
   3  -6   0    3.67    0.16
   4  -6   0    0.05    0.01
   4  -6   0    0.04    0.01
  -4   6   0    0.05    0.01
  -5   6   0    0.34    0.03
   5  -6   0    0.34    0.03
   5  -6   0    0.37    0.03
   6  -6   0    0.42    0.04
   7  -6   0   -0.02    0.02
   1  -7   0    1.62    0.07
  -1   7   0    1.60    0.09
   2  -7   0    4.85    0.27
  -2   7   0    4.77    0.26
   2  -7   0    5.02    0.22
  -2   7   0    4.86    0.26
   3  -7   0    0.18    0.02
  -3   7   0    0.18    0.02
  -3   7   0    0.16    0.01
   3  -7   0    0.16    0.02
  -4   7   0    0.22    0.02
  -4   7   0    0.23    0.02
   4  -7   0    0.21    0.02
   4  -7   0    0.21    0.02
   5  -7   0    1.52    0.08
  -5   7   0    1.54    0.08
   5  -7   0    1.49    0.08
   6  -7   0    2.66    0.13
  -1   8   0    0.12    0.02
  -2   8   0    0.06    0.01
  -1   9   0    2.15    0.12
  -1  10   0    0.68    0.05
   1   0  -1    3.82    0.16
   1   0  -1    3.85    0.16
   1   0  -1    3.61    0.15
   1   0  -1    3.65    0.16
   1   0  -1    3.65    0.17
  -1   0   1    3.77    0.17
   1   0  -1    3.74    0.15
   2   0  -1    1.28    0.06
   2   0  -1    1.25    0.05
   2   0  -1    1.34    0.06
  -2   0   1    1.31    0.06
   2   0  -1    1.23    0.06
   2   0  -1    1.24    0.05
   2   0  -1    1.25    0.06
   3   0  -1    2.99    0.14
  -3   0   1    3.13    0.14
   3   0  -1    3.03    0.14
   0  -1   1    3.49    0.20
   0   1  -1    3.47    0.18
   1   1  -1    2.34    0.10
   1   1  -1    2.32    0.09
   1   1  -1    2.32    0.10
   1   1  -1    2.35    0.10
   1   1  -1    2.54    0.10
   1   1  -1    2.38    0.12
   1   1  -1    2.35    0.12
   1   1  -1    2.23    0.09
   1  -1  -1    2.12    0.10
   1  -1  -1    2.12    0.10
  -1  -1   1    2.17    0.10
   1  -1  -1    2.11    0.10
  -1  -1   1    1.96    0.12
   1  -1  -1    2.06    0.09
   2   1  -1    0.77    0.03
   2   1  -1    0.80    0.03
  -2   1   1    0.72    0.03
   2  -1  -1    0.70    0.03
   2  -1  -1    0.66    0.03
   2  -1  -1    0.68    0.03
   2  -1  -1    0.70    0.03
   2  -1  -1    0.67    0.03
   2  -1  -1    0.64    0.03
  -3   1   1    1.49    0.06
   3  -1  -1    1.21    0.06
   3  -1  -1    1.32    0.05
   3  -1  -1    1.29    0.06
   3  -1  -1    1.32    0.06
  -4   1   1    2.78    0.13
   4  -1  -1    2.80    0.13
   4  -1  -1    2.85    0.13
   0   2  -1    5.61    0.24
   0   2  -1    5.74    0.24
   0   2  -1    5.61    0.30
   0   2  -1    6.01    0.30
   1   2  -1    1.95    0.08
   1   2  -1    2.05    0.08
  -1   2   1    2.00    0.08
   1   2  -1    1.90    0.08
   1   2  -1    1.93    0.11
   1   2  -1    1.89    0.10
   1   2  -1    1.92    0.08
   1  -2  -1    2.09    0.09
  -1  -2   1    1.97    0.11
  -1   2  -1    1.74    0.10
   1  -2  -1    2.02    0.09
   1  -2  -1    2.04    0.08
   2  -2  -1    0.85    0.04
   2  -2  -1    0.86    0.04
   2  -2  -1    0.85    0.04
   2  -2  -1    0.86    0.04
   2  -2  -1    0.85    0.04
   2  -2  -1    0.86    0.04
  -3   2   1    1.40    0.06
   3  -2  -1    1.16    0.06
   3  -2  -1    1.23    0.05
   3  -2  -1    1.24    0.05
   3  -2  -1    1.20    0.06
   3  -2  -1    1.24    0.06
   3  -2  -1    1.30    0.06
  -4   2   1    3.63    0.16
   4  -2  -1    3.57    0.16
   4  -2  -1    3.52    0.15
   4  -2  -1    3.41    0.16
   4  -2  -1    3.42    0.14
   0   3  -1    4.05    0.20
   0   3  -1    4.16    0.16
   0  -3   1    3.70    0.21
   0   3  -1    3.93    0.15
   0   3  -1    3.85    0.17
   0   3  -1    3.84    0.16
   0   3  -1    3.70    0.21
   1   3  -1    1.87    0.10
   1   3  -1    1.91    0.10
   1  -3   1    1.54    0.10
  -1   3   1    1.83    0.08
  -1   3  -1    1.71    0.10
  -1  -3   1    1.91    0.10
   1  -3  -1    1.95    0.08
   1  -3  -1    1.92    0.08
  -1   3  -1    1.70    0.10
   2  -3   1    0.51    0.03
   2  -3   1    0.50    0.03
  -2   3  -1    0.47    0.03
   2  -3  -1    0.57    0.02
   2  -3  -1    0.57    0.03
   2  -3  -1    0.59    0.03
  -2   3  -1    0.48    0.03
   2  -3  -1    0.58    0.02
   2  -3  -1    0.55    0.02
   2  -3  -1    0.56    0.02
   3  -3   1    1.37    0.07
  -3   3   1    1.46    0.07
   3  -3  -1    1.51    0.06
   3  -3  -1    1.48    0.06
   3  -3  -1    1.50    0.06
   3  -3  -1    1.42    0.06
   3  -3  -1    1.46    0.07
   3  -3  -1    1.51    0.07
  -4   3   1    1.94    0.10
   4  -3  -1    2.00    0.09
   4  -3  -1    2.14    0.09
   4  -3  -1    1.97    0.09
   4  -3  -1    2.01    0.08
  -5   3   1    0.60    0.04
   5  -3  -1    0.63    0.04
   5  -3  -1    0.64    0.03
   5  -3  -1    0.62    0.04
   5  -3  -1    0.63    0.03
   6  -3  -1   -0.03    0.02
   0   4  -1    3.16    0.16
   0   4  -1    3.00    0.12
   0   4  -1    2.95    0.13
   0   4  -1    2.93    0.16
   0  -4   1    3.04    0.17
   1  -4   1    0.16    0.02
   1   4  -1    0.21    0.02
  -1   4   1    0.22    0.01
   1  -4  -1    0.20    0.01
   1  -4  -1    0.20    0.01
  -1  -4   1    0.18    0.02
   2  -4   1    2.03    0.10
   2  -4   1    2.17    0.13
  -2   4   1    2.39    0.10
   2  -4   1    2.15    0.10
  -2   4  -1    2.14    0.12
  -2   4  -1    2.11    0.10
   2  -4  -1    2.35    0.10
   2  -4  -1    2.34    0.10
  -2   4  -1    2.14    0.12
  -3   4   1    1.45    0.07
   3  -4  -1    1.54    0.07
   3  -4  -1    1.60    0.07
   3  -4  -1    1.57    0.07
  -4   4   1    2.08    0.10
   4  -4   1    1.86    0.10
   4  -4  -1    2.08    0.09
   4  -4  -1    2.08    0.08
   4  -4  -1    2.12    0.10
   4  -4  -1    2.17    0.10
  -5   4   1    0.32    0.03
   5  -4  -1    0.35    0.03
   5  -4  -1    0.32    0.03
  -6   4   1    0.34    0.03
   6  -4  -1    0.39    0.03
   0   5  -1    3.19    0.17
   0   5  -1    3.24    0.13
   0   5  -1    3.26    0.14
   0  -5   1    3.06    0.18
   0   5  -1    3.10    0.17
   1  -5   1    1.71    0.10
  -1   5  -1    1.66    0.09
  -1   5  -1    1.67    0.09
   2  -5   1    1.57    0.07
   2  -5   1    1.67    0.10
   2  -5   1    1.66    0.07
  -2   5  -1    1.58    0.09
  -2   5  -1    1.65    0.07
  -2   5  -1    1.62    0.09
   3  -5   1    2.22    0.10
  -3   5   1    2.14    0.10
  -3   5   1    2.13    0.10
   3  -5   1    2.16    0.10
   3  -5   1    2.32    0.13
  -3   5  -1    2.22    0.12
  -3   5  -1    2.25    0.10
  -3   5  -1    2.29    0.12
   3  -5  -1    2.34    0.10
   3  -5  -1    2.25    0.10
  -4   5   1    2.49    0.11
   4  -5   1    2.04    0.11
   4  -5  -1    2.61    0.11
   4  -5  -1    2.50    0.11
  -4   5  -1    2.05    0.13
  -5   5   1    0.23    0.02
   5  -5  -1    0.16    0.02
   5  -5  -1    0.18    0.02
  -6   5   1    0.40    0.03
   6  -5  -1    0.39    0.04
   6  -5  -1    0.40    0.03
   7  -5  -1    0.62    0.05
   0  -6   1    6.28    0.36
   0   6  -1    6.41    0.35
   0   6  -1    6.71    0.26
   0   6  -1    6.73    0.28
   0   6  -1    6.64    0.34
   1  -6   1    2.66    0.16
  -1   6  -1    2.89    0.15
  -1   6  -1    2.86    0.15
   2  -6   1    0.19    0.01
  -2   6   1    0.22    0.01
   2  -6   1    0.20    0.02
  -2   6   1    0.21    0.02
   2  -6   1    0.17    0.02
   2  -6  -1    0.20    0.01
   2  -6  -1    0.18    0.01
  -2   6  -1    0.16    0.01
  -2   6  -1    0.18    0.02
  -2   6  -1    0.16    0.02
   3  -6   1    2.34    0.13
   3  -6   1    2.26    0.10
   3  -6   1    2.17    0.10
  -3   6  -1    2.10    0.12
  -3   6  -1    2.16    0.10
  -3   6  -1    2.15    0.12
  -4   6   1    1.23    0.06
  -4   6   1    1.21    0.06
   4  -6  -1    1.19    0.06
   4  -6  -1    1.18    0.06
  -5   6   1    1.27    0.07
   5  -6  -1    1.37    0.07
   5  -6  -1    1.30    0.07
  -6   6   1    0.11    0.02
   6  -6  -1    0.14    0.02
   6  -6  -1    0.18    0.03
   7  -6  -1    0.66    0.05
   0   7  -1    1.85    0.10
   0  -7   1    1.76    0.10
   0   7  -1    1.65    0.08
   0   7  -1    1.81    0.10
   1  -7   1    2.07    0.12
  -1   7  -1    2.19    0.12
  -1   7  -1    2.15    0.12
   2  -7   1    0.63    0.04
  -2   7  -1    0.66    0.04
   2  -7  -1    0.48    0.03
  -2   7  -1    0.67    0.04
  -3   7   1    3.11    0.16
   3  -7   1    3.96    0.21
  -3   7  -1    3.85    0.20
  -3   7  -1    4.01    0.20
  -4   7   1    1.57    0.08
  -4   7   1    1.63    0.07
   4  -7  -1    1.48    0.07
   4  -7  -1    1.47    0.08
  -5   7   1    0.22    0.02
  -5   7   1    0.20    0.02
   5  -7  -1    0.24    0.03
   5  -7  -1    0.23    0.03
  -6   7   1    0.31    0.03
   6  -7  -1    0.34    0.03
   6  -7  -1    0.34    0.04
   7  -7  -1    0.81    0.06
   8  -7  -1   -0.02    0.03
   0   8  -1    0.05    0.01
   1  -8   1    0.74    0.05
  -1   8  -1    0.71    0.05
  -1   8  -1    0.67    0.05
   2  -8   1    1.20    0.07
  -2   8  -1    1.14    0.07
  -2   8  -1    1.12    0.07
   2  -8  -1    1.30    0.06
  -3   8   1    0.34    0.02
   3  -8  -1    0.41    0.03
   3  -8  -1    0.44    0.03
  -4   8   1    0.45    0.03
  -4   8   1    0.44    0.03
   4  -8  -1    0.47    0.03
   4  -8  -1    0.49    0.03
  -5   8   1    0.71    0.05
  -5   8   1    0.78    0.04
   5  -8  -1    0.73    0.05
   5  -8  -1    0.71    0.05
  -6   8   1    1.63    0.09
  -6   8   1    1.74    0.09
   0   9  -1    0.27    0.03
  -1   9  -1    1.46    0.09
   2  -9   1    0.05    0.02
  -2   9  -1    0.09    0.02
  -2   9  -1    0.07    0.02
  -1  10  -1    1.63    0.10
  -1  11  -1    0.87    0.06
   1   0  -2    3.64    0.14
   1   0  -2    3.55    0.15
   1   0  -2    3.54    0.16
   1   0  -2    3.35    0.15
   1   0  -2    3.60    0.18
  -1   0   2    3.62    0.15
  -1   0   2    3.44    0.20
   1   0  -2    3.58    0.15
   1   0  -2    3.45    0.19
   1   0  -2    3.54    0.15
   2   0  -2    0.12    0.01
  -2   0   2    0.13    0.01
   2   0  -2    0.12    0.01
   2   0  -2    0.13    0.01
   2   0  -2    0.14    0.01
   2   0  -2    0.13    0.01
   2   0  -2    0.13    0.01
   2   0  -2    0.13    0.01
   2   0  -2    0.12    0.01
  -2   0   2    0.13    0.01
   3   0  -2    1.92    0.08
   3   0  -2    1.95    0.10
   3   0  -2    1.86    0.09
   3   0  -2    1.86    0.09
   3   0  -2    1.99    0.08
   3   0  -2    1.85    0.08
   3   0  -2    1.88    0.08
  -3   0   2    1.89    0.09
   4   0  -2    1.07    0.05
   4   0  -2    1.06    0.05
   4   0  -2    1.10    0.05
  -4   0   2    1.09    0.06
   4   0  -2    1.09    0.05
   4   0  -2    1.02    0.05
   4   0  -2    1.05    0.05
   5   0  -2   -0.01    0.01
   0   1  -2    5.77    0.32
   0   1  -2    6.00    0.24
   0   1  -2    6.03    0.26
   0   1  -2    6.67    0.25
   0   1  -2    5.57    0.32
   0  -1   2    5.94    0.34
   0   1  -2    6.59    0.26
   1   1  -2    0.72    0.03
   1   1  -2    0.69    0.03
   1   1  -2    0.74    0.03
   1   1  -2    0.74    0.04
   1   1  -2    0.72    0.04
   1   1  -2    0.75    0.03
  -1   1   2    0.69    0.03
   1   1  -2    0.73    0.03
   1   1  -2    0.71    0.03
   1  -1  -2    0.66    0.03
   1  -1  -2    0.65    0.03
   1  -1  -2    0.65    0.03
   1  -1  -2    0.68    0.03
   1  -1  -2    0.66    0.03
   1  -1  -2    0.65    0.03
   2   1  -2    1.61    0.07
   2   1  -2    1.61    0.09
   2   1  -2    1.63    0.08
   2   1  -2    1.61    0.07
   2   1  -2    1.65    0.09
   2   1  -2    1.63    0.07
   2   1  -2    1.61    0.07
   2   1  -2    1.60    0.07
  -2  -1   2    1.62    0.08
   2  -1  -2    1.64    0.07
   2  -1  -2    1.71    0.07
   2  -1  -2    1.63    0.07
   2  -1  -2    1.65    0.07
   2  -1  -2    1.64    0.08
  -2  -1   2    1.64    0.09
   2  -1  -2    1.66    0.07
   3   1  -2    2.18    0.10
   3   1  -2    2.25    0.09
   3   1  -2    2.22    0.10
   3   1  -2    2.20    0.09
   3   1  -2    2.25    0.10
   3   1  -2    2.17    0.10
   3   1  -2    2.34    0.12
  -3   1   2    2.17    0.10
   3  -1  -2    2.13    0.10
   3  -1  -2    2.06    0.10
   3  -1  -2    2.17    0.09
   3  -1  -2    2.17    0.10
   3  -1  -2    2.16    0.09
  -3  -1   2    2.18    0.10
   3  -1  -2    2.13    0.09
  -4   1   2    2.93    0.14
   4  -1  -2    2.91    0.12
   4  -1  -2    3.05    0.13
   4  -1  -2    2.92    0.14
   4  -1  -2    3.03    0.14
   4  -1  -2    3.05    0.13
   4  -1  -2    2.97    0.13
  -5   1   2    0.02    0.01
   5  -1  -2    0.03    0.01
   5  -1  -2    0.01    0.01
   5  -1  -2    0.02    0.01
   5  -1  -2    0.03    0.01
   0   2  -2    0.10    0.01
   0   2  -2    0.09    0.01
   0   2  -2    0.08    0.01
   0   2  -2    0.09    0.01
   0   2  -2    0.09    0.01
   0  -2   2    0.09    0.01
   0   2  -2    0.10    0.01
   1   2  -2    0.57    0.03
  -1   2   2    0.57    0.03
   1   2  -2    0.59    0.03
   1   2  -2    0.55    0.03
   1   2  -2    0.56    0.03
   1   2  -2    0.57    0.03
   1   2  -2    0.57    0.02
   1   2  -2    0.57    0.03
   1   2  -2    0.56    0.03
   1  -2  -2    0.53    0.03
  -1   2  -2    0.61    0.03
  -1  -2   2    0.53    0.03
  -1   2  -2    0.63    0.03
  -1  -2   2    0.52    0.03
   1  -2  -2    0.53    0.03
   2   2  -2    0.63    0.04
   2   2  -2    0.67    0.04
   2   2  -2    0.65    0.03
   2   2  -2    0.60    0.03
  -2   2   2    0.65    0.03
   2   2  -2    0.61    0.03
   2   2  -2    0.59    0.03
   2   2  -2    0.66    0.03
   2   2  -2    0.63    0.03
  -2  -2   2    0.62    0.03
   2  -2  -2    0.64    0.03
   2  -2  -2    0.62    0.03
   2  -2  -2    0.60    0.03
  -2  -2   2    0.56    0.04
   2  -2  -2    0.61    0.03
   2  -2  -2    0.62    0.03
   2  -2  -2    0.60    0.03
   3   2  -2    1.01    0.05
  -3   2   2    1.07    0.05
   3   2  -2    1.02    0.04
   3   2  -2    1.03    0.05
   3   2  -2    1.05    0.05
   3  -2  -2    0.97    0.04
   3  -2  -2    1.00    0.05
   3  -2  -2    0.96    0.05
   3  -2  -2    0.97    0.05
   3  -2  -2    1.00    0.04
   3  -2  -2    1.02    0.05
  -4   2   2    1.70    0.08
   4  -2  -2    1.83    0.08
   4  -2  -2    1.75    0.07
   4  -2  -2    1.69    0.08
   4  -2  -2    1.75    0.08
   4  -2  -2    1.77    0.08
   4  -2  -2    1.71    0.08
  -5   2   2    0.31    0.03
   5  -2  -2    0.35    0.02
   5  -2  -2    0.32    0.03
   5  -2  -2    0.31    0.02
   5  -2  -2    0.31    0.03
  -6   2   2    0.14    0.02
   6  -2  -2    0.10    0.02
   6  -2  -2    0.12    0.02
   6  -2  -2    0.05    0.01
   6  -2  -2    0.06    0.02
   0   3  -2    4.25    0.22
   0   3  -2    4.05    0.18
   0   3  -2    4.31    0.18
   0   3  -2    4.11    0.17
   0   3  -2    4.23    0.17
   0   3  -2    4.24    0.22
   1   3  -2    1.06    0.05
   1   3  -2    1.03    0.04
   1   3  -2    1.03    0.04
  -1   3   2    1.05    0.05
   1   3  -2    1.00    0.06
   1   3  -2    1.04    0.05
   1  -3   2    0.95    0.06
   1   3  -2    1.00    0.05
   1   3  -2    1.05    0.06
  -1   3  -2    0.96    0.04
  -1   3  -2    0.91    0.06
   1  -3  -2    0.93    0.05
   1  -3  -2    1.04    0.05
  -1  -3   2    0.96    0.06
  -1   3  -2    0.97    0.06
  -1   3  -2    0.95    0.04
   2   3  -2    0.58    0.03
   2   3  -2    0.55    0.04
   2   3  -2    0.56    0.03
   2   3  -2    0.57    0.03
  -2   3   2    0.60    0.03
   2   3  -2    0.56    0.04
   2   3  -2    0.59    0.03
   2  -3  -2    0.64    0.03
   2  -3  -2    0.64    0.03
   2  -3  -2    0.64    0.03
   2  -3  -2    0.63    0.03
   2  -3  -2    0.62    0.03
  -2  -3   2    0.59    0.04
  -2   3  -2    0.66    0.04
   2  -3  -2    0.65    0.03
   3  -3  -2    0.30    0.02
   3  -3  -2    0.32    0.02
   3  -3  -2    0.32    0.02
   3  -3  -2    0.30    0.02
   3  -3  -2    0.30    0.02
   3  -3  -2    0.33    0.02
  -4   3   2    2.51    0.12
   4  -3  -2    2.54    0.12
   4  -3  -2    2.52    0.11
   4  -3  -2    2.65    0.12
   4  -3  -2    2.55    0.10
   4  -3  -2    2.46    0.11
   4  -3  -2    2.60    0.11
  -5   3   2    1.42    0.07
   5  -3  -2    1.45    0.07
   5  -3  -2    1.42    0.07
   5  -3  -2    1.41    0.06
   5  -3  -2    1.43    0.07
  -6   3   2    0.04    0.02
   6  -3  -2    0.02    0.02
   6  -3  -2    0.02    0.01
   6  -3  -2    0.04    0.02
   6  -3  -2    0.01    0.02
   7  -3  -2   -0.02    0.02
   0   4  -2    0.57    0.03
   0  -4   2    0.55    0.04
   0   4  -2    0.55    0.03
   0   4  -2    0.55    0.03
   0   4  -2    0.56    0.03
   0   4  -2    0.55    0.03
   0   4  -2    0.56    0.02
   1   4  -2    3.33    0.13
   1   4  -2    3.31    0.14
   1  -4   2    2.86    0.18
   1   4  -2    3.19    0.17
   1   4  -2    3.46    0.14
   1   4  -2    3.03    0.17
   1   4  -2    3.23    0.13
  -1   4  -2    3.20    0.14
  -1   4  -2    3.15    0.13
  -1   4  -2    3.11    0.14
  -1   4  -2    3.10    0.13
  -1  -4   2    3.53    0.18
  -1   4  -2    3.36    0.17
  -1   4  -2    3.25    0.17
   2   4  -2    0.19    0.01
   2   4  -2    0.20    0.02
   2   4  -2    0.18    0.02
   2   4  -2    0.17    0.01
   2   4  -2    0.20    0.01
   2   4  -2    0.15    0.01
  -2   4   2    0.18    0.01
   2  -4  -2    0.19    0.01
   2  -4  -2    0.21    0.01
   2  -4  -2    0.21    0.01
  -2  -4   2    0.20    0.02
   2  -4  -2    0.20    0.01
  -3   4   2    1.58    0.07
   3  -4  -2    1.48    0.07
   3  -4  -2    1.48    0.07
   3  -4  -2    1.53    0.06
   3  -4  -2    1.52    0.07
   3  -4  -2    1.49    0.07
   3  -4  -2    1.51    0.07
  -3   4  -2    1.63    0.09
  -4   4   2    0.56    0.03
   4  -4  -2    0.44    0.02
   4  -4  -2    0.43    0.02
   4  -4  -2    0.45    0.03
   4  -4  -2    0.47    0.02
   4  -4  -2    0.41    0.03
   4  -4  -2    0.43    0.02
  -5   4   2    1.50    0.08
   5  -4  -2    1.75    0.08
   5  -4  -2    1.67    0.08
   5  -4  -2    1.72    0.08
  -6   4   2    0.05    0.02
   6  -4  -2    0.04    0.02
   6  -4  -2    0.07    0.02
  -7   4   2    0.03    0.02
   7  -4  -2    0.13    0.03
   7  -4  -2    0.03    0.02
   0   5  -2    1.45    0.06
   0   5  -2    1.39    0.06
   0   5  -2    1.42    0.08
   0   5  -2    1.44    0.08
   0   5  -2    1.39    0.06
   0  -5   2    1.44    0.08
   0   5  -2    1.38    0.06
   1   5  -2    2.22    0.11
   1   5  -2    2.21    0.08
   1   5  -2    2.23    0.09
   1   5  -2    1.61    0.09
  -1   5  -2    1.83    0.11
  -1  -5   2    2.06    0.11
  -1   5  -2    1.83    0.08
  -1   5  -2    1.83    0.11
  -1   5  -2    1.83    0.08
  -1   5  -2    1.85    0.08
   2   5  -2    0.29    0.02
   2   5  -2    0.27    0.02
  -2   5   2    0.28    0.02
  -2  -5   2    0.26    0.03
   2  -5  -2    0.24    0.02
   2  -5  -2    0.26    0.01
   2  -5  -2    0.25    0.02
   2  -5  -2    0.27    0.01
  -3   5   2    1.58    0.07
   3  -5  -2    1.54    0.07
   3  -5  -2    1.55    0.07
   3  -5  -2    1.54    0.07
   4  -5   2    0.22    0.02
  -4   5   2    0.26    0.02
  -4   5   2    0.24    0.02
   4  -5  -2    0.23    0.02
   4  -5  -2    0.22    0.02
  -4   5  -2    0.22    0.03
  -5   5   2    0.72    0.04
   5  -5  -2    0.61    0.04
   5  -5  -2    0.62    0.04
  -6   5   2    0.01    0.02
   6  -5  -2    0.04    0.02
   6  -5  -2    0.01    0.02
  -7   5   2    0.49    0.05
   7  -5  -2    0.61    0.05
   7  -5  -2    0.57    0.05
   8  -5  -2    0.01    0.03
   0  -6   2    0.05    0.01
   0   6  -2    0.04    0.01
   0   6  -2    0.03    0.01
   0   6  -2    0.03    0.01
   0   6  -2    0.06    0.01
   1  -6   2    0.13    0.02
   1   6  -2    0.12    0.02
   1   6  -2    0.13    0.01
   1   6  -2    0.12    0.02
   1   6  -2    0.14    0.01
  -1   6  -2    0.13    0.02
  -1  -6   2    0.11    0.02
  -1   6  -2    0.13    0.02
  -1   6  -2    0.12    0.01
  -2   6   2    2.38    0.11
   2  -6   2    2.38    0.14
  -2   6  -2    2.33    0.13
  -2   6  -2    2.20    0.13
   2  -6  -2    2.53    0.10
   2  -6  -2    2.41    0.11
   2  -6  -2    2.37    0.11
  -3   6   2    0.80    0.04
  -3   6  -2    0.69    0.05
  -3   6  -2    0.60    0.05
   3  -6  -2    0.86    0.04
  -4   6   2    0.31    0.02
  -4   6   2    0.35    0.03
   4  -6  -2    0.31    0.03
   4  -6  -2    0.31    0.03
  -5   6   2    0.00    0.02
  -5   6   2    0.01    0.01
   5  -6  -2    0.03    0.02
   5  -6  -2    0.04    0.02
  -6   6   2    1.04    0.06
   6  -6  -2    0.98    0.06
   6  -6  -2    0.99    0.06
  -7   6   2    0.22    0.03
   7  -6  -2    0.25    0.04
   7  -6  -2    0.28    0.03
   8  -6  -2    0.54    0.06
   0   7  -2    0.48    0.02
   0   7  -2    0.49    0.03
   0  -7   2    0.45    0.04
   0   7  -2    0.47    0.02
   0   7  -2    0.45    0.03
   1   7  -2    0.19    0.02
   1   7  -2    0.20    0.01
   1  -7   2    0.15    0.02
   1   7  -2    0.18    0.01
   1   7  -2    0.20    0.02
  -1   7  -2    0.15    0.02
  -1   7  -2    0.14    0.02
  -1  -7   2    0.18    0.03
   2  -7   2    0.41    0.04
   2  -7   2    0.45    0.04
  -2   7  -2    0.48    0.03
  -2   7  -2    0.38    0.03
  -3   7   2    0.09    0.01
   3  -7   2    0.10    0.02
  -3   7  -2    0.08    0.02
  -3   7  -2    0.10    0.02
   3  -7  -2    0.09    0.01
   3  -7  -2    0.07    0.01
  -4   7   2    0.58    0.04
  -4   7   2    0.58    0.03
   4  -7  -2    0.58    0.04
   4  -7  -2    0.56    0.04
  -5   7   2    0.58    0.04
  -5   7   2    0.62    0.04
   5  -7  -2    0.60    0.04
   5  -7  -2    0.63    0.04
  -6   7   2    0.61    0.04
  -6   7   2    0.59    0.04
   6  -7  -2    0.61    0.04
   6  -7  -2    0.56    0.05
  -7   7   2    0.37    0.04
  -7   7   2    0.39    0.04
   7  -7  -2    0.29    0.04
   7  -7  -2    0.33    0.04
   8  -7  -2    0.32    0.05
   0   8  -2    0.13    0.02
   0  -8   2    0.16    0.02
   0   8  -2    0.15    0.02
   1   8  -2    1.51    0.08
   1   8  -2    1.82    0.10
   1   8  -2    1.48    0.07
   1   8  -2    1.61    0.10
   1  -8   2    2.01    0.10
  -1   8  -2    1.91    0.10
   2  -8   2    0.36    0.03
   2  -8   2    0.35    0.03
  -2   8  -2    0.29    0.03
  -2   8  -2    0.34    0.03
   3  -8   2    0.69    0.05
   3  -8   2    0.69    0.05
  -3   8  -2    0.68    0.05
  -3   8  -2    0.65    0.05
  -4   8   2    0.10    0.02
   4  -8  -2    0.06    0.02
   4  -8  -2    0.06    0.02
  -5   8   2    1.89    0.10
  -5   8   2    2.03    0.09
   5  -8  -2    1.84    0.09
   5  -8  -2    1.89    0.09
  -6   8   2    0.29    0.03
  -6   8   2    0.28    0.04
   6  -8  -2    0.31    0.03
   6  -8  -2    0.33    0.04
  -7   8   2    0.17    0.03
  -7   8   2    0.20    0.03
   7  -8  -2    0.16    0.03
   7  -8  -2    0.15    0.03
  -8   8   2    0.07    0.03
  -8   8   2    0.04    0.02
   8  -8  -2    0.08    0.04
   0   9  -2    0.16    0.02
   0  -9   2    0.15    0.03
   0   9  -2    0.18    0.02
   1   9  -2    0.39    0.03
   1  -9   2    0.34    0.04
  -1   9  -2    0.28    0.03
  -1   9  -2    0.30    0.03
   2  -9   2    0.93    0.06
   2  -9   2    0.94    0.06
  -2   9  -2    0.86    0.06
  -2   9  -2    0.87    0.06
   3  -9  -2    0.63    0.04
  -4   9   2    0.12    0.02
   4  -9  -2    0.09    0.02
   4  -9  -2    0.08    0.02
  -5   9   2    0.21    0.03
  -5   9   2    0.20    0.02
   0  10  -2    0.07    0.02
   1 -10   2    0.28    0.04
  -1  10  -2    0.29    0.03
  -1  10  -2    0.31    0.03
   2 -10   2    1.91    0.12
   2 -10   2    2.00    0.12
  -2  10  -2    1.90    0.11
  -2  10  -2    2.01    0.11
   0  11  -2    0.65    0.05
  -1  11  -2    0.60    0.05
  -1  12  -2    1.43    0.09
   1   0  -3    0.98    0.05
  -1   0   3    0.90    0.05
   1   0  -3    0.92    0.04
   1   0  -3    0.85    0.04
  -1   0   3    0.90    0.04
   1   0  -3    0.90    0.04
   1   0  -3    0.86    0.04
   1   0  -3    0.90    0.05
   1   0  -3    0.91    0.04
   1   0  -3    0.92    0.04
   2   0  -3    0.93    0.04
   2   0  -3    0.93    0.04
   2   0  -3    0.91    0.05
   2   0  -3    0.96    0.05
   2   0  -3    0.88    0.04
   2   0  -3    0.92    0.04
  -2   0   3    0.92    0.06
   2   0  -3    0.93    0.04
   2   0  -3    0.93    0.04
   3   0  -3    0.01    0.01
   3   0  -3    0.01    0.01
  -3   0   3    0.02    0.01
   3   0  -3    0.01    0.01
   3   0  -3    0.02    0.01
   3   0  -3    0.01    0.01
   3   0  -3    0.01    0.01
   3   0  -3    0.02    0.01
   3   0  -3    0.01    0.01
  -3   0   3    0.02    0.01
   4   0  -3    0.60    0.03
   4   0  -3    0.61    0.04
   4   0  -3    0.60    0.03
   4   0  -3    0.59    0.03
   4   0  -3    0.58    0.03
   4   0  -3    0.61    0.03
  -4   0   3    0.63    0.04
   4   0  -3    0.61    0.04
  -5   0   3    0.81    0.05
   5   0  -3    0.76    0.05
   5   0  -3    0.74    0.04
   5   0  -3    0.74    0.04
   5   0  -3    0.74    0.05
   5   0  -3    0.70    0.04
   5   0  -3    0.78    0.04
   5   0  -3    0.75    0.04
  -6   0   3   -0.01    0.01
   6   0  -3    0.02    0.02
   6   0  -3    0.01    0.01
   6   0  -3    0.05    0.01
   0   1  -3    7.27    0.31
   0   1  -3    7.66    0.42
   0   1  -3    8.31    0.33
   0   1  -3    7.80    0.41
   0  -1   3    8.07    0.44
   0   1  -3    8.46    0.33
   0   1  -3    7.54    0.33
   1   1  -3    2.22    0.10
   1   1  -3    2.20    0.09
   1   1  -3    2.23    0.10
   1   1  -3    2.12    0.09
   1   1  -3    2.23    0.12
   1   1  -3    2.20    0.12
  -1   1   3    2.18    0.09
   1   1  -3    2.18    0.09
   1   1  -3    2.19    0.09
  -1  -1   3    2.12    0.13
   1  -1  -3    2.13    0.09
   1  -1  -3    2.21    0.10
   1  -1  -3    2.12    0.09
   1  -1  -3    2.17    0.09
   1  -1  -3    2.09    0.10
   1  -1  -3    2.15    0.09
  -1  -1   3    2.16    0.09
   2   1  -3    0.57    0.03
   2   1  -3    0.59    0.03
  -2   1   3    0.58    0.04
   2   1  -3    0.58    0.03
   2   1  -3    0.57    0.03
   2   1  -3    0.56    0.03
  -2   1   3    0.55    0.03
   2   1  -3    0.57    0.03
   2   1  -3    0.58    0.03
   2   1  -3    0.58    0.03
   2  -1  -3    0.53    0.03
   2  -1  -3    0.54    0.03
  -2  -1   3    0.56    0.03
   2  -1  -3    0.56    0.03
   2  -1  -3    0.56    0.03
   2  -1  -3    0.56    0.03
  -2  -1   3    0.55    0.03
   2  -1  -3    0.54    0.03
   2  -1  -3    0.53    0.03
   2  -1  -3    0.54    0.03
  -3   1   3    1.61    0.07
  -3   1   3    1.59    0.09
   3   1  -3    1.51    0.07
   3   1  -3    1.44    0.07
   3   1  -3    1.49    0.09
   3   1  -3    1.56    0.08
   3   1  -3    1.49    0.07
  -3   1   3    1.47    0.09
   3   1  -3    1.54    0.07
   3   1  -3    1.52    0.07
   3   1  -3    1.52    0.07
   3  -1  -3    1.56    0.08
   3  -1  -3    1.60    0.08
   3  -1  -3    1.59    0.07
  -3  -1   3    1.55    0.07
   3  -1  -3    1.55    0.07
  -3  -1   3    1.54    0.09
   3  -1  -3    1.61    0.07
   3  -1  -3    1.55    0.07
   3  -1  -3    1.60    0.07
   3  -1  -3    1.61    0.07
   4   1  -3    4.55    0.19
   4   1  -3    4.61    0.20
   4   1  -3    4.66    0.24
   4   1  -3    4.49    0.21
   4   1  -3    4.52    0.20
   4   1  -3    4.48    0.18
  -4   1   3    4.39    0.21
   4   1  -3    4.68    0.20
   4  -1  -3    4.53    0.19
   4  -1  -3    4.42    0.20
   4  -1  -3    4.53    0.21
   4  -1  -3    4.47    0.20
   4  -1  -3    4.43    0.24
   4  -1  -3    4.64    0.19
   4  -1  -3    4.51    0.18
  -4  -1   3    4.68    0.21
   5   1  -3    0.57    0.03
   5   1  -3    0.57    0.04
   5   1  -3    0.55    0.04
  -5   1   3    0.62    0.04
   5  -1  -3    0.61    0.04
   5  -1  -3    0.62    0.04
   5  -1  -3    0.57    0.03
   5  -1  -3    0.61    0.03
   5  -1  -3    0.61    0.03
  -5  -1   3    0.44    0.04
   5  -1  -3    0.63    0.04
  -6   1   3    0.02    0.02
   6  -1  -3    0.00    0.02
   6  -1  -3   -0.01    0.02
   6  -1  -3    0.02    0.02
   6  -1  -3    0.00    0.02
   0   2  -3    0.36    0.02
   0   2  -3    0.36    0.02
   0   2  -3    0.35    0.02
   0  -2   3    0.33    0.03
   0   2  -3    0.34    0.02
   0   2  -3    0.36    0.02
   0   2  -3    0.38    0.02
   0   2  -3    0.35    0.02
   1   2  -3    2.50    0.11
  -1   2   3    2.64    0.12
   1   2  -3    2.74    0.12
   1   2  -3    2.68    0.11
   1   2  -3    2.57    0.11
   1   2  -3    2.63    0.11
   1   2  -3    2.58    0.14
   1   2  -3    2.69    0.12
   1   2  -3    2.60    0.14
   1  -2  -3    2.68    0.12
  -1  -2   3    2.83    0.11
   1  -2  -3    2.70    0.12
   2   2  -3    0.74    0.04
   2   2  -3    0.78    0.05
   2   2  -3    0.73    0.04
   2   2  -3    0.74    0.04
   2   2  -3    0.76    0.04
  -2   2   3    0.79    0.04
   2   2  -3    0.76    0.04
   2   2  -3    0.72    0.05
   2   2  -3    0.74    0.03
   2  -2  -3    0.75    0.03
   2  -2  -3    0.82    0.04
   2  -2  -3    0.85    0.04
  -2  -2   3    0.73    0.05
   2  -2  -3    0.80    0.04
   2  -2  -3    0.79    0.03
   2  -2  -3    0.79    0.04
  -2  -2   3    0.74    0.04
   2  -2  -3    0.76    0.04
   3   2  -3    0.67    0.03
   3   2  -3    0.64    0.03
  -3   2   3    0.63    0.03
   3   2  -3    0.69    0.04
   3   2  -3    0.65    0.03
   3   2  -3    0.65    0.03
   3   2  -3    0.66    0.03
   3   2  -3    0.67    0.04
   3   2  -3    0.67    0.03
   3  -2  -3    0.61    0.03
   3  -2  -3    0.58    0.03
   3  -2  -3    0.61    0.03
   3  -2  -3    0.59    0.03
  -3  -2   3    0.65    0.03
  -3  -2   3    0.64    0.04
   3  -2  -3    0.60    0.03
   3  -2  -3    0.60    0.03
   4   2  -3    0.33    0.02
   4   2  -3    0.41    0.03
   4   2  -3    0.39    0.03
   4   2  -3    0.41    0.03
   4   2  -3    0.44    0.03
  -4   2   3    0.38    0.03
   4   2  -3    0.41    0.02
   4   2  -3    0.46    0.03
   4  -2  -3    0.35    0.02
   4  -2  -3    0.36    0.02
   4  -2  -3    0.33    0.02
   4  -2  -3    0.35    0.02
   4  -2  -3    0.35    0.03
  -4  -2   3    0.34    0.03
   4  -2  -3    0.35    0.03
  -5   2   3    1.42    0.07
   5  -2  -3    1.36    0.06
   5  -2  -3    1.43    0.07
   5  -2  -3    1.35    0.07
   5  -2  -3    1.38    0.07
   5  -2  -3    1.41    0.07
   5  -2  -3    1.37    0.06
  -6   2   3    0.29    0.03
   6  -2  -3    0.23    0.03
   6  -2  -3    0.24    0.03
   6  -2  -3    0.23    0.02
   6  -2  -3    0.26    0.03
  -7   2   3    0.07    0.02
   7  -2  -3    0.04    0.02
   7  -2  -3    0.04    0.02
   7  -2  -3    0.04    0.02
   7  -2  -3    0.01    0.02
   0   3  -3    1.08    0.06
   0   3  -3    1.16    0.05
   0  -3   3    1.11    0.07
   0   3  -3    1.14    0.05
   0   3  -3    1.11    0.06
   0   3  -3    1.17    0.05
   0   3  -3    1.14    0.05
   1   3  -3    0.83    0.05
   1   3  -3    0.82    0.04
   1   3  -3    0.85    0.04
   1   3  -3    0.79    0.04
   1   3  -3    0.82    0.04
   1   3  -3    0.83    0.04
   1   3  -3    0.78    0.05
   1   3  -3    0.82    0.04
  -1  -3   3    0.85    0.04
   2   3  -3    0.06    0.01
   2   3  -3    0.06    0.01
  -2   3   3    0.06    0.01
   2   3  -3    0.07    0.01
   2   3  -3    0.05    0.01
   2   3  -3    0.05    0.01
   2   3  -3    0.05    0.01
   2   3  -3    0.06    0.01
   2   3  -3    0.07    0.01
  -2  -3   3    0.05    0.01
  -2  -3   3    0.06    0.01
   2  -3  -3    0.06    0.01
   2  -3  -3    0.06    0.01
   2  -3  -3    0.06    0.01
   2  -3  -3    0.06    0.01
   2  -3  -3    0.07    0.01
   2  -3  -3    0.06    0.01
   3   3  -3    1.69    0.08
   3   3  -3    1.72    0.08
  -3   3   3    1.55    0.08
   3   3  -3    1.70    0.09
   3   3  -3    1.66    0.09
   3   3  -3    1.66    0.08
   3   3  -3    1.67    0.07
   3   3  -3    1.63    0.07
  -3  -3   3    1.73    0.10
   3  -3  -3    1.65    0.07
   3  -3  -3    1.67    0.08
   3  -3  -3    1.67    0.07
   3  -3  -3    1.68    0.07
   3  -3  -3    1.66    0.07
   3  -3  -3    1.67    0.08
   4   3  -3    1.61    0.07
   4   3  -3    1.46    0.07
   4   3  -3    1.54    0.07
  -4   3   3    1.52    0.08
   4   3  -3    1.49    0.07
   4  -3  -3    1.58    0.07
   4  -3  -3    1.51    0.07
   4  -3  -3    1.53    0.07
   4  -3  -3    1.57    0.07
   4  -3  -3    1.54    0.07
   4  -3  -3    1.60    0.08
  -5   3   3    0.37    0.03
   5  -3  -3    0.34    0.03
   5  -3  -3    0.38    0.03
   5  -3  -3    0.39    0.03
   5  -3  -3    0.39    0.03
   5  -3  -3    0.35    0.02
   5  -3  -3    0.38    0.02
  -6   3   3    0.16    0.02
   6  -3  -3    0.18    0.02
   6  -3  -3    0.17    0.02
   6  -3  -3    0.20    0.02
   6  -3  -3    0.20    0.03
  -7   3   3    2.19    0.11
   7  -3  -3    2.16    0.11
   7  -3  -3    2.18    0.11
   0   4  -3    0.12    0.02
   0   4  -3    0.12    0.01
   0   4  -3    0.08    0.01
   0   4  -3    0.12    0.01
   0   4  -3    0.10    0.02
   0  -4   3    0.13    0.02
   0   4  -3    0.09    0.01
   1   4  -3    0.37    0.02
   1   4  -3    0.35    0.03
   1   4  -3    0.36    0.02
   1   4  -3    0.38    0.02
   1   4  -3    0.38    0.03
  -1   4  -3    0.49    0.02
  -1   4  -3    0.53    0.03
  -1   4  -3    0.51    0.02
  -1   4  -3    0.49    0.02
  -1   4  -3    0.51    0.03
   2   4  -3    1.23    0.06
   2   4  -3    1.20    0.07
  -2   4   3    1.22    0.06
   2   4  -3    1.16    0.07
   2   4  -3    1.19    0.06
   2   4  -3    1.21    0.06
   2  -4   3    1.17    0.08
   2   4  -3    1.16    0.06
   2   4  -3    1.26    0.05
  -2  -4   3    1.34    0.08
  -2   4  -3    1.32    0.07
   2  -4  -3    1.31    0.06
  -2   4  -3    1.22    0.06
   2  -4  -3    1.38    0.06
  -2   4  -3    1.15    0.07
   2  -4  -3    1.36    0.06
   2  -4  -3    1.40    0.05
  -2   4  -3    1.24    0.05
   3   4  -3    0.05    0.01
   3   4  -3    0.05    0.01
   3   4  -3    0.05    0.01
  -3   4   3    0.05    0.01
   3   4  -3    0.05    0.01
   3   4  -3    0.05    0.01
   3   4  -3    0.05    0.01
   3   4  -3    0.04    0.01
   3  -4  -3    0.04    0.01
  -3  -4   3    0.05    0.01
   3  -4  -3    0.05    0.01
   3  -4  -3    0.03    0.01
   3  -4  -3    0.05    0.01
   3  -4  -3    0.05    0.01
   3  -4  -3    0.04    0.01
  -4   4   3    1.16    0.06
  -4   4   3    1.13    0.06
   4  -4  -3    1.24    0.05
   4  -4  -3    1.19    0.05
   4  -4  -3    1.25    0.06
   4  -4  -3    1.20    0.06
   4  -4  -3    1.22    0.06
   4  -4  -3    1.24    0.06
  -5   4   3    0.28    0.03
   5  -4  -3    0.28    0.02
   5  -4  -3    0.26    0.03
   5  -4  -3    0.25    0.02
   5  -4  -3    0.28    0.03
   5  -4  -3    0.29    0.02
   5  -4  -3    0.26    0.02
  -6   4   3    1.19    0.07
   6  -4  -3    1.21    0.07
   6  -4  -3    1.29    0.07
  -7   4   3    0.21    0.03
   7  -4  -3    0.21    0.04
   7  -4  -3    0.19    0.03
  -8   4   3    0.02    0.02
   8  -4  -3    0.05    0.01
   0   5  -3    7.74    0.40
   0  -5   3    7.33    0.41
   0   5  -3    7.70    0.32
   0   5  -3    7.37    0.32
   0   5  -3    7.57    0.30
   0   5  -3    7.53    0.31
   0   5  -3    7.64    0.40
   1   5  -3    0.04    0.01
   1  -5   3    0.06    0.01
   1   5  -3    0.04    0.01
   1   5  -3    0.03    0.01
   1   5  -3    0.03    0.01
   1   5  -3    0.03    0.01
   1   5  -3    0.04    0.01
  -1   5  -3    0.06    0.01
  -1   5  -3    0.06    0.01
  -1   5  -3    0.06    0.01
  -1   5  -3    0.04    0.01
  -1   5  -3    0.06    0.01
  -1  -5   3    0.04    0.01
   2   5  -3    0.49    0.04
   2   5  -3    0.56    0.03
   2   5  -3    0.52    0.03
   2   5  -3    0.56    0.03
   2   5  -3    0.53    0.03
   2   5  -3    0.53    0.04
  -2   5   3    0.44    0.03
   2   5  -3    0.50    0.03
  -2   5  -3    0.61    0.04
  -2  -5   3    0.49    0.04
   2  -5  -3    0.48    0.02
   2  -5  -3    0.48    0.03
   2  -5  -3    0.46    0.03
   2  -5  -3    0.45    0.03
  -3   5   3    0.53    0.03
   3   5  -3    0.50    0.03
   3   5  -3    0.51    0.04
   3   5  -3    0.46    0.04
   3   5  -3    0.50    0.03
   3  -5  -3    0.54    0.03
  -3   5  -3    0.57    0.04
  -3  -5   3    0.47    0.04
   3  -5  -3    0.58    0.03
   3  -5  -3    0.58    0.03
   3  -5  -3    0.56    0.03
  -4   5   3    3.56    0.16
   4  -5  -3    3.66    0.17
   4  -5  -3    3.66    0.16
   4  -5  -3    3.68    0.17
   4  -5  -3    3.82    0.16
  -5   5   3    0.54    0.04
  -5   5   3    0.51    0.04
   5  -5  -3    0.55    0.04
   5  -5  -3    0.51    0.04
  -6   5   3    0.12    0.02
   6  -5  -3    0.10    0.02
   6  -5  -3    0.17    0.03
  -7   5   3    0.88    0.06
   7  -5  -3    1.06    0.06
   7  -5  -3    1.06    0.07
  -8   5   3    0.60    0.05
   8  -5  -3    0.63    0.06
   8  -5  -3    0.56    0.05
   0   6  -3    0.29    0.02
   0   6  -3    0.30    0.03
   0   6  -3    0.27    0.02
   0  -6   3    0.30    0.03
   0   6  -3    0.30    0.02
   0   6  -3    0.29    0.03
   0   6  -3    0.30    0.02
   1   6  -3    6.57    0.33
   1   6  -3    6.34    0.27
   1   6  -3    6.90    0.27
   1   6  -3    6.53    0.25
   1  -6   3    5.99    0.35
   1   6  -3    6.63    0.26
   1   6  -3    6.50    0.34
  -1   6  -3    5.82    0.33
  -1   6  -3    6.01    0.33
  -1   6  -3    5.84    0.26
  -1   6  -3    5.89    0.26
  -1  -6   3    6.38    0.34
  -1   6  -3    5.81    0.26
  -1   6  -3    5.91    0.24
   2   6  -3    0.26    0.02
   2   6  -3    0.25    0.03
   2  -6   3    0.30    0.03
   2   6  -3    0.28    0.02
   2   6  -3    0.26    0.03
   2   6  -3    0.20    0.02
  -2  -6   3    0.24    0.03
  -2   6  -3    0.28    0.03
  -2   6  -3    0.29    0.03
   2  -6  -3    0.31    0.02
  -3   6   3    4.90    0.21
   3  -6   3    4.67    0.27
   3  -6  -3    4.83    0.21
  -3   6  -3    4.32    0.25
  -3   6  -3    4.69    0.26
   3  -6  -3    4.76    0.21
  -5   6   3    1.67    0.08
  -5   6   3    1.71    0.09
   5  -6  -3    1.66    0.09
   5  -6  -3    1.67    0.08
  -6   6   3    0.16    0.03
  -6   6   3    0.14    0.02
   6  -6  -3    0.12    0.03
   6  -6  -3    0.16    0.03
  -7   6   3    0.90    0.06
  -7   6   3    0.88    0.06
   7  -6  -3    0.99    0.06
   7  -6  -3    1.04    0.07
  -8   6   3    0.00    0.03
   8  -6  -3    0.04    0.03
   8  -6  -3    0.03    0.04
   0   7  -3    2.09    0.09
   0   7  -3    2.17    0.09
   0   7  -3    2.12    0.09
   0   7  -3    2.04    0.12
   0   7  -3    2.09    0.12
   0   7  -3    2.28    0.09
   0  -7   3    2.12    0.13
   1   7  -3    0.33    0.03
   1   7  -3    0.34    0.02
   1   7  -3    0.35    0.02
   1   7  -3    0.38    0.03
  -1  -7   3    0.42    0.04
   2   7  -3    0.20    0.03
   2   7  -3    0.19    0.03
   2   7  -3    0.21    0.02
   2   7  -3    0.22    0.02
  -2   7  -3    0.27    0.03
  -2   7  -3    0.29    0.03
  -2  -7   3    0.18    0.03
  -3   7   3    1.47    0.07
   3  -7   3    1.63    0.10
  -3   7  -3    1.58    0.09
   3  -7  -3    1.45    0.07
   3  -7  -3    1.54    0.07
  -3   7  -3    1.37    0.09
  -4   7   3    1.20    0.06
   4  -7  -3    1.17    0.06
   4  -7  -3    1.17    0.06
  -5   7   3    0.14    0.02
  -5   7   3    0.14    0.02
   5  -7  -3    0.14    0.02
   5  -7  -3    0.14    0.02
  -6   7   3    0.13    0.02
  -6   7   3    0.14    0.03
   6  -7  -3    0.10    0.03
   6  -7  -3    0.10    0.02
  -7   7   3    0.95    0.06
  -7   7   3    0.89    0.06
   7  -7  -3    0.88    0.07
   7  -7  -3    0.96    0.06
  -8   7   3    0.07    0.03
  -8   7   3    0.03    0.03
   8  -7  -3    0.06    0.04
   8  -7  -3    0.08    0.03
  -9   7   3    0.05    0.04
   9  -7  -3   -0.09    0.04
   0  -8   3    0.13    0.02
   0   8  -3    0.18    0.02
   0   8  -3    0.17    0.02
   1   8  -3    0.10    0.01
   1   8  -3    0.10    0.01
   1   8  -3    0.10    0.02
   1   8  -3    0.12    0.02
   1  -8   3    0.07    0.02
   1  -8   3    0.06    0.02
  -1   8  -3    0.08    0.02
  -1  -8   3    0.09    0.02
  -1   8  -3    0.10    0.02
   2   8  -3    1.30    0.06
   2  -8   3    1.30    0.08
   2   8  -3    1.27    0.06
   2   8  -3    1.35    0.08
   2   8  -3    1.41    0.08
   2  -8   3    1.25    0.08
  -2   8  -3    1.25    0.08
  -2   8  -3    1.27    0.08
  -2  -8   3    1.33    0.09
   3  -8   3    0.20    0.03
  -3   8  -3    0.20    0.03
  -3   8  -3    0.18    0.03
  -4   8   3    0.84    0.05
   4  -8  -3    0.83    0.05
   4  -8  -3    0.87    0.05
  -5   8   3    0.05    0.02
  -5   8   3    0.04    0.02
   5  -8  -3    0.04    0.02
   5  -8  -3    0.06    0.02
  -6   8   3    1.94    0.10
  -6   8   3    2.10    0.10
   6  -8  -3    1.93    0.10
   6  -8  -3    2.09    0.10
  -7   8   3    0.20    0.03
  -7   8   3    0.19    0.03
   7  -8  -3    0.14    0.03
   7  -8  -3    0.11    0.03
  -8   8   3    0.98    0.07
  -8   8   3    0.98    0.07
   8  -8  -3    0.89    0.07
   8  -8  -3    1.06    0.07
  -9   8   3    0.03    0.04
   9  -8  -3    0.01    0.04
   0   9  -3    0.50    0.04
   0  -9   3    0.53    0.05
   0   9  -3    0.52    0.04
   1  -9   3    0.31    0.04
   1   9  -3    0.39    0.04
   1   9  -3    0.36    0.04
  -1   9  -3    0.32    0.04
  -1  -9   3    0.42    0.05
  -1   9  -3    0.32    0.04
   2  -9   3    0.10    0.02
   2  -9   3    0.10    0.03
  -2   9  -3    0.11    0.02
  -2   9  -3    0.10    0.02
   3  -9   3    0.23    0.03
   3  -9   3    0.29    0.04
   3  -9  -3    0.31    0.03
  -3   9  -3    0.30    0.04
  -3   9  -3    0.34    0.03
  -4   9   3    0.33    0.03
   4  -9  -3    0.43    0.03
   4  -9  -3    0.42    0.03
  -5   9   3    0.76    0.05
  -5   9   3    0.68    0.05
   5  -9  -3    0.72    0.05
   5  -9  -3    0.72    0.05
  -6   9   3    0.22    0.03
  -6   9   3    0.21    0.03
   6  -9  -3    0.24    0.03
   6  -9  -3    0.24    0.03
  -7   9   3    1.16    0.07
  -7   9   3    1.15    0.07
   7  -9  -3    1.24    0.07
   7  -9  -3    1.06    0.07
   0  10  -3    0.08    0.02
   0 -10   3    0.09    0.03
   0  10  -3    0.08    0.02
   1  10  -3    2.37    0.13
   1 -10   3    2.26    0.14
   1  10  -3    2.54    0.13
  -1  10  -3    2.35    0.13
  -1 -10   3    1.90    0.14
  -1  10  -3    2.26    0.13
   2 -10   3    1.20    0.08
   2 -10   3    1.05    0.08
  -2  10  -3    1.14    0.07
  -2  10  -3    1.20    0.08
   3 -10  -3    2.01    0.10
   0 -11   3    3.44    0.21
   0  11  -3    3.62    0.20
   0  11  -3    3.49    0.20
   1 -11   3    0.97    0.08
  -1  11  -3    0.98    0.07
  -1  11  -3    0.97    0.07
   2 -11   3    0.11    0.04
   2 -11   3    0.11    0.03
  -2  11  -3    0.10    0.02
  -2  11  -3    0.08    0.02
   0  12  -3    0.28    0.04
   1 -12   3    0.05    0.04
  -1  12  -3    0.05    0.02
  -1  12  -3    0.02    0.02
   1   0  -4    4.40    0.23
   1   0  -4    4.63    0.23
   1   0  -4    4.12    0.17
  -1   0   4    4.33    0.19
   1   0  -4    4.40    0.18
   1   0  -4    4.25    0.19
   1   0  -4    4.27    0.19
  -1   0   4    4.21    0.25
   1   0  -4    4.45    0.19
   1   0  -4    4.32    0.19
   2   0  -4    0.01    0.01
  -2   0   4    0.02    0.01
   2   0  -4    0.01    0.01
   2   0  -4    0.02    0.01
   2   0  -4    0.01    0.01
   2   0  -4    0.01    0.01
  -2   0   4    0.01    0.01
   2   0  -4    0.01    0.01
   2   0  -4    0.01    0.01
   2   0  -4    0.01    0.01
   3   0  -4    4.20    0.18
   3   0  -4    4.02    0.18
  -3   0   4    4.05    0.24
   3   0  -4    4.30    0.19
   3   0  -4    4.13    0.18
  -3   0   4    4.31    0.19
   3   0  -4    4.26    0.23
  -3   0   4    4.14    0.23
   3   0  -4    4.28    0.22
   3   0  -4    4.28    0.17
   3   0  -4    4.14    0.19
   4   0  -4    5.60    0.22
   4   0  -4    5.79    0.24
   4   0  -4    5.46    0.30
   4   0  -4    5.71    0.25
  -4   0   4    5.54    0.31
   4   0  -4    5.49    0.24
   4   0  -4    5.64    0.23
  -4   0   4    5.63    0.26
   4   0  -4    5.61    0.29
   4   0  -4    5.41    0.25
   5   0  -4    0.53    0.04
   5   0  -4    0.60    0.04
   5   0  -4    0.60    0.03
   5   0  -4    0.58    0.04
   5   0  -4    0.53    0.03
   5   0  -4    0.56    0.04
  -5   0   4    0.55    0.04
   6   0  -4    0.05    0.02
   6   0  -4    0.04    0.02
   6   0  -4    0.04    0.01
   6   0  -4    0.06    0.02
  -6   0   4    0.04    0.02
   6   0  -4    0.06    0.02
   6   0  -4    0.04    0.02
   7   0  -4   -0.01    0.02
   7   0  -4   -0.02    0.02
   7   0  -4   -0.01    0.02
   0   1  -4   12.88    0.76
   0   1  -4   13.99    0.60
   0   1  -4   14.33    0.74
   0   1  -4   14.93    0.59
   0   1  -4   14.20    0.60
   0  -1   4   14.96    0.80
   0   1  -4   14.51    0.56
   1   1  -4    3.31    0.14
   1   1  -4    3.31    0.13
   1   1  -4    3.36    0.14
   1   1  -4    3.20    0.15
   1   1  -4    3.53    0.18
   1   1  -4    3.20    0.14
   1   1  -4    3.31    0.18
   1   1  -4    3.34    0.15
  -1   1   4    3.32    0.14
   1  -1  -4    3.52    0.14
  -1  -1   4    3.21    0.19
   1  -1  -4    3.33    0.13
   1  -1  -4    3.39    0.15
   1  -1  -4    3.33    0.15
   1  -1  -4    3.45    0.14
  -1  -1   4    3.23    0.14
   1  -1  -4    3.33    0.14
   2   1  -4    1.30    0.06
   2   1  -4    1.25    0.06
  -2   1   4    1.20    0.06
   2   1  -4    1.26    0.07
   2   1  -4    1.29    0.07
   2   1  -4    1.38    0.06
   2   1  -4    1.28    0.06
   2   1  -4    1.33    0.05
   2   1  -4    1.21    0.06
   2  -1  -4    1.26    0.05
   2  -1  -4    1.20    0.06
   2  -1  -4    1.22    0.06
  -2  -1   4    1.32    0.06
   2  -1  -4    1.22    0.06
   2  -1  -4    1.25    0.06
   2  -1  -4    1.24    0.06
  -2  -1   4    1.25    0.08
   2  -1  -4    1.25    0.07
  -3   1   4    2.42    0.14
  -3   1   4    2.48    0.14
   3   1  -4    2.45    0.10
   3   1  -4    2.53    0.11
   3   1  -4    2.50    0.11
   3   1  -4    2.50    0.13
  -3   1   4    2.48    0.11
   3   1  -4    2.52    0.13
   3   1  -4    2.45    0.11
   3   1  -4    2.53    0.11
   3   1  -4    2.46    0.11
   3  -1  -4    2.44    0.13
   3  -1  -4    2.47    0.13
   3  -1  -4    2.49    0.10
   3  -1  -4    2.40    0.11
   3  -1  -4    2.40    0.11
  -3  -1   4    2.42    0.14
   3  -1  -4    2.38    0.11
  -3  -1   4    2.51    0.12
   3  -1  -4    2.38    0.11
   3  -1  -4    2.42    0.11
  -4   1   4    4.75    0.28
   4   1  -4    4.78    0.26
  -4   1   4    4.89    0.27
   4   1  -4    4.88    0.21
   4   1  -4    4.87    0.22
   4   1  -4    4.79    0.22
   4   1  -4    4.95    0.26
   4   1  -4    4.85    0.21
   4   1  -4    4.77    0.20
  -4   1   4    4.93    0.23
   4  -1  -4    5.05    0.21
   4  -1  -4    4.93    0.21
  -4  -1   4    4.96    0.27
  -4  -1   4    5.10    0.23
   4  -1  -4    4.89    0.22
   4  -1  -4    4.87    0.22
   4  -1  -4    4.89    0.20
   4  -1  -4    4.87    0.26
   4  -1  -4    5.07    0.21
   4  -1  -4    4.93    0.26
  -5   1   4    1.09    0.06
   5   1  -4    0.99    0.05
   5   1  -4    0.99    0.06
   5   1  -4    1.03    0.06
   5   1  -4    0.97    0.05
   5   1  -4    1.05    0.06
   5   1  -4    1.04    0.05
   5  -1  -4    1.10    0.05
   5  -1  -4    1.10    0.06
   5  -1  -4    0.99    0.06
   5  -1  -4    1.03    0.05
  -5  -1   4    1.04    0.06
   5  -1  -4    1.10    0.05
   5  -1  -4    1.01    0.05
   6   1  -4    1.10    0.05
   6   1  -4    1.08    0.06
   6   1  -4    1.18    0.06
  -6   1   4    1.11    0.06
   6  -1  -4    0.96    0.05
   6  -1  -4    0.95    0.06
   6  -1  -4    1.01    0.06
   6  -1  -4    0.98    0.05
   6  -1  -4    0.96    0.06
   6  -1  -4    0.90    0.05
  -7   1   4    1.49    0.08
   7  -1  -4    1.40    0.08
   7  -1  -4    1.51    0.08
   7  -1  -4    1.51    0.07
   7  -1  -4    1.56    0.08
   0  -2   4    0.12    0.02
   0   2  -4    0.11    0.01
   0   2  -4    0.12    0.01
   0   2  -4    0.14    0.02
   0   2  -4    0.12    0.01
   0   2  -4    0.12    0.01
   0   2  -4    0.11    0.01
   1   2  -4    1.77    0.08
   1   2  -4    1.70    0.08
   1   2  -4    1.73    0.10
   1   2  -4    1.73    0.08
   1   2  -4    1.74    0.07
   1   2  -4    1.78    0.08
   1   2  -4    1.76    0.08
   1   2  -4    1.76    0.10
  -1  -2   4    1.75    0.10
  -1  -2   4    1.81    0.08
  -2   2   4    0.21    0.02
   2   2  -4    0.26    0.02
   2   2  -4    0.26    0.02
   2   2  -4    0.25    0.02
   2   2  -4    0.23    0.02
   2   2  -4    0.23    0.02
   2   2  -4    0.26    0.02
   2   2  -4    0.26    0.02
   2   2  -4    0.24    0.02
   2  -2  -4    0.26    0.02
   2  -2  -4    0.23    0.02
   2  -2  -4    0.25    0.02
   2  -2  -4    0.24    0.02
   2  -2  -4    0.24    0.02
  -2  -2   4    0.28    0.02
  -2  -2   4    0.28    0.02
   2  -2  -4    0.24    0.02
   2  -2  -4    0.23    0.02
   3   2  -4    4.08    0.21
   3   2  -4    4.06    0.17
   3   2  -4    4.11    0.18
   3   2  -4    4.09    0.17
  -3   2   4    4.24    0.18
   3   2  -4    4.06    0.22
   3   2  -4    3.98    0.18
   3   2  -4    4.02    0.16
  -3  -2   4    3.87    0.19
   3  -2  -4    4.05    0.21
   3  -2  -4    3.99    0.18
  -3  -2   4    3.93    0.22
   3  -2  -4    4.05    0.16
   3  -2  -4    4.08    0.17
   3  -2  -4    3.99    0.17
   3  -2  -4    4.01    0.17
   3  -2  -4    3.82    0.18
  -4   2   4    1.72    0.08
   4   2  -4    1.72    0.10
   4   2  -4    1.77    0.08
   4   2  -4    1.69    0.08
   4   2  -4    1.70    0.07
   4   2  -4    1.71    0.10
   4   2  -4    1.73    0.08
  -4   2   4    1.75    0.08
   4   2  -4    1.67    0.08
   4   2  -4    1.71    0.08
   4  -2  -4    1.66    0.07
   4  -2  -4    1.69    0.08
   4  -2  -4    1.64    0.08
   4  -2  -4    1.69    0.08
   4  -2  -4    1.68    0.08
   4  -2  -4    1.71    0.07
  -4  -2   4    1.60    0.10
  -4  -2   4    1.61    0.08
   5   2  -4    0.18    0.02
   5   2  -4    0.19    0.03
   5   2  -4    0.19    0.02
   5   2  -4    0.12    0.02
   5   2  -4    0.20    0.02
   5   2  -4    0.17    0.02
   5   2  -4    0.17    0.02
  -5   2   4    0.20    0.02
   5  -2  -4    0.18    0.02
   5  -2  -4    0.18    0.02
   5  -2  -4    0.19    0.02
   5  -2  -4    0.18    0.02
   5  -2  -4    0.20    0.02
  -5  -2   4    0.16    0.02
   5  -2  -4    0.19    0.02
  -6   2   4    0.42    0.04
   6  -2  -4    0.45    0.03
   6  -2  -4    0.40    0.04
   6  -2  -4    0.46    0.03
   6  -2  -4    0.44    0.04
   6  -2  -4    0.42    0.03
   6  -2  -4    0.42    0.03
  -7   2   4    2.55    0.13
   7  -2  -4    2.56    0.11
   7  -2  -4    2.56    0.12
   7  -2  -4    2.50    0.13
   7  -2  -4    2.67    0.13
  -8   2   4    0.01    0.01
   8  -2  -4    0.01    0.02
   8  -2  -4    0.03    0.01
   0   3  -4    5.00    0.21
   0   3  -4    5.05    0.20
   0   3  -4    5.06    0.21
   0   3  -4    5.03    0.27
   0  -3   4    4.94    0.29
   0   3  -4    5.02    0.27
   0   3  -4    4.92    0.21
   1   3  -4    1.86    0.08
   1   3  -4    1.74    0.10
   1   3  -4    1.75    0.07
   1   3  -4    1.67    0.10
   1   3  -4    1.77    0.08
   1   3  -4    1.80    0.08
   1   3  -4    1.72    0.07
   1   3  -4    1.70    0.08
  -1   3  -4    1.38    0.07
  -1  -3   4    1.88    0.10
  -1   3  -4    1.39    0.10
  -1  -3   4    1.89    0.08
   2   3  -4    0.67    0.03
  -2   3   4    0.71    0.03
   2   3  -4    0.63    0.03
   2   3  -4    0.63    0.03
   2   3  -4    0.62    0.03
   2   3  -4    0.66    0.03
   2   3  -4    0.69    0.04
   2   3  -4    0.62    0.03
   2   3  -4    0.65    0.04
   2  -3  -4    0.69    0.03
   2  -3  -4    0.68    0.03
   2  -3  -4    0.72    0.03
   2  -3  -4    0.73    0.03
  -2  -3   4    0.65    0.04
   2  -3  -4    0.72    0.04
   2  -3  -4    0.68    0.03
   3   3  -4    1.24    0.06
  -3   3   4    1.16    0.06
   3   3  -4    1.37    0.08
   3   3  -4    1.38    0.06
   3   3  -4    1.33    0.06
   3   3  -4    1.33    0.08
   3   3  -4    1.34    0.06
   3   3  -4    1.34    0.06
  -3  -3   4    1.36    0.08
   3  -3  -4    1.28    0.06
   3  -3  -4    1.33    0.06
  -3  -3   4    1.33    0.07
   3  -3  -4    1.24    0.06
   3  -3  -4    1.35    0.06
   3  -3  -4    1.34    0.06
   3  -3  -4    1.38    0.06
   4   3  -4    2.77    0.12
   4   3  -4    2.74    0.11
   4   3  -4    2.76    0.12
   4   3  -4    2.77    0.15
   4   3  -4    2.90    0.15
   4   3  -4    2.41    0.13
  -4   3   4    2.53    0.12
   4   3  -4    2.79    0.12
  -4  -3   4    2.74    0.16
   4  -3  -4    2.70    0.13
   4  -3  -4    2.71    0.12
   4  -3  -4    2.69    0.12
   4  -3  -4    2.68    0.12
   4  -3  -4    2.67    0.11
   4  -3  -4    2.68    0.13
  -4  -3   4    2.76    0.13
  -5   3   4    0.99    0.06
  -5   3   4    1.07    0.05
   5   3  -4    1.02    0.07
   5   3  -4    0.98    0.06
   5   3  -4    1.05    0.06
   5   3  -4    1.08    0.05
   5   3  -4    1.03    0.05
   5  -3  -4    1.07    0.06
   5  -3  -4    1.08    0.05
   5  -3  -4    1.08    0.05
   5  -3  -4    1.10    0.06
   5  -3  -4    1.03    0.05
   5  -3  -4    1.06    0.05
  -6   3   4    0.79    0.05
   6  -3  -4    0.82    0.04
   6  -3  -4    0.81    0.05
   6  -3  -4    0.80    0.05
   6  -3  -4    0.83    0.05
   6  -3  -4    0.83    0.05
   6  -3  -4    0.82    0.05
  -7   3   4    1.59    0.09
   7  -3  -4    1.56    0.09
   7  -3  -4    1.59    0.09
  -8   3   4    1.13    0.07
   8  -3  -4    1.09    0.07
   8  -3  -4    1.04    0.07
   0   4  -4    2.99    0.13
   0   4  -4    3.03    0.17
   0  -4   4    3.05    0.18
   0   4  -4    3.02    0.13
   0   4  -4    3.18    0.17
   0   4  -4    3.12    0.13
   0   4  -4    3.05    0.12
   1   4  -4    2.81    0.11
   1   4  -4    2.77    0.15
   1   4  -4    2.83    0.12
   1  -4   4    2.55    0.16
   1   4  -4    2.90    0.15
   1   4  -4    2.75    0.12
   1   4  -4    2.81    0.11
  -1   4  -4    2.49    0.15
  -1   4  -4    2.54    0.12
  -1   4  -4    2.46    0.11
  -1   4  -4    2.52    0.15
   2   4  -4    0.05    0.01
   2   4  -4    0.06    0.01
   2   4  -4    0.07    0.01
   2   4  -4    0.06    0.01
   2   4  -4    0.05    0.01
   2   4  -4    0.05    0.01
   2  -4   4    0.10    0.02
   2   4  -4    0.05    0.01
  -2   4   4    0.05    0.01
   2   4  -4    0.04    0.01
   2  -4  -4    0.05    0.01
  -2   4  -4    0.08    0.02
   2  -4  -4    0.06    0.01
   2  -4  -4    0.04    0.01
   2  -4  -4    0.05    0.01
  -2   4  -4    0.09    0.02
  -2  -4   4    0.04    0.01
  -2  -4   4    0.04    0.01
   3   4  -4    2.68    0.11
   3   4  -4    2.61    0.15
   3   4  -4    2.63    0.12
   3   4  -4    2.52    0.12
   3   4  -4    2.69    0.12
  -3   4   4    2.65    0.12
   3   4  -4    2.61    0.12
   3   4  -4    2.71    0.15
   3  -4  -4    2.55    0.12
   3  -4  -4    2.68    0.11
   3  -4  -4    2.74    0.12
   3  -4  -4    2.76    0.12
  -3  -4   4    2.65    0.15
   3  -4  -4    2.66    0.11
   3  -4  -4    2.70    0.12
   4   4  -4    3.43    0.14
   4   4  -4    3.37    0.15
   4   4  -4    3.50    0.19
  -4   4   4    3.43    0.15
   4   4  -4    3.43    0.15
   4   4  -4    3.44    0.19
   4   4  -4    3.39    0.15
   4  -4  -4    3.52    0.16
   4  -4  -4    3.42    0.16
   4  -4  -4    3.42    0.14
   4  -4  -4    3.43    0.14
   4  -4  -4    3.52    0.15
  -4  -4   4    3.11    0.20
   4  -4  -4    3.54    0.15
  -5   4   4    1.19    0.07
  -5   4   4    1.23    0.06
   5  -4  -4    1.27    0.07
   5  -4  -4    1.21    0.06
   5  -4  -4    1.31    0.07
   5  -4  -4    1.26    0.06
   5  -4  -4    1.23    0.06
   5  -4  -4    1.22    0.06
  -6   4   4    0.29    0.03
  -6   4   4    0.37    0.04
   6  -4  -4    0.35    0.04
   6  -4  -4    0.32    0.03
  -7   4   4    0.46    0.04
   7  -4  -4    0.49    0.04
   7  -4  -4    0.45    0.05
  -8   4   4    1.24    0.08
   8  -4  -4    1.24    0.08
   8  -4  -4    1.08    0.07
   0   5  -4    4.75    0.19
   0   5  -4    4.68    0.20
   0   5  -4    4.74    0.20
   0  -5   4    4.87    0.27
   0   5  -4    4.77    0.26
   0   5  -4    4.70    0.25
   0   5  -4    4.58    0.20
   1  -5   4    2.58    0.18
   1   5  -4    3.44    0.12
   1   5  -4    3.39    0.17
   1   5  -4    3.35    0.13
   1   5  -4    3.42    0.13
   1   5  -4    3.51    0.13
   1   5  -4    3.48    0.17
  -1   5  -4    2.60    0.17
  -1   5  -4    2.54    0.12
  -1   5  -4    2.69    0.13
  -1   5  -4    2.70    0.13
  -1   5  -4    2.70    0.17
   2   5  -4    0.83    0.05
   2   5  -4    0.84    0.04
   2   5  -4    0.81    0.04
   2   5  -4    0.87    0.04
   2   5  -4    0.83    0.05
   2   5  -4    0.84    0.04
   2   5  -4    0.80    0.04
  -2   5  -4    0.63    0.04
  -2  -5   4    0.94    0.06
  -3   5   4    1.85    0.09
   3   5  -4    1.89    0.08
   3   5  -4    1.89    0.09
   3   5  -4    1.92    0.09
   3   5  -4    1.90    0.09
   3   5  -4    1.94    0.11
   3   5  -4    1.97    0.09
   3   5  -4    1.98    0.11
   3  -5  -4    2.00    0.08
  -3  -5   4    1.93    0.12
   3  -5  -4    2.03    0.09
   3  -5  -4    2.01    0.09
   3  -5  -4    1.90    0.09
   4   5  -4    1.44    0.07
   4   5  -4    1.55    0.07
  -4   5   4    1.49    0.07
   4   5  -4    1.26    0.07
   4   5  -4    1.45    0.07
   4   5  -4    1.54    0.09
   4   5  -4    1.51    0.07
   4  -5  -4    1.46    0.06
   4  -5  -4    1.44    0.07
   4  -5  -4    1.50    0.07
   4  -5  -4    1.44    0.07
   4  -5  -4    1.51    0.07
   4  -5  -4    1.49    0.07
  -5   5   4    1.85    0.09
  -5   5   4    1.85    0.10
   5  -5  -4    1.92    0.09
   5  -5  -4    1.96    0.09
  -6   5   4    0.67    0.05
  -6   5   4    0.66    0.05
   6  -5  -4    0.65    0.05
   6  -5  -4    0.63    0.05
  -7   5   4    0.52    0.05
  -7   5   4    0.57    0.05
   7  -5  -4    0.52    0.05
   7  -5  -4    0.55    0.05
  -8   5   4    0.27    0.04
  -8   5   4    0.29    0.04
   8  -5  -4    0.37    0.05
   8  -5  -4    0.38    0.05
  -9   5   4    0.04    0.02
   9  -5  -4    0.00    0.04
   0   6  -4    0.12    0.02
   0   6  -4    0.11    0.01
   0   6  -4    0.11    0.01
   0  -6   4    0.10    0.02
   0   6  -4    0.09    0.01
   0   6  -4    0.11    0.02
   0   6  -4    0.11    0.01
   0  -6   4    0.10    0.02
   1   6  -4    1.23    0.06
   1  -6   4    1.28    0.08
   1   6  -4    1.30    0.06
   1   6  -4    1.18    0.08
   1   6  -4    1.32    0.06
   1   6  -4    1.22    0.06
   1   6  -4    1.23    0.08
  -1   6  -4    1.26    0.05
  -1   6  -4    1.32    0.06
  -1   6  -4    1.31    0.08
  -1   6  -4    1.35    0.06
  -1   6  -4    1.34    0.08
  -1   6  -4    1.24    0.06
  -1  -6   4    1.39    0.08
   2   6  -4    4.97    0.21
   2   6  -4    5.03    0.22
   2   6  -4    4.73    0.27
   2   6  -4    5.03    0.28
   2   6  -4    5.11    0.22
   2   6  -4    4.97    0.22
  -2   6  -4    6.10    0.28
  -2  -6   4    5.06    0.29
   3   6  -4    3.18    0.13
   3   6  -4    3.07    0.13
   3   6  -4    2.93    0.16
  -3   6   4    3.08    0.13
   3   6  -4    3.01    0.13
   3   6  -4    3.06    0.17
   3   6  -4    3.05    0.13
   3  -6  -4    2.93    0.14
  -3  -6   4    2.77    0.17
   3  -6  -4    2.89    0.14
   3  -6  -4    2.90    0.13
   3  -6  -4    2.95    0.13
   4   6  -4   -0.02    0.02
   4   6  -4   -0.01    0.02
  -4   6   4    0.05    0.02
   4  -6  -4    0.03    0.01
   4  -6  -4    0.04    0.02
  -5   6   4    0.08    0.02
  -5   6   4    0.10    0.02
   5  -6  -4    0.12    0.02
   5  -6  -4    0.13    0.02
  -6   6   4    1.27    0.07
  -6   6   4    1.40    0.07
   6  -6  -4    1.27    0.07
   6  -6  -4    1.28    0.07
  -7   6   4    1.66    0.09
  -7   6   4    1.56    0.08
   7  -6  -4    1.44    0.09
   7  -6  -4    1.63    0.09
  -8   6   4    0.08    0.03
  -8   6   4    0.10    0.03
   8  -6  -4    0.12    0.04
   8  -6  -4    0.08    0.03
  -9   6   4    0.02    0.04
  -9   6   4    0.01    0.03
   9  -6  -4    0.02    0.04
   9  -6  -4    0.05    0.03
   0   7  -4    0.17    0.01
   0   7  -4    0.19    0.02
   0  -7   4    0.21    0.03
   0   7  -4    0.18    0.02
   0   7  -4    0.19    0.02
   0   7  -4    0.20    0.03
   0  -7   4    0.20    0.03
   0   7  -4    0.18    0.01
   1   7  -4    1.08    0.05
   1   7  -4    1.07    0.05
   1  -7   4    0.84    0.07
   1   7  -4    1.18    0.05
   1   7  -4    1.16    0.07
   1   7  -4    1.10    0.05
   1   7  -4    1.06    0.07
  -1  -7   4    1.17    0.07
   2   7  -4    0.72    0.05
   2   7  -4    0.77    0.04
   2   7  -4    0.75    0.05
   2   7  -4    0.80    0.04
   2   7  -4    0.75    0.04
   2   7  -4    0.77    0.04
  -2  -7   4    0.73    0.06
  -3   7   4    0.81    0.04
   3   7  -4    0.81    0.05
   3   7  -4    0.86    0.06
   3   7  -4    0.81    0.06
   3   7  -4    0.77    0.04
   3  -7  -4    0.84    0.05
  -3  -7   4    0.89    0.06
   3  -7  -4    0.87    0.05
  -4   7   4    0.40    0.03
   4  -7  -4    0.35    0.03
   4  -7  -4    0.37    0.03
  -5   7   4    0.89    0.05
  -5   7   4    0.90    0.06
   5  -7  -4    0.98    0.06
   5  -7  -4    0.98    0.05
  -6   7   4    0.90    0.06
  -6   7   4    0.98    0.06
   6  -7  -4    0.83    0.06
   6  -7  -4    0.90    0.06
  -7   7   4    0.25    0.03
  -7   7   4    0.23    0.03
   7  -7  -4    0.23    0.04
   7  -7  -4    0.22    0.03
  -8   7   4    0.33    0.04
  -8   7   4    0.36    0.04
   8  -7  -4    0.31    0.04
   8  -7  -4    0.36    0.05
  -9   7   4    0.34    0.05
  -9   7   4    0.35    0.04
   9  -7  -4    0.43    0.05
   9  -7  -4    0.37    0.05
   0   8  -4    2.39    0.13
   0   8  -4    2.38    0.13
   0  -8   4    2.27    0.14
   1  -8   4    2.52    0.15
   1   8  -4    2.40    0.14
   1   8  -4    2.61    0.11
   1  -8   4    2.63    0.15
   1   8  -4    2.56    0.11
   1   8  -4    2.43    0.10
   1   8  -4    2.27    0.14
   1   8  -4    2.27    0.11
  -1  -8   4    2.28    0.15
  -1   8  -4    2.46    0.14
  -1   8  -4    2.77    0.14
   2   8  -4    0.11    0.02
   2   8  -4    0.10    0.02
   2  -8   4    0.05    0.03
   2   8  -4    0.12    0.02
   2   8  -4    0.12    0.02
  -2  -8   4    0.13    0.03
  -2   8  -4    0.06    0.02
   3  -8   4    0.74    0.06
   3   8  -4    0.72    0.05
   3   8  -4    0.63    0.04
   3   8  -4    0.63    0.04
   3   8  -4    0.69    0.06
  -3   8  -4    0.88    0.05
  -3  -8   4    0.57    0.06
   3  -8  -4    0.77    0.04
  -3   8  -4    0.75    0.06
  -4   8   4    1.53    0.07
   4  -8  -4    1.30    0.07
   4  -8  -4    1.30    0.07
  -5   8   4    1.23    0.06
  -5   8   4    1.26    0.07
   5  -8  -4    1.21    0.07
   5  -8  -4    1.14    0.07
  -6   8   4    0.27    0.03
  -6   8   4    0.32    0.04
   6  -8  -4    0.27    0.03
   6  -8  -4    0.23    0.03
  -7   8   4    0.28    0.04
  -7   8   4    0.33    0.04
   7  -8  -4    0.28    0.04
   7  -8  -4    0.34    0.04
  -8   8   4    0.45    0.05
  -8   8   4    0.51    0.05
   8  -8  -4    0.52    0.05
   8  -8  -4    0.44    0.06
  -9   8   4    0.39    0.05
  -9   8   4    0.37    0.05
   9  -8  -4    0.50    0.06
   9  -8  -4    0.33    0.05
   0   9  -4    0.47    0.04
   0  -9   4    0.50    0.05
   0   9  -4    0.42    0.04
   1  -9   4    0.32    0.05
   1   9  -4    0.32    0.04
   1  -9   4    0.38    0.04
   1   9  -4    0.36    0.04
  -1   9  -4    0.29    0.04
  -1  -9   4    0.39    0.05
  -1   9  -4    0.32    0.04
   2   9  -4    1.20    0.08
   2   9  -4    1.24    0.05
   2   9  -4    1.22    0.07
   2   9  -4    1.26    0.06
   2  -9   4    0.97    0.08
   2  -9   4    0.86    0.08
  -2   9  -4    0.85    0.07
  -2  -9   4    1.07    0.08
   3  -9   4    0.27    0.04
   3  -9   4    0.27    0.04
  -3   9  -4    0.40    0.04
  -3   9  -4    0.39    0.04
   4  -9  -4    0.73    0.05
  -5   9   4    0.45    0.04
   5  -9  -4    0.42    0.04
   5  -9  -4    0.39    0.04
  -6   9   4    0.73    0.06
  -6   9   4    0.77    0.05
   6  -9  -4    0.79    0.05
   6  -9  -4    0.73    0.06
  -7   9   4    0.30    0.04
  -7   9   4    0.27    0.04
   7  -9  -4    0.29    0.04
   7  -9  -4    0.27    0.04
  -8   9   4    0.22    0.04
  -8   9   4    0.19    0.04
   8  -9  -4    0.21    0.04
   8  -9  -4    0.18    0.04
   0  10  -4    0.06    0.02
   0  10  -4    0.09    0.02
   0 -10   4    0.10    0.04
   1 -10   4    0.36    0.05
   1  10  -4    0.28    0.04
   1 -10   4    0.22    0.03
   1  10  -4    0.32    0.04
  -1  10  -4    0.25    0.04
  -1  10  -4    0.32    0.04
  -1 -10   4    0.39    0.05
   2 -10   4    2.98    0.17
   2  10  -4    2.35    0.16
   2 -10   4    2.99    0.17
   2  10  -4    2.76    0.17
  -2  10  -4    2.97    0.16
  -2  10  -4    3.05    0.16
   3 -10   4    0.35    0.05
   3 -10   4    0.33    0.04
  -3  10  -4    0.31    0.04
  -3  10  -4    0.30    0.04
   4 -10  -4    0.05    0.02
   5 -10  -4    0.09    0.02
  -6  10   4    0.87    0.06
  -6  10   4    0.86    0.06
   6 -10  -4    0.81    0.06
   6 -10  -4    0.91    0.06
   0 -11   4    0.27    0.05
   0  11  -4    0.22    0.03
   0  11  -4    0.17    0.03
   1  11  -4    0.82    0.06
   1 -11   4    0.68    0.06
   1 -11   4    0.76    0.07
  -1  11  -4    0.56    0.06
  -1  11  -4    0.56    0.05
  -1 -11   4    0.73    0.07
   2 -11   4    0.02    0.02
   2 -11   4    0.10    0.04
  -2  11  -4    0.01    0.02
  -2  11  -4    0.07    0.02
   0  12  -4    0.83    0.07
   0 -12   4    0.86    0.09
   0  12  -4    0.88    0.07
   1 -12   4    1.23    0.10
   1  12  -4    1.01    0.08
   1 -12   4    1.25    0.09
  -1  12  -4    1.19    0.08
  -1  12  -4    1.25    0.08
   2 -12   4    0.01    0.02
  -2  12  -4    0.05    0.03
   0  13  -4    1.64    0.11
   1 -13   4    0.15    0.04
   1 -13   4    0.20    0.05
  -1  13  -4    0.10    0.03
  -1  13  -4    0.14    0.03
   0  14  -4    0.00    0.03
   1   0  -5    3.70    0.16
   1   0  -5    3.68    0.16
   1   0  -5    3.69    0.16
   1   0  -5    3.69    0.17
   1   0  -5    3.70    0.20
   1   0  -5    3.72    0.15
   2   0  -5    0.18    0.02
   2   0  -5    0.18    0.01
  -2   0   5    0.18    0.01
   2   0  -5    0.18    0.02
   2   0  -5    0.17    0.02
   2   0  -5    0.16    0.02
   2   0  -5    0.20    0.02
   2   0  -5    0.18    0.02
   2   0  -5    0.19    0.02
  -2   0   5    0.19    0.02
   3   0  -5    3.92    0.16
  -3   0   5    3.75    0.22
   3   0  -5    3.76    0.21
   3   0  -5    3.83    0.16
   3   0  -5    3.94    0.17
   3   0  -5    3.87    0.17
   3   0  -5    3.71    0.17
   3   0  -5    3.79    0.20
  -3   0   5    3.76    0.17
   3   0  -5    3.82    0.17
  -4   0   5    0.04    0.01
   4   0  -5    0.02    0.01
   4   0  -5    0.02    0.01
   4   0  -5    0.03    0.01
  -4   0   5    0.01    0.01
   4   0  -5    0.00    0.01
   4   0  -5    0.02    0.01
   4   0  -5    0.02    0.01
   4   0  -5    0.01    0.01
  -4   0   5    0.02    0.01
   4   0  -5    0.03    0.01
  -4   0   5    0.02    0.01
   5   0  -5    0.59    0.03
   5   0  -5    0.54    0.04
  -5   0   5    0.56    0.04
   5   0  -5    0.55    0.04
   5   0  -5    0.57    0.04
   5   0  -5    0.56    0.04
   5   0  -5    0.59    0.04
   6   0  -5    0.35    0.03
   6   0  -5    0.35    0.03
  -6   0   5    0.34    0.04
   6   0  -5    0.34    0.03
   6   0  -5    0.39    0.04
   6   0  -5    0.34    0.03
   6   0  -5    0.40    0.04
   7   0  -5    2.81    0.13
  -7   0   5    2.95    0.14
   7   0  -5    2.50    0.12
   7   0  -5    2.51    0.13
   7   0  -5    2.86    0.14
   1   1  -5    2.80    0.12
   1   1  -5    2.82    0.15
   1   1  -5    2.83    0.15
   1   1  -5    2.73    0.11
   1   1  -5    2.73    0.13
   1   1  -5    2.74    0.12
   1   1  -5    2.76    0.12
  -1  -1   5    2.73    0.16
  -2   1   5    1.74    0.08
   2   1  -5    1.62    0.10
   2   1  -5    1.71    0.07
   2   1  -5    1.71    0.08
   2   1  -5    1.65    0.10
   2   1  -5    1.69    0.08
   2   1  -5    1.71    0.08
   2   1  -5    1.72    0.08
   2   1  -5    1.68    0.08
   2  -1  -5    1.83    0.08
   2  -1  -5    1.74    0.08
   2  -1  -5    1.88    0.07
   2  -1  -5    1.77    0.08
   2  -1  -5    1.94    0.10
   2  -1  -5    1.82    0.08
   2  -1  -5    1.78    0.08
  -2  -1   5    1.76    0.11
  -2  -1   5    1.72    0.08
   3   1  -5    0.77    0.04
   3   1  -5    0.75    0.05
   3   1  -5    0.79    0.04
   3   1  -5    0.73    0.05
   3   1  -5    0.73    0.04
  -3   1   5    0.66    0.04
   3   1  -5    0.76    0.04
  -3   1   5    0.67    0.05
   3   1  -5    0.76    0.04
   3   1  -5    0.75    0.04
   3  -1  -5    0.70    0.04
   3  -1  -5    0.75    0.05
  -3  -1   5    0.80    0.05
  -3  -1   5    0.80    0.04
   3  -1  -5    0.74    0.04
  -3  -1   5    0.74    0.05
   3  -1  -5    0.72    0.04
  -3  -1   5    0.79    0.04
   3  -1  -5    0.72    0.04
   3  -1  -5    0.73    0.04
   3  -1  -5    0.66    0.04
   3  -1  -5    0.68    0.04
   4   1  -5    0.59    0.03
   4   1  -5    0.64    0.04
   4   1  -5    0.55    0.04
   4   1  -5    0.64    0.04
   4   1  -5    0.63    0.04
   4   1  -5    0.62    0.04
   4   1  -5    0.60    0.04
  -4   1   5    0.57    0.04
  -4   1   5    0.62    0.04
   4   1  -5    0.62    0.04
   4  -1  -5    0.65    0.04
   4  -1  -5    0.69    0.04
   4  -1  -5    0.67    0.03
   4  -1  -5    0.69    0.04
  -4  -1   5    0.70    0.05
  -4  -1   5    0.68    0.04
   4  -1  -5    0.62    0.04
  -4  -1   5    0.68    0.04
   4  -1  -5    0.67    0.04
   5   1  -5    1.33    0.06
   5   1  -5    1.29    0.06
  -5   1   5    1.26    0.07
   5   1  -5    1.23    0.06
   5   1  -5    1.35    0.07
   5   1  -5    1.31    0.07
   5  -1  -5    1.30    0.06
   5  -1  -5    1.22    0.06
   5  -1  -5    1.23    0.07
   5  -1  -5    1.27    0.06
   5  -1  -5    1.20    0.07
   5  -1  -5    1.18    0.06
  -5  -1   5    1.32    0.07
   6   1  -5    0.56    0.04
   6   1  -5    0.57    0.04
   6   1  -5    0.50    0.04
  -6   1   5    0.58    0.04
   6   1  -5    0.56    0.04
   6   1  -5    0.55    0.04
   6   1  -5    0.51    0.04
   6  -1  -5    0.62    0.04
  -6  -1   5    0.50    0.04
   6  -1  -5    0.51    0.04
   6  -1  -5    0.51    0.04
   6  -1  -5    0.55    0.04
   6  -1  -5    0.53    0.05
   6  -1  -5    0.50    0.04
  -7   1   5    0.13    0.03
   7   1  -5    0.11    0.02
   7   1  -5    0.13    0.03
   7   1  -5    0.14    0.03
   7  -1  -5    0.11    0.03
   7  -1  -5    0.12    0.02
   7  -1  -5    0.10    0.03
   7  -1  -5    0.13    0.02
   7  -1  -5    0.12    0.02
   7  -1  -5    0.15    0.03
  -8   1   5    0.18    0.03
   8  -1  -5    0.17    0.03
   8  -1  -5    0.12    0.03
   8  -1  -5    0.11    0.03
   8  -1  -5    0.19    0.03
   0   2  -5   13.01    0.53
   0   2  -5   13.08    0.72
   0   2  -5   14.72    0.71
   0   2  -5   13.74    0.56
   0   2  -5   13.69    0.57
   0  -2   5   13.43    0.76
   0   2  -5   12.46    0.57
   1   2  -5    0.12    0.01
   1   2  -5    0.12    0.01
   1   2  -5    0.13    0.02
   1   2  -5    0.11    0.01
   1   2  -5    0.11    0.01
   1   2  -5    0.12    0.01
   1   2  -5    0.11    0.01
   1   2  -5    0.12    0.02
  -1  -2   5    0.15    0.01
  -1  -2   5    0.13    0.02
   2   2  -5    0.34    0.03
   2   2  -5    0.33    0.02
   2   2  -5    0.32    0.02
   2   2  -5    0.34    0.02
   2   2  -5    0.33    0.02
   2   2  -5    0.31    0.02
   2   2  -5    0.30    0.03
   2   2  -5    0.33    0.02
  -2   2   5    0.32    0.02
   2  -2  -5    0.36    0.02
   2  -2  -5    0.36    0.02
   2  -2  -5    0.34    0.02
  -2  -2   5    0.36    0.02
   2  -2  -5    0.39    0.02
   2  -2  -5    0.36    0.02
   2  -2  -5    0.36    0.02
  -2  -2   5    0.36    0.03
   2  -2  -5    0.34    0.02
   3   2  -5    0.71    0.04
   3   2  -5    0.75    0.04
   3   2  -5    0.73    0.05
   3   2  -5    0.77    0.04
   3   2  -5    0.73    0.04
   3   2  -5    0.75    0.04
  -3   2   5    0.79    0.04
   3   2  -5    0.75    0.05
   3   2  -5    0.73    0.04
   3  -2  -5    0.72    0.04
   3  -2  -5    0.76    0.04
  -3  -2   5    0.72    0.05
  -3  -2   5    0.74    0.04
   3  -2  -5    0.78    0.04
   3  -2  -5    0.72    0.04
  -3  -2   5    0.70    0.05
   3  -2  -5    0.76    0.04
  -3  -2   5    0.69    0.04
   3  -2  -5    0.74    0.04
   3  -2  -5    0.73    0.04
   4   2  -5    6.81    0.28
   4   2  -5    6.70    0.35
  -4   2   5    6.59    0.28
   4   2  -5    6.59    0.28
   4   2  -5    6.78    0.28
   4   2  -5    6.92    0.30
   4   2  -5    6.60    0.35
   4  -2  -5    6.14    0.29
   4  -2  -5    6.48    0.26
   4  -2  -5    6.49    0.28
  -4  -2   5    6.60    0.30
   4  -2  -5    6.48    0.28
  -4  -2   5    6.54    0.36
   4  -2  -5    6.41    0.27
   4  -2  -5    6.32    0.30
   5   2  -5    0.12    0.02
   5   2  -5    0.11    0.02
   5   2  -5    0.09    0.02
  -5   2   5    0.12    0.02
   5   2  -5    0.10    0.02
   5   2  -5    0.11    0.02
   5   2  -5    0.12    0.02
  -5   2   5    0.09    0.02
   5   2  -5    0.12    0.02
   5  -2  -5    0.07    0.02
  -5  -2   5    0.08    0.02
   5  -2  -5    0.11    0.02
   5  -2  -5    0.11    0.02
   5  -2  -5    0.11    0.02
   5  -2  -5    0.10    0.02
   5  -2  -5    0.10    0.02
   6   2  -5    0.09    0.02
  -6   2   5    0.09    0.02
   6   2  -5    0.09    0.02
   6   2  -5    0.11    0.02
   6   2  -5    0.06    0.02
   6   2  -5    0.09    0.02
   6   2  -5    0.06    0.02
   6  -2  -5    0.05    0.02
   6  -2  -5    0.10    0.03
   6  -2  -5    0.06    0.02
   6  -2  -5    0.08    0.02
  -6  -2   5    0.03    0.02
   6  -2  -5    0.08    0.02
   6  -2  -5    0.08    0.02
  -7   2   5    0.18    0.03
   7  -2  -5    0.19    0.03
   7  -2  -5    0.19    0.03
   7  -2  -5    0.23    0.03
   7  -2  -5    0.25    0.03
   7  -2  -5    0.24    0.04
   7  -2  -5    0.20    0.02
  -8   2   5    1.70    0.09
   8  -2  -5    1.62    0.09
   8  -2  -5    1.34    0.09
   0   3  -5    0.59    0.03
   0   3  -5    0.61    0.04
   0   3  -5    0.60    0.03
   0   3  -5    0.62    0.03
   0   3  -5    0.65    0.03
   0   3  -5    0.63    0.04
   0  -3   5    0.61    0.05
   0   3  -5    0.60    0.03
   1   3  -5    2.03    0.09
   1   3  -5    2.03    0.11
   1   3  -5    2.03    0.09
   1   3  -5    2.04    0.11
   1   3  -5    2.09    0.09
   1   3  -5    1.99    0.09
   1   3  -5    2.08    0.09
   1   3  -5    2.05    0.09
  -1  -3   5    2.01    0.09
  -1  -3   5    2.01    0.12
   2   3  -5    1.00    0.04
   2   3  -5    0.91    0.06
   2   3  -5    0.96    0.05
   2   3  -5    1.01    0.04
   2   3  -5    0.86    0.05
  -2   3   5    0.86    0.04
  -2  -3   5    1.00    0.06
  -2  -3   5    0.91    0.05
   2  -3  -5    0.86    0.04
   2  -3  -5    0.87    0.04
  -2  -3   5    0.86    0.04
   2  -3  -5    0.84    0.05
   2  -3  -5    0.79    0.05
   3   3  -5    1.84    0.09
   3   3  -5    1.85    0.11
   3   3  -5    1.76    0.09
   3   3  -5    1.85    0.09
   3   3  -5    1.80    0.09
   3   3  -5    1.82    0.11
   3   3  -5    1.84    0.09
   3   3  -5    1.82    0.08
   3  -3  -5    2.27    0.09
   3  -3  -5    2.14    0.08
   3  -3  -5    2.23    0.09
   3  -3  -5    2.02    0.09
  -3  -3   5    1.79    0.09
   3  -3  -5    2.21    0.09
  -3  -3   5    1.80    0.11
  -4   3   5    0.73    0.04
   4   3  -5    0.77    0.05
   4   3  -5    0.79    0.04
   4   3  -5    0.78    0.04
   4   3  -5    0.75    0.04
   4   3  -5    0.71    0.04
   4   3  -5    0.80    0.04
   4   3  -5    0.78    0.05
   4   3  -5    0.73    0.04
   4  -3  -5    0.81    0.04
   4  -3  -5    0.74    0.04
  -4  -3   5    0.82    0.05
   4  -3  -5    0.82    0.04
   4  -3  -5    0.82    0.04
   4  -3  -5    0.81    0.04
  -4  -3   5    0.83    0.05
   4  -3  -5    0.78    0.05
   5   3  -5    1.43    0.07
   5   3  -5    1.44    0.07
   5   3  -5    1.48    0.09
   5   3  -5    1.42    0.07
   5   3  -5    1.26    0.07
   5   3  -5    1.27    0.07
   5   3  -5    1.43    0.07
  -5   3   5    1.47    0.07
   5  -3  -5    1.48    0.08
  -5  -3   5    1.38    0.08
   5  -3  -5    1.43    0.07
   5  -3  -5    1.47    0.07
   5  -3  -5    1.43    0.07
   5  -3  -5    1.43    0.07
   5  -3  -5    1.40    0.07
   6   3  -5    0.44    0.04
   6   3  -5    0.46    0.03
  -6   3   5    0.47    0.04
   6   3  -5    0.41    0.04
   6   3  -5    0.42    0.03
  -6   3   5    0.53    0.04
   6   3  -5    0.40    0.04
   6   3  -5    0.42    0.04
   6  -3  -5    0.47    0.03
   6  -3  -5    0.45    0.03
   6  -3  -5    0.56    0.03
   6  -3  -5    0.48    0.04
   6  -3  -5    0.49    0.04
   6  -3  -5    0.46    0.04
  -7   3   5    0.47    0.04
  -7   3   5    0.43    0.04
   7  -3  -5    0.41    0.04
   7  -3  -5    0.47    0.05
  -8   3   5    0.74    0.06
   8  -3  -5    0.82    0.06
   8  -3  -5    0.77    0.06
  -9   3   5    0.01    0.02
   9  -3  -5   -0.06    0.03
   9  -3  -5    0.04    0.02
   0   4  -5    0.17    0.02
   0  -4   5    0.15    0.02
   0   4  -5    0.15    0.02
   0   4  -5    0.15    0.01
   0   4  -5    0.15    0.01
   0   4  -5    0.14    0.02
   0   4  -5    0.15    0.01
   1   4  -5    1.18    0.07
   1   4  -5    1.16    0.05
   1   4  -5    1.10    0.05
   1   4  -5    1.18    0.05
   1  -4   5    0.86    0.07
   1   4  -5    1.15    0.05
   1   4  -5    1.12    0.05
   1   4  -5    1.13    0.07
  -1   4  -5    0.92    0.05
  -1  -4   5    1.11    0.07
  -1   4  -5    0.89    0.07
  -1   4  -5    0.94    0.05
  -1  -4   5    1.04    0.05
   2   4  -5    0.49    0.04
   2   4  -5    0.48    0.03
   2   4  -5    0.48    0.03
   2   4  -5    0.49    0.03
   2   4  -5    0.47    0.03
   2   4  -5    0.44    0.03
   2   4  -5    0.47    0.04
   2   4  -5    0.50    0.03
  -2  -4   5    0.50    0.02
  -2  -4   5    0.45    0.04
  -2  -4   5    0.44    0.04
  -2  -4   5    0.49    0.03
   2  -4  -5    0.38    0.03
  -3   4   5    2.13    0.10
   3   4  -5    2.06    0.09
   3   4  -5    2.13    0.12
   3   4  -5    2.26    0.10
   3   4  -5    2.15    0.10
   3   4  -5    2.10    0.10
   3   4  -5    2.24    0.10
   3   4  -5    2.21    0.12
   3   4  -5    2.22    0.10
   3  -4  -5    2.26    0.10
   3  -4  -5    2.22    0.10
  -3  -4   5    2.19    0.11
   3  -4  -5    2.21    0.10
   3  -4  -5    2.29    0.10
  -3  -4   5    2.25    0.13
   4   4  -5    0.10    0.02
   4   4  -5    0.24    0.03
  -4   4   5    0.15    0.02
   4  -4  -5    0.13    0.02
   4  -4  -5    0.16    0.02
   4  -4  -5    0.15    0.02
   4  -4  -5    0.13    0.02
   4  -4  -5    0.13    0.01
  -4  -4   5    0.11    0.02
  -4  -4   5    0.18    0.02
   4  -4  -5    0.16    0.02
  -5   4   5    0.15    0.02
  -5   4   5    0.17    0.02
   5   4  -5    0.20    0.02
   5   4  -5    0.20    0.02
   5   4  -5    0.21    0.02
   5   4  -5    0.23    0.03
   5   4  -5    0.24    0.03
   5   4  -5    0.18    0.02
   5  -4  -5    0.15    0.02
   5  -4  -5    0.15    0.02
   5  -4  -5    0.14    0.02
   5  -4  -5    0.17    0.03
   5  -4  -5    0.15    0.02
   5  -4  -5    0.17    0.02
  -6   4   5    0.23    0.03
  -6   4   5    0.30    0.03
   6  -4  -5    0.21    0.03
   6  -4  -5    0.27    0.03
  -7   4   5    2.40    0.12
  -7   4   5    2.27    0.12
   7  -4  -5    2.50    0.12
   7  -4  -5    2.31    0.12
  -8   4   5    0.12    0.03
  -8   4   5    0.03    0.03
   8  -4  -5    0.06    0.03
   8  -4  -5    0.11    0.04
  -9   4   5    0.06    0.03
  -9   4   5    0.05    0.03
   9  -4  -5    0.09    0.04
   9  -4  -5    0.04    0.03
   0   5  -5    1.05    0.05
   0   5  -5    1.04    0.05
   0   5  -5    1.06    0.07
   0   5  -5    1.06    0.05
   0   5  -5    1.06    0.07
   0   5  -5    1.06    0.05
   0  -5   5    1.07    0.07
   1   5  -5    1.85    0.08
   1   5  -5    1.89    0.10
   1   5  -5    1.81    0.08
   1   5  -5    1.82    0.08
   1   5  -5    1.94    0.10
   1   5  -5    1.85    0.08
  -1   5  -5    1.64    0.08
  -1  -5   5    2.02    0.11
  -1   5  -5    1.69    0.11
  -1   5  -5    1.59    0.10
  -1   5  -5    1.62    0.08
   2   5  -5    1.75    0.11
   2   5  -5    1.74    0.09
   2   5  -5    1.79    0.11
   2   5  -5    1.84    0.09
   2   5  -5    1.81    0.09
   2   5  -5    1.79    0.08
   2  -5   5    1.91    0.12
  -2   5  -5    2.11    0.11
  -2  -5   5    2.02    0.11
  -2   5  -5    2.17    0.09
  -2   5  -5    2.10    0.09
  -2   5  -5    2.07    0.12
  -3   5   5    1.31    0.06
   3   5  -5    1.39    0.08
   3   5  -5    1.37    0.06
   3   5  -5    1.38    0.06
   3   5  -5    1.30    0.06
   3   5  -5    1.36    0.08
   3   5  -5    1.37    0.06
   3  -5  -5    1.15    0.06
   3  -5  -5    1.19    0.06
   3  -5  -5    1.22    0.07
   3  -5  -5    1.20    0.06
  -3  -5   5    1.27    0.08
   4   5  -5    0.66    0.04
   4   5  -5    0.66    0.04
   4   5  -5    0.63    0.05
   4   5  -5    0.64    0.04
  -4   5   5    0.59    0.04
   4   5  -5    0.61    0.04
   4   5  -5    0.67    0.05
   4  -5  -5    0.57    0.03
   4  -5  -5    0.55    0.04
   4  -5  -5    0.55    0.03
   4  -5  -5    0.62    0.04
  -4  -5   5    0.67    0.05
   5   5  -5    0.92    0.06
   5   5  -5    0.81    0.05
   5   5  -5    0.78    0.05
   5   5  -5    0.86    0.05
  -5   5   5    0.83    0.05
  -5   5   5    0.77    0.05
   5   5  -5    0.77    0.05
   5   5  -5    0.86    0.05
   5  -5  -5    0.84    0.05
   5  -5  -5    0.86    0.05
  -6   5   5    1.26    0.07
  -6   5   5    1.18    0.07
   6  -5  -5    1.36    0.07
   6  -5  -5    1.23    0.07
  -7   5   5    0.15    0.03
  -7   5   5    0.15    0.03
   7  -5  -5    0.18    0.04
   7  -5  -5    0.18    0.03
  -8   5   5    0.43    0.05
  -8   5   5    0.40    0.04
   8  -5  -5    0.48    0.05
   8  -5  -5    0.49    0.06
  -9   5   5    0.32    0.04
   9  -5  -5    0.38    0.05
   9  -5  -5    0.32    0.05
   0   6  -5    6.25    0.27
   0   6  -5    6.30    0.25
   0  -6   5    6.54    0.36
   0   6  -5    6.22    0.27
   0   6  -5    6.46    0.27
   0   6  -5    6.28    0.34
   0   6  -5    6.37    0.34
   1   6  -5    0.41    0.03
   1   6  -5    0.37    0.04
   1   6  -5    0.38    0.02
   1   6  -5    0.34    0.02
   1   6  -5    0.36    0.03
   1   6  -5    0.37    0.02
  -1  -6   5    0.35    0.04
  -1  -6   5    0.35    0.04
   2   6  -5    0.22    0.03
   2   6  -5    0.24    0.02
   2   6  -5    0.25    0.03
   2  -6   5    0.35    0.04
   2   6  -5    0.23    0.02
   2   6  -5    0.26    0.02
   2   6  -5    0.23    0.02
  -2  -6   5    0.24    0.03
  -2   6  -5    0.36    0.04
   3   6  -5    0.63    0.05
   3   6  -5    0.59    0.05
   3   6  -5    0.63    0.04
   3   6  -5    0.58    0.04
   3   6  -5    0.64    0.03
  -3   6   5    0.57    0.04
   3   6  -5    0.58    0.04
   3  -6  -5    0.49    0.04
   3  -6  -5    0.53    0.04
  -3  -6   5    0.66    0.05
   3  -6  -5    0.54    0.03
   3  -6  -5    0.55    0.03
  -3   6  -5    0.64    0.05
   4   6  -5    3.42    0.15
   4   6  -5    3.30    0.19
   4   6  -5    3.38    0.14
   4   6  -5    3.34    0.15
  -4   6   5    3.28    0.15
   4   6  -5    3.32    0.15
   4   6  -5    3.41    0.19
  -4  -6   5    3.50    0.20
   4  -6  -5    3.59    0.16
   4  -6  -5    3.55    0.16
  -5   6   5    0.32    0.03
   5  -6  -5    0.37    0.03
   5  -6  -5    0.36    0.04
  -6   6   5    0.09    0.02
  -6   6   5    0.10    0.02
   6  -6  -5    0.12    0.02
   6  -6  -5    0.11    0.03
  -7   6   5    0.04    0.03
  -7   6   5    0.08    0.03
   7  -6  -5    0.06    0.03
   7  -6  -5    0.02    0.03
  -8   6   5    0.31    0.04
  -8   6   5    0.39    0.05
   8  -6  -5    0.25    0.04
   8  -6  -5    0.26    0.05
  -9   6   5    0.23    0.04
  -9   6   5    0.17    0.04
   9  -6  -5    0.19    0.05
   9  -6  -5    0.23    0.04
   0  -7   5    0.09    0.02
   0   7  -5    0.08    0.01
   0   7  -5    0.07    0.01
   0   7  -5    0.06    0.02
   0   7  -5    0.07    0.02
   0   7  -5    0.07    0.01
   0  -7   5    0.07    0.02
   0   7  -5    0.07    0.01
   1   7  -5    2.45    0.10
   1  -7   5    2.32    0.15
   1   7  -5    2.53    0.14
   1   7  -5    2.65    0.11
   1   7  -5    2.44    0.14
   1   7  -5    2.42    0.11
   1   7  -5    2.56    0.11
  -1   7  -5    2.37    0.14
  -1   7  -5    2.42    0.14
  -1  -7   5    2.44    0.15
   2   7  -5    1.73    0.08
   2   7  -5    1.78    0.09
   2   7  -5    1.77    0.08
   2   7  -5    1.77    0.11
   2  -7   5    1.89    0.12
   2   7  -5    1.79    0.11
   2   7  -5    1.72    0.08
  -2   7  -5    1.92    0.11
  -2  -7   5    1.79    0.11
  -2   7  -5    1.95    0.11
   3   7  -5    2.11    0.12
   3   7  -5    2.05    0.10
   3   7  -5    2.17    0.09
   3   7  -5    2.08    0.09
   3   7  -5    2.06    0.12
   3   7  -5    2.14    0.10
  -3  -7   5    1.86    0.12
  -3   7  -5    1.69    0.12
   4   7  -5    0.38    0.05
  -4   7   5    0.39    0.03
   4   7  -5    0.36    0.04
   4   7  -5    0.43    0.03
   4   7  -5    0.40    0.04
   4  -7  -5    0.35    0.04
   4  -7  -5    0.39    0.03
  -4  -7   5    0.34    0.05
  -5   7   5    0.93    0.05
   5  -7  -5    0.75    0.05
   5  -7  -5    0.73    0.05
  -6   7   5    0.68    0.05
  -6   7   5    0.66    0.05
   6  -7  -5    0.63    0.05
   6  -7  -5    0.62    0.05
  -7   7   5    0.65    0.05
  -7   7   5    0.62    0.05
   7  -7  -5    0.67    0.05
   7  -7  -5    0.65    0.06
  -8   7   5    0.43    0.05
  -8   7   5    0.38    0.05
   8  -7  -5    0.38    0.04
   8  -7  -5    0.44    0.05
  -9   7   5    0.09    0.04
   9  -7  -5    0.21    0.05
   1  -8   5    0.26    0.04
   1   8  -5    0.27    0.02
   1  -8   5    0.30    0.04
   1   8  -5    0.26    0.02
   1   8  -5    0.26    0.04
   1   8  -5    0.27    0.02
   1   8  -5    0.27    0.03
   1   8  -5    0.27    0.03
  -1  -8   5    0.31    0.04
  -1   8  -5    0.23    0.03
  -1   8  -5    0.29    0.03
   2   8  -5    0.05    0.02
   2   8  -5    0.04    0.02
   2   8  -5    0.05    0.02
   2   8  -5    0.03    0.02
   2   8  -5    0.04    0.01
   2   8  -5    0.04    0.01
  -2  -8   5    0.03    0.02
   3   8  -5    1.15    0.06
   3  -8   5    1.42    0.09
   3   8  -5    1.17    0.06
   3   8  -5    1.14    0.08
   3   8  -5    1.08    0.08
  -3  -8   5    1.13    0.09
  -3   8  -5    1.22    0.08
  -3   8  -5    1.43    0.08
  -4   8   5    0.22    0.02
   4  -8  -5    0.16    0.03
  -5   8   5    0.02    0.02
   5  -8  -5    0.04    0.02
   5  -8  -5    0.02    0.02
  -6   8   5    0.09    0.03
  -6   8   5    0.08    0.03
   6  -8  -5    0.06    0.02
   6  -8  -5    0.06    0.03
  -7   8   5    1.37    0.08
  -7   8   5    1.33    0.08
   7  -8  -5    1.17    0.08
   7  -8  -5    1.31    0.08
  -8   8   5    0.07    0.04
  -8   8   5    0.05    0.03
   8  -8  -5    0.10    0.04
   8  -8  -5    0.07    0.03
   0   9  -5    0.07    0.03
   0   9  -5    0.06    0.02
   0  -9   5    0.05    0.02
   0  -9   5    0.05    0.03
   1  -9   5    1.60    0.11
   1   9  -5    1.46    0.10
   1   9  -5    1.49    0.10
   1  -9   5    1.61    0.11
  -1  -9   5    1.66    0.11
  -1   9  -5    1.73    0.10
  -1   9  -5    1.74    0.10
   2   9  -5    0.27    0.04
   2   9  -5    0.35    0.03
   2  -9   5    0.38    0.06
   2   9  -5    0.32    0.04
   2   9  -5    0.30    0.03
  -2   9  -5    0.38    0.04
  -2  -9   5    0.24    0.04
  -2   9  -5    0.40    0.04
   3   9  -5    0.75    0.05
   3   9  -5    0.80    0.06
   3   9  -5    0.83    0.05
   3   9  -5    0.70    0.06
   3  -9   5    0.56    0.07
  -3  -9   5    0.75    0.07
  -4   9  -5    0.35    0.05
  -5   9   5    1.21    0.07
   5  -9  -5    1.30    0.07
   5  -9  -5    1.21    0.07
  -6   9   5    0.55    0.04
  -6   9   5    0.52    0.05
   6  -9  -5    0.46    0.05
   6  -9  -5    0.50    0.05
  -7   9   5    0.26    0.04
  -7   9   5    0.26    0.04
   7  -9  -5    0.22    0.04
   7  -9  -5    0.23    0.04
  -8   9   5    0.54    0.06
  -8   9   5    0.50    0.06
   8  -9  -5    0.52    0.06
   8  -9  -5    0.53    0.06
   0  10  -5    1.79    0.11
   0  10  -5    1.77    0.11
   0 -10   5    1.78    0.12
   0 -10   5    1.87    0.12
   1  10  -5    0.18    0.03
   1  10  -5    0.17    0.03
  -1  10  -5    0.28    0.04
  -1 -10   5    0.15    0.04
   2  10  -5    0.79    0.06
   2 -10   5    0.77    0.07
   2 -10   5    0.82    0.08
   2  10  -5    0.79    0.06
  -2  10  -5    0.88    0.07
  -2 -10   5    0.91    0.08
  -2  10  -5    0.79    0.06
   3 -10   5    0.40    0.06
   3 -10   5    0.46    0.06
   3  10  -5    0.26    0.04
  -3  10  -5    0.37    0.05
  -3  10  -5    0.39    0.05
   5 -10  -5    0.18    0.03
  -6  10   5    0.14    0.03
  -6  10   5    0.10    0.03
   6 -10  -5    0.13    0.03
   6 -10  -5    0.11    0.03
  -7  10   5    0.12    0.03
  -7  10   5    0.15    0.03
   7 -10  -5    0.14    0.04
   7 -10  -5    0.14    0.04
  -8  10   5    0.36    0.05
   8 -10  -5    0.40    0.05
   0  11  -5    0.25    0.04
   0 -11   5    0.23    0.04
   0  11  -5    0.23    0.04
   0 -11   5    0.27    0.05
   1 -11   5    0.76    0.08
   1  11  -5    0.95    0.07
   1  11  -5    0.94    0.07
   1 -11   5    0.87    0.07
  -1  11  -5    0.86    0.07
  -1 -11   5    0.98    0.09
  -1  11  -5    0.83    0.07
   2 -11   5    1.38    0.11
   2 -11   5    1.51    0.11
   2  11  -5    1.68    0.10
   2  11  -5    1.71    0.10
  -2 -11   5    1.63    0.12
  -2  11  -5    1.32    0.10
  -2  11  -5    1.42    0.10
   3 -11   5    0.39    0.06
  -3  11  -5    0.41    0.05
   0  12  -5    0.21    0.04
   0 -12   5    0.26    0.05
   0 -12   5    0.23    0.04
   0  12  -5    0.22    0.04
   1  12  -5    0.57    0.05
   1 -12   5    0.48    0.07
   1  12  -5    0.54    0.06
   1 -12   5    0.42    0.06
  -1 -12   5    0.64    0.08
  -1  12  -5    0.39    0.05
  -1  12  -5    0.43    0.05
   2 -12   5    0.09    0.05
   2 -12   5    0.18    0.04
  -2  12  -5    0.22    0.04
  -2  12  -5    0.23    0.03
   0 -13   5    0.14    0.05
   0  13  -5    0.21    0.04
   0 -13   5    0.21    0.04
   0  13  -5    0.24    0.04
   1 -13   5    0.28    0.05
  -1  13  -5    0.35    0.05
  -1  13  -5    0.35    0.05
   0 -14   5    0.75    0.09
   0  14  -5    0.98    0.08
   1 -14   5    0.11    0.05
   1 -14   5    0.06    0.04
  -1  14  -5    0.06    0.03
  -1  14  -5    0.08    0.03
   1   0  -6    0.32    0.02
   1   0  -6    0.33    0.02
   1   0  -6    0.27    0.02
   1   0  -6    0.28    0.02
   2   0  -6    0.07    0.01
   2   0  -6    0.04    0.01
   2   0  -6    0.06    0.01
   2   0  -6    0.06    0.01
  -2   0   6    0.06    0.01
   2   0  -6    0.07    0.01
   2   0  -6    0.07    0.01
   2   0  -6    0.07    0.01
  -3   0   6    0.14    0.02
   3   0  -6    0.13    0.01
   3   0  -6    0.13    0.02
  -3   0   6    0.12    0.02
   3   0  -6    0.14    0.02
   3   0  -6    0.16    0.02
   3   0  -6    0.13    0.02
   3   0  -6    0.15    0.02
   3   0  -6    0.15    0.02
   3   0  -6    0.14    0.02
   4   0  -6    3.33    0.14
   4   0  -6    3.28    0.15
   4   0  -6    3.32    0.14
   4   0  -6    3.31    0.15
   4   0  -6    3.31    0.15
  -4   0   6    3.33    0.16
   4   0  -6    3.37    0.15
  -4   0   6    3.32    0.15
   5   0  -6    0.60    0.04
   5   0  -6    0.54    0.04
   5   0  -6    0.62    0.04
  -5   0   6    0.60    0.04
   5   0  -6    0.63    0.04
   5   0  -6    0.58    0.04
   5   0  -6    0.57    0.04
  -5   0   6    0.61    0.04
   6   0  -6    0.08    0.03
   6   0  -6    0.09    0.02
   6   0  -6    0.07    0.03
  -6   0   6    0.10    0.02
   6   0  -6    0.08    0.02
   6   0  -6    0.12    0.02
   6   0  -6    0.12    0.02
  -7   0   6    0.07    0.03
   7   0  -6    0.06    0.02
   7   0  -6    0.11    0.03
   7   0  -6    0.06    0.03
   7   0  -6    0.04    0.02
   7   0  -6    0.08    0.02
   7   0  -6    0.09    0.03
   8   0  -6    0.19    0.03
  -8   0   6    0.14    0.03
   8   0  -6    0.21    0.04
   8   0  -6    0.12    0.03
   8   0  -6    0.16    0.03
   1   1  -6    1.03    0.06
   1   1  -6    1.03    0.05
   1   1  -6    1.04    0.05
   1   1  -6    1.00    0.05
   1   1  -6    1.01    0.05
   1   1  -6    1.02    0.05
  -1  -1   6    1.03    0.07
   2   1  -6    0.20    0.02
  -2   1   6    0.23    0.02
   2   1  -6    0.22    0.02
   2   1  -6    0.21    0.02
   2   1  -6    0.21    0.02
   2   1  -6    0.20    0.02
   2   1  -6    0.22    0.02
   2   1  -6    0.18    0.03
   2   1  -6    0.21    0.02
   2  -1  -6    0.19    0.02
   2  -1  -6    0.18    0.02
   2  -1  -6    0.19    0.02
   2  -1  -6    0.18    0.02
  -2  -1   6    0.16    0.02
   2  -1  -6    0.19    0.02
   2  -1  -6    0.18    0.02
  -2  -1   6    0.18    0.02
   2  -1  -6    0.23    0.02
   3   1  -6    0.66    0.04
   3   1  -6    0.63    0.04
   3   1  -6    0.67    0.05
   3   1  -6    0.65    0.04
   3   1  -6    0.64    0.03
   3   1  -6    0.65    0.04
   3   1  -6    0.65    0.04
   3   1  -6    0.65    0.04
  -3   1   6    0.62    0.03
  -3  -1   6    0.59    0.03
   3  -1  -6    0.57    0.04
   3  -1  -6    0.62    0.04
   3  -1  -6    0.60    0.04
   3  -1  -6    0.61    0.03
  -3  -1   6    0.59    0.05
   3  -1  -6    0.61    0.04
   3  -1  -6    0.63    0.04
   3  -1  -6    0.59    0.04
   4   1  -6    1.03    0.06
  -4   1   6    1.04    0.05
   4   1  -6    1.02    0.05
   4   1  -6    1.04    0.06
   4   1  -6    0.99    0.05
   4   1  -6    1.03    0.05
   4   1  -6    1.09    0.06
   4   1  -6    1.08    0.05
   4   1  -6    1.00    0.05
   4  -1  -6    0.99    0.05
   4  -1  -6    0.99    0.05
  -4  -1   6    1.01    0.05
   4  -1  -6    0.99    0.05
  -4  -1   6    1.00    0.06
   4  -1  -6    1.00    0.05
  -4  -1   6    0.96    0.07
   4  -1  -6    0.96    0.05
  -4  -1   6    0.97    0.06
   4  -1  -6    1.00    0.05
   5   1  -6    0.13    0.02
   5   1  -6    0.14    0.02
   5   1  -6    0.15    0.02
  -5   1   6    0.10    0.02
   5   1  -6    0.11    0.02
  -5   1   6    0.15    0.02
   5   1  -6    0.13    0.02
   5   1  -6    0.13    0.02
   5  -1  -6    0.12    0.02
   5  -1  -6    0.15    0.02
   5  -1  -6    0.14    0.02
   5  -1  -6    0.15    0.02
   5  -1  -6    0.10    0.02
  -5  -1   6    0.07    0.02
   5  -1  -6    0.09    0.02
  -5  -1   6    0.08    0.02
   6   1  -6    0.23    0.02
   6   1  -6    0.20    0.03
   6   1  -6    0.25    0.03
  -6   1   6    0.23    0.03
   6   1  -6    0.22    0.03
   6   1  -6    0.23    0.03
   6   1  -6    0.25    0.03
  -6   1   6    0.27    0.03
  -6  -1   6    0.18    0.03
   6  -1  -6    0.21    0.03
   6  -1  -6    0.20    0.03
   6  -1  -6    0.25    0.03
   6  -1  -6    0.20    0.03
   6  -1  -6    0.19    0.03
   6  -1  -6    0.20    0.03
   7   1  -6    0.23    0.03
   7   1  -6    0.22    0.03
   7   1  -6    0.22    0.03
   7   1  -6    0.22    0.03
   7   1  -6    0.16    0.03
  -7   1   6    0.19    0.03
   7   1  -6    0.18    0.03
   7  -1  -6    0.14    0.03
   7  -1  -6    0.18    0.03
   7  -1  -6    0.17    0.02
  -7  -1   6    0.18    0.03
   7  -1  -6    0.14    0.03
   7  -1  -6    0.15    0.03
   7  -1  -6    0.17    0.03
  -8   1   6    0.99    0.07
   8  -1  -6    0.95    0.06
   8  -1  -6    0.91    0.07
   8  -1  -6    0.83    0.07
   8  -1  -6    0.90    0.06
   0   2  -6    0.04    0.02
   0   2  -6    0.04    0.01
   0   2  -6    0.04    0.01
   1   2  -6    0.12    0.02
   1   2  -6    0.12    0.02
   1   2  -6    0.11    0.01
   1   2  -6    0.13    0.01
   1   2  -6    0.12    0.02
   1   2  -6    0.12    0.01
   1   2  -6    0.11    0.01
  -1  -2   6    0.12    0.02
   2   2  -6    1.74    0.10
  -2   2   6    1.60    0.08
   2   2  -6    1.69    0.08
   2   2  -6    1.64    0.10
   2   2  -6    1.69    0.08
   2   2  -6    1.71    0.08
   2   2  -6    1.71    0.08
   2   2  -6    1.67    0.08
   2   2  -6    1.69    0.07
   2  -2  -6    1.75    0.08
   2  -2  -6    1.80    0.08
   2  -2  -6    1.74    0.08
   2  -2  -6    1.82    0.08
  -2  -2   6    1.63    0.11
  -2  -2   6    1.66    0.08
   3   2  -6    0.87    0.05
   3   2  -6    0.90    0.04
   3   2  -6    0.91    0.06
   3   2  -6    0.87    0.05
  -3   2   6    0.79    0.04
   3   2  -6    0.94    0.05
   3   2  -6    0.85    0.05
   3   2  -6    0.90    0.04
   3   2  -6    0.87    0.04
   3  -2  -6    0.77    0.04
   3  -2  -6    0.77    0.05
  -3  -2   6    0.76    0.04
   3  -2  -6    0.81    0.04
   3  -2  -6    0.77    0.04
   3  -2  -6    0.82    0.04
  -3  -2   6    0.81    0.05
  -3  -2   6    0.82    0.06
   3  -2  -6    0.78    0.05
  -3  -2   6    0.79    0.06
   4   2  -6    0.05    0.02
   4   2  -6    0.05    0.02
   4   2  -6    0.05    0.02
   4   2  -6    0.06    0.02
   4   2  -6    0.04    0.02
   4   2  -6    0.04    0.01
  -4   2   6    0.03    0.01
   4   2  -6    0.04    0.01
   4   2  -6    0.06    0.02
  -4  -2   6    0.03    0.01
   4  -2  -6    0.04    0.02
   4  -2  -6    0.05    0.01
  -4  -2   6    0.05    0.01
   4  -2  -6    0.02    0.01
   4  -2  -6    0.04    0.01
   4  -2  -6    0.06    0.02
  -4  -2   6    0.06    0.02
   4  -2  -6    0.04    0.02
  -4  -2   6    0.04    0.02
  -5   2   6    0.12    0.02
   5   2  -6    0.11    0.02
   5   2  -6    0.09    0.02
   5   2  -6    0.08    0.02
  -5   2   6    0.11    0.02
   5   2  -6    0.10    0.02
   5   2  -6    0.10    0.02
   5   2  -6    0.12    0.02
   5   2  -6    0.13    0.02
   5   2  -6    0.11    0.02
   5  -2  -6    0.12    0.02
   5  -2  -6    0.12    0.02
   5  -2  -6    0.12    0.02
   5  -2  -6    0.13    0.02
  -5  -2   6    0.10    0.02
   5  -2  -6    0.12    0.02
   5  -2  -6    0.15    0.02
  -6   2   6    0.43    0.04
   6   2  -6    0.45    0.04
   6   2  -6    0.41    0.04
   6   2  -6    0.45    0.04
   6   2  -6    0.45    0.04
   6   2  -6    0.45    0.04
   6   2  -6    0.48    0.04
  -6   2   6    0.44    0.04
   6  -2  -6    0.39    0.04
   6  -2  -6    0.39    0.04
   6  -2  -6    0.42    0.04
   6  -2  -6    0.40    0.03
  -6  -2   6    0.41    0.04
   6  -2  -6    0.41    0.03
   6  -2  -6    0.40    0.04
   7   2  -6    1.55    0.08
   7   2  -6    1.44    0.08
  -7   2   6    1.49    0.08
   7   2  -6    1.68    0.09
   7   2  -6    1.73    0.08
   7   2  -6    1.60    0.08
  -7   2   6    1.62    0.09
   7  -2  -6    1.51    0.08
   7  -2  -6    1.51    0.08
   7  -2  -6    1.53    0.08
   7  -2  -6    1.50    0.09
   7  -2  -6    1.47    0.09
   7  -2  -6    1.37    0.08
  -8   2   6    0.13    0.03
  -8   2   6    0.17    0.03
   8  -2  -6    0.08    0.02
   8  -2  -6    0.19    0.04
   8  -2  -6    0.20    0.03
  -9   2   6    0.01    0.03
   9  -2  -6   -0.01    0.04
   9  -2  -6    0.07    0.02
   0   3  -6    0.16    0.01
   0  -3   6    0.16    0.02
   0   3  -6    0.16    0.02
   0   3  -6    0.19    0.02
   0   3  -6    0.18    0.03
   0   3  -6    0.20    0.02
   0   3  -6    0.18    0.02
   0   3  -6    0.19    0.03
   1   3  -6    1.00    0.05
   1   3  -6    1.00    0.05
   1   3  -6    1.00    0.05
   1   3  -6    0.99    0.06
   1   3  -6    0.98    0.06
   1   3  -6    1.01    0.05
   1   3  -6    1.00    0.05
  -1  -3   6    1.09    0.07
   2   3  -6    0.08    0.02
   2   3  -6    0.09    0.01
   2   3  -6    0.07    0.02
   2   3  -6    0.08    0.01
   2   3  -6    0.06    0.01
   2   3  -6    0.07    0.02
   2   3  -6    0.09    0.01
   2   3  -6    0.06    0.01
  -2  -3   6    0.07    0.02
  -2  -3   6    0.07    0.01
   3   3  -6    0.20    0.02
   3   3  -6    0.20    0.03
   3   3  -6    0.18    0.02
   3   3  -6    0.19    0.03
   3   3  -6    0.19    0.02
   3   3  -6    0.18    0.02
   3   3  -6    0.17    0.02
  -3   3   6    0.24    0.02
   3   3  -6    0.19    0.02
  -3  -3   6    0.16    0.02
  -3  -3   6    0.14    0.02
   3  -3  -6    0.18    0.02
  -3  -3   6    0.16    0.02
   3  -3  -6    0.19    0.02
  -3  -3   6    0.15    0.03
   3  -3  -6    0.20    0.02
   3  -3  -6    0.19    0.02
   3  -3  -6    0.18    0.02
   3  -3  -6    0.19    0.02
   4   3  -6    0.75    0.05
   4   3  -6    0.75    0.04
   4   3  -6    0.76    0.04
   4   3  -6    0.78    0.06
   4   3  -6    0.75    0.04
  -4   3   6    0.74    0.04
   4   3  -6    0.79    0.05
   4   3  -6    0.75    0.04
  -4  -3   6    0.72    0.04
  -4  -3   6    0.77    0.05
   4  -3  -6    0.71    0.04
   4  -3  -6    0.71    0.05
   4  -3  -6    0.75    0.04
   4  -3  -6    0.78    0.04
   4  -3  -6    0.78    0.04
  -4  -3   6    0.73    0.05
  -4  -3   6    0.76    0.06
   4  -3  -6    0.72    0.05
   5   3  -6    0.58    0.04
   5   3  -6    0.60    0.04
   5   3  -6    0.55    0.04
  -5   3   6    0.55    0.04
   5   3  -6    0.51    0.04
   5   3  -6    0.58    0.04
  -5   3   6    0.57    0.04
   5   3  -6    0.62    0.05
   5  -3  -6    0.65    0.04
   5  -3  -6    0.60    0.04
   5  -3  -6    0.61    0.04
   5  -3  -6    0.62    0.04
   5  -3  -6    0.59    0.04
   5  -3  -6    0.64    0.04
  -5  -3   6    0.64    0.04
  -5  -3   6    0.70    0.05
   6   3  -6    0.13    0.02
   6   3  -6    0.13    0.03
  -6   3   6    0.14    0.02
  -6   3   6    0.14    0.03
   6  -3  -6    0.13    0.02
   6  -3  -6    0.13    0.02
   6  -3  -6    0.16    0.02
   6  -3  -6    0.13    0.03
   6  -3  -6    0.11    0.02
   6  -3  -6    0.15    0.02
  -7   3   6    0.15    0.03
  -7   3   6    0.10    0.03
   7   3  -6    0.04    0.02
   7  -3  -6    0.12    0.03
   7  -3  -6    0.15    0.03
  -8   3   6    0.80    0.06
  -8   3   6    0.78    0.06
   8  -3  -6    0.79    0.06
   8  -3  -6    0.72    0.06
  -9   3   6    0.22    0.04
  -9   3   6    0.16    0.04
   9  -3  -6    0.17    0.05
   9  -3  -6    0.25    0.04
   0   4  -6    2.20    0.09
   0   4  -6    2.10    0.09
   0  -4   6    2.00    0.13
   0   4  -6    2.19    0.10
   0   4  -6    2.06    0.09
   0   4  -6    2.17    0.12
   0   4  -6    2.09    0.12
   1   4  -6    1.88    0.08
   1   4  -6    1.79    0.10
   1   4  -6    1.85    0.08
   1   4  -6    1.87    0.08
   1   4  -6    1.86    0.08
   1   4  -6    1.88    0.11
  -1   4  -6    1.45    0.11
  -1  -4   6    1.79    0.11
   2   4  -6    0.04    0.01
   2   4  -6    0.07    0.01
   2   4  -6    0.06    0.02
   2   4  -6    0.06    0.01
   2   4  -6    0.05    0.02
   2   4  -6    0.05    0.02
  -2  -4   6    0.06    0.02
  -2  -4   6    0.08    0.02
   3   4  -6    0.28    0.04
   3   4  -6    0.34    0.03
   3   4  -6    0.33    0.03
   3   4  -6    0.31    0.02
  -3   4   6    0.30    0.03
   3   4  -6    0.34    0.03
   3   4  -6    0.34    0.03
   3   4  -6    0.31    0.03
   3   4  -6    0.31    0.03
  -3  -4   6    0.35    0.03
  -3  -4   6    0.31    0.02
   3  -4  -6    0.33    0.03
  -3  -4   6    0.34    0.03
   3  -4  -6    0.31    0.03
  -3  -4   6    0.30    0.04
   3  -4  -6    0.30    0.02
   3  -4  -6    0.32    0.03
   4   4  -6    1.48    0.07
   4   4  -6    1.55    0.07
   4   4  -6    1.54    0.07
   4   4  -6    1.45    0.07
   4   4  -6    1.45    0.07
   4   4  -6    1.51    0.09
   4   4  -6    1.52    0.08
   4   4  -6    1.57    0.09
  -4   4   6    1.42    0.07
   4  -4  -6    1.49    0.07
   4  -4  -6    1.44    0.07
   4  -4  -6    1.50    0.07
   4  -4  -6    1.55    0.08
  -4  -4   6    1.44    0.09
   4  -4  -6    1.47    0.07
   4  -4  -6    1.45    0.08
  -4  -4   6    1.48    0.08
   5   4  -6    1.34    0.09
   5   4  -6    1.30    0.07
  -5   4   6    1.34    0.07
   5   4  -6    1.29    0.09
   5   4  -6    1.39    0.07
   5   4  -6    1.29    0.07
   5   4  -6    1.40    0.07
  -5  -4   6    1.49    0.09
   5  -4  -6    1.52    0.08
   5  -4  -6    1.50    0.07
   5  -4  -6    1.52    0.07
   5  -4  -6    1.47    0.08
   5  -4  -6    1.52    0.07
   5  -4  -6    1.57    0.07
   6   4  -6    0.09    0.03
   6   4  -6    0.10    0.03
   6   4  -6    0.10    0.02
   6   4  -6    0.10    0.02
   6   4  -6    0.07    0.03
  -6   4   6    0.05    0.02
  -6   4   6    0.06    0.02
   6   4  -6    0.07    0.02
   6  -4  -6    0.10    0.03
   6  -4  -6    0.07    0.02
  -7   4   6    0.03    0.03
  -7   4   6    0.11    0.03
   7  -4  -6    0.06    0.03
   7  -4  -6    0.10    0.03
  -8   4   6    0.23    0.04
  -8   4   6    0.24    0.04
   8  -4  -6    0.25    0.04
   8  -4  -6    0.30    0.04
  -9   4   6    0.26    0.04
  -9   4   6    0.20    0.04
   9  -4  -6    0.28    0.04
   9  -4  -6    0.23    0.05
   0   5  -6    0.44    0.03
   0   5  -6    0.49    0.03
   0   5  -6    0.50    0.04
   0  -5   6    0.46    0.05
   0   5  -6    0.50    0.04
   0   5  -6    0.49    0.03
   0   5  -6    0.47    0.03
   1   5  -6    1.47    0.09
   1   5  -6    1.47    0.07
   1   5  -6    1.50    0.06
   1  -5   6    1.28    0.09
   1   5  -6    1.44    0.07
   1   5  -6    1.37    0.09
   1   5  -6    1.45    0.07
  -1  -5   6    1.50    0.09
  -1   5  -6    1.43    0.07
  -1   5  -6    1.36    0.09
  -1   5  -6    1.46    0.07
  -1   5  -6    1.41    0.09
   2   5  -6    0.67    0.04
   2   5  -6    0.73    0.05
   2   5  -6    0.64    0.04
   2   5  -6    0.66    0.05
   2   5  -6    0.71    0.04
   2   5  -6    0.66    0.04
  -2  -5   6    0.76    0.06
  -2  -5   6    0.77    0.05
   3   5  -6    1.10    0.06
   3   5  -6    1.04    0.05
  -3   5   6    1.10    0.06
   3   5  -6    1.05    0.07
   3   5  -6    1.07    0.07
   3   5  -6    1.07    0.05
   3   5  -6    1.08    0.06
  -3  -5   6    1.07    0.07
   3  -5  -6    1.06    0.05
   3  -5  -6    1.05    0.05
   3  -5  -6    1.11    0.06
   3  -5  -6    1.10    0.06
   4   5  -6    0.42    0.05
   4   5  -6    0.54    0.04
   4   5  -6    0.48    0.03
  -4   5   6    0.49    0.03
   4   5  -6    0.50    0.04
   4   5  -6    0.52    0.04
   4  -5  -6    0.46    0.03
   4  -5  -6    0.49    0.03
  -4  -5   6    0.43    0.04
   4  -5  -6    0.48    0.04
   4  -5  -6    0.46    0.04
   5   5  -6    0.30    0.03
   5   5  -6    0.27    0.03
   5   5  -6    0.30    0.03
   5   5  -6    0.27    0.04
  -5   5   6    0.29    0.03
   5   5  -6    0.30    0.03
   5   5  -6    0.30    0.04
   5  -5  -6    0.33    0.03
  -5  -5   6    0.31    0.04
   5  -5  -6    0.38    0.04
   6   5  -6    0.03    0.03
   6   5  -6    0.00    0.03
   6   5  -6    0.06    0.02
   6   5  -6    0.04    0.01
  -6   5   6    0.15    0.03
   6   5  -6    0.05    0.02
   6  -5  -6    0.14    0.03
  -7   5   6    0.37    0.05
  -7   5   6    0.35    0.04
   7  -5  -6    0.36    0.04
   7  -5  -6    0.35    0.04
  -8   5   6    0.26    0.04
  -8   5   6    0.27    0.04
   8  -5  -6    0.27    0.04
   8  -5  -6    0.24    0.04
  -9   5   6    0.00    0.04
   9  -5  -6    0.05    0.05
   0   6  -6    0.13    0.02
   0   6  -6    0.14    0.02
   0   6  -6    0.16    0.03
   0   6  -6    0.16    0.02
   0   6  -6    0.13    0.01
   0  -6   6    0.13    0.02
   0   6  -6    0.13    0.02
   1   6  -6    0.16    0.02
   1  -6   6    0.16    0.03
   1   6  -6    0.14    0.02
   1   6  -6    0.14    0.02
   1   6  -6    0.15    0.02
   1   6  -6    0.15    0.02
   1   6  -6    0.16    0.03
  -1   6  -6    0.20    0.03
  -1   6  -6    0.21    0.03
  -1  -6   6    0.12    0.02
  -1   6  -6    0.22    0.02
  -1   6  -6    0.19    0.02
  -1  -6   6    0.12    0.02
   2   6  -6    0.09    0.02
   2   6  -6    0.13    0.02
   2   6  -6    0.10    0.02
   2   6  -6    0.12    0.02
   2   6  -6    0.13    0.03
   2   6  -6    0.12    0.02
  -2  -6   6    0.11    0.03
  -2  -6   6    0.11    0.03
   3   6  -6    0.58    0.05
   3   6  -6    0.58    0.05
   3   6  -6    0.56    0.04
   3   6  -6    0.52    0.04
   3   6  -6    0.54    0.04
   3   6  -6    0.50    0.03
  -3  -6   6    0.49    0.05
  -4   6   6    0.33    0.03
   4   6  -6    0.34    0.03
   4   6  -6    0.33    0.03
   4   6  -6    0.31    0.05
   4   6  -6    0.34    0.03
   4   6  -6    0.35    0.04
   4   6  -6    0.34    0.03
  -4  -6   6    0.37    0.04
   4  -6  -6    0.33    0.03
   4  -6  -6    0.32    0.03
  -5   6   6    0.08    0.02
   5   6  -6    0.21    0.03
   5   6  -6    0.08    0.02
   5  -6  -6    0.11    0.03
   5  -6  -6    0.08    0.02
  -6   6   6    0.30    0.04
  -6   6   6    0.29    0.03
   6  -6  -6    0.24    0.04
   6  -6  -6    0.25    0.03
  -7   6   6    0.50    0.05
  -7   6   6    0.54    0.05
   7  -6  -6    0.50    0.05
   7  -6  -6    0.47    0.05
  -8   6   6    0.54    0.05
  -8   6   6    0.44    0.05
   8  -6  -6    0.41    0.05
   8  -6  -6    0.47    0.06
   0   7  -6    0.66    0.05
   0   7  -6    0.68    0.04
   0   7  -6    0.67    0.03
   0  -7   6    0.70    0.06
   0  -7   6    0.65    0.06
   0   7  -6    0.68    0.04
   0   7  -6    0.66    0.04
   0   7  -6    0.69    0.05
   1   7  -6    0.70    0.04
   1   7  -6    0.66    0.05
   1   7  -6    0.74    0.04
   1   7  -6    0.70    0.04
   1   7  -6    0.70    0.05
   1   7  -6    0.74    0.04
   1  -7   6    0.70    0.06
  -1  -7   6    0.73    0.06
  -1   7  -6    0.74    0.06
  -1  -7   6    0.74    0.06
  -1   7  -6    0.80    0.06
   2   7  -6    0.16    0.03
   2   7  -6    0.15    0.02
   2   7  -6    0.17    0.03
   2  -7   6    0.26    0.03
   2   7  -6    0.17    0.02
   2   7  -6    0.15    0.02
   2   7  -6    0.18    0.02
  -2  -7   6    0.12    0.03
  -2  -7   6    0.16    0.03
   3   7  -6    0.29    0.03
   3   7  -6    0.30    0.03
   3   7  -6    0.28    0.03
   3   7  -6    0.26    0.03
   3   7  -6    0.28    0.04
   3   7  -6    0.29    0.04
  -3  -7   6    0.25    0.04
  -4   7   6    0.33    0.03
   4   7  -6    0.38    0.05
   4   7  -6    0.26    0.04
   4   7  -6    0.35    0.03
   4   7  -6    0.28    0.03
   4   7  -6    0.30    0.03
   4   7  -6    0.27    0.03
   4  -7  -6    0.33    0.03
   4  -7  -6    0.32    0.03
  -4  -7   6    0.26    0.04
   5   7  -6    0.63    0.05
   5   7  -6    0.57    0.05
   5   7  -6    0.59    0.07
  -5   7   6    0.85    0.05
   5  -7  -6    0.93    0.05
   5  -7  -6    0.86    0.05
  -6   7   6    0.11    0.03
  -6   7   6    0.12    0.03
   6  -7  -6    0.07    0.03
   6  -7  -6    0.12    0.03
  -7   7   6    0.39    0.05
  -7   7   6    0.35    0.04
   7  -7  -6    0.29    0.04
   7  -7  -6    0.25    0.04
  -8   7   6    0.16    0.04
  -8   7   6    0.12    0.04
   8  -7  -6    0.11    0.04
   8  -7  -6    0.22    0.05
   0  -8   6    0.29    0.04
   0   8  -6    0.27    0.04
   0   8  -6    0.27    0.04
   0  -8   6    0.30    0.04
   1   8  -6    0.44    0.03
   1   8  -6    0.45    0.04
   1   8  -6    0.47    0.03
   1   8  -6    0.49    0.03
   1   8  -6    0.43    0.03
   1  -8   6    0.41    0.05
   1   8  -6    0.41    0.05
  -1   8  -6    0.50    0.05
  -1  -8   6    0.50    0.05
  -1   8  -6    0.43    0.04
  -1  -8   6    0.49    0.06
   2   8  -6    0.20    0.02
   2   8  -6    0.26    0.04
   2   8  -6    0.22    0.03
   2   8  -6    0.17    0.02
   2   8  -6    0.23    0.03
   2   8  -6    0.19    0.02
  -2  -8   6    0.25    0.04
   3   8  -6    0.70    0.05
   3   8  -6    0.70    0.06
   3   8  -6    0.71    0.04
   3   8  -6    0.75    0.06
   3   8  -6    0.70    0.04
   3   8  -6    0.71    0.04
  -3  -8   6    0.62    0.06
  -3   8  -6    0.48    0.06
   4   8  -6    0.22    0.03
   4   8  -6    0.23    0.03
   4   8  -6    0.21    0.03
   4   8  -6    0.19    0.04
  -4  -8   6    0.21    0.04
  -5   8   6    0.31    0.04
   5  -8  -6    0.28    0.03
   5  -8  -6    0.28    0.04
  -6   8   6    0.34    0.04
  -6   8   6    0.26    0.04
   6  -8  -6    0.38    0.04
   6  -8  -6    0.38    0.04
  -7   8   6    0.02    0.03
  -7   8   6    0.07    0.03
   7  -8  -6    0.07    0.03
   7  -8  -6    0.05    0.03
  -8   8   6    0.10    0.04
  -8   8   6    0.09    0.04
   8  -8  -6    0.12    0.04
   8  -8  -6    0.11    0.04
   0  -9   6    1.01    0.08
   0  -9   6    1.01    0.08
   0   9  -6    1.06    0.07
   0   9  -6    1.07    0.08
   1  -9   6    0.12    0.03
   1  -9   6    0.14    0.04
  -1   9  -6    0.10    0.03
  -1   9  -6    0.11    0.03
   2   9  -6    1.17    0.06
   2   9  -6    1.21    0.06
   2   9  -6    1.19    0.09
   2   9  -6    1.15    0.07
   2   9  -6    1.19    0.06
   2  -9   6    1.19    0.09
   2   9  -6    1.18    0.08
  -2   9  -6    1.25    0.08
  -2  -9   6    1.27    0.09
  -2   9  -6    1.19    0.09
   3   9  -6    0.35    0.05
   3   9  -6    0.40    0.04
   3  -9   6    0.31    0.04
   3   9  -6    0.31    0.04
   3   9  -6    0.33    0.04
  -3   9  -6    0.32    0.05
  -3   9  -6    0.35    0.05
  -3  -9   6    0.36    0.05
   4   9  -6    0.28    0.04
   4   9  -6    0.34    0.04
   4   9  -6    0.36    0.04
   4   9  -6    0.29    0.04
  -4  -9   6    0.22    0.04
  -6   9   6    0.80    0.06
  -6   9   6    0.82    0.06
   6  -9  -6    0.73    0.06
   6  -9  -6    0.74    0.06
  -7   9   6    0.17    0.04
  -7   9   6    0.16    0.03
   7  -9  -6    0.16    0.04
   7  -9  -6    0.16    0.04
   0 -10   6    0.04    0.03
   0 -10   6    0.05    0.04
   0  10  -6    0.01    0.02
   0  10  -6    0.05    0.03
   1  10  -6    0.19    0.04
   1 -10   6    0.23    0.04
   1  10  -6    0.19    0.03
   1 -10   6    0.28    0.05
  -1  10  -6    0.21    0.03
  -1 -10   6    0.16    0.04
  -1  10  -6    0.23    0.04
  -1 -10   6    0.13    0.03
   2 -10   6    0.00    0.03
   2  10  -6    0.07    0.03
   2 -10   6    0.02    0.05
   2  10  -6    0.06    0.03
  -2  10  -6    0.02    0.03
  -2 -10   6    0.10    0.04
  -2  10  -6    0.01    0.03
   3  10  -6    0.39    0.05
   3 -10   6    0.43    0.06
   3  10  -6    0.39    0.05
   3  10  -6    0.35    0.04
   3 -10   6    0.52    0.06
  -3 -10   6    0.45    0.07
  -3  10  -6    0.51    0.06
  -6  10   6    0.10    0.03
   6 -10  -6    0.10    0.03
  -7  10   6    0.24    0.04
  -7  10   6    0.29    0.04
   7 -10  -6    0.31    0.04
   7 -10  -6    0.34    0.04
   0 -11   6    0.19    0.05
   0 -11   6    0.12    0.03
   0  11  -6    0.14    0.03
   0  11  -6    0.17    0.04
   1  11  -6    0.66    0.06
   1  11  -6    0.64    0.06
  -1 -11   6    0.57    0.08
  -1 -11   6    0.52    0.07
   2 -11   6    0.14    0.03
   2 -11   6    0.13    0.05
   2  11  -6    0.05    0.03
  -2 -11   6    0.15    0.05
  -2  11  -6    0.24    0.04
  -2  11  -6    0.19    0.04
   3  11  -6    0.46    0.06
   3  11  -6    0.45    0.05
   3 -11   6    0.36    0.05
  -3 -11   6    0.39    0.06
  -3  11  -6    0.39    0.06
   0  12  -6    1.13    0.08
   0 -12   6    1.01    0.09
   0  12  -6    1.03    0.08
   1  12  -6    0.03    0.03
   1 -12   6    0.05    0.05
   1  12  -6    0.04    0.03
   1 -12   6    0.07    0.03
  -1 -12   6    0.01    0.03
  -1  12  -6    0.06    0.03
  -1  12  -6    0.06    0.03
  -1 -12   6    0.06    0.05
   2 -12   6    0.04    0.04
   2  12  -6    0.05    0.03
   2 -12   6    0.04    0.03
   2  12  -6    0.06    0.03
  -2 -12   6    0.03    0.05
  -2  12  -6    0.02    0.03
  -2  12  -6    0.08    0.04
   0  13  -6    0.04    0.03
   0 -13   6    0.03    0.05
   0  13  -6    0.03    0.03
   0 -13   6    0.04    0.03
   1 -13   6    0.13    0.04
   1 -13   6    0.17    0.05
  -1  13  -6    0.12    0.04
  -1  13  -6    0.11    0.04
  -1 -13   6    0.25    0.04
  -1 -13   6    0.33    0.07
   2 -13   6    0.77    0.09
   2 -13   6    0.70    0.09
  -2  13  -6    0.79    0.07
  -2  13  -6    0.68    0.07
   0  14  -6   -0.01    0.03
   0 -14   6    0.00    0.04
   0  14  -6    0.01    0.03
   0 -14   6    0.03    0.04
   1 -14   6    0.16    0.05
   1 -14   6    0.13    0.04
  -1  14  -6    0.10    0.04
  -1  14  -6    0.10    0.04
   2   0  -7    0.03    0.01
   2   0  -7    0.05    0.01
   2   0  -7    0.05    0.01
   2   0  -7    0.04    0.01
   2   0  -7    0.04    0.01
   2   0  -7    0.05    0.01
   3   0  -7    0.60    0.06
  -3   0   7    0.92    0.06
   3   0  -7    0.80    0.04
  -3   0   7    0.69    0.04
   3   0  -7    0.73    0.05
   3   0  -7    0.86    0.04
   3   0  -7    0.72    0.04
   3   0  -7    0.76    0.04
   3   0  -7    0.74    0.04
   3   0  -7    0.76    0.04
   4   0  -7    0.29    0.03
   4   0  -7    0.30    0.03
   4   0  -7    0.31    0.03
   4   0  -7    0.30    0.03
   4   0  -7    0.31    0.03
   4   0  -7    0.31    0.03
  -4   0   7    0.32    0.03
   5   0  -7    0.82    0.05
   5   0  -7    0.81    0.05
   5   0  -7    0.86    0.05
   5   0  -7    0.81    0.05
   5   0  -7    0.86    0.05
   5   0  -7    0.84    0.05
  -5   0   7    0.82    0.05
  -5   0   7    0.86    0.05
   6   0  -7    0.23    0.03
   6   0  -7    0.20    0.03
   6   0  -7    0.21    0.03
   6   0  -7    0.24    0.03
   6   0  -7    0.24    0.03
   6   0  -7    0.21    0.03
  -6   0   7    0.21    0.03
  -6   0   7    0.25    0.03
  -7   0   7    0.46    0.05
   7   0  -7    0.55    0.04
   7   0  -7    0.55    0.05
  -7   0   7    0.48    0.04
   7   0  -7    0.39    0.04
   7   0  -7    0.50    0.05
   7   0  -7    0.46    0.05
   7   0  -7    0.50    0.05
   8   0  -7    0.80    0.05
   8   0  -7    0.70    0.06
   8   0  -7    0.77    0.06
  -8   0   7    0.69    0.06
  -8   0   7    0.70    0.05
   8   0  -7    0.66    0.06
   8   0  -7    0.62    0.06
   8   0  -7    0.62    0.05
  -9   0   7   -0.08    0.03
   1   1  -7    0.53    0.03
   1   1  -7    0.41    0.03
   1   1  -7    0.57    0.03
   1   1  -7    0.52    0.03
   1   1  -7    0.52    0.03
   1   1  -7    0.48    0.04
   2   1  -7    0.42    0.03
   2   1  -7    0.46    0.03
   2   1  -7    0.43    0.03
   2   1  -7    0.41    0.03
   2   1  -7    0.43    0.03
   2   1  -7    0.48    0.04
   2   1  -7    0.42    0.04
   2   1  -7    0.43    0.03
  -2  -1   7    0.38    0.05
   2  -1  -7    0.41    0.03
   2  -1  -7    0.41    0.03
   2  -1  -7    0.43    0.03
   2  -1  -7    0.43    0.03
  -2  -1   7    0.38    0.03
   2  -1  -7    0.40    0.03
   2  -1  -7    0.43    0.03
   3   1  -7    0.17    0.02
   3   1  -7    0.17    0.02
  -3   1   7    0.18    0.02
   3   1  -7    0.16    0.02
   3   1  -7    0.17    0.02
   3   1  -7    0.16    0.02
   3   1  -7    0.16    0.02
   3   1  -7    0.15    0.02
   3   1  -7    0.17    0.03
   3  -1  -7    0.18    0.02
  -3  -1   7    0.17    0.03
   3  -1  -7    0.19    0.02
   3  -1  -7    0.19    0.02
   3  -1  -7    0.21    0.02
   3  -1  -7    0.20    0.02
   3  -1  -7    0.18    0.02
   3  -1  -7    0.22    0.02
  -3  -1   7    0.16    0.02
   4   1  -7    0.51    0.04
   4   1  -7    0.47    0.03
   4   1  -7    0.45    0.03
   4   1  -7    0.48    0.04
   4   1  -7    0.54    0.05
  -4   1   7    0.47    0.03
   4   1  -7    0.47    0.04
   4   1  -7    0.46    0.04
   4   1  -7    0.51    0.04
   4  -1  -7    0.52    0.04
   4  -1  -7    0.47    0.03
  -4  -1   7    0.50    0.04
  -4  -1   7    0.53    0.04
   4  -1  -7    0.52    0.04
  -4  -1   7    0.51    0.03
   4  -1  -7    0.48    0.04
   4  -1  -7    0.52    0.04
   4  -1  -7    0.48    0.03
   5   1  -7    0.44    0.03
   5   1  -7    0.42    0.04
  -5   1   7    0.39    0.04
  -5   1   7    0.44    0.03
   5   1  -7    0.43    0.04
   5   1  -7    0.42    0.04
   5   1  -7    0.43    0.04
   5   1  -7    0.43    0.04
   5  -1  -7    0.37    0.04
   5  -1  -7    0.34    0.03
  -5  -1   7    0.37    0.04
   5  -1  -7    0.40    0.04
   5  -1  -7    0.39    0.03
   5  -1  -7    0.40    0.03
  -5  -1   7    0.40    0.03
   5  -1  -7    0.36    0.04
   6   1  -7    0.02    0.03
  -6   1   7    0.09    0.02
  -6   1   7    0.08    0.02
   6   1  -7    0.08    0.02
   6   1  -7    0.05    0.02
   6   1  -7    0.10    0.02
   6   1  -7    0.07    0.03
   6   1  -7    0.09    0.02
  -6  -1   7    0.05    0.02
   6  -1  -7    0.05    0.02
   6  -1  -7    0.04    0.02
  -6  -1   7    0.06    0.02
   6  -1  -7    0.03    0.02
   6  -1  -7    0.05    0.03
   6  -1  -7    0.07    0.02
   6  -1  -7    0.04    0.02
   7   1  -7    0.38    0.04
   7   1  -7    0.39    0.04
   7   1  -7    0.36    0.04
   7   1  -7    0.35    0.04
   7   1  -7    0.37    0.04
   7   1  -7    0.28    0.03
  -7   1   7    0.39    0.04
  -7   1   7    0.36    0.04
   7  -1  -7    0.31    0.04
   7  -1  -7    0.33    0.04
  -7  -1   7    0.28    0.03
  -7  -1   7    0.35    0.04
   7  -1  -7    0.37    0.04
   7  -1  -7    0.31    0.03
   7  -1  -7    0.35    0.04
   7  -1  -7    0.36    0.04
   8   1  -7    0.21    0.04
   8   1  -7    0.18    0.03
   8   1  -7    0.11    0.03
  -8   1   7    0.16    0.03
  -8   1   7    0.18    0.04
   8   1  -7    0.10    0.02
   8   1  -7    0.17    0.03
   8  -1  -7    0.11    0.03
   8  -1  -7    0.17    0.03
  -8  -1   7    0.05    0.03
   8  -1  -7    0.16    0.03
   8  -1  -7    0.16    0.04
   8  -1  -7    0.21    0.04
   8  -1  -7    0.14    0.03
  -9   1   7    0.04    0.03
  -9   1   7    0.01    0.03
   9  -1  -7   -0.02    0.04
   9  -1  -7    0.11    0.03
   1   2  -7    0.72    0.04
   1   2  -7    0.71    0.04
   1   2  -7    0.71    0.04
   1   2  -7    0.78    0.05
   1   2  -7    0.71    0.04
   1   2  -7    0.71    0.04
   1   2  -7    0.76    0.06
  -1  -2   7    0.70    0.06
   2   2  -7    0.16    0.02
   2   2  -7    0.16    0.02
   2   2  -7    0.17    0.02
   2   2  -7    0.17    0.03
   2   2  -7    0.18    0.02
   2   2  -7    0.18    0.02
   2   2  -7    0.16    0.02
   2   2  -7    0.18    0.03
  -2  -2   7    0.15    0.02
  -2  -2   7    0.17    0.03
   3   2  -7    0.63    0.04
   3   2  -7    0.66    0.04
   3   2  -7    0.68    0.05
   3   2  -7    0.61    0.04
   3   2  -7    0.64    0.04
  -3   2   7    0.66    0.04
   3   2  -7    0.68    0.04
   3   2  -7    0.65    0.05
   3   2  -7    0.66    0.04
   3  -2  -7    0.59    0.04
   3  -2  -7    0.63    0.04
  -3  -2   7    0.60    0.04
   3  -2  -7    0.61    0.04
   3  -2  -7    0.62    0.04
   3  -2  -7    0.65    0.04
   3  -2  -7    0.60    0.04
  -3  -2   7    0.61    0.06
   4   2  -7    2.09    0.09
   4   2  -7    2.19    0.12
   4   2  -7    2.03    0.09
   4   2  -7    2.10    0.10
   4   2  -7    2.11    0.12
   4   2  -7    2.21    0.10
   4   2  -7    2.06    0.10
   4   2  -7    2.06    0.10
  -4   2   7    2.08    0.10
   4  -2  -7    1.85    0.10
  -4  -2   7    1.99    0.12
   4  -2  -7    1.98    0.10
   4  -2  -7    2.01    0.09
  -4  -2   7    2.07    0.13
   4  -2  -7    1.97    0.09
  -4  -2   7    2.07    0.10
   4  -2  -7    1.91    0.10
   4  -2  -7    2.05    0.10
  -4  -2   7    2.08    0.10
   5   2  -7    0.47    0.04
   5   2  -7    0.46    0.04
   5   2  -7    0.49    0.04
   5   2  -7    0.46    0.04
  -5   2   7    0.47    0.04
  -5   2   7    0.48    0.04
   5   2  -7    0.52    0.04
   5   2  -7    0.46    0.04
  -5  -2   7    0.47    0.04
  -5  -2   7    0.47    0.04
   5  -2  -7    0.52    0.04
   5  -2  -7    0.52    0.04
   5  -2  -7    0.53    0.04
   5  -2  -7    0.50    0.04
   5  -2  -7    0.48    0.04
   5  -2  -7    0.50    0.04
   6   2  -7    0.02    0.02
   6   2  -7    0.01    0.03
   6   2  -7    0.02    0.02
  -6   2   7    0.01    0.02
  -6   2   7    0.04    0.02
   6   2  -7    0.02    0.02
   6   2  -7    0.02    0.02
   6   2  -7    0.01    0.02
   6  -2  -7    0.00    0.02
   6  -2  -7    0.01    0.02
  -6  -2   7    0.01    0.02
   6  -2  -7   -0.01    0.02
   6  -2  -7    0.05    0.02
   6  -2  -7    0.00    0.02
   6  -2  -7    0.01    0.02
  -6  -2   7    0.02    0.02
   7   2  -7    0.16    0.03
   7   2  -7    0.16    0.03
  -7   2   7    0.14    0.03
   7   2  -7    0.14    0.03
   7   2  -7    0.13    0.03
   7   2  -7    0.11    0.02
   7   2  -7    0.18    0.03
  -7   2   7    0.14    0.03
   7  -2  -7    0.09    0.03
  -7  -2   7    0.13    0.03
   7  -2  -7    0.12    0.03
   7  -2  -7    0.10    0.03
   7  -2  -7    0.10    0.03
   7  -2  -7    0.06    0.03
   7  -2  -7    0.08    0.02
  -8   2   7    0.65    0.05
  -8   2   7    0.68    0.06
   8  -2  -7    0.67    0.06
   8  -2  -7    0.64    0.06
   8  -2  -7    0.60    0.06
   8  -2  -7    0.47    0.05
  -9   2   7    0.17    0.04
   9  -2  -7    0.15    0.04
   0   3  -7    0.58    0.05
   0   3  -7    0.59    0.04
   0   3  -7    0.58    0.03
   0  -3   7    0.53    0.06
   1   3  -7    0.81    0.04
   1   3  -7    0.80    0.04
   1   3  -7    0.81    0.05
   1   3  -7    0.80    0.04
   1   3  -7    0.76    0.06
   1   3  -7    0.89    0.06
  -1  -3   7    0.83    0.07
   2   3  -7    0.02    0.01
   2   3  -7    0.02    0.01
   2   3  -7    0.03    0.01
   2   3  -7    0.03    0.02
   2   3  -7    0.01    0.01
   2   3  -7    0.00    0.01
   2   3  -7    0.03    0.01
   2   3  -7    0.02    0.02
  -2  -3   7    0.02    0.01
  -2  -3   7    0.01    0.02
   3   3  -7    0.51    0.03
   3   3  -7    0.54    0.05
   3   3  -7    0.55    0.03
   3   3  -7    0.50    0.03
   3   3  -7    0.47    0.03
   3   3  -7    0.52    0.04
  -3   3   7    0.50    0.03
   3   3  -7    0.49    0.04
   3   3  -7    0.51    0.04
   3  -3  -7    0.53    0.03
   3  -3  -7    0.52    0.03
  -3  -3   7    0.50    0.05
   3  -3  -7    0.48    0.04
  -3  -3   7    0.47    0.04
  -3  -3   7    0.51    0.03
   3  -3  -7    0.48    0.04
  -3  -3   7    0.51    0.04
   4   3  -7    0.69    0.05
   4   3  -7    0.74    0.05
  -4   3   7    0.73    0.04
   4   3  -7    0.70    0.06
   4   3  -7    0.65    0.04
   4   3  -7    0.67    0.04
   4   3  -7    0.70    0.04
   4   3  -7    0.72    0.05
   4   3  -7    0.71    0.04
  -4  -3   7    0.68    0.05
   4  -3  -7    0.68    0.04
  -4  -3   7    0.68    0.04
   4  -3  -7    0.74    0.04
  -4  -3   7    0.73    0.06
  -4  -3   7    0.66    0.05
   4  -3  -7    0.68    0.04
   4  -3  -7    0.73    0.04
   4  -3  -7    0.72    0.05
   4  -3  -7    0.67    0.05
   5   3  -7    0.42    0.04
   5   3  -7    0.43    0.04
   5   3  -7    0.43    0.04
   5   3  -7    0.37    0.04
   5   3  -7    0.41    0.05
   5   3  -7    0.39    0.04
   5   3  -7    0.44    0.04
   5   3  -7    0.42    0.04
  -5   3   7    0.41    0.04
   5  -3  -7    0.42    0.04
   5  -3  -7    0.43    0.04
  -5  -3   7    0.44    0.03
   5  -3  -7    0.43    0.04
  -5  -3   7    0.42    0.04
  -5  -3   7    0.43    0.04
   5  -3  -7    0.43    0.03
   5  -3  -7    0.44    0.03
  -5  -3   7    0.46    0.06
   5  -3  -7    0.41    0.03
   6   3  -7    0.01    0.02
   6   3  -7    0.05    0.02
   6   3  -7    0.01    0.02
   6   3  -7    0.04    0.03
   6   3  -7    0.00    0.02
  -6   3   7    0.01    0.02
  -6   3   7    0.02    0.02
   6   3  -7    0.02    0.03
  -6  -3   7    0.04    0.02
   6  -3  -7    0.05    0.02
   6  -3  -7    0.03    0.03
   6  -3  -7    0.03    0.02
   6  -3  -7    0.02    0.02
   6  -3  -7    0.03    0.02
   6  -3  -7    0.04    0.02
  -6  -3   7    0.01    0.02
   7   3  -7    0.45    0.04
   7   3  -7    0.51    0.05
  -7   3   7    0.50    0.05
   7   3  -7    0.46    0.05
   7   3  -7    0.47    0.05
   7   3  -7    0.49    0.04
  -7   3   7    0.42    0.04
   7  -3  -7    0.37    0.04
   7  -3  -7    0.38    0.04
   7  -3  -7    0.38    0.05
  -8   3   7    0.39    0.05
  -8   3   7    0.29    0.04
   8  -3  -7    0.25    0.04
   8  -3  -7    0.26    0.04
   0   4  -7    0.67    0.04
   0   4  -7    0.57    0.03
   0  -4   7    0.62    0.06
   0   4  -7    0.65    0.05
   0   4  -7    0.65    0.04
   0   4  -7    0.58    0.03
   0   4  -7    0.64    0.05
   1   4  -7    0.24    0.02
   1   4  -7    0.25    0.04
   1   4  -7    0.26    0.02
   1   4  -7    0.27    0.03
   1   4  -7    0.23    0.02
   1   4  -7    0.29    0.03
  -1  -4   7    0.27    0.03
   2   4  -7    0.30    0.04
   2   4  -7    0.31    0.04
   2   4  -7    0.28    0.03
   2   4  -7    0.29    0.03
   2   4  -7    0.27    0.03
   2   4  -7    0.27    0.03
  -2  -4   7    0.39    0.05
   3   4  -7    0.49    0.04
   3   4  -7    0.60    0.05
   3   4  -7    0.57    0.04
   3   4  -7    0.57    0.05
   3   4  -7    0.53    0.04
   3   4  -7    0.56    0.04
  -3  -4   7    0.59    0.05
  -3  -4   7    0.56    0.06
   4   4  -7    0.29    0.03
   4   4  -7    0.32    0.03
   4   4  -7    0.29    0.03
   4   4  -7    0.30    0.03
   4   4  -7    0.27    0.03
  -4   4   7    0.28    0.03
   4   4  -7    0.30    0.04
   4  -4  -7    0.29    0.03
   4  -4  -7    0.32    0.03
  -4  -4   7    0.34    0.05
   4  -4  -7    0.27    0.03
   4  -4  -7    0.27    0.03
  -4  -4   7    0.31    0.04
   5   4  -7    0.05    0.02
   5   4  -7    0.06    0.03
   5   4  -7    0.07    0.02
   5   4  -7    0.09    0.02
   5   4  -7    0.06    0.02
  -5   4   7    0.05    0.02
   5   4  -7    0.05    0.02
   5  -4  -7    0.07    0.02
   5  -4  -7    0.10    0.02
   5  -4  -7    0.13    0.02
  -5  -4   7    0.11    0.03
  -5  -4   7    0.07    0.03
   5  -4  -7    0.07    0.02
   5  -4  -7    0.09    0.02
   5  -4  -7    0.07    0.03
   6   4  -7    0.48    0.04
   6   4  -7    0.45    0.04
   6   4  -7    0.40    0.04
  -6   4   7    0.39    0.05
   6   4  -7    0.50    0.04
  -6   4   7    0.43    0.04
   6  -4  -7    0.46    0.04
   6  -4  -7    0.50    0.05
   7   4  -7    0.30    0.04
   7   4  -7    0.28    0.04
  -7   4   7    0.46    0.05
   7   4  -7    0.29    0.03
   7   4  -7    0.20    0.03
   7   4  -7    0.27    0.04
   7  -4  -7    0.47    0.05
   7  -4  -7    0.44    0.05
  -8   4   7    0.43    0.05
  -8   4   7    0.32    0.04
   8  -4  -7    0.49    0.05
   8  -4  -7    0.34    0.05
   0   5  -7    0.42    0.03
   0  -5   7    0.28    0.05
   0   5  -7    0.37    0.03
   0   5  -7    0.39    0.04
   0   5  -7    0.40    0.03
   0   5  -7    0.41    0.04
   0   5  -7    0.38    0.03
   1  -5   7    0.36    0.06
   1   5  -7    0.49    0.03
   1   5  -7    0.56    0.05
   1   5  -7    0.56    0.03
   1   5  -7    0.56    0.03
   1   5  -7    0.55    0.05
   1   5  -7    0.51    0.04
  -1  -5   7    0.53    0.06
  -1   5  -7    0.40    0.05
   2   5  -7    0.73    0.04
   2   5  -7    0.66    0.04
   2   5  -7    0.67    0.06
   2   5  -7    0.65    0.04
   2   5  -7    0.68    0.04
   2   5  -7    0.67    0.05
  -2  -5   7    0.68    0.05
  -2  -5   7    0.68    0.06
   3   5  -7    0.42    0.03
   3   5  -7    0.44    0.04
   3   5  -7    0.47    0.04
   3   5  -7    0.43    0.03
   3   5  -7    0.39    0.03
   3   5  -7    0.49    0.05
  -3  -5   7    0.50    0.06
  -3  -5   7    0.50    0.04
   4   5  -7    0.29    0.04
   4   5  -7    0.31    0.03
   4   5  -7    0.27    0.03
   4   5  -7    0.28    0.03
  -4   5   7    0.30    0.03
   4   5  -7    0.29    0.03
   4   5  -7    0.30    0.04
   4  -5  -7    0.26    0.03
   4  -5  -7    0.32    0.03
   4  -5  -7    0.29    0.04
  -4  -5   7    0.29    0.04
  -4  -5   7    0.33    0.05
   4  -5  -7    0.27    0.03
   5   5  -7    0.21    0.03
   5   5  -7    0.16    0.03
  -5   5   7    0.18    0.03
   5   5  -7    0.19    0.03
   5   5  -7    0.16    0.02
   5   5  -7    0.16    0.03
   5   5  -7    0.22    0.03
  -5  -5   7    0.14    0.03
   5  -5  -7    0.14    0.03
  -6   5   7    0.62    0.05
   6   5  -7    0.61    0.05
   6   5  -7    0.53    0.06
  -6   5   7    0.57    0.05
   6   5  -7    0.56    0.04
   6   5  -7    0.61    0.05
   6   5  -7    0.53    0.05
   6  -5  -7    0.46    0.05
   6  -5  -7    0.51    0.05
  -7   5   7    0.26    0.04
  -7   5   7    0.29    0.04
   7  -5  -7    0.25    0.04
   7  -5  -7    0.24    0.04
  -8   5   7    0.28    0.04
  -8   5   7    0.28    0.04
   8  -5  -7    0.27    0.05
   8  -5  -7    0.27    0.04
   0   6  -7    2.00    0.13
   0   6  -7    1.99    0.12
   0   6  -7    2.15    0.09
   0   6  -7    2.10    0.10
   0   6  -7    2.13    0.10
   0   6  -7    2.10    0.10
   0  -6   7    2.13    0.14
   1   6  -7    0.45    0.04
   1   6  -7    0.50    0.03
   1   6  -7    0.51    0.05
   1   6  -7    0.47    0.03
   1   6  -7    0.50    0.03
   1   6  -7    0.50    0.05
  -1  -6   7    0.59    0.06
   2   6  -7    0.38    0.03
   2   6  -7    0.33    0.03
   2   6  -7    0.38    0.03
   2   6  -7    0.38    0.03
   2   6  -7    0.34    0.04
   2   6  -7    0.38    0.04
  -2  -6   7    0.37    0.04
  -2  -6   7    0.41    0.05
   3   6  -7    0.24    0.03
   3   6  -7    0.28    0.03
   3   6  -7    0.24    0.03
   3   6  -7    0.21    0.04
   3   6  -7    0.21    0.02
   3   6  -7    0.24    0.03
  -3  -6   7    0.24    0.03
  -3  -6   7    0.24    0.04
   4   6  -7    0.97    0.05
   4   6  -7    0.92    0.06
   4   6  -7    0.91    0.07
   4   6  -7    0.88    0.05
   4   6  -7    0.90    0.07
   4   6  -7    0.95    0.06
  -4  -6   7    0.91    0.07
  -4  -6   7    0.95    0.08
   5   6  -7    0.70    0.05
  -5   6   7    0.78    0.05
   5   6  -7    0.77    0.07
   5   6  -7    0.79    0.05
   5   6  -7    0.77    0.05
   5   6  -7    0.73    0.05
   5   6  -7    0.72    0.06
  -5  -6   7    0.82    0.07
   5  -6  -7    0.73    0.05
  -6   6   7    0.06    0.03
   6   6  -7    0.09    0.03
   6   6  -7    0.06    0.02
   6   6  -7    0.02    0.03
   6   6  -7    0.06    0.03
   6   6  -7    0.02    0.02
  -6   6   7    0.07    0.03
   6  -6  -7    0.07    0.03
   6  -6  -7    0.05    0.03
  -7   6   7    0.04    0.03
  -7   6   7    0.03    0.03
   7  -6  -7    0.02    0.03
   7  -6  -7    0.05    0.03
  -8   6   7    0.10    0.03
  -8   6   7    0.09    0.04
   8  -6  -7    0.11    0.04
   8  -6  -7    0.11    0.04
   0   7  -7    0.22    0.03
   0  -7   7    0.23    0.04
   0   7  -7    0.22    0.02
   0   7  -7    0.22    0.02
   0   7  -7    0.27    0.04
   0   7  -7    0.24    0.03
   0   7  -7    0.27    0.03
   1   7  -7    1.39    0.07
   1   7  -7    1.42    0.07
   1   7  -7    1.50    0.07
   1  -7   7    1.38    0.10
   1   7  -7    1.40    0.09
   1   7  -7    1.40    0.07
   1   7  -7    1.33    0.09
  -1   7  -7    1.53    0.09
  -1  -7   7    1.41    0.10
  -1   7  -7    1.50    0.10
  -1  -7   7    1.41    0.10
   2   7  -7    0.21    0.03
   2   7  -7    0.20    0.03
   2   7  -7    0.24    0.03
   2   7  -7    0.19    0.02
   2   7  -7    0.26    0.04
   2   7  -7    0.20    0.02
   2  -7   7    0.28    0.04
  -2  -7   7    0.18    0.03
  -2   7  -7    0.25    0.04
  -2   7  -7    0.27    0.04
  -2  -7   7    0.21    0.04
   3   7  -7    2.13    0.13
   3   7  -7    2.13    0.10
   3   7  -7    2.09    0.10
   3   7  -7    2.16    0.12
   3   7  -7    2.22    0.10
   3   7  -7    2.05    0.10
  -3  -7   7    1.90    0.13
  -3  -7   7    1.99    0.14
   4   7  -7    0.36    0.04
   4   7  -7    0.24    0.04
   4   7  -7    0.34    0.03
   4   7  -7    0.30    0.04
   4   7  -7    0.36    0.03
   4   7  -7    0.31    0.04
  -4  -7   7    0.33    0.05
   5   7  -7    0.38    0.04
   5   7  -7    0.21    0.04
   5   7  -7    0.32    0.04
   5   7  -7    0.31    0.04
   5   7  -7    0.35    0.04
   5   7  -7    0.34    0.04
  -5   7   7    0.35    0.04
  -5  -7   7    0.29    0.05
   5  -7  -7    0.35    0.04
  -6   7   7    0.17    0.03
  -6   7   7    0.17    0.03
   6  -7  -7    0.20    0.03
   6  -7  -7    0.14    0.03
  -7   7   7    0.90    0.06
  -7   7   7    0.87    0.07
   7  -7  -7    0.84    0.07
   7  -7  -7    0.84    0.07
   0  -8   7    0.13    0.04
   0   8  -7    0.11    0.03
   0  -8   7    0.09    0.03
   0   8  -7    0.07    0.03
   1   8  -7    0.20    0.02
   1   8  -7    0.21    0.03
   1   8  -7    0.22    0.04
   1   8  -7    0.24    0.03
   1  -8   7    0.13    0.03
   1   8  -7    0.19    0.03
  -1   8  -7    0.17    0.04
  -1  -8   7    0.25    0.04
  -1  -8   7    0.24    0.04
  -1   8  -7    0.14    0.03
   2   8  -7    0.54    0.04
   2   8  -7    0.55    0.04
   2   8  -7    0.54    0.05
   2   8  -7    0.58    0.04
   2   8  -7    0.51    0.06
   2  -8   7    0.55    0.07
   2   8  -7    0.56    0.04
  -2  -8   7    0.55    0.07
  -2  -8   7    0.54    0.06
  -2   8  -7    0.61    0.06
  -2   8  -7    0.51    0.06
   3   8  -7    0.27    0.04
   3   8  -7    0.29    0.03
   3   8  -7    0.31    0.03
   3   8  -7    0.23    0.03
   3   8  -7    0.28    0.03
   3   8  -7    0.29    0.04
  -3  -8   7    0.32    0.04
  -3  -8   7    0.36    0.05
   4   8  -7    0.20    0.03
   4   8  -7    0.16    0.02
   4   8  -7    0.09    0.03
   4   8  -7    0.24    0.03
   4   8  -7    0.17    0.03
   4   8  -7    0.20    0.03
  -4  -8   7    0.17    0.04
   5   8  -7    0.28    0.03
   5   8  -7    0.14    0.04
   5   8  -7    0.25    0.03
   5  -8  -7    0.17    0.03
  -6   8   7    0.37    0.04
  -6   8   7    0.34    0.04
   6  -8  -7    0.31    0.04
   6  -8  -7    0.30    0.04
  -7   8   7    0.54    0.05
  -7   8   7    0.50    0.06
   7  -8  -7    0.47    0.05
   7  -8  -7    0.51    0.06
   0   9  -7    0.53    0.05
   0  -9   7    0.47    0.06
   0   9  -7    0.54    0.06
   0  -9   7    0.55    0.06
   1   9  -7    0.43    0.05
   1  -9   7    0.50    0.07
   1  -9   7    0.59    0.06
   1   9  -7    0.40    0.05
  -1   9  -7    0.47    0.06
  -1   9  -7    0.51    0.05
  -1  -9   7    0.46    0.06
  -1  -9   7    0.39    0.06
   2   9  -7    0.07    0.02
   2  -9   7    0.07    0.03
   2   9  -7    0.07    0.02
   2   9  -7    0.07    0.03
   2   9  -7    0.07    0.03
  -2   9  -7    0.13    0.04
  -2  -9   7    0.09    0.04
  -2  -9   7    0.07    0.04
  -2   9  -7    0.11    0.04
   3   9  -7    0.32    0.03
   3   9  -7    0.27    0.04
   3   9  -7    0.32    0.04
   3   9  -7    0.32    0.03
   3   9  -7    0.30    0.03
   3   9  -7    0.34    0.05
  -3  -9   7    0.34    0.05
  -3  -9   7    0.33    0.05
  -3   9  -7    0.31    0.05
   4   9  -7    0.75    0.07
   4   9  -7    0.89    0.08
   4   9  -7    0.83    0.06
   4   9  -7    0.82    0.05
  -4  -9   7    0.87    0.08
  -6   9   7    0.43    0.05
   6  -9  -7    0.35    0.04
  -7   9   7    0.27    0.04
   0 -10   7    0.62    0.07
   0  10  -7    0.64    0.06
   0  10  -7    0.62    0.06
   0 -10   7    0.69    0.07
   1  10  -7    0.47    0.05
   1  10  -7    0.55    0.06
   1 -10   7    0.45    0.07
   1 -10   7    0.38    0.06
  -1 -10   7    0.54    0.07
  -1 -10   7    0.50    0.07
  -1  10  -7    0.44    0.06
  -1  10  -7    0.54    0.06
   2 -10   7    0.15    0.05
   2  10  -7    0.26    0.04
   2  10  -7    0.25    0.04
   2 -10   7    0.21    0.04
  -2 -10   7    0.30    0.05
  -2 -10   7    0.31    0.05
  -2  10  -7    0.22    0.04
  -2  10  -7    0.21    0.04
   3  10  -7    0.12    0.03
   3  10  -7    0.09    0.04
  -3  10  -7    0.03    0.04
  -3 -10   7    0.06    0.04
  -3 -10   7    0.10    0.04
   4  10  -7    0.39    0.04
   4  10  -7    0.38    0.05
   4  10  -7    0.34    0.04
   4  10  -7    0.33    0.05
  -4 -10   7    0.29    0.05
   0 -11   7    0.08    0.03
   0 -11   7    0.10    0.05
   0  11  -7    0.06    0.03
   0  11  -7    0.06    0.03
   1  11  -7    0.76    0.07
   1 -11   7    0.54    0.08
   1  11  -7    0.74    0.07
  -1 -11   7    0.79    0.08
  -1 -11   7    0.78    0.08
  -1  11  -7    0.62    0.07
  -1  11  -7    0.63    0.07
   2  11  -7    1.07    0.09
   2 -11   7    1.05    0.09
   2 -11   7    0.91    0.10
   2  11  -7    1.01    0.08
  -2 -11   7    1.02    0.10
  -2  11  -7    1.04    0.09
  -2  11  -7    1.13    0.08
  -2 -11   7    1.04    0.10
   3 -11   7    0.77    0.09
   3 -11   7    0.83    0.09
   3  11  -7    0.80    0.07
   3  11  -7    0.91    0.08
  -3 -11   7    0.83    0.09
  -3  11  -7    0.73    0.07
  -3 -11   7    0.91    0.09
   0 -12   7    0.43    0.07
   0  12  -7    0.46    0.06
   0 -12   7    0.47    0.07
   0  12  -7    0.47    0.06
   1  12  -7    0.23    0.04
   1  12  -7    0.22    0.04
   1 -12   7    0.32    0.05
   1 -12   7    0.20    0.05
  -1 -12   7    0.29    0.06
  -1  12  -7    0.31    0.04
  -1 -12   7    0.18    0.04
  -1  12  -7    0.30    0.05
   2 -12   7    0.26    0.05
   2 -12   7    0.20    0.05
   2  12  -7    0.38    0.05
   2  12  -7    0.40    0.05
  -2  12  -7    0.25    0.05
  -2  12  -7    0.23    0.05
  -2 -12   7    0.28    0.05
  -2 -12   7    0.43    0.07
   3  12  -7    0.20    0.04
   3 -12   7    0.36    0.06
   3  12  -7    0.20    0.05
  -3  12  -7    0.34    0.05
  -3 -12   7    0.23    0.05
  -3 -12   7    0.08    0.04
   0 -13   7    0.58    0.08
   0 -13   7    0.79    0.10
   0  13  -7    0.64    0.07
   0  13  -7    0.70    0.07
   1  13  -7    0.10    0.04
   1 -13   7    0.08    0.04
   1 -13   7    0.09    0.04
  -1  13  -7    0.04    0.04
  -1  13  -7    0.07    0.04
  -1 -13   7    0.06    0.06
   2 -13   7    0.01    0.04
   2 -13   7    0.01    0.04
  -2  13  -7    0.01    0.03
  -2  13  -7    0.03    0.04
   2   0  -8    0.23    0.03
   2   0  -8    0.24    0.03
   2   0  -8    0.23    0.03
   2   0  -8    0.22    0.03
   2   0  -8    0.22    0.02
   2   0  -8    0.24    0.03
   3   0  -8    0.89    0.05
   3   0  -8    0.90    0.05
   3   0  -8    0.90    0.05
   3   0  -8    0.91    0.05
   3   0  -8    0.87    0.05
   3   0  -8    0.87    0.06
  -3   0   8    0.86    0.05
   3   0  -8    0.95    0.05
   4   0  -8    0.99    0.05
  -4   0   8    0.95    0.05
   4   0  -8    0.97    0.05
   4   0  -8    0.98    0.06
   4   0  -8    0.97    0.06
   4   0  -8    0.97    0.06
   4   0  -8    0.96    0.05
  -5   0   8    1.52    0.08
   5   0  -8    1.49    0.08
   5   0  -8    1.49    0.07
   5   0  -8    1.50    0.08
   5   0  -8    1.47    0.08
  -5   0   8    1.53    0.08
   5   0  -8    1.51    0.08
   5   0  -8    1.48    0.08
   6   0  -8    0.48    0.05
   6   0  -8    0.56    0.05
   6   0  -8    0.55    0.04
  -6   0   8    0.59    0.04
  -6   0   8    0.50    0.05
   6   0  -8    0.51    0.05
   6   0  -8    0.51    0.04
   6   0  -8    0.54    0.05
   7   0  -8    0.20    0.03
  -7   0   8    0.13    0.03
   7   0  -8    0.18    0.03
   7   0  -8    0.20    0.04
  -7   0   8    0.17    0.03
   7   0  -8    0.20    0.03
   7   0  -8    0.18    0.03
   7   0  -8    0.17    0.03
   8   0  -8    0.07    0.03
  -8   0   8    0.02    0.03
   8   0  -8    0.07    0.03
   8   0  -8    0.00    0.02
  -8   0   8    0.03    0.03
   8   0  -8    0.02    0.03
   8   0  -8    0.01    0.04
   8   0  -8    0.00    0.03
   9   0  -8   -0.01    0.03
   9   0  -8    0.08    0.03
   2   1  -8    0.08    0.02
   2   1  -8    0.11    0.02
   2   1  -8    0.12    0.02
   2   1  -8    0.11    0.02
   2   1  -8    0.08    0.02
   2   1  -8    0.11    0.02
   3   1  -8    1.59    0.07
   3   1  -8    1.55    0.07
   3   1  -8    1.50    0.07
   3   1  -8    1.54    0.07
  -3   1   8    1.43    0.07
   3   1  -8    1.50    0.07
   3   1  -8    1.40    0.09
   3   1  -8    1.50    0.07
  -3  -1   8    1.36    0.07
   3  -1  -8    1.32    0.07
   3  -1  -8    1.35    0.07
  -3  -1   8    1.43    0.10
   3  -1  -8    1.38    0.07
   3  -1  -8    1.40    0.07
   3  -1  -8    1.39    0.07
   3  -1  -8    1.29    0.07
   4   1  -8    1.99    0.10
   4   1  -8    1.98    0.10
  -4   1   8    2.10    0.10
   4   1  -8    1.87    0.09
   4   1  -8    1.95    0.09
   4   1  -8    1.92    0.10
   4   1  -8    1.95    0.10
   4  -1  -8    2.20    0.09
   4  -1  -8    2.17    0.10
   4  -1  -8    2.19    0.10
  -4  -1   8    2.09    0.10
  -4  -1   8    1.95    0.10
   4  -1  -8    2.11    0.09
   4  -1  -8    1.97    0.10
   4  -1  -8    2.16    0.10
  -5   1   8    0.08    0.02
   5   1  -8    0.07    0.02
  -5   1   8    0.07    0.02
   5   1  -8    0.07    0.02
   5   1  -8    0.10    0.02
   5   1  -8    0.08    0.02
   5   1  -8    0.09    0.02
   5   1  -8    0.09    0.02
  -5  -1   8    0.08    0.02
  -5  -1   8    0.10    0.02
   5  -1  -8    0.07    0.02
   5  -1  -8    0.07    0.02
   5  -1  -8    0.08    0.02
   5  -1  -8    0.07    0.02
   5  -1  -8    0.10    0.02
   5  -1  -8    0.06    0.02
   6   1  -8    0.04    0.03
   6   1  -8    0.02    0.03
   6   1  -8    0.05    0.03
  -6   1   8    0.04    0.02
  -6   1   8    0.04    0.03
   6   1  -8    0.01    0.02
   6   1  -8    0.05    0.02
   6   1  -8    0.05    0.02
  -6  -1   8    0.04    0.03
   6  -1  -8    0.01    0.02
   6  -1  -8    0.05    0.02
   6  -1  -8    0.04    0.03
  -6  -1   8    0.05    0.02
   6  -1  -8    0.05    0.03
   6  -1  -8    0.04    0.02
   6  -1  -8    0.05    0.02
   7   1  -8    0.87    0.06
   7   1  -8    0.84    0.05
   7   1  -8    0.85    0.06
   7   1  -8    0.75    0.05
   7   1  -8    0.78    0.06
   7   1  -8    0.81    0.06
  -7   1   8    0.68    0.06
  -7   1   8    0.70    0.05
   7  -1  -8    0.69    0.06
  -7  -1   8    0.80    0.06
  -7  -1   8    0.68    0.05
   7  -1  -8    0.58    0.05
   7  -1  -8    0.74    0.06
   7  -1  -8    0.60    0.05
   7  -1  -8    0.55    0.06
   7  -1  -8    0.71    0.06
   8   1  -8    0.40    0.05
   8   1  -8    0.55    0.05
   8   1  -8    0.45    0.05
  -8   1   8    0.52    0.06
   8   1  -8    0.53    0.06
   8   1  -8    0.58    0.06
  -8   1   8    0.57    0.05
   8   1  -8    0.47    0.05
  -8  -1   8    0.47    0.05
   8  -1  -8    0.52    0.06
   8  -1  -8    0.55    0.05
   8  -1  -8    0.50    0.05
   8  -1  -8    0.47    0.05
  -8  -1   8    0.50    0.06
   8  -1  -8    0.52    0.06
   8  -1  -8    0.46    0.05
   1   2  -8    0.15    0.02
   1   2  -8    0.16    0.03
   1   2  -8    0.14    0.02
   1   2  -8    0.18    0.02
   2   2  -8    1.47    0.07
   2   2  -8    1.43    0.07
   2   2  -8    1.38    0.07
   2   2  -8    1.41    0.07
   2   2  -8    1.45    0.10
   2   2  -8    1.39    0.07
   2   2  -8    1.44    0.09
  -2  -2   8    1.52    0.10
   3   2  -8    0.19    0.02
   3   2  -8    0.18    0.02
   3   2  -8    0.16    0.03
   3   2  -8    0.22    0.03
   3   2  -8    0.17    0.02
   3   2  -8    0.23    0.02
   3   2  -8    0.20    0.02
   3   2  -8    0.23    0.03
   3  -2  -8    0.17    0.02
  -3  -2   8    0.22    0.04
   3  -2  -8    0.20    0.02
  -3  -2   8    0.19    0.02
   3  -2  -8    0.18    0.02
   4   2  -8    0.41    0.05
   4   2  -8    0.39    0.03
   4   2  -8    0.39    0.04
   4   2  -8    0.43    0.04
   4   2  -8    0.42    0.04
  -4   2   8    0.44    0.03
   4   2  -8    0.41    0.04
   4   2  -8    0.43    0.04
   4   2  -8    0.46    0.04
   4  -2  -8    0.48    0.03
  -4  -2   8    0.47    0.04
   4  -2  -8    0.48    0.04
  -4  -2   8    0.47    0.04
   4  -2  -8    0.44    0.04
  -4  -2   8    0.51    0.06
   4  -2  -8    0.49    0.04
  -4  -2   8    0.45    0.03
   4  -2  -8    0.43    0.04
   4  -2  -8    0.44    0.04
  -5   2   8    0.03    0.02
   5   2  -8    0.05    0.02
   5   2  -8    0.04    0.02
   5   2  -8    0.00    0.02
  -5   2   8    0.00    0.02
   5   2  -8    0.04    0.02
   5   2  -8    0.02    0.02
   5   2  -8    0.05    0.02
   5  -2  -8    0.02    0.02
  -5  -2   8    0.03    0.02
   5  -2  -8    0.02    0.02
   5  -2  -8    0.04    0.02
   5  -2  -8    0.04    0.02
   5  -2  -8    0.03    0.02
   5  -2  -8    0.03    0.02
  -5  -2   8    0.03    0.02
   6   2  -8    1.02    0.06
   6   2  -8    1.08    0.07
   6   2  -8    1.05    0.06
   6   2  -8    1.07    0.07
  -6   2   8    1.03    0.06
   6   2  -8    1.02    0.06
  -6   2   8    1.08    0.07
   6   2  -8    1.04    0.06
  -6  -2   8    1.02    0.07
   6  -2  -8    1.10    0.07
   6  -2  -8    1.03    0.07
   6  -2  -8    0.97    0.06
   6  -2  -8    1.06    0.06
   6  -2  -8    1.03    0.06
   6  -2  -8    1.07    0.06
  -6  -2   8    1.02    0.06
   7   2  -8    0.11    0.03
   7   2  -8    0.09    0.03
   7   2  -8    0.12    0.03
  -7   2   8    0.10    0.03
   7   2  -8    0.09    0.03
  -7   2   8    0.11    0.03
   7   2  -8    0.13    0.03
   7   2  -8    0.08    0.03
  -7  -2   8    0.11    0.03
   7  -2  -8    0.10    0.03
   7  -2  -8    0.09    0.03
   7  -2  -8    0.13    0.03
  -7  -2   8    0.09    0.03
   7  -2  -8    0.11    0.02
   7  -2  -8    0.10    0.03
   7  -2  -8    0.07    0.03
  -8   2   8    0.80    0.07
   8   2  -8    0.66    0.06
   8   2  -8    0.74    0.06
   8   2  -8    0.80    0.07
  -8   2   8    0.75    0.06
   8   2  -8    0.77    0.06
   8   2  -8    0.73    0.05
   8  -2  -8    0.83    0.06
   8  -2  -8    0.73    0.06
  -8  -2   8    0.73    0.06
   8  -2  -8    0.59    0.05
   8  -2  -8    0.73    0.06
   1   3  -8    0.38    0.05
   1   3  -8    0.36    0.03
   1   3  -8    0.38    0.03
   1   3  -8    0.38    0.03
   1   3  -8    0.41    0.03
   1   3  -8    0.36    0.04
  -1  -3   8    0.35    0.05
   2   3  -8    0.05    0.02
   2   3  -8    0.07    0.03
   2   3  -8    0.04    0.02
   2   3  -8    0.06    0.02
   2   3  -8    0.05    0.02
   2   3  -8    0.07    0.02
  -2  -3   8    0.03    0.03
   3   3  -8    0.69    0.04
   3   3  -8    0.66    0.05
   3   3  -8    0.73    0.04
   3   3  -8    0.73    0.06
   3   3  -8    0.73    0.05
   3   3  -8    0.66    0.04
  -3  -3   8    0.65    0.06
  -3  -3   8    0.74    0.07
   4   3  -8    1.95    0.09
   4   3  -8    1.86    0.11
  -4   3   8    1.80    0.09
   4   3  -8    1.94    0.12
   4   3  -8    1.89    0.09
   4   3  -8    1.83    0.09
   4   3  -8    1.88    0.09
  -4  -3   8    2.05    0.13
   4  -3  -8    1.91    0.09
   4  -3  -8    2.00    0.10
   4  -3  -8    1.81    0.09
  -4  -3   8    1.96    0.12
   4  -3  -8    1.92    0.10
   4  -3  -8    1.91    0.09
   4  -3  -8    1.88    0.09
   5   3  -8    0.04    0.02
   5   3  -8    0.11    0.02
  -5   3   8    0.04    0.02
   5   3  -8    0.05    0.02
   5   3  -8    0.08    0.02
   5   3  -8    0.08    0.02
   5   3  -8    0.05    0.02
   5  -3  -8    0.02    0.02
   5  -3  -8    0.12    0.03
   5  -3  -8    0.03    0.02
   5  -3  -8    0.06    0.02
   5  -3  -8    0.09    0.02
   5  -3  -8    0.02    0.02
   6   3  -8    0.08    0.02
   6   3  -8    0.06    0.03
   6   3  -8    0.05    0.03
  -6   3   8    0.07    0.02
   6   3  -8    0.10    0.03
   6   3  -8    0.05    0.03
  -6   3   8    0.08    0.03
   6   3  -8    0.07    0.03
   6  -3  -8    0.05    0.02
   6  -3  -8    0.01    0.02
   6  -3  -8    0.05    0.03
   6  -3  -8    0.05    0.03
  -6  -3   8    0.02    0.02
   6  -3  -8    0.06    0.02
  -6  -3   8    0.06    0.03
   6  -3  -8    0.06    0.02
   7   3  -8    1.12    0.07
  -7   3   8    1.10    0.07
   7   3  -8    1.10    0.07
   7   3  -8    1.10    0.06
   7   3  -8    1.08    0.07
   7   3  -8    0.96    0.07
  -7   3   8    1.11    0.07
   7  -3  -8    1.09    0.07
  -7  -3   8    1.03    0.06
   7  -3  -8    1.05    0.06
   7  -3  -8    1.18    0.07
   7  -3  -8    1.13    0.07
   8   3  -8    0.19    0.03
   8   3  -8    0.18    0.03
   8   3  -8    0.06    0.04
   8   3  -8    0.12    0.03
  -8  -3   8    0.08    0.03
   0  -4   8    0.76    0.07
   0   4  -8    0.63    0.06
   0   4  -8    0.64    0.04
   1   4  -8    3.24    0.18
   1   4  -8    3.24    0.14
   1   4  -8    3.03    0.14
   1   4  -8    3.21    0.19
   1   4  -8    3.22    0.13
  -1  -4   8    3.26    0.20
   2   4  -8    0.03    0.02
   2   4  -8    0.02    0.02
   2   4  -8    0.03    0.02
   2   4  -8    0.02    0.02
   2   4  -8    0.03    0.03
   2   4  -8    0.05    0.02
  -2  -4   8    0.06    0.03
   3   4  -8    1.39    0.09
   3   4  -8    1.38    0.07
   3   4  -8    1.36    0.07
   3   4  -8    1.44    0.07
   3   4  -8    1.42    0.09
   3   4  -8    1.37    0.07
  -3  -4   8    1.39    0.09
  -3  -4   8    1.39    0.10
   4   4  -8    0.29    0.04
   4   4  -8    0.29    0.03
   4   4  -8    0.26    0.04
  -4   4   8    0.33    0.03
   4   4  -8    0.32    0.03
   4   4  -8    0.25    0.03
   4   4  -8    0.29    0.03
   4  -4  -8    0.29    0.03
  -4  -4   8    0.27    0.04
  -4  -4   8    0.26    0.04
   4  -4  -8    0.28    0.03
   4  -4  -8    0.25    0.03
   4  -4  -8    0.22    0.03
   5   4  -8    1.87    0.10
   5   4  -8    2.00    0.12
   5   4  -8    1.81    0.10
   5   4  -8    1.85    0.09
  -5   4   8    1.87    0.10
   5   4  -8    1.88    0.09
   5   4  -8    1.82    0.12
   5  -4  -8    2.03    0.10
  -5  -4   8    2.01    0.12
  -5  -4   8    2.06    0.13
   5  -4  -8    1.91    0.09
   5  -4  -8    1.89    0.10
   5  -4  -8    2.02    0.10
   5  -4  -8    2.02    0.09
   6   4  -8    0.05    0.03
   6   4  -8    0.00    0.02
   6   4  -8    0.02    0.02
   6   4  -8    0.00    0.02
  -6   4   8    0.07    0.03
  -6   4   8    0.01    0.03
   6  -4  -8    0.05    0.03
   6  -4  -8    0.03    0.02
   6  -4  -8    0.03    0.03
   6  -4  -8    0.02    0.03
  -7   4   8    0.53    0.05
   7   4  -8    0.58    0.05
  -7   4   8    0.45    0.05
   7   4  -8    0.62    0.05
   7   4  -8    0.50    0.05
   7   4  -8    0.56    0.05
   7  -4  -8    0.43    0.05
   7  -4  -8    0.52    0.05
  -8   4   8   -0.02    0.03
   8  -4  -8    0.02    0.04
   0  -5   8    2.24    0.15
   0   5  -8    2.26    0.14
   0   5  -8    2.28    0.11
   0   5  -8    2.17    0.14
   1   5  -8    0.82    0.05
   1   5  -8    0.80    0.06
   1   5  -8    0.89    0.05
   1   5  -8    0.83    0.07
   1   5  -8    0.86    0.05
   1   5  -8    0.79    0.05
  -1  -5   8    0.92    0.08
   2   5  -8    0.13    0.02
   2   5  -8    0.12    0.03
   2   5  -8    0.13    0.02
   2   5  -8    0.15    0.03
   2   5  -8    0.15    0.03
   2   5  -8    0.15    0.02
  -2  -5   8    0.18    0.04
  -2  -5   8    0.19    0.03
   3   5  -8    1.43    0.07
   3   5  -8    1.41    0.08
   3   5  -8    1.58    0.07
   3   5  -8    1.51    0.07
   3   5  -8    1.48    0.10
   3   5  -8    1.51    0.09
  -3  -5   8    1.32    0.10
  -3  -5   8    1.46    0.11
   4   5  -8    1.43    0.07
   4   5  -8    1.45    0.08
   4   5  -8    1.43    0.07
   4   5  -8    1.41    0.09
   4   5  -8    1.34    0.08
  -4  -5   8    1.55    0.11
  -4  -5   8    1.46    0.10
   5   5  -8    0.17    0.03
   5   5  -8    0.17    0.03
   5   5  -8    0.17    0.03
  -5   5   8    0.15    0.03
   5   5  -8    0.14    0.03
   5   5  -8    0.15    0.03
   5   5  -8    0.11    0.03
  -5  -5   8    0.13    0.04
   5  -5  -8    0.16    0.03
   5  -5  -8    0.15    0.03
  -5  -5   8    0.17    0.03
  -6   5   8    0.15    0.03
   6   5  -8    0.06    0.03
   6   5  -8    0.07    0.03
  -6   5   8    0.10    0.03
   6   5  -8    0.09    0.03
   6   5  -8    0.12    0.03
   6  -5  -8    0.14    0.03
   6  -5  -8    0.13    0.03
   7   5  -8    0.56    0.05
  -7   5   8    0.75    0.06
   7   5  -8    0.60    0.06
   7   5  -8    0.48    0.05
   7   5  -8    0.64    0.05
  -7   5   8    0.75    0.06
   7  -5  -8    0.58    0.06
   7  -5  -8    0.70    0.06
   0   6  -8    0.12    0.03
   0   6  -8    0.13    0.02
   0   6  -8    0.14    0.03
   0   6  -8    0.18    0.04
   0  -6   8    0.14    0.04
   1   6  -8    0.14    0.02
   1  -6   8    0.25    0.04
   1   6  -8    0.16    0.03
   1   6  -8    0.15    0.02
   1   6  -8    0.18    0.03
   1   6  -8    0.16    0.03
   1   6  -8    0.16    0.02
  -1   6  -8    0.18    0.04
  -1   6  -8    0.13    0.04
  -1  -6   8    0.21    0.04
  -1   6  -8    0.14    0.03
  -1   6  -8    0.18    0.02
   2   6  -8    1.74    0.08
   2   6  -8    1.80    0.11
   2   6  -8    1.82    0.09
   2   6  -8    1.77    0.11
   2   6  -8    1.83    0.09
  -2  -6   8    1.84    0.13
  -2  -6   8    1.80    0.12
   3   6  -8    0.13    0.02
   3   6  -8    0.11    0.02
   3   6  -8    0.10    0.03
   3   6  -8    0.06    0.03
   3   6  -8    0.11    0.02
   3   6  -8    0.09    0.03
  -3  -6   8    0.10    0.04
  -3  -6   8    0.10    0.03
   4   6  -8    0.33    0.04
   4   6  -8    0.35    0.04
   4   6  -8    0.37    0.04
   4   6  -8    0.28    0.04
   4   6  -8    0.35    0.04
  -4  -6   8    0.33    0.05
   5   6  -8    0.07    0.03
   5   6  -8    0.08    0.02
  -5   6   8    0.06    0.02
   5   6  -8    0.07    0.03
   5   6  -8    0.06    0.03
   5   6  -8    0.04    0.03
   5   6  -8    0.07    0.03
   5  -6  -8    0.04    0.02
  -5  -6   8    0.00    0.04
  -5  -6   8    0.08    0.03
   5  -6  -8    0.05    0.03
   6   6  -8    1.10    0.07
  -6   6   8    1.02    0.06
   6   6  -8    1.02    0.06
  -6   6   8    1.07    0.07
   6   6  -8    1.02    0.07
   6   6  -8    1.11    0.07
   6  -6  -8    0.91    0.07
   6  -6  -8    1.01    0.07
  -7   6   8    0.15    0.04
  -7   6   8    0.07    0.03
   7  -6  -8    0.10    0.03
   7  -6  -8    0.07    0.04
   0  -7   8    1.27    0.10
   0   7  -8    1.25    0.09
   0   7  -8    1.28    0.06
   0   7  -8    1.36    0.07
   0   7  -8    1.34    0.09
   0   7  -8    1.38    0.07
   1   7  -8    0.17    0.03
   1   7  -8    0.17    0.04
   1   7  -8    0.18    0.02
   1   7  -8    0.19    0.04
   1   7  -8    0.15    0.02
   1   7  -8    0.16    0.02
   1  -7   8    0.09    0.04
  -1   7  -8    0.11    0.03
  -1  -7   8    0.19    0.04
  -1   7  -8    0.08    0.04
  -1  -7   8    0.21    0.04
   2   7  -8    0.67    0.04
   2   7  -8    0.73    0.05
   2   7  -8    0.70    0.05
   2   7  -8    0.63    0.06
   2   7  -8    0.60    0.06
   2   7  -8    0.70    0.04
  -2  -7   8    0.75    0.08
  -2  -7   8    0.77    0.07
   3   7  -8    0.47    0.04
   3   7  -8    0.46    0.04
   3   7  -8    0.43    0.05
   3   7  -8    0.42    0.06
   3   7  -8    0.40    0.04
   3   7  -8    0.44    0.04
  -3  -7   8    0.42    0.05
  -3  -7   8    0.49    0.07
   4   7  -8    0.86    0.05
   4   7  -8    0.87    0.06
   4   7  -8    0.73    0.05
   4   7  -8    0.74    0.06
   4   7  -8    0.78    0.05
  -4  -7   8    0.79    0.07
   5   7  -8    0.03    0.03
   5   7  -8    0.00    0.03
   5   7  -8    0.03    0.03
   5   7  -8    0.01    0.03
   5   7  -8   -0.02    0.03
   5   7  -8    0.03    0.02
  -5  -7   8    0.00    0.03
  -5  -7   8    0.02    0.03
  -6   7   8    0.27    0.04
   6   7  -8    0.28    0.04
  -6   7   8    0.30    0.04
   6   7  -8    0.29    0.04
   6  -7  -8    0.28    0.04
   6  -7  -8    0.26    0.04
  -7   7   8    0.61    0.06
   0   8  -8    0.04    0.03
   0  -8   8    0.04    0.03
   0   8  -8    0.04    0.03
   0  -8   8    0.06    0.04
   1   8  -8    1.55    0.10
   1   8  -8    1.57    0.10
   1  -8   8    1.21    0.11
   1   8  -8    1.48    0.07
   1   8  -8    1.53    0.07
  -1   8  -8    1.19    0.10
  -1  -8   8    1.54    0.11
  -1  -8   8    1.44    0.10
  -1   8  -8    1.30    0.10
   2   8  -8    0.18    0.03
   2   8  -8    0.13    0.02
   2   8  -8    0.19    0.03
   2   8  -8    0.16    0.04
   2   8  -8    0.15    0.02
   2   8  -8    0.19    0.04
  -2  -8   8    0.18    0.04
  -2  -8   8    0.20    0.04
   3   8  -8    1.07    0.06
   3   8  -8    1.13    0.06
   3   8  -8    1.20    0.07
   3   8  -8    1.12    0.06
   3   8  -8    1.12    0.09
   3   8  -8    1.14    0.08
  -3  -8   8    1.17    0.09
  -3  -8   8    1.11    0.10
   4   8  -8    0.02    0.02
   4   8  -8    0.03    0.02
   4   8  -8    0.03    0.03
   4   8  -8    0.00    0.02
   4   8  -8    0.01    0.03
   4   8  -8    0.02    0.03
  -4  -8   8    0.02    0.03
  -4  -8   8    0.02    0.04
   5   8  -8    1.22    0.07
   5   8  -8    1.25    0.08
   5   8  -8    1.10    0.08
   5   8  -8    1.14    0.07
   5   8  -8    1.32    0.07
  -5  -8   8    1.29    0.10
   0   9  -8    1.52    0.10
   0  -9   8    1.43    0.11
   0  -9   8    1.37    0.11
   0   9  -8    1.41    0.10
   1  -9   8    0.57    0.07
   1   9  -8    0.40    0.05
   1   9  -8    0.43    0.06
   1  -9   8    0.51    0.07
  -1   9  -8    0.51    0.06
  -1  -9   8    0.48    0.07
  -1   9  -8    0.46    0.06
  -1  -9   8    0.44    0.07
   2   9  -8    0.08    0.03
   2  -9   8    0.14    0.04
   2   9  -8    0.13    0.04
  -2   9  -8    0.20    0.04
  -2  -9   8    0.13    0.04
  -2   9  -8    0.19    0.05
  -2  -9   8    0.09    0.04
   3   9  -8    0.53    0.04
   3   9  -8    0.57    0.07
   3   9  -8    0.66    0.05
   3   9  -8    0.55    0.05
   3   9  -8    0.55    0.06
   3   9  -8    0.52    0.04
  -3  -9   8    0.65    0.07
  -3  -9   8    0.50    0.08
   4   9  -8    1.13    0.06
   4   9  -8    1.12    0.08
   4   9  -8    1.07    0.09
   4   9  -8    1.16    0.07
   4   9  -8    1.09    0.07
   4   9  -8    1.15    0.07
  -4  -9   8    0.99    0.11
  -4  -9   8    1.11    0.09
   5   9  -8    0.15    0.03
   5   9  -8    0.21    0.03
   5   9  -8    0.10    0.04
  -5  -9   8    0.16    0.05
   0 -10   8    0.04    0.03
   0  10  -8    0.06    0.04
   0  10  -8    0.06    0.03
   0 -10   8    0.07    0.05
   1 -10   8    0.05    0.04
   1  10  -8    0.03    0.03
   1  10  -8    0.05    0.03
   1 -10   8    0.03    0.05
  -1 -10   8    0.03    0.03
  -1 -10   8    0.05    0.04
  -1  10  -8    0.04    0.04
  -1  10  -8    0.03    0.03
   2 -10   8    1.11    0.10
   2  10  -8    1.07    0.09
   2  10  -8    0.97    0.08
  -2 -10   8    1.11    0.10
  -2 -10   8    1.05    0.09
  -2  10  -8    1.02    0.09
  -2  10  -8    1.18    0.09
   3  10  -8    0.04    0.03
   3  10  -8    0.02    0.04
  -3 -10   8    0.05    0.04
  -3 -10   8    0.03    0.04
   4  10  -8    0.19    0.04
   4  10  -8    0.17    0.03
   4  10  -8    0.18    0.05
   4  10  -8    0.22    0.03
  -4 -10   8    0.19    0.05
  -4 -10   8    0.19    0.06
   0 -11   8    0.54    0.08
   0  11  -8    0.54    0.07
   0 -11   8    0.48    0.07
   0  11  -8    0.41    0.06
   1 -11   8    0.21    0.06
   1 -11   8    0.24    0.05
   1  11  -8    0.21    0.04
   1  11  -8    0.14    0.04
  -1 -11   8    0.16    0.05
  -1  11  -8    0.28    0.05
  -1  11  -8    0.23    0.04
  -1 -11   8    0.15    0.04
   2 -11   8    0.24    0.05
   2  11  -8    0.26    0.04
   2 -11   8    0.24    0.05
   2  11  -8    0.25    0.05
  -2  11  -8    0.16    0.04
  -2  11  -8    0.29    0.05
  -2 -11   8    0.27    0.05
  -2 -11   8    0.20    0.05
   0 -12   8    0.06    0.04
   0  12  -8    0.09    0.04
   0 -12   8    0.18    0.06
   0  12  -8    0.12    0.04
   1 -12   8    0.68    0.09
  -1  12  -8    0.62    0.08
  -1  12  -8    0.68    0.08
  -1 -12   8    0.99    0.10
   2 -12   8    0.08    0.04
   2 -12   8    0.07    0.05
  -2  12  -8    0.07    0.04
  -2  12  -8    0.05    0.05
   3 -12   8    0.54    0.07
  -3  12  -8    0.36    0.06
   3   0  -9    1.14    0.06
   3   0  -9    1.12    0.06
   3   0  -9    0.98    0.06
   3   0  -9    1.14    0.06
   3   0  -9    1.00    0.06
   4   0  -9    0.58    0.04
   4   0  -9    0.52    0.04
   4   0  -9    0.55    0.04
  -4   0   9    0.59    0.04
   4   0  -9    0.59    0.04
   4   0  -9    0.53    0.04
   4   0  -9    0.60    0.04
   5   0  -9   -0.02    0.02
  -5   0   9    0.03    0.02
   5   0  -9    0.00    0.02
   5   0  -9    0.03    0.02
   5   0  -9    0.03    0.02
   5   0  -9    0.01    0.02
  -5   0   9   -0.01    0.02
   5   0  -9    0.01    0.02
   6   0  -9    0.12    0.03
  -6   0   9    0.12    0.03
  -6   0   9    0.10    0.03
   6   0  -9    0.08    0.03
   6   0  -9    0.07    0.03
   6   0  -9    0.12    0.03
   6   0  -9    0.13    0.03
   6   0  -9    0.13    0.03
  -7   0   9    0.88    0.06
   7   0  -9    0.88    0.06
   7   0  -9    0.90    0.06
   7   0  -9    0.82    0.06
   7   0  -9    0.78    0.06
  -7   0   9    0.84    0.07
   7   0  -9    0.80    0.06
   7   0  -9    0.93    0.06
   8   0  -9    0.46    0.05
   8   0  -9    0.55    0.06
  -8   0   9    0.38    0.05
  -8   0   9    0.41    0.05
   8   0  -9    0.44    0.05
   8   0  -9    0.51    0.06
   8   0  -9    0.50    0.05
   8   0  -9    0.39    0.05
   2   1  -9    0.29    0.03
   2   1  -9    0.29    0.03
   3   1  -9    1.05    0.06
   3   1  -9    1.10    0.06
   3   1  -9    0.99    0.06
   3   1  -9    1.10    0.06
   3   1  -9    1.03    0.06
   3   1  -9    1.08    0.07
   3  -1  -9    0.83    0.06
   3  -1  -9    0.87    0.06
   3  -1  -9    0.87    0.06
   4   1  -9    1.13    0.06
   4   1  -9    1.22    0.07
   4   1  -9    1.19    0.06
   4   1  -9    1.11    0.06
   4   1  -9    1.11    0.06
   4   1  -9    1.16    0.06
  -4   1   9    1.09    0.06
  -4  -1   9    1.12    0.07
   4  -1  -9    1.10    0.06
   4  -1  -9    1.13    0.06
  -4  -1   9    1.18    0.06
   4  -1  -9    1.08    0.07
   4  -1  -9    1.03    0.06
   4  -1  -9    1.09    0.06
   4  -1  -9    1.13    0.06
   5   1  -9    0.51    0.04
   5   1  -9    0.42    0.04
   5   1  -9    0.49    0.04
   5   1  -9    0.49    0.04
   5   1  -9    0.48    0.04
   5   1  -9    0.51    0.04
  -5   1   9    0.39    0.05
  -5   1   9    0.45    0.04
   5  -1  -9    0.41    0.04
   5  -1  -9    0.38    0.04
   5  -1  -9    0.36    0.04
   5  -1  -9    0.46    0.04
  -5  -1   9    0.47    0.05
   5  -1  -9    0.49    0.04
  -5  -1   9    0.50    0.04
   5  -1  -9    0.43    0.04
   6   1  -9    0.55    0.05
  -6   1   9    0.59    0.05
  -6   1   9    0.58    0.05
   6   1  -9    0.54    0.05
   6   1  -9    0.53    0.05
   6   1  -9    0.50    0.05
   6   1  -9    0.52    0.05
   6   1  -9    0.50    0.05
   6  -1  -9    0.61    0.05
   6  -1  -9    0.54    0.05
   6  -1  -9    0.61    0.05
  -6  -1   9    0.47    0.05
   6  -1  -9    0.52    0.05
   6  -1  -9    0.59    0.05
  -6  -1   9    0.48    0.04
   6  -1  -9    0.55    0.05
   7   1  -9    0.44    0.05
  -7   1   9    0.54    0.06
   7   1  -9    0.48    0.05
   7   1  -9    0.50    0.05
   7   1  -9    0.47    0.05
   7   1  -9    0.53    0.05
  -7   1   9    0.57    0.05
   7   1  -9    0.43    0.05
   7  -1  -9    0.45    0.05
  -7  -1   9    0.43    0.05
   7  -1  -9    0.55    0.05
  -7  -1   9    0.49    0.05
   7  -1  -9    0.53    0.06
   7  -1  -9    0.60    0.05
   7  -1  -9    0.50    0.05
   7  -1  -9    0.48    0.05
   8   1  -9    0.34    0.05
   8   1  -9    0.38    0.04
  -8   1   9    0.42    0.05
   8   1  -9    0.45    0.06
   8   1  -9    0.40    0.05
   8  -1  -9    0.29    0.04
  -8  -1   9    0.45    0.06
   8  -1  -9    0.32    0.04
  -8  -1   9    0.45    0.05
   8  -1  -9    0.32    0.04
   8  -1  -9    0.38    0.04
   2   2  -9    0.04    0.02
   2   2  -9    0.06    0.02
   2   2  -9    0.01    0.02
   2   2  -9    0.03    0.02
   2   2  -9    0.02    0.02
   3   2  -9    0.66    0.04
   3   2  -9    0.58    0.04
   3   2  -9    0.65    0.04
   3   2  -9    0.62    0.05
   3   2  -9    0.68    0.07
   3   2  -9    0.65    0.05
  -3  -2   9    0.69    0.08
  -4   2   9    1.28    0.07
   4   2  -9    1.23    0.07
   4   2  -9    1.25    0.07
   4   2  -9    1.35    0.07
   4   2  -9    1.24    0.07
   4   2  -9    1.26    0.07
   4   2  -9    1.26    0.07
   4  -2  -9    1.15    0.07
   4  -2  -9    1.21    0.07
   4  -2  -9    1.26    0.07
   4  -2  -9    1.19    0.07
   4  -2  -9    1.31    0.07
   4  -2  -9    1.26    0.07
   5   2  -9    0.92    0.06
   5   2  -9    0.81    0.06
   5   2  -9    0.83    0.06
   5   2  -9    0.90    0.05
  -5   2   9    0.87    0.05
   5   2  -9    0.86    0.06
   5   2  -9    0.94    0.06
   5  -2  -9    0.83    0.06
   5  -2  -9    0.92    0.06
  -5  -2   9    0.85    0.05
   5  -2  -9    0.83    0.06
   5  -2  -9    0.89    0.05
   5  -2  -9    0.88    0.05
   5  -2  -9    0.82    0.06
  -5  -2   9    0.83    0.06
   6   2  -9    0.05    0.03
   6   2  -9    0.04    0.03
   6   2  -9    0.02    0.02
  -6   2   9    0.06    0.03
   6   2  -9    0.05    0.03
   6   2  -9    0.05    0.03
  -6   2   9    0.06    0.03
   6   2  -9    0.05    0.03
   6  -2  -9    0.00    0.03
  -6  -2   9    0.02    0.03
   6  -2  -9    0.06    0.03
   6  -2  -9    0.04    0.03
  -6  -2   9    0.05    0.02
   6  -2  -9    0.04    0.02
   6  -2  -9    0.06    0.03
   6  -2  -9    0.04    0.03
   7   2  -9    0.10    0.03
   7   2  -9    0.09    0.03
   7   2  -9    0.15    0.03
  -7   2   9    0.07    0.03
   7   2  -9    0.06    0.03
   7   2  -9    0.09    0.03
  -7   2   9    0.08    0.03
   7   2  -9    0.08    0.03
   7  -2  -9    0.05    0.03
   7  -2  -9    0.08    0.03
  -7  -2   9    0.06    0.03
  -7  -2   9    0.12    0.03
   7  -2  -9    0.05    0.03
   7  -2  -9    0.09    0.03
   7  -2  -9    0.11    0.03
   7  -2  -9    0.07    0.03
   8   2  -9    0.32    0.04
   8   2  -9    0.28    0.04
  -8  -2   9    0.21    0.04
  -8  -2   9    0.29    0.04
   8  -2  -9    0.23    0.04
   8  -2  -9    0.23    0.04
   2   3  -9    1.51    0.08
   2   3  -9    1.48    0.07
   2   3  -9    1.47    0.08
  -2  -3   9    1.85    0.12
   3   3  -9    0.75    0.05
   3   3  -9    0.77    0.05
   3   3  -9    0.96    0.07
   3   3  -9    0.64    0.05
   3   3  -9    0.71    0.05
   3   3  -9    0.80    0.06
  -3  -3   9    0.81    0.06
  -3  -3   9    0.97    0.09
   4   3  -9    0.69    0.05
   4   3  -9    0.72    0.07
   4   3  -9    0.64    0.05
   4   3  -9    0.65    0.05
   4   3  -9    0.62    0.05
   4   3  -9    0.63    0.05
  -4  -3   9    0.68    0.06
  -4  -3   9    0.58    0.08
   4  -3  -9    0.73    0.05
   4  -3  -9    0.62    0.05
   4  -3  -9    0.71    0.05
   5   3  -9    0.37    0.04
   5   3  -9    0.45    0.04
   5   3  -9    0.42    0.04
  -5   3   9    0.46    0.04
   5   3  -9    0.41    0.04
   5  -3  -9    0.54    0.04
   5  -3  -9    0.50    0.04
   5  -3  -9    0.48    0.04
   5  -3  -9    0.49    0.05
   5  -3  -9    0.50    0.04
   6   3  -9    0.52    0.05
   6   3  -9    0.50    0.04
  -6   3   9    0.50    0.05
  -6   3   9    0.58    0.05
   6   3  -9    0.61    0.05
   6   3  -9    0.53    0.05
   6  -3  -9    0.58    0.04
   6  -3  -9    0.51    0.05
   6  -3  -9    0.49    0.05
   6  -3  -9    0.55    0.05
   6  -3  -9    0.43    0.05
   6  -3  -9    0.47    0.04
   7   3  -9    0.59    0.06
  -7   3   9    0.52    0.05
  -7   3   9    0.55    0.06
   7   3  -9    0.50    0.05
   7   3  -9    0.61    0.05
   7   3  -9    0.61    0.05
   7  -3  -9    0.55    0.05
   7  -3  -9    0.54    0.05
   7  -3  -9    0.62    0.06
   7  -3  -9    0.56    0.06
   2   4  -9    0.65    0.05
   2   4  -9    0.75    0.04
  -2  -4   9    0.69    0.08
   3   4  -9    0.57    0.04
   3   4  -9    0.62    0.04
   3   4  -9    0.55    0.05
   3   4  -9    0.68    0.04
   3   4  -9    0.61    0.05
  -3  -4   9    0.63    0.06
  -3  -4   9    0.60    0.08
   4   4  -9    0.31    0.04
   4   4  -9    0.16    0.04
   4   4  -9    0.28    0.03
   4   4  -9    0.26    0.03
   4   4  -9    0.25    0.04
   4   4  -9    0.29    0.03
  -4  -4   9    0.30    0.05
  -4  -4   9    0.29    0.04
   5   4  -9    0.25    0.03
   5   4  -9    0.33    0.04
  -5   4   9    0.22    0.03
   5   4  -9    0.33    0.04
   5   4  -9    0.28    0.03
   5  -4  -9    0.22    0.03
   5  -4  -9    0.28    0.04
   5  -4  -9    0.27    0.03
   5  -4  -9    0.22    0.03
   6   4  -9    0.50    0.05
  -6   4   9    0.43    0.04
   6   4  -9    0.53    0.05
   6   4  -9    0.47    0.05
   6   4  -9    0.47    0.05
  -6   4   9    0.49    0.05
   6  -4  -9    0.43    0.05
   6  -4  -9    0.56    0.05
   6  -4  -9    0.43    0.05
   6  -4  -9    0.46    0.04
   7   4  -9    0.48    0.05
  -7   4   9    0.54    0.05
   7   4  -9    0.40    0.05
  -7   4   9    0.50    0.06
   7   4  -9    0.47    0.05
   7   4  -9    0.43    0.05
   7  -4  -9    0.46    0.05
   7  -4  -9    0.55    0.06
   1   5  -9    0.41    0.04
   1   5  -9    0.31    0.05
   1   5  -9    0.25    0.04
   1   5  -9    0.35    0.03
  -1  -5   9    0.38    0.06
   2   5  -9    0.28    0.03
   2   5  -9    0.22    0.03
   2   5  -9    0.19    0.03
   2   5  -9    0.28    0.03
   2   5  -9    0.26    0.03
  -2  -5   9    0.26    0.05
   3   5  -9    0.39    0.05
   3   5  -9    0.37    0.04
   3   5  -9    0.42    0.04
   3   5  -9    0.36    0.04
  -3  -5   9    0.44    0.05
   4   5  -9    0.78    0.05
   4   5  -9    0.78    0.05
   4   5  -9    0.70    0.06
   4   5  -9    0.76    0.06
   4   5  -9    0.76    0.05
  -4  -5   9    0.80    0.07
   5   5  -9    0.51    0.05
   5   5  -9    0.50    0.05
   5   5  -9    0.52    0.05
   5   5  -9    0.51    0.05
   5   5  -9    0.49    0.04
  -5  -5   9    0.63    0.06
   5  -5  -9    0.37    0.04
  -5  -5   9    0.56    0.08
  -6   5   9    0.25    0.03
   6   5  -9    0.20    0.03
   6   5  -9    0.22    0.04
  -6   5   9    0.26    0.04
   6   5  -9    0.23    0.03
   6   5  -9    0.23    0.04
   6  -5  -9    0.21    0.04
   6  -5  -9    0.23    0.04
   0   6  -9    0.56    0.07
   0   6  -9    0.58    0.04
   0  -6   9    0.61    0.08
   1   6  -9    1.63    0.08
   1   6  -9    1.64    0.11
   1   6  -9    1.68    0.08
   1   6  -9    1.62    0.08
  -1  -6   9    1.71    0.13
   2   6  -9   -0.01    0.02
   2   6  -9    0.02    0.02
   2   6  -9    0.00    0.03
   2   6  -9    0.03    0.02
   2   6  -9    0.04    0.03
   2   6  -9    0.03    0.03
  -2  -6   9    0.02    0.04
  -2  -6   9    0.06    0.03
   3   6  -9    0.78    0.05
   3   6  -9    0.81    0.05
   3   6  -9    0.80    0.06
   3   6  -9    0.78    0.07
   3   6  -9    0.84    0.05
   3   6  -9    0.84    0.07
  -3  -6   9    0.87    0.07
   4   6  -9    0.83    0.05
   4   6  -9    0.80    0.06
   4   6  -9    0.78    0.07
   4   6  -9    0.84    0.05
   4   6  -9    0.86    0.07
  -4  -6   9    0.73    0.07
  -4  -6   9    0.85    0.09
   5   6  -9    0.45    0.06
   5   6  -9    0.46    0.05
   5   6  -9    0.47    0.05
   5   6  -9    0.44    0.05
   5   6  -9    0.51    0.05
   5   6  -9    0.49    0.04
  -5  -6   9    0.49    0.07
  -5  -6   9    0.47    0.06
   6   6  -9    0.09    0.03
   6   6  -9    0.13    0.03
  -6   6   9    0.12    0.04
   6   6  -9    0.13    0.03
   6   6  -9    0.07    0.03
  -6   6   9    0.12    0.03
   6  -6  -9    0.14    0.04
   6  -6  -9    0.14    0.04
   0   7  -9    1.06    0.06
   0   7  -9    1.05    0.09
   0   7  -9    1.04    0.09
   0  -7   9    1.03    0.10
   1   7  -9    0.29    0.04
   1   7  -9    0.29    0.03
   1   7  -9    0.31    0.03
   1   7  -9    0.36    0.05
   1   7  -9    0.31    0.05
  -1  -7   9    0.37    0.06
  -1  -7   9    0.36    0.05
   2   7  -9    0.57    0.04
   2   7  -9    0.71    0.05
   2   7  -9    0.68    0.06
   2   7  -9    0.62    0.07
   2   7  -9    0.56    0.04
   2   7  -9    0.64    0.05
  -2  -7   9    0.58    0.06
  -2  -7   9    0.61    0.08
   3   7  -9    0.32    0.04
   3   7  -9    0.24    0.03
   3   7  -9    0.29    0.03
   3   7  -9    0.24    0.03
   3   7  -9    0.27    0.04
  -3  -7   9    0.24    0.04
  -3  -7   9    0.17    0.05
   4   7  -9    0.60    0.06
   4   7  -9    0.62    0.05
   4   7  -9    0.53    0.05
   4   7  -9    0.59    0.06
   4   7  -9    0.68    0.05
  -4  -7   9    0.63    0.07
  -4  -7   9    0.69    0.08
   5   7  -9    0.28    0.04
   5   7  -9    0.27    0.03
   5   7  -9    0.21    0.04
   5   7  -9    0.30    0.04
   5   7  -9    0.30    0.04
   5   7  -9    0.23    0.03
  -5  -7   9    0.28    0.05
  -5  -7   9    0.21    0.04
   6   7  -9    0.25    0.04
   6   7  -9    0.19    0.04
   6   7  -9    0.26    0.04
   0  -8   9    0.05    0.04
   0   8  -9    0.13    0.04
   0  -8   9    0.08    0.04
   0   8  -9    0.09    0.04
   1   8  -9    1.04    0.08
   1   8  -9    0.98    0.08
   1  -8   9    0.72    0.09
  -1   8  -9    0.62    0.08
  -1   8  -9    0.68    0.08
  -1  -8   9    1.02    0.09
  -1  -8   9    0.95    0.09
   2   8  -9    0.81    0.06
   2   8  -9    0.76    0.08
   2   8  -9    0.75    0.07
   2   8  -9    0.79    0.05
   2   8  -9    0.73    0.05
   2   8  -9    0.77    0.05
  -2  -8   9    0.83    0.07
  -2  -8   9    0.77    0.09
   3   8  -9    0.42    0.04
   3   8  -9    0.47    0.05
   3   8  -9    0.50    0.04
   3   8  -9    0.56    0.06
   3   8  -9    0.42    0.04
   3   8  -9    0.46    0.05
  -3  -8   9    0.51    0.08
  -3  -8   9    0.45    0.06
   4   8  -9    0.13    0.04
   4   8  -9    0.10    0.03
   4   8  -9    0.08    0.03
   4   8  -9    0.07    0.03
   4   8  -9    0.08    0.02
   4   8  -9    0.06    0.02
  -4  -8   9    0.12    0.04
  -4  -8   9    0.05    0.05
   5   8  -9    0.35    0.05
   5   8  -9    0.42    0.05
   5   8  -9    0.48    0.05
   5   8  -9    0.42    0.05
   5   8  -9    0.47    0.05
   5   8  -9    0.42    0.06
  -5  -8   9    0.35    0.05
  -5  -8   9    0.46    0.07
   6   8  -9    0.13    0.04
  -6  -8   9    0.13    0.04
   0  -9   9    0.27    0.06
   0  -9   9    0.24    0.05
   0   9  -9    0.32    0.05
   0   9  -9    0.26    0.05
   1   9  -9    0.17    0.04
   1   9  -9    0.16    0.04
   1  -9   9    0.01    0.05
   1  -9   9    0.09    0.04
  -1   9  -9    0.07    0.04
  -1  -9   9    0.21    0.05
  -1   9  -9    0.08    0.04
  -1  -9   9    0.21    0.05
   2   9  -9    0.38    0.05
   2   9  -9    0.39    0.05
  -2  -9   9    0.38    0.06
  -2  -9   9    0.34    0.05
   3   9  -9    0.21    0.03
   3   9  -9    0.18    0.03
   3   9  -9    0.26    0.04
   3   9  -9    0.24    0.04
   3   9  -9    0.26    0.03
   3   9  -9    0.20    0.04
  -3  -9   9    0.21    0.06
  -3  -9   9    0.17    0.04
   4   9  -9    0.16    0.04
   4   9  -9    0.10    0.04
   4   9  -9    0.16    0.03
   4   9  -9    0.18    0.03
   4   9  -9    0.16    0.04
  -4  -9   9    0.10    0.05
  -4  -9   9    0.22    0.05
   5   9  -9    0.19    0.04
   5   9  -9    0.17    0.03
   5   9  -9    0.21    0.04
   5   9  -9    0.14    0.03
   5   9  -9    0.16    0.03
  -5  -9   9    0.21    0.05
   0 -10   9    0.55    0.07
   0  10  -9    0.47    0.06
   0  10  -9    0.51    0.07
   0 -10   9    0.48    0.06
   1  10  -9    0.69    0.07
   1 -10   9    0.89    0.09
   1  10  -9    0.71    0.08
   1 -10   9    0.79    0.10
  -1  10  -9    0.87    0.08
  -1  10  -9    0.73    0.08
  -1 -10   9    0.68    0.09
  -1 -10   9    0.73    0.09
   2  10  -9    0.19    0.04
   2  10  -9    0.15    0.04
  -2 -10   9    0.15    0.05
  -2  10  -9    0.07    0.05
  -2 -10   9    0.17    0.05
   3  10  -9    0.52    0.06
  -3 -10   9    0.50    0.07
   4  10  -9    0.62    0.05
   4  10  -9    0.55    0.05
   0 -11   9    0.92    0.11
   0  11  -9    0.69    0.09
  -1  11  -9    0.14    0.06
   4   0 -10    0.84    0.05
   4   0 -10    0.79    0.05
   4   0 -10    0.77    0.06
   4   0 -10    0.88    0.05
   4   0 -10    0.76    0.06
   5   0 -10    0.03    0.02
   5   0 -10    0.02    0.02
  -5   0  10    0.02    0.02
   5   0 -10    0.01    0.03
   5   0 -10   -0.01    0.02
   5   0 -10   -0.01    0.03
   5   0 -10    0.00    0.02
  -5   0  10   -0.04    0.02
   6   0 -10    0.22    0.03
  -6   0  10    0.24    0.04
   6   0 -10    0.22    0.03
   6   0 -10    0.21    0.03
   6   0 -10    0.22    0.04
   6   0 -10    0.23    0.04
   6   0 -10    0.23    0.03
  -6   0  10    0.23    0.03
   7   0 -10    0.03    0.03
   7   0 -10    0.02    0.03
   7   0 -10    0.02    0.03
  -7   0  10    0.03    0.03
   3   1 -10    0.14    0.03
   3   1 -10    0.12    0.02
   3   1 -10    0.17    0.03
   3   1 -10    0.16    0.03
   4   1 -10    0.21    0.03
   4   1 -10    0.24    0.03
   4   1 -10    0.23    0.03
   4   1 -10    0.21    0.03
   4   1 -10    0.24    0.03
   4  -1 -10    0.17    0.03
   4  -1 -10    0.22    0.03
  -4  -1  10    0.19    0.03
   4  -1 -10    0.21    0.03
   5   1 -10    0.40    0.04
  -5   1  10    0.44    0.04
   5   1 -10    0.39    0.04
   5   1 -10    0.48    0.04
  -5   1  10    0.41    0.05
   5   1 -10    0.42    0.04
   5   1 -10    0.41    0.04
   5   1 -10    0.44    0.05
   5  -1 -10    0.46    0.04
   5  -1 -10    0.46    0.04
   5  -1 -10    0.52    0.05
  -5  -1  10    0.42    0.05
  -5  -1  10    0.44    0.04
   5  -1 -10    0.41    0.04
   5  -1 -10    0.47    0.04
   5  -1 -10    0.46    0.05
   6   1 -10    0.24    0.04
   6   1 -10    0.28    0.04
  -6   1  10    0.28    0.04
   6   1 -10    0.30    0.04
   6   1 -10    0.36    0.04
  -6   1  10    0.24    0.03
   6   1 -10    0.27    0.03
   6   1 -10    0.29    0.03
   6  -1 -10    0.26    0.04
   6  -1 -10    0.22    0.04
  -6  -1  10    0.30    0.04
   6  -1 -10    0.30    0.04
   6  -1 -10    0.25    0.04
   6  -1 -10    0.23    0.03
   6  -1 -10    0.26    0.04
  -6  -1  10    0.25    0.03
  -7   1  10   -0.01    0.03
   7   1 -10    0.06    0.03
   7   1 -10   -0.01    0.03
  -7   1  10    0.06    0.03
   7  -1 -10    0.04    0.03
  -7  -1  10    0.01    0.03
   7  -1 -10    0.00    0.03
   7  -1 -10    0.04    0.03
   7  -1 -10    0.06    0.03
  -7  -1  10    0.04    0.03
   7  -1 -10    0.05    0.03
   7  -1 -10   -0.01    0.03
   3   2 -10    0.59    0.04
   3   2 -10    0.60    0.05
   3   2 -10    0.60    0.04
   4   2 -10    0.15    0.03
   4   2 -10    0.17    0.03
   4   2 -10    0.20    0.03
   4   2 -10    0.15    0.03
   5   2 -10    0.09    0.03
   5   2 -10    0.07    0.03
   5   2 -10    0.08    0.03
  -5   2  10    0.10    0.02
   5   2 -10    0.11    0.03
   5  -2 -10    0.08    0.03
   5  -2 -10    0.12    0.03
   5  -2 -10    0.07    0.03
   5  -2 -10    0.13    0.03
   5  -2 -10    0.07    0.03
   5  -2 -10    0.10    0.03
   6   2 -10    0.01    0.03
  -6   2  10    0.00    0.03
  -6   2  10    0.07    0.03
   6   2 -10    0.04    0.03
   6   2 -10    0.06    0.03
   6   2 -10    0.05    0.03
   6  -2 -10    0.05    0.03
   6  -2 -10    0.04    0.03
   6  -2 -10    0.01    0.03
   6  -2 -10    0.08    0.03
   6  -2 -10    0.05    0.03
   6  -2 -10    0.01    0.03
  -7   2  10    0.56    0.05
   7  -2 -10    0.49    0.05
   7  -2 -10    0.52    0.05
   7  -2 -10    0.50    0.05
   7  -2 -10    0.55    0.05
   2   3 -10    0.56    0.04
   2   3 -10    0.54    0.04
   2   3 -10    0.59    0.04
   2   3 -10    0.54    0.04
   2   3 -10    0.54    0.05
   3   3 -10    0.40    0.05
   3   3 -10    0.44    0.04
   3   3 -10    0.48    0.04
   3   3 -10    0.46    0.04
   3   3 -10    0.43    0.04
  -3  -3  10    0.48    0.07
   4   3 -10    0.21    0.03
   4   3 -10    0.22    0.03
   4   3 -10    0.20    0.03
   4   3 -10    0.23    0.03
   5   3 -10    0.46    0.05
   5   3 -10    0.53    0.05
   5   3 -10    0.45    0.05
   5   3 -10    0.52    0.05
   5  -3 -10    0.50    0.04
   5  -3 -10    0.50    0.05
  -6   3  10    0.19    0.03
  -6   3  10    0.13    0.04
   6   3 -10    0.11    0.03
   6   3 -10    0.13    0.04
   6   3 -10    0.07    0.03
   6   3 -10    0.09    0.03
   6  -3 -10    0.13    0.03
   6  -3 -10    0.22    0.03
   6  -3 -10    0.19    0.03
   6  -3 -10    0.16    0.04
   6  -3 -10    0.17    0.03
   6  -3 -10    0.14    0.03
   7  -3 -10    0.14    0.03
   7  -3 -10    0.15    0.04
   2   4 -10    0.03    0.03
   2   4 -10    0.05    0.02
   2   4 -10    0.06    0.02
   2   4 -10    0.08    0.03
   2   4 -10    0.09    0.03
   2   4 -10    0.07    0.02
  -2  -4  10    0.08    0.04
   3   4 -10    0.02    0.02
   3   4 -10    0.05    0.02
   3   4 -10    0.03    0.02
   3   4 -10    0.06    0.03
   3   4 -10    0.02    0.03
   3   4 -10    0.06    0.02
  -3  -4  10    0.04    0.03
  -3  -4  10   -0.02    0.04
   4   4 -10    0.88    0.06
   4   4 -10    0.92    0.07
   4   4 -10    1.01    0.06
   4   4 -10    1.00    0.06
   4   4 -10    1.03    0.07
   4   4 -10    0.95    0.08
  -4  -4  10    0.95    0.08
   5   4 -10    0.08    0.03
   5   4 -10    0.08    0.03
   5   4 -10    0.04    0.03
   5   4 -10    0.05    0.03
  -6   4  10    0.09    0.04
  -6   4  10    0.05    0.03
   6   4 -10    0.12    0.03
   6   4 -10    0.07    0.03
   6  -4 -10    0.09    0.03
   6  -4 -10    0.09    0.03
   6  -4 -10    0.15    0.04
   1   5 -10    0.40    0.04
   1   5 -10    0.49    0.04
   2   5 -10    0.40    0.04
   2   5 -10    0.46    0.04
   2   5 -10    0.46    0.06
   2   5 -10    0.41    0.04
   3   5 -10    0.16    0.03
   3   5 -10    0.19    0.03
   3   5 -10    0.13    0.03
   3   5 -10    0.13    0.02
   3   5 -10    0.15    0.03
   3   5 -10    0.12    0.04
  -3  -5  10    0.15    0.04
  -3  -5  10    0.14    0.04
   4   5 -10    0.17    0.03
   4   5 -10    0.08    0.03
   4   5 -10    0.17    0.03
   4   5 -10    0.15    0.04
   4   5 -10    0.16    0.04
   4   5 -10    0.18    0.04
  -4  -5  10    0.17    0.04
  -4  -5  10    0.19    0.04
   5   5 -10    0.32    0.04
   5   5 -10    0.26    0.04
   5   5 -10    0.33    0.04
   5   5 -10    0.28    0.03
   1   6 -10    0.15    0.04
   1   6 -10    0.14    0.04
   1   6 -10    0.21    0.03
   1   6 -10    0.23    0.04
  -1  -6  10    0.17    0.05
   2   6 -10    0.06    0.02
   2   6 -10    0.07    0.02
   2   6 -10    0.04    0.02
   2   6 -10    0.03    0.03
   2   6 -10    0.09    0.02
   2   6 -10    0.02    0.03
  -2  -6  10    0.01    0.05
  -2  -6  10    0.06    0.03
   3   6 -10    0.52    0.04
   3   6 -10    0.55    0.05
   3   6 -10    0.51    0.04
   3   6 -10    0.55    0.05
   3   6 -10    0.49    0.06
   3   6 -10    0.53    0.06
  -3  -6  10    0.47    0.06
  -3  -6  10    0.49    0.08
   4   6 -10   -0.02    0.03
   4   6 -10    0.06    0.03
   4   6 -10   -0.02    0.02
   4   6 -10    0.02    0.02
   4   6 -10    0.01    0.03
   4   6 -10    0.02    0.03
  -4  -6  10    0.01    0.03
  -4  -6  10    0.07    0.04
   5   6 -10    0.01    0.03
   5   6 -10    0.05    0.03
   5   6 -10    0.05    0.03
   5   6 -10    0.01    0.03
   5   6 -10    0.00    0.03
   5   6 -10    0.01    0.03
   0   7 -10    0.03    0.04
   1   7 -10    0.38    0.06
   1   7 -10    0.39    0.05
   1   7 -10    0.41    0.05
  -1  -7  10    0.51    0.07
  -1  -7  10    0.44    0.07
   2   7 -10    0.11    0.03
   2   7 -10    0.06    0.04
   2   7 -10    0.08    0.02
   2   7 -10    0.06    0.03
   2   7 -10    0.07    0.04
   2   7 -10    0.06    0.02
  -2  -7  10    0.06    0.04
  -2  -7  10    0.07    0.05
   3   7 -10    0.39    0.04
   3   7 -10    0.32    0.03
   3   7 -10    0.31    0.03
   3   7 -10    0.38    0.04
   3   7 -10    0.35    0.05
   3   7 -10    0.30    0.05
  -3  -7  10    0.34    0.05
   4   7 -10    0.07    0.03
   4   7 -10    0.12    0.04
   4   7 -10    0.14    0.03
   4   7 -10    0.12    0.04
   4   7 -10    0.10    0.03
   4   7 -10    0.11    0.04
  -4  -7  10    0.10    0.04
  -4  -7  10    0.12    0.04
   5   7 -10    0.40    0.05
   5   7 -10    0.41    0.06
   5   7 -10    0.41    0.06
   5   7 -10    0.45    0.05
  -5  -7  10    0.47    0.06
  -5  -7  10    0.38    0.06
   0   8 -10    1.39    0.11
   0   8 -10    1.34    0.11
   0  -8  10    1.34    0.12
   1   8 -10    0.14    0.05
   1   8 -10    0.10    0.04
  -1  -8  10    0.11    0.04
  -1  -8  10    0.13    0.05
   2   8 -10    0.11    0.03
   2   8 -10    0.14    0.02
   2   8 -10    0.11    0.04
   2   8 -10    0.12    0.04
   2   8 -10    0.12    0.03
   2   8 -10    0.14    0.03
  -2  -8  10    0.12    0.05
  -2  -8  10    0.12    0.04
   3   8 -10    0.12    0.04
   3   8 -10    0.07    0.04
   3   8 -10    0.01    0.04
   3   8 -10    0.06    0.02
   3   8 -10    0.07    0.03
   3   8 -10    0.03    0.03
  -3  -8  10    0.11    0.04
  -3  -8  10    0.05    0.05
   4   8 -10    0.90    0.06
   4   8 -10    0.77    0.07
   4   8 -10    0.87    0.06
   4   8 -10    0.78    0.06
   4   8 -10    0.81    0.08
   4   8 -10    0.72    0.06
  -4  -8  10    0.78    0.10
  -4  -8  10    0.75    0.08
   0   9 -10    0.07    0.05
   0  -9  10    0.04    0.05
   0   9 -10    0.02    0.04
   0  -9  10    0.04    0.04
   1   9 -10    0.29    0.05
   1   9 -10    0.32    0.06
  -1  -9  10    0.29    0.06
  -1  -9  10    0.26    0.05
   2   9 -10    0.38    0.06
  -2  -9  10    0.29    0.05
   3   9 -10    0.23    0.04
   3   9 -10    0.24    0.03
   4   9 -10    0.01    0.03
   4   9 -10    0.01    0.03
   5   0 -11    0.04    0.03
   5   0 -11    0.05    0.03
  -5   0  11    0.02    0.03
   5   0 -11    0.06    0.03
   5   0 -11    0.07    0.03
   5   0 -11    0.03    0.03
   6   0 -11    0.00    0.03
   6   0 -11    0.00    0.03
  -6   0  11    0.01    0.03
  -6   0  11    0.01    0.02
   4   1 -11    0.17    0.03
   4   1 -11    0.13    0.03
   4   1 -11    0.13    0.03
   4   1 -11    0.16    0.03
   5   1 -11    0.40    0.04
   5   1 -11    0.38    0.04
   5   1 -11    0.29    0.04
  -5   1  11    0.31    0.04
   5   1 -11    0.37    0.04
   5  -1 -11    0.30    0.04
   5  -1 -11    0.26    0.04
   5  -1 -11    0.32    0.04
  -6   1  11    0.17    0.03
  -6   1  11    0.08    0.04
   6  -1 -11    0.15    0.03
   6  -1 -11    0.11    0.04
   4   2 -11    0.74    0.05
   4   2 -11    0.70    0.06
   4   2 -11    0.71    0.05
   4   2 -11    0.76    0.06
   5   2 -11    0.04    0.03
   5   2 -11    0.05    0.03
   5   2 -11    0.07    0.03
   5   2 -11    0.04    0.03
   6  -2 -11    0.00    0.03
   3   3 -11    0.17    0.03
   3   3 -11    0.19    0.03
   3   3 -11    0.21    0.03
   3   3 -11    0.15    0.03
   4   3 -11    0.10    0.03
   4   3 -11    0.11    0.03
   4   3 -11    0.07    0.03
   4   3 -11    0.10    0.03
   5   3 -11    0.12    0.03
   5   3 -11    0.14    0.04
   3   4 -11    0.29    0.03
   3   4 -11    0.34    0.04
   3   4 -11    0.27    0.04
  -3  -4  11    0.25    0.04
   4   4 -11    0.01    0.03
   4   4 -11   -0.02    0.03
   4   4 -11    0.01    0.03
   4   4 -11    0.00    0.03
   2   5 -11    0.04    0.02
   2   5 -11    0.01    0.02
   2   5 -11    0.07    0.03
   3   5 -11    0.04    0.02
   3   5 -11    0.07    0.03
   3   5 -11    0.02    0.03
   3   5 -11    0.06    0.04
   3   5 -11    0.06    0.02
   3   5 -11    0.02    0.03
  -3  -5  11    0.05    0.04
  -3  -5  11    0.03    0.03
   4   5 -11    0.04    0.03
   4   5 -11    0.11    0.03
   4   5 -11    0.08    0.04
   4   5 -11    0.09    0.04
   4   5 -11    0.06    0.04
   4   5 -11    0.10    0.03
   2   6 -11    0.10    0.04
   2   6 -11    0.15    0.03
   2   6 -11    0.12    0.03
   2   6 -11    0.17    0.05
   2   6 -11    0.10    0.03
  -2  -6  11    0.15    0.04
  -2  -6  11    0.23    0.05
   3   6 -11    0.18    0.04
   3   6 -11    0.25    0.03
   3   6 -11    0.21    0.03
   3   6 -11    0.24    0.05
   3   6 -11    0.20    0.03
   3   6 -11    0.25    0.04
  -3  -6  11    0.20    0.04
  -3  -6  11    0.23    0.05
   4   6 -11    0.49    0.06
   4   6 -11    0.44    0.05
   4   6 -11    0.46    0.07
   4   6 -11    0.49    0.05
  -4  -6  11    0.44    0.06
  -4  -6  11    0.41    0.06
   1   7 -11    0.11    0.04
   1   7 -11    0.05    0.03
   1   7 -11    0.02    0.03
  -1  -7  11    0.20    0.05
   2   7 -11    0.47    0.04
   2   7 -11    0.52    0.07
   2   7 -11    0.54    0.04
   2   7 -11    0.55    0.06
   2   7 -11    0.52    0.05
  -2  -7  11    0.42    0.07
  -2  -7  11    0.50    0.07
   3   7 -11    0.14    0.04
   3   7 -11    0.09    0.03
   3   7 -11    0.09    0.04
   3   7 -11    0.07    0.03
   3   7 -11    0.11    0.03
  -3  -7  11    0.12    0.04
  -3  -7  11    0.09    0.05
  -4  -7  11    0.06    0.04
   2   8 -11    0.01    0.02
   2   8 -11   -0.02    0.03
   3   8 -11    0.31    0.05
   3   8 -11    0.28    0.04
  -3  -5  12    0.31    0.05
   0   0   0    0.00    0.00
;
_shelx_hkl_checksum               96697
_olex2_submission_special_instructions 'No special instructions were received'
