# Supplementary material for: Pressure induced enhancement of the magnetic ordering temperature in rhenium(IV) monomers
Source: Nat Commun. 2016 Dec 21;7:13870. doi: 10.1038/ncomms13870 (PMC5187583; doi:10.1038/ncomms13870)
Supplement: Supplementary Data 2 — Crystallographic files for compound 2 at various pressures and temperatures. [file ncomms13870-s3.zip › Compound 2/ReBr4(bpym)@3.64GPa.cif]

data_rebr4(bpym)@3.64gpa
_audit_creation_date              2014-11-04
_audit_creation_method
;
Olex2 1.2
(compiled 2014.09.19 svn.r3010 for OlexSys, GUI svn.r4874)
;
_shelxl_version_number            2014/6
_publ_contact_author_address      ?
_publ_contact_author_email        ?
_publ_contact_author_name         ''
_publ_contact_author_phone        ?
_publ_section_references
;
Dolomanov, O.V., Bourhis, L.J., Gildea, R.J, Howard, J.A.K. & Puschmann, H.
 (2009), J. Appl. Cryst. 42, 339-341.

Sheldrick, G.M. (2008). Acta Cryst. A64, 112-122.
;
_chemical_name_common             ?
_chemical_name_systematic         ?
_chemical_formula_moiety          'C8 H6 Br4 N4 Re'
_chemical_formula_sum             'C8 H6 Br4 N4 Re'
_chemical_formula_weight          664.01
_chemical_absolute_configuration  ?
_chemical_melting_point           ?
loop_
  _atom_type_symbol
  _atom_type_description
  _atom_type_scat_dispersion_real
  _atom_type_scat_dispersion_imag
  _atom_type_scat_source
 'C' 'C' 0.0033 0.0016 'International Tables Vol C Tables 4.2.6.8 and 6.1.1.4'
 'H' 'H' 0.0000 0.0000 'International Tables Vol C Tables 4.2.6.8 and 6.1.1.4'
 'Br' 'Br' -0.2901 2.4595
 'International Tables Vol C Tables 4.2.6.8 and 6.1.1.4'
 'N' 'N' 0.0061 0.0033 'International Tables Vol C Tables 4.2.6.8 and 6.1.1.4'
 'Re' 'Re' -1.0185 7.2310
 'International Tables Vol C Tables 4.2.6.8 and 6.1.1.4'

_shelx_space_group_comment
;
The symmetry employed for this shelxl refinement is uniquely defined
by the following loop, which should always be used as a source of
symmetry information in preference to the above space-group names.
They are only intended as comments.
;
_space_group_crystal_system       'monoclinic'
_space_group_IT_number            4
_space_group_name_H-M_alt         'P 1 21 1'
_space_group_name_Hall            'P 2yb'
loop_
  _space_group_symop_operation_xyz
 'x, y, z'
 '-x, y+1/2, -z'

_cell_length_a                    8.8730(10)
_cell_length_b                    12.7780(9)
_cell_length_c                    10.3459(10)
_cell_angle_alpha                 90
_cell_angle_beta                  92.250(9)
_cell_angle_gamma                 90
_cell_volume                      1172.11(19)
_cell_formula_units_Z             4
_cell_measurement_reflns_used     2794
_cell_measurement_temperature     293
_cell_measurement_theta_max       24.73
_cell_measurement_theta_min       2.77
_shelx_estimated_absorpt_T_max    ?
_shelx_estimated_absorpt_T_min    ?
_exptl_absorpt_coefficient_mu     23.982
_exptl_absorpt_correction_T_max   1.0000
_exptl_absorpt_correction_T_min   0.4713
_exptl_absorpt_correction_type    multi-scan
_exptl_absorpt_process_details
;
SADABS-2008/1 (Bruker,2008) was used for absorption correction.
wR2(int) was 0.1403 before and 0.0887 after correction.
The Ratio of minimum to maximum transmission is 0.4713.
The \l/2 correction factor is 0.0015.
;
_exptl_absorpt_special_details    ?
_exptl_crystal_colour             'clear brown'
_exptl_crystal_colour_lustre      clear
_exptl_crystal_colour_primary     brown
_exptl_crystal_density_diffrn     3.763
_exptl_crystal_density_meas       .
_exptl_crystal_density_method     ?
_exptl_crystal_description        block
_exptl_crystal_F_000              1188
_exptl_crystal_size_max           0.08
_exptl_crystal_size_mid           0.05
_exptl_crystal_size_min           0.01
_exptl_special_details
;
Data was collected in a Merril Bassett DAC.
Opening angle 40 degrees 
Diamond Anvil Culet of 0.6mm
Tungsten gasket indented and drilled with 0.2 mm sample hole
;
_exptl_transmission_factor_max    ?
_exptl_transmission_factor_min    ?
_diffrn_reflns_av_R_equivalents   0.0309
_diffrn_reflns_av_unetI/netI      0.0436
_diffrn_reflns_Laue_measured_fraction_full 0.418
_diffrn_reflns_Laue_measured_fraction_max 0.476
_diffrn_reflns_limit_h_max        9
_diffrn_reflns_limit_h_min        -9
_diffrn_reflns_limit_k_max        14
_diffrn_reflns_limit_k_min        -14
_diffrn_reflns_limit_l_max        11
_diffrn_reflns_limit_l_min        -11
_diffrn_reflns_number             4857
_diffrn_reflns_point_group_measured_fraction_full 0.389
_diffrn_reflns_point_group_measured_fraction_max 0.445
_diffrn_reflns_theta_full         26.000
_diffrn_reflns_theta_max          24.768
_diffrn_reflns_theta_min          2.796
_diffrn_ambient_temperature       293
_diffrn_detector                  'Bruker APEX2 area detector'
_diffrn_detector_area_resol_mean  7.9
_diffrn_detector_type             'CCD area detector'
_diffrn_measured_fraction_theta_full 0.418
_diffrn_measured_fraction_theta_max 0.476
_diffrn_measurement_device        'four-circle diffractometer'
_diffrn_measurement_device_type   'Bruker SMART APEX2 area detector'
_diffrn_measurement_method        '\w and \f scans'
_diffrn_radiation_monochromator   graphite
_diffrn_radiation_probe           x-ray
_diffrn_radiation_type            MoK\a
_diffrn_radiation_wavelength      0.71073
_diffrn_source                    'sealed X-ray tube'
_diffrn_source_type               'sealed X-ray tube'
_diffrn_standards_number          0
_reflns_Friedel_coverage          0.781
_reflns_Friedel_fraction_full     0.358
_reflns_Friedel_fraction_max      0.411
_reflns_number_gt                 1711
_reflns_number_total              1793
_reflns_special_details
;
 Reflections were merged by SHELXL according to the crystal
 class for the calculation of statistics and refinement.
 
 _reflns_Friedel_fraction is defined as the number of unique
 Friedel pairs measured divided by the number that would be
 possible theoretically, ignoring centric projections and
 systematic absences.
;
_reflns_threshold_expression      'I > 2\s(I)'
_computing_cell_refinement        ?
_computing_data_collection        ?
_computing_data_reduction         ?
_computing_molecular_graphics     'Olex2 (Dolomanov et al., 2009)'
_computing_publication_material   'Olex2 (Dolomanov et al., 2009)'
_computing_structure_refinement   'ShelXL (Sheldrick, 2008)'
_computing_structure_solution     'ShelXS (Sheldrick, 2008)'
_refine_diff_density_max          1.226
_refine_diff_density_min          -0.763
_refine_diff_density_rms          0.187
_refine_ls_abs_structure_details
;
 Flack x determined using 719 quotients [(I+)-(I-)]/[(I+)+(I-)]
 (Parsons, Flack and Wagner, Acta Cryst. B69 (2013) 249-259).
;
_refine_ls_abs_structure_Flack    0.01(2)
_refine_ls_extinction_coef        .
_refine_ls_extinction_method      none
_refine_ls_goodness_of_fit_ref    1.097
_refine_ls_hydrogen_treatment     constr
_refine_ls_matrix_type            full
_refine_ls_number_parameters      139
_refine_ls_number_reflns          1793
_refine_ls_number_restraints      1
_refine_ls_R_factor_all           0.0370
_refine_ls_R_factor_gt            0.0337
_refine_ls_restrained_S_all       1.097
_refine_ls_shift/su_max           0.000
_refine_ls_shift/su_mean          0.000
_refine_ls_structure_factor_coef  Fsqd
_refine_ls_weighting_details
'w=1/[\s^2^(Fo^2^)+(0.0198P)^2^+24.0358P] where P=(Fo^2^+2Fc^2^)/3'
_refine_ls_weighting_scheme       calc
_refine_ls_wR_factor_gt           0.0762
_refine_ls_wR_factor_ref          0.0777
_refine_special_details           ?
_olex2_refinement_description
;
1. Others
 Fixed Uiso: H1(0.03) H8(0.023) H7(0.034) H6(0.028) H5(0.044) H4(0.031)
 H9(0.029) H16(0.035) H15(0.026) H12(0.024) H13(0.02) H14(0.049)
 Fixed X: H1(0.8605) H8(0.7582) H7(0.6581) H6(0.852) H5(0.9496) H4(0.9465)
 H9(0.6583) H16(0.73) H15(0.8047) H12(0.5844) H13(0.5591) H14(0.6129)
 Fixed Y: H1(-0.0348) H8(-0.2011) H7(-0.2548) H6(0.0375) H5(0.201) H4(0.2603)
 H9(0.6195) H16(0.7938) H15(0.8626) H12(0.3319) H13(0.4022) H14(0.5775)
 Fixed Z: H1(0.2266) H8(0.2435) H7(0.4364) H6(0.9425) H5(0.896) H4(0.6839) H9(-
 0.2809) H16(-0.2637) H15(-0.0638) H12(0.1871) H13(0.3919) H14(0.4293)
;
_atom_sites_solution_hydrogens    geom
_atom_sites_solution_primary      direct
_atom_sites_solution_secondary    ?
loop_
  _atom_site_label
  _atom_site_type_symbol
  _atom_site_fract_x
  _atom_site_fract_y
  _atom_site_fract_z
  _atom_site_U_iso_or_equiv
  _atom_site_adp_type
  _atom_site_occupancy
  _atom_site_site_symmetry_order
  _atom_site_calc_flag
  _atom_site_refinement_flags_posn
  _atom_site_refinement_flags_adp
  _atom_site_refinement_flags_occupancy
  _atom_site_disorder_assembly
  _atom_site_disorder_group
 Re1 Re 0.87061(18) 0.17111(8) 0.40886(16) 0.0212(6) Uani 1 1 d . . . . .
 Br1 Br 0.8907(5) 0.1805(3) 0.1756(4) 0.0383(19) Uani 1 1 d . . . . .
 Br2 Br 1.1310(5) 0.1180(3) 0.4507(5) 0.0327(17) Uani 1 1 d . . . . .
 Br3 Br 0.5927(5) 0.1898(2) 0.4023(4) 0.0279(16) Uani 1 1 d . . . . .
 Br4 Br 0.9171(5) 0.3571(2) 0.4341(5) 0.0368(17) Uani 1 1 d . . . . .
 N1 N 0.822(3) 0.0111(10) 0.409(2) 0.017(6) Uiso 1 1 d . . . . .
 C1 C 0.820(3) -0.0563(13) 0.3040(18) 0.025(8) Uiso 1 1 d G . . . .
 H1 H 0.8605 -0.0348 0.2266 0.030 Uiso 1 1 calc R . . . .
 C8 C 0.759(3) -0.1560(13) 0.3141(19) 0.019(7) Uiso 1 1 d G . . . .
 H8 H 0.7582 -0.2011 0.2435 0.023 Uiso 1 1 calc R . . . .
 C7 C 0.699(3) -0.1881(11) 0.430(2) 0.028(8) Uiso 1 1 d G . . . .
 H7 H 0.6581 -0.2548 0.4364 0.034 Uiso 1 1 calc R . . . .
 N3 N 0.700(3) -0.1207(13) 0.5351(19) 0.033(7) Uiso 1 1 d G . . . .
 C3 C 0.762(3) -0.0210(13) 0.5250(18) 0.022(7) Uiso 1 1 d G . . . .
 C2 C 0.788(2) 0.0344(13) 0.6314(18) 0.029(8) Uiso 1 1 d . . . . .
 N4 N 0.790(2) -0.0012(10) 0.758(2) 0.023(6) Uiso 1 1 d G . . . .
 C6 C 0.851(3) 0.0613(15) 0.8576(17) 0.024(8) Uiso 1 1 d G . . . .
 H6 H 0.8520 0.0375 0.9425 0.028 Uiso 1 1 calc R . . . .
 C5 C 0.909(3) 0.1592(15) 0.8296(19) 0.037(9) Uiso 1 1 d G . . . .
 H5 H 0.9496 0.2010 0.8960 0.044 Uiso 1 1 calc R . . . .
 C4 C 0.907(3) 0.1948(11) 0.703(2) 0.025(8) Uiso 1 1 d G . . . .
 H4 H 0.9465 0.2603 0.6839 0.031 Uiso 1 1 calc R . . . .
 N2 N 0.847(2) 0.1323(13) 0.6035(17) 0.023(7) Uiso 1 1 d G . . . .
 Re2 Re 0.64868(18) 0.42489(8) -0.09175(16) 0.0228(6) Uani 1 1 d . . . . .
 Br5 Br 0.6418(6) 0.4039(3) -0.3255(5) 0.0377(19) Uani 1 1 d . . . . .
 Br6 Br 0.3888(5) 0.4861(3) -0.0855(5) 0.0336(18) Uani 1 1 d . . . . .
 Br7 Br 0.9244(5) 0.4074(2) -0.0683(4) 0.0367(18) Uani 1 1 d . . . . .
 Br8 Br 0.5949(5) 0.2419(2) -0.0551(5) 0.0386(18) Uani 1 1 d . . . . .
 C11 C 0.735(2) 0.6252(12) 0.0284(16) 0.020(7) Uiso 1 1 d . . . . .
 N5 N 0.690(3) 0.5840(9) -0.0913(19) 0.021(6) Uiso 1 1 d G . . . .
 C9 C 0.688(3) 0.6471(13) -0.2008(16) 0.024(8) Uiso 1 1 d G . . . .
 H9 H 0.6583 0.6195 -0.2809 0.029 Uiso 1 1 calc R . . . .
 C16 C 0.731(3) 0.7515(12) -0.1904(17) 0.029(8) Uiso 1 1 d G . . . .
 H16 H 0.7300 0.7938 -0.2637 0.035 Uiso 1 1 calc R . . . .
 C15 C 0.776(3) 0.7927(10) -0.071(2) 0.022(7) Uiso 1 1 d G . . . .
 H15 H 0.8047 0.8626 -0.0638 0.026 Uiso 1 1 calc R . . . .
 N7 N 0.778(2) 0.7296(13) 0.0388(17) 0.027(7) Uiso 1 1 d G . . . .
 C12 C 0.606(3) 0.4022(9) 0.202(2) 0.020(7) Uiso 1 1 d . . . . .
 H12 H 0.5844 0.3319 0.1871 0.024 Uiso 1 1 calc R . . . .
 C13 C 0.591(3) 0.4443(12) 0.3248(18) 0.016(7) Uiso 1 1 d G . . . .
 H13 H 0.5591 0.4022 0.3919 0.020 Uiso 1 1 calc R . . . .
 C14 C 0.623(3) 0.5494(13) 0.3472(16) 0.041(10) Uiso 1 1 d G . . . .
 H14 H 0.6129 0.5775 0.4293 0.049 Uiso 1 1 calc R . . . .
 N8 N 0.670(3) 0.6123(10) 0.247(2) 0.031(7) Uiso 1 1 d G . . . .
 C10 C 0.685(3) 0.5701(11) 0.1243(18) 0.027(8) Uiso 1 1 d G . . . .
 N6 N 0.653(3) 0.4651(12) 0.1019(16) 0.016(6) Uiso 1 1 d G . . . .

loop_
  _atom_site_aniso_label
  _atom_site_aniso_U_11
  _atom_site_aniso_U_22
  _atom_site_aniso_U_33
  _atom_site_aniso_U_23
  _atom_site_aniso_U_13
  _atom_site_aniso_U_12
 Re1 0.0290(14) 0.0152(7) 0.0200(13) 0.0039(6) 0.0075(12) -0.0021(5)
 Br1 0.054(4) 0.036(2) 0.026(4) 0.003(2) 0.014(4) -0.0120(18)
 Br2 0.035(4) 0.024(2) 0.040(4) 0.0060(18) 0.010(3) 0.0031(14)
 Br3 0.030(4) 0.020(2) 0.034(4) 0.0029(17) 0.006(3) 0.0009(14)
 Br4 0.047(4) 0.0140(18) 0.050(4) -0.0003(17) 0.009(3) -0.0024(14)
 Re2 0.0327(14) 0.0128(7) 0.0235(13) -0.0047(7) 0.0097(12) -0.0018(5)
 Br5 0.053(5) 0.039(2) 0.023(4) -0.0054(19) 0.011(4) -0.0077(16)
 Br6 0.031(4) 0.026(2) 0.044(4) -0.0076(17) 0.006(4) 0.0043(14)
 Br7 0.038(4) 0.018(2) 0.056(4) 0.0003(19) 0.017(3) -0.0032(15)
 Br8 0.043(4) 0.0159(19) 0.058(4) -0.0017(18) 0.017(4) -0.0018(14)

_geom_special_details
;
 All esds (except the esd in the dihedral angle between two l.s. planes)
 are estimated using the full covariance matrix.  The cell esds are taken
 into account individually in the estimation of esds in distances, angles
 and torsion angles; correlations between esds in cell parameters are only
 used when they are defined by crystal symmetry.  An approximate (isotropic)
 treatment of cell esds is used for estimating esds involving l.s. planes.
;
loop_
  _geom_bond_atom_site_label_1
  _geom_bond_atom_site_label_2
  _geom_bond_distance
  _geom_bond_site_symmetry_2
  _geom_bond_publ_flag
 Re1 Br1 2.430(4) . ?
 Re1 Br2 2.431(5) . ?
 Re1 Br3 2.475(4) . ?
 Re1 Br4 2.425(3) . ?
 Re1 N1 2.090(12) . ?
 Re1 N2 2.092(16) . ?
 N1 C1 1.3900 . ?
 N1 C3 1.3900 . ?
 C1 H1 0.9300 . ?
 C1 C8 1.3900 . ?
 C8 H8 0.9300 . ?
 C8 C7 1.3900 . ?
 C7 H7 0.9300 . ?
 C7 N3 1.3900 . ?
 N3 C3 1.3900 . ?
 C3 C2 1.32(2) . ?
 C2 N4 1.3900 . ?
 C2 N2 1.3900 . ?
 N4 C6 1.3900 . ?
 C6 H6 0.9300 . ?
 C6 C5 1.3900 . ?
 C5 H5 0.9300 . ?
 C5 C4 1.3900 . ?
 C4 H4 0.9300 . ?
 C4 N2 1.3900 . ?
 Re2 Br5 2.432(5) . ?
 Re2 Br6 2.438(4) . ?
 Re2 Br7 2.459(5) . ?
 Re2 Br8 2.420(3) . ?
 Re2 N5 2.066(12) . ?
 Re2 N6 2.067(15) . ?
 C11 N5 1.3900 . ?
 C11 N7 1.3900 . ?
 C11 C10 1.306(17) . ?
 N5 C9 1.3900 . ?
 C9 H9 0.9300 . ?
 C9 C16 1.3900 . ?
 C16 H16 0.9300 . ?
 C16 C15 1.3900 . ?
 C15 H15 0.9300 . ?
 C15 N7 1.3900 . ?
 C12 H12 0.9300 . ?
 C12 C13 1.3900 . ?
 C12 N6 1.3900 . ?
 C13 H13 0.9300 . ?
 C13 C14 1.3900 . ?
 C14 H14 0.9300 . ?
 C14 N8 1.3900 . ?
 N8 C10 1.3900 . ?
 C10 N6 1.3900 . ?

loop_
  _geom_angle_atom_site_label_1
  _geom_angle_atom_site_label_2
  _geom_angle_atom_site_label_3
  _geom_angle
  _geom_angle_site_symmetry_1
  _geom_angle_site_symmetry_3
  _geom_angle_publ_flag
 Br1 Re1 Br2 94.83(15) . . ?
 Br1 Re1 Br3 94.58(16) . . ?
 Br2 Re1 Br3 166.10(12) . . ?
 Br4 Re1 Br1 92.27(15) . . ?
 Br4 Re1 Br2 95.62(16) . . ?
 Br4 Re1 Br3 94.21(14) . . ?
 N1 Re1 Br1 94.3(5) . . ?
 N1 Re1 Br2 85.6(7) . . ?
 N1 Re1 Br3 83.5(6) . . ?
 N1 Re1 Br4 173.2(5) . . ?
 N1 Re1 N2 74.8(7) . . ?
 N2 Re1 Br1 169.0(5) . . ?
 N2 Re1 Br2 83.9(6) . . ?
 N2 Re1 Br3 84.9(6) . . ?
 N2 Re1 Br4 98.7(5) . . ?
 C1 N1 Re1 126.8(9) . . ?
 C1 N1 C3 120.0 . . ?
 C3 N1 Re1 112.2(8) . . ?
 N1 C1 H1 120.0 . . ?
 N1 C1 C8 120.0 . . ?
 C8 C1 H1 120.0 . . ?
 C1 C8 H8 120.0 . . ?
 C1 C8 C7 120.0 . . ?
 C7 C8 H8 120.0 . . ?
 C8 C7 H7 120.0 . . ?
 N3 C7 C8 120.0 . . ?
 N3 C7 H7 120.0 . . ?
 C7 N3 C3 120.0 . . ?
 N3 C3 N1 120.0 . . ?
 C2 C3 N1 119.7(14) . . ?
 C2 C3 N3 119.1(14) . . ?
 C3 C2 N4 127.4(15) . . ?
 C3 C2 N2 111.4(14) . . ?
 N4 C2 N2 120.0 . . ?
 C2 N4 C6 120.0 . . ?
 N4 C6 H6 120.0 . . ?
 N4 C6 C5 120.0 . . ?
 C5 C6 H6 120.0 . . ?
 C6 C5 H5 120.0 . . ?
 C4 C5 C6 120.0 . . ?
 C4 C5 H5 120.0 . . ?
 C5 C4 H4 120.0 . . ?
 C5 C4 N2 120.0 . . ?
 N2 C4 H4 120.0 . . ?
 C2 N2 Re1 117.8(10) . . ?
 C4 N2 Re1 121.6(10) . . ?
 C4 N2 C2 120.0 . . ?
 Br5 Re2 Br6 94.29(18) . . ?
 Br5 Re2 Br7 94.25(16) . . ?
 Br6 Re2 Br7 164.76(14) . . ?
 Br8 Re2 Br5 92.96(15) . . ?
 Br8 Re2 Br6 96.52(14) . . ?
 Br8 Re2 Br7 95.63(14) . . ?
 N5 Re2 Br5 96.2(5) . . ?
 N5 Re2 Br6 81.5(6) . . ?
 N5 Re2 Br7 85.0(6) . . ?
 N5 Re2 Br8 170.7(5) . . ?
 N5 Re2 N6 75.9(7) . . ?
 N6 Re2 Br5 171.9(5) . . ?
 N6 Re2 Br6 82.9(7) . . ?
 N6 Re2 Br7 86.9(7) . . ?
 N6 Re2 Br8 94.9(5) . . ?
 N5 C11 N7 120.0 . . ?
 C10 C11 N5 112.4(16) . . ?
 C10 C11 N7 123.9(15) . . ?
 C11 N5 Re2 114.8(10) . . ?
 C9 N5 Re2 125.0(10) . . ?
 C9 N5 C11 120.0 . . ?
 N5 C9 H9 120.0 . . ?
 N5 C9 C16 120.0 . . ?
 C16 C9 H9 120.0 . . ?
 C9 C16 H16 120.0 . . ?
 C15 C16 C9 120.0 . . ?
 C15 C16 H16 120.0 . . ?
 C16 C15 H15 120.0 . . ?
 N7 C15 C16 120.0 . . ?
 N7 C15 H15 120.0 . . ?
 C15 N7 C11 120.0 . . ?
 C13 C12 H12 120.0 . . ?
 C13 C12 N6 120.0 . . ?
 N6 C12 H12 120.0 . . ?
 C12 C13 H13 120.0 . . ?
 C14 C13 C12 120.0 . . ?
 C14 C13 H13 120.0 . . ?
 C13 C14 H14 120.0 . . ?
 C13 C14 N8 120.0 . . ?
 N8 C14 H14 120.0 . . ?
 C14 N8 C10 120.0 . . ?
 C11 C10 N8 122.2(14) . . ?
 C11 C10 N6 117.8(14) . . ?
 N6 C10 N8 120.0 . . ?
 C12 N6 Re2 125.8(9) . . ?
 C10 N6 Re2 113.5(9) . . ?
 C10 N6 C12 120.0 . . ?

loop_
  _geom_torsion_atom_site_label_1
  _geom_torsion_atom_site_label_2
  _geom_torsion_atom_site_label_3
  _geom_torsion_atom_site_label_4
  _geom_torsion
  _geom_torsion_site_symmetry_1
  _geom_torsion_site_symmetry_2
  _geom_torsion_site_symmetry_3
  _geom_torsion_site_symmetry_4
  _geom_torsion_publ_flag
 Re1 N1 C1 C8 -168.2(17) . . . . ?
 Re1 N1 C3 N3 169.8(15) . . . . ?
 Re1 N1 C3 C2 -23(2) . . . . ?
 N1 C1 C8 C7 0.0 . . . . ?
 N1 C3 C2 N4 -153.6(14) . . . . ?
 N1 C3 C2 N2 14(2) . . . . ?
 C1 N1 C3 N3 0.0 . . . . ?
 C1 N1 C3 C2 167(2) . . . . ?
 C1 C8 C7 N3 0.0 . . . . ?
 C8 C7 N3 C3 0.0 . . . . ?
 C7 N3 C3 N1 0.0 . . . . ?
 C7 N3 C3 C2 -167(2) . . . . ?
 N3 C3 C2 N4 14(3) . . . . ?
 N3 C3 C2 N2 -179.0(12) . . . . ?
 C3 N1 C1 C8 0.0 . . . . ?
 C3 C2 N4 C6 167(2) . . . . ?
 C3 C2 N2 Re1 2.3(19) . . . . ?
 C3 C2 N2 C4 -169(2) . . . . ?
 C2 N4 C6 C5 0.0 . . . . ?
 N4 C2 N2 Re1 170.8(13) . . . . ?
 N4 C2 N2 C4 0.0 . . . . ?
 N4 C6 C5 C4 0.0 . . . . ?
 C6 C5 C4 N2 0.0 . . . . ?
 C5 C4 N2 Re1 -170.5(13) . . . . ?
 C5 C4 N2 C2 0.0 . . . . ?
 N2 C2 N4 C6 0.0 . . . . ?
 Re2 N5 C9 C16 -174.2(14) . . . . ?
 C11 N5 C9 C16 0.0 . . . . ?
 C11 C10 N6 Re2 -12(2) . . . . ?
 C11 C10 N6 C12 178(3) . . . . ?
 N5 C11 N7 C15 0.0 . . . . ?
 N5 C11 C10 N8 -157.6(14) . . . . ?
 N5 C11 C10 N6 25(2) . . . . ?
 N5 C9 C16 C15 0.0 . . . . ?
 C9 C16 C15 N7 0.0 . . . . ?
 C16 C15 N7 C11 0.0 . . . . ?
 N7 C11 N5 Re2 174.7(13) . . . . ?
 N7 C11 N5 C9 0.0 . . . . ?
 N7 C11 C10 N8 0(3) . . . . ?
 N7 C11 C10 N6 -177.0(13) . . . . ?
 C12 C13 C14 N8 0.0 . . . . ?
 C13 C12 N6 Re2 -169.1(18) . . . . ?
 C13 C12 N6 C10 0.0 . . . . ?
 C13 C14 N8 C10 0.0 . . . . ?
 C14 N8 C10 C11 -177(3) . . . . ?
 C14 N8 C10 N6 0.0 . . . . ?
 N8 C10 N6 Re2 170.4(16) . . . . ?
 N8 C10 N6 C12 0.0 . . . . ?
 C10 C11 N5 Re2 -26.2(17) . . . . ?
 C10 C11 N5 C9 159.0(18) . . . . ?
 C10 C11 N7 C15 -156(2) . . . . ?
 N6 C12 C13 C14 0.0 . . . . ?

_shelx_res_file
;
TITL CHW010P21 in P2(1)
CELL 0.71073 8.873 12.778 10.3459 90 92.25 90
ZERR 4 0.001 0.0009 0.001 0 0.009 0
LATT -1
SYMM -X,0.5+Y,-Z

SFAC C H Br N Re
UNIT 32 24 16 16 4

L.S. 40
PLAN  20
MORE -1
BOND $H
CONF
fmap 2 53
acta 52
OMIT 0 1 2
OMIT -3 8 5
OMIT -5 6 9
REM <HKL>C:/Users/NewGuy/Desktop/Work/X-ray%20Data/ReBr4(bpym)/CHW010/Reint/Re
REM int%20P21/CHW010P21.hkl</HKL>

WGHT    0.019800   24.035799
FVAR       0.06677
RE1   5    0.870607    0.171111    0.408857    11.00000    0.02897    0.01517 =
         0.02001    0.00390    0.00753   -0.00212
BR1   3    0.890718    0.180512    0.175610    11.00000    0.05433    0.03555 =
         0.02611    0.00329    0.01391   -0.01199
BR2   3    1.131005    0.118003    0.450675    11.00000    0.03452    0.02369 =
         0.04042    0.00596    0.00985    0.00306
BR3   3    0.592742    0.189819    0.402284    11.00000    0.02998    0.01983 =
         0.03428    0.00288    0.00609    0.00088
BR4   3    0.917112    0.357106    0.434063    11.00000    0.04735    0.01396 =
         0.04955   -0.00029    0.00858   -0.00243
AFIX  66
N1    4    0.821587    0.011145    0.409391    11.00000    0.01747
C1    1    0.820335   -0.056310    0.303952    11.00000    0.02509
AFIX  43
H1    2    0.860483   -0.034772    0.226634    11.00000   -1.20000
AFIX  65
C8    1    0.759078   -0.155955    0.314073    11.00000    0.01938
AFIX  43
H8    2    0.758241   -0.201087    0.243527    11.00000   -1.20000
AFIX  65
C7    1    0.699072   -0.188147    0.429634    11.00000    0.02826
AFIX  43
H7    2    0.658087   -0.254817    0.436406    11.00000   -1.20000
AFIX  65
N3    4    0.700322   -0.120693    0.535074    11.00000    0.03286
C3    1    0.761579   -0.021047    0.524954    11.00000    0.02188
AFIX  66
C2    1    0.788424    0.034356    0.631406    11.00000    0.02895
N4    4    0.790311   -0.001182    0.758439    11.00000    0.02283
C6    1    0.850714    0.061253    0.857554    11.00000    0.02374
AFIX  43
H6    2    0.851976    0.037475    0.942548    11.00000   -1.20000
AFIX  65
C5    1    0.909233    0.159227    0.829636    11.00000    0.03704
AFIX  43
H5    2    0.949646    0.201000    0.895951    11.00000   -1.20000
AFIX  65
C4    1    0.907348    0.194766    0.702603    11.00000    0.02548
AFIX  43
H4    2    0.946501    0.260318    0.683924    11.00000   -1.20000
AFIX  65
N2    4    0.846944    0.132332    0.603487    11.00000    0.02289
AFIX   0

RE2   5    0.648682    0.424889   -0.091751    11.00000    0.03267    0.01280 =
         0.02352   -0.00465    0.00971   -0.00176
BR5   3    0.641803    0.403875   -0.325516    11.00000    0.05258    0.03856 =
         0.02278   -0.00540    0.01066   -0.00768
BR6   3    0.388810    0.486122   -0.085545    11.00000    0.03126    0.02582 =
         0.04397   -0.00760    0.00581    0.00430
BR7   3    0.924421    0.407358   -0.068297    11.00000    0.03795    0.01783 =
         0.05552    0.00033    0.01693   -0.00324
BR8   3    0.594896    0.241870   -0.055119    11.00000    0.04271    0.01586 =
         0.05839   -0.00173    0.01735   -0.00182
AFIX  66
C11   1    0.734878    0.625190    0.028444    11.00000    0.02047
N5    4    0.690121    0.583968   -0.091331    11.00000    0.02097
C9    1    0.688289    0.647122   -0.200773    11.00000    0.02443
AFIX  43
H9    2    0.658343    0.619541   -0.280911    11.00000   -1.20000
AFIX  65
C16   1    0.731213    0.751498   -0.190442    11.00000    0.02894
AFIX  43
H16   2    0.729987    0.793751   -0.263666    11.00000   -1.20000
AFIX  65
C15   1    0.775971    0.792721   -0.070667    11.00000    0.02187
AFIX  43
H15   2    0.804690    0.862556   -0.063755    11.00000   -1.20000
AFIX  65
N7    4    0.777804    0.729569    0.038776    11.00000    0.02712
AFIX  66
C12   1    0.605904    0.402171    0.202117    11.00000    0.01995
AFIX  43
H12   2    0.584361    0.331888    0.187100    11.00000   -1.20000
AFIX  65
C13   1    0.590777    0.444307    0.324791    11.00000    0.01635
AFIX  43
H13   2    0.559113    0.402214    0.391852    11.00000   -1.20000
AFIX  65
C14   1    0.622976    0.549354    0.347236    11.00000    0.04085
AFIX  43
H14   2    0.612855    0.577545    0.429313    11.00000   -1.20000
AFIX  65
N8    4    0.670301    0.612267    0.247006    11.00000    0.03127
C10   1    0.685429    0.570133    0.124331    11.00000    0.02704
N6    4    0.653231    0.465086    0.101884    11.00000    0.01577
AFIX   0
HKLF 4

REM  CHW010P21 in P2(1)
REM R1 =  0.0337 for    1711 Fo > 4sig(Fo)  and  0.0370 for all    1793 data
REM    139 parameters refined using      1 restraints

END

WGHT      0.0199     24.0361

REM Highest difference peak  1.226,  deepest hole -0.763,  1-sigma level  0.187
Q1    1   0.5678  0.3786 -0.1686  11.00000  0.05    1.23
Q2    1   0.7205 -0.1576  0.4324  11.00000  0.05    0.92
Q3    1   0.9290  0.2181  0.4717  11.00000  0.05    0.86
Q4    1   0.7773  0.4726 -0.1021  11.00000  0.05    0.80
Q5    1   0.5714  0.4710 -0.1784  11.00000  0.05    0.79
Q6    1   1.0021  0.1391  0.4349  11.00000  0.05    0.79
Q7    1   0.8376 -0.1516  0.3593  11.00000  0.05    0.74
Q8    1   0.4900  0.4729 -0.1327  11.00000  0.05    0.70
Q9    1   1.1323  0.0241  0.6158  11.00000  0.05    0.68
Q10   1   0.6787  0.5146 -0.3557  11.00000  0.05    0.67
Q11   1   0.7726 -0.0038  0.3971  11.00000  0.05    0.66
Q12   1   0.5997  0.3246 -0.0433  11.00000  0.05    0.65
Q13   1   0.7509  0.1209  0.3550  11.00000  0.05    0.62
Q14   1   0.7142  0.5841  0.5224  11.00000  0.05    0.61
Q15   1   0.7341  0.4022  0.0043  11.00000  0.05    0.61
Q16   1   0.7822  0.6190  0.3011  11.00000  0.05    0.59
Q17   1   0.8729  0.0140  0.6878  11.00000  0.05    0.59
Q18   1   0.4873  0.4779  0.0792  11.00000  0.05    0.59
Q19   1   0.6763  0.7229 -0.0122  11.00000  0.05    0.56
Q20   1   0.5161  0.1914 -0.1446  11.00000  0.05    0.56
;
_shelx_res_checksum               74348
_shelx_hkl_file
;
  -1   1   0  218.69    8.16
  -1   1   0  211.71    7.54
  -1   1   0  220.30    4.74
  -1   1   0  222.40    7.16
  -1   1   0  228.95    7.52
  -2   1   0  116.88    4.49
   0  -2   0    2.11    0.24
   0   2   0    1.75    0.19
   0   2   0    1.85    0.19
  -1   2   0  151.23    5.26
  -1   2   0  151.94    5.01
  -1   2   0  150.44    5.29
  -1   2   0  159.92    5.72
   2  -2   0   15.94    1.08
   2  -2   0   14.99    0.90
  -2   2   0   18.36    0.83
  -2   2   0   17.74    0.80
  -2   2   0   19.44    0.91
  -2   2   0   17.07    0.80
  -2   2   0   18.98    0.83
  -2   2   0   18.42    0.78
  -3   2   0  368.39   12.90
  -3   2   0  382.87   14.01
  -3   2   0  370.38   12.25
   0  -3   0    0.46    0.17
   0   3   0    0.67    0.15
   0   3   0    0.65    0.14
  -1   3   0   51.51    1.82
  -1   3   0   54.98    2.08
  -1   3   0   53.75    1.93
  -1   3   0   53.22    1.93
   2  -3   0   42.05    2.21
   2  -3   0   42.74    1.89
  -2   3   0   42.90    1.63
  -2   3   0   43.38    1.79
  -2   3   0   42.29    1.65
  -2   3   0   42.23    1.55
  -2   3   0   42.12    1.70
  -2   3   0   44.78    1.68
   3  -3   0   27.70    1.82
  -3   3   0   28.53    0.92
  -3   3   0   30.65    1.39
  -3   3   0   30.07    1.49
  -3   3   0   30.92    1.39
  -3   3   0   31.32    1.30
  -3   3   0   30.32    1.32
  -4   3   0   84.50    3.41
  -4   3   0   87.64    3.64
  -4   3   0   85.09    3.15
  -4   3   0   84.55    3.27
   0  -4   0 1000.00   41.19
   0   4   0  964.00   33.27
   0   4   0  966.90   33.04
   1  -4   0  155.17    6.56
  -1   4   0  147.47    4.98
  -1   4   0  151.40    5.69
  -1   4   0  151.99    5.28
  -1   4   0  150.96    5.26
   2  -4   0    5.95    0.76
   2  -4   0    5.09    0.51
  -2   4   0    3.73    0.47
  -2   4   0    3.78    0.43
  -2   4   0    4.25    0.46
  -2   4   0    3.98    0.41
   3  -4   0   12.03    1.17
   3  -4   0   11.09    0.85
  -3   4   0    9.51    0.80
  -3   4   0   10.61    0.81
  -3   4   0    9.57    0.89
  -3   4   0   10.56    0.71
  -3   4   0    9.55    0.79
  -3   4   0    8.95    0.85
   4  -4   0  408.91   18.31
  -4   4   0  390.85   12.87
  -4   4   0  381.23   14.16
  -4   4   0  389.69   13.54
  -4   4   0  373.61   13.53
  -4   4   0  394.15   14.73
  -5   4   0  133.66    5.46
  -5   4   0  130.66    4.71
  -5   4   0  132.13    3.20
  -5   4   0  125.22    4.88
   0  -5   0    1.27    0.37
   0   5   0    1.35    0.28
   0   5   0    1.71    0.32
   1  -5   0  587.30   24.52
  -1   5   0  567.87   19.81
  -1   5   0  575.73   18.75
  -1   5   0  586.94   21.38
  -1   5   0  576.61   19.69
  -2   5   0  232.60    8.16
  -2   5   0  234.41    8.19
  -2   5   0  237.03    8.85
  -2   5   0  235.60    7.75
   3  -5   0  319.51   14.78
   3  -5   0  292.90   12.87
  -3   5   0  315.37   10.95
  -3   5   0  325.80   11.40
  -3   5   0  317.57   11.87
  -3   5   0  312.62   10.38
  -3   5   0  306.07   10.91
  -3   5   0  328.12   11.68
   4  -5   0   10.53    1.33
  -4   5   0    9.50    1.00
  -4   5   0    9.95    1.08
  -4   5   0   10.50    1.00
  -4   5   0   10.27    1.14
  -4   5   0    9.98    1.05
   5  -5   0   77.62    4.44
  -5   5   0   77.16    3.09
  -5   5   0   78.80    3.20
  -5   5   0   74.75    3.56
  -5   5   0   74.65    3.30
  -5   5   0   75.62    3.31
   0  -6   0   10.14    0.90
   0   6   0   10.95    0.67
   0   6   0   10.28    0.72
   1  -6   0  133.15    5.90
  -1   6   0  132.51    4.46
  -1   6   0  129.16    4.75
  -1   6   0  133.87    5.10
  -1   6   0  136.97    4.76
   2  -6   0   20.82    1.33
  -2   6   0   21.25    1.08
  -2   6   0   18.51    0.96
  -2   6   0   20.13    1.09
  -2   6   0   21.60    1.15
   3  -6   0  192.40    9.36
  -3   6   0  194.06    6.95
  -3   6   0  192.96    6.57
  -3   6   0  199.09    7.54
  -3   6   0  198.68    6.95
   4  -6   0    5.30    1.23
  -4   6   0    4.25    0.90
  -4   6   0    6.88    0.84
  -4   6   0    4.31    0.85
  -4   6   0    4.40    0.82
  -4   6   0    3.17    0.94
   5  -6   0   12.01    1.76
  -5   6   0   10.95    1.25
  -5   6   0    8.78    1.19
  -5   6   0   11.14    1.33
  -5   6   0   11.43    1.21
  -5   6   0   12.59    1.47
  -6   6   0   36.98    2.38
  -6   6   0   33.79    2.21
  -6   6   0   37.60    2.53
   0  -7   0    0.52    0.47
   0   7   0    0.32    0.43
   0   7   0   -0.02    0.35
   1  -7   0   89.39    4.07
  -1   7   0   86.03    3.02
  -1   7   0   81.73    3.45
  -1   7   0   89.43    3.26
  -1   7   0   89.52    3.28
   2  -7   0  246.85   10.88
  -2   7   0  252.07    8.78
  -2   7   0  251.52    8.29
  -2   7   0  255.07    9.47
  -2   7   0  244.57    8.75
   3  -7   0   10.70    1.26
   3  -7   0   11.83    1.60
  -3   7   0   12.07    1.06
  -3   7   0   10.97    1.17
  -3   7   0   11.52    0.99
  -3   7   0   11.01    1.07
   4  -7   0   16.20    1.97
  -4   7   0   17.01    1.38
  -4   7   0   17.87    1.49
  -4   7   0   17.99    1.58
  -4   7   0   17.83    1.37
   5  -7   0   65.28    4.17
  -5   7   0   63.25    2.89
  -5   7   0   62.01    3.02
  -5   7   0   65.37    3.34
  -5   7   0   66.62    2.96
   6  -7   0  116.23    6.38
  -6   7   0  111.07    4.71
  -6   7   0  112.03    4.57
  -6   7   0  101.60    5.05
  -6   7   0  114.57    4.47
   0   8   0   74.67    3.01
   1  -8   0    9.94    1.12
  -1   8   0   10.06    0.90
  -1   8   0    9.92    0.89
  -1   8   0   10.03    0.92
   2  -8   0    4.71    0.83
  -2   8   0    2.18    0.69
  -2   8   0    4.70    0.63
  -2   8   0    4.84    0.70
  -2   8   0    3.03    0.70
   3  -8   0    3.96    1.24
   3  -8   0    1.92    0.90
  -3   8   0    3.94    0.90
  -3   8   0    2.28    0.82
  -3   8   0    4.56    0.77
  -3   8   0    3.02    0.75
   4  -8   0   71.04    4.13
   4  -8   0   67.37    3.67
  -4   8   0   70.95    3.29
  -4   8   0   66.93    3.02
  -4   8   0   68.88    2.83
  -4   8   0   70.75    3.00
   5  -8   0   20.01    2.66
  -5   8   0   18.94    1.80
  -5   8   0   19.58    2.03
  -5   8   0   22.12    1.84
  -5   8   0   21.05    1.84
   6  -8   0   27.06    3.10
  -6   8   0   19.96    2.27
  -6   8   0   17.87    1.80
  -6   8   0   20.69    2.17
  -6   8   0   22.65    2.26
  -7   8   0    4.58    1.84
  -7   8   0    0.61    1.55
   1  -9   0  101.64    5.00
  -1   9   0  107.49    4.25
  -1   9   0  106.87    3.98
  -1   9   0  103.89    4.02
   2  -9   0  201.06    8.76
  -2   9   0  194.66    7.58
  -2   9   0  192.20    7.05
  -2   9   0  192.16    6.61
  -2   9   0  196.22    7.05
   3  -9   0   49.35    3.26
   3  -9   0   45.37    2.76
  -3   9   0   48.61    2.34
  -3   9   0   47.59    2.49
  -3   9   0   47.45    2.25
  -3   9   0   47.53    2.11
   4  -9   0    5.77    1.32
   4  -9   0    6.12    1.65
  -4   9   0    6.18    1.20
  -4   9   0    6.73    1.09
  -4   9   0    5.75    1.03
  -4   9   0    6.90    1.28
   5  -9   0   51.89    3.75
   5  -9   0   52.77    3.30
  -5   9   0   43.91    2.99
  -5   9   0   48.61    2.65
  -5   9   0   49.17    2.75
  -5   9   0   47.51    2.62
   6  -9   0   67.61    4.51
  -6   9   0   55.97    3.07
  -6   9   0   47.26    3.38
  -6   9   0   49.64    3.16
  -6   9   0   60.24    3.09
   7  -9   0    7.72    2.56
  -7   9   0    8.52    1.92
  -7   9   0   10.48    2.02
  -7   9   0   11.56    1.84
  -7   9   0    9.78    2.15
   1 -10   0   38.62    2.53
  -1  10   0   37.68    1.96
  -1  10   0   36.52    1.95
  -1  10   0   36.46    1.90
   2 -10   0    6.37    1.20
  -2  10   0    8.79    0.93
  -2  10   0    6.85    1.06
  -2  10   0    7.57    1.09
  -2  10   0    9.40    1.00
   3 -10   0   54.89    3.09
  -3  10   0   50.18    2.47
  -3  10   0   52.17    2.54
  -3  10   0   50.00    2.71
  -3  10   0   52.70    2.28
   4 -10   0    7.40    1.46
   4 -10   0    2.81    1.69
  -4  10   0    6.15    1.18
  -4  10   0    4.48    1.28
  -4  10   0    6.95    1.21
  -4  10   0    5.82    1.37
   5 -10   0    8.58    2.12
   5 -10   0    6.53    1.70
  -5  10   0    7.97    1.42
  -5  10   0    9.19    1.75
  -5  10   0    7.32    1.45
  -5  10   0    5.64    1.53
   6 -10   0   13.30    2.12
   6 -10   0   14.69    2.71
  -6  10   0   18.46    1.91
  -6  10   0   14.19    1.83
  -6  10   0   13.47    2.03
  -6  10   0   17.79    2.25
   7 -10   0   20.39    2.66
   7 -10   0   26.17    3.40
  -7  10   0   20.03    2.73
  -7  10   0   20.86    2.35
  -7  10   0   19.60    2.46
  -7  10   0   22.74    2.27
  -1  11   0   76.30    3.15
  -1  11   0   72.25    3.26
  -1  11   0   70.22    3.14
   2 -11   0   53.33    3.30
  -2  11   0   53.41    2.73
  -2  11   0   53.38    2.78
  -2  11   0   54.53    2.59
   3 -11   0   62.19    3.60
  -3  11   0   59.12    2.86
  -3  11   0   61.77    2.66
  -3  11   0   61.87    3.11
  -3  11   0   57.68    2.93
   4 -11   0    8.41    1.63
   4 -11   0   11.75    2.17
  -4  11   0    8.25    1.59
  -4  11   0    8.38    1.25
  -4  11   0    9.15    1.47
  -4  11   0    9.68    1.39
   5 -11   0   36.21    3.02
   5 -11   0   34.69    3.63
  -5  11   0   35.27    2.62
  -5  11   0   38.30    2.51
  -5  11   0   35.12    2.85
  -5  11   0   36.18    2.57
   6 -11   0   17.65    2.44
   6 -11   0   24.31    3.11
  -6  11   0   23.28    2.43
  -6  11   0   19.68    2.30
  -6  11   0   19.12    2.08
  -6  11   0   21.98    2.60
   7 -11   0   13.59    2.51
   7 -11   0   25.38    3.40
  -7  11   0   18.32    2.72
  -7  11   0   18.79    2.45
  -7  11   0   20.29    2.33
  -7  11   0   15.44    2.18
   2 -12   0    0.27    1.39
  -2  12   0    2.51    1.21
  -2  12   0    0.46    1.06
   3 -12   0   10.58    1.84
  -3  12   0   10.47    1.62
  -3  12   0   14.22    1.36
  -3  12   0   11.80    1.44
  -3  12   0   10.65    1.54
   4 -12   0   68.98    4.76
   4 -12   0   65.06    4.07
  -4  12   0   68.47    3.08
  -4  12   0   67.08    3.34
  -4  12   0   61.54    3.33
  -4  12   0   69.85    3.67
   5 -12   0    6.80    2.57
   5 -12   0    6.36    1.87
  -5  12   0   11.76    1.80
  -5  12   0    4.27    1.74
  -5  12   0    6.98    1.97
   6 -12   0    1.54    2.55
   6 -12   0   -0.85    1.86
  -6  12   0    0.87    1.87
  -6  12   0   -1.29    2.06
  -6  12   0   -2.57    1.64
  -6  12   0    0.94    1.74
  -2  13   0   38.15    2.43
  -2  13   0   38.96    2.49
   3 -13   0   16.59    2.28
   3 -13   0   18.58    2.89
  -3  13   0   17.20    1.92
  -3  13   0   22.00    2.03
   4 -13   0   12.30    2.12
   4 -13   0   12.50    2.68
  -4  13   0   14.30    1.77
  -4  13   0   13.41    1.89
   5 -13   0   10.81    2.79
   5 -13   0    7.00    2.08
  -5  13   0    7.72    1.79
  -5  13   0    8.49    1.94
   3 -14   0   33.56    3.43
   3 -14   0   32.82    4.10
  -3  14   0   32.70    2.54
  -3  14   0   32.05    2.59
   2   0  -1   64.93    2.93
  -2   0   1   69.89    2.62
  -2   0   1   68.46    2.66
  -2   0   1   71.50    2.71
  -1   0   1  203.95    7.09
  -1   0   1  189.94    7.27
  -3   1   1   85.78    2.94
  -3   1   1   83.93    3.38
  -3   1   1   84.24    3.26
  -3   1   1   82.53    3.29
   2  -1  -1   27.60    1.35
   2  -1  -1   25.60    1.49
  -2   1   1   29.68    1.21
  -2   1   1   28.62    1.21
  -2   1   1   30.94    1.26
  -2   1   1   29.52    1.08
  -2   1   1   27.60    1.12
  -2   1   1   29.68    1.10
  -1  -1   1  119.62    4.37
  -1  -1   1  113.08    4.47
  -1   1   1  117.90    3.94
  -1   1   1  117.70    4.46
  -1   1   1  126.83    4.37
   1   1  -1  120.88    4.94
  -1   1   1  125.64    4.49
   4  -2  -1  110.07    5.02
  -4   2   1  115.66    4.07
  -4   2   1  118.03    2.71
  -4   2   1  116.57    4.70
  -4   2   1  117.16    4.53
  -4   2   1  115.21    4.53
  -4   2   1  119.56    4.23
   3  -2  -1   50.02    2.91
   3  -2  -1   49.76    2.56
  -3   2   1   60.08    2.21
  -3   2   1   58.45    1.41
  -3   2   1   59.68    2.09
  -3   2   1   60.70    2.15
  -3   2   1   60.93    2.43
  -3   2   1   58.89    2.32
  -3   2   1   57.10    2.31
   2  -2  -1   44.31    2.08
  -2   2   1   40.91    1.66
  -2   2   1   41.66    1.65
  -2   2   1   39.86    1.48
  -2   2   1   41.36    1.71
  -2   2   1   38.35    1.52
  -2   2   1   42.79    1.55
   1  -2  -1  121.45    4.74
   1  -2  -1  119.86    4.90
  -1   2   1  113.86    3.95
  -1   2   1  114.01    4.28
  -1   2   1  112.66    3.92
  -1   2   1  112.96    4.14
  -1   2   1  107.62    3.75
  -1   2   1  113.65    2.49
  -1   2   1  110.85    4.25
   0   2  -1  297.57   10.28
   0   2  -1  304.90   10.22
   1  -2   1   64.47    3.37
  -1   2  -1   72.34    2.36
  -1   2  -1   71.99    2.71
  -1   2  -1   72.50    2.52
   2  -2   1   24.80    1.59
  -2   2  -1   31.23    1.24
  -5   3   1   18.94    1.53
  -5   3   1   19.77    1.43
  -5   3   1   21.62    1.60
  -5   3   1   22.75    1.36
   4  -3  -1   90.98    4.89
   4  -3  -1   93.15    4.25
  -4   3   1   97.90    3.48
  -4   3   1   96.30    3.66
  -4   3   1   98.20    3.85
  -4   3   1  101.38    4.04
  -4   3   1   97.29    2.34
  -4   3   1  100.84    3.61
  -4   3   1   94.78    3.83
   3  -3  -1   78.97    3.47
   3  -3  -1   77.49    3.94
  -3   3   1   78.66    2.90
  -3   3   1   79.38    3.12
  -3   3   1   76.38    2.80
  -3   3   1   79.89    1.89
  -3   3   1   80.81    3.22
  -3   3   1   80.85    2.94
  -3   3   1   80.71    3.09
  -2   3   1   35.76    1.41
  -2   3   1   33.46    1.40
  -2   3   1   33.60    1.46
  -2   3   1   34.30    1.32
  -2   3   1   33.27    1.28
  -2   3   1   34.33    0.88
  -2   3   1   34.28    1.33
   1  -3  -1  106.70    4.25
   1  -3  -1  108.65    4.43
  -1   3   1  103.05    3.55
  -1   3   1   96.71    3.38
  -1   3   1  100.89    3.56
  -1   3   1  101.69    3.72
  -1   3   1   95.79    3.80
  -1   3   1   98.95    3.85
   0  -3   1  203.14    8.41
   0   3  -1  195.26    6.79
   0   3  -1  193.54    6.75
   1  -3   1   73.96    3.85
  -1   3  -1   79.01    2.68
  -1   3  -1   83.77    2.87
  -1   3  -1   81.37    2.86
  -1   3  -1   81.97    3.07
   2  -3   1   21.89    1.30
  -2   3  -1   20.20    0.93
  -2   3  -1   20.06    1.03
  -2   3  -1   20.25    0.89
  -2   3  -1   19.59    0.97
   3  -3   1   52.79    3.02
  -3   3  -1   57.18    2.29
  -3   3  -1   54.68    2.42
  -3   3  -1   54.45    2.22
  -3   3  -1   58.34    2.12
  -6   4   1   54.54    2.63
  -6   4   1   55.25    3.09
  -6   4   1   59.95    2.64
  -6   4   1   55.54    2.89
  -6   4   1   56.92    1.86
   5  -4  -1   16.20    1.93
  -5   4   1   18.56    1.47
  -5   4   1   19.01    1.52
  -5   4   1   17.98    1.53
  -5   4   1   17.75    1.15
  -5   4   1   16.09    1.40
  -5   4   1   18.10    1.35
   4  -4  -1  110.16    4.91
   4  -4  -1  110.68    5.66
  -4   4   1  114.44    4.02
  -4   4   1  119.07    4.64
  -4   4   1  115.15    4.16
  -4   4   1  112.79    4.22
  -4   4   1  112.38    4.41
  -4   4   1  111.18    4.44
   3  -4  -1   64.41    3.19
  -3   4   1   60.78    2.33
  -3   4   1   58.58    2.25
  -3   4   1   58.25    2.48
  -3   4   1   63.35    2.60
  -3   4   1   61.40    2.47
  -3   4   1   62.63    2.37
   2  -4  -1  125.64    5.34
   2  -4  -1  125.73    5.11
  -2   4   1  120.25    4.48
  -2   4   1  118.73    4.08
  -2   4   1  121.77    4.29
  -2   4   1  123.36    4.59
  -2   4   1  118.49    4.30
  -2   4   1  117.73    4.66
   1  -4  -1    8.92    0.69
  -1   4   1   10.60    0.53
  -1   4   1   11.33    0.54
  -1   4   1   11.53    0.60
  -1   4   1   10.96    0.56
  -1   4   1   11.22    0.57
   0  -4   1  165.07    7.00
   0   4  -1  160.92    5.65
   0   4  -1  161.50    5.63
   0   4  -1  163.44    6.05
  -1   4  -1    5.88    0.46
  -1   4  -1    5.76    0.44
  -1   4  -1    4.67    0.41
  -1   4  -1    5.65    0.36
   2  -4   1  100.43    5.04
  -2   4  -1  107.70    4.06
  -2   4  -1   99.76    3.73
  -2   4  -1  108.29    3.77
  -2   4  -1  101.57    3.52
   3  -4   1  138.35    6.83
  -3   4  -1  138.89    5.16
  -3   4  -1  140.93    5.07
  -3   4  -1  133.62    4.76
  -3   4  -1  141.71    5.04
  -3   4  -1  141.28    5.47
   4  -4   1   80.01    4.22
  -4   4  -1   75.44    2.91
  -4   4  -1   74.14    3.14
  -4   4  -1   76.23    3.07
  -6   5   1    7.31    1.35
  -6   5   1    7.63    1.37
  -6   5   1    7.13    1.54
  -6   5   1    8.75    1.22
   5  -5  -1    6.89    1.46
   5  -5  -1    8.10    1.09
  -5   5   1    7.35    0.97
  -5   5   1    7.73    1.26
  -5   5   1    7.94    1.13
  -5   5   1    9.28    1.15
  -5   5   1    7.40    1.08
  -5   5   1    6.88    0.85
   4  -5  -1  129.60    5.68
   4  -5  -1  130.47    6.54
  -4   5   1  133.44    5.33
  -4   5   1  131.28    5.07
  -4   5   1  134.42    4.83
  -4   5   1  131.18    4.63
  -4   5   1  132.16    4.88
  -4   5   1  132.76    5.14
   3  -5  -1  111.08    4.68
   3  -5  -1  115.09    5.36
  -3   5   1  111.38    4.35
  -3   5   1  106.28    3.78
  -3   5   1  105.93    3.97
  -3   5   1  106.59    3.95
  -3   5   1  104.86    4.11
  -3   5   1  107.01    4.20
   2  -5  -1   35.85    1.85
   2  -5  -1   34.61    1.70
  -2   5   1   36.10    1.49
  -2   5   1   37.26    1.49
  -2   5   1   35.90    1.41
  -2   5   1   35.30    1.60
  -2   5   1   37.31    1.49
  -2   5   1   36.66    1.51
   1  -5  -1   51.37    2.57
  -1   5   1   57.52    2.13
  -1   5   1   55.02    2.21
  -1   5   1   54.56    1.94
   1   5  -1   49.94    2.05
  -1   5   1   56.92    2.07
  -1   5   1   55.84    2.07
   0  -5   1  161.75    6.74
   0   5  -1  150.04    5.41
   0   5  -1  157.17    5.43
   0   5  -1  151.41    5.80
   1  -5   1  107.50    4.53
  -1   5  -1  101.75    3.65
  -1   5  -1   96.70    3.39
  -1   5  -1  100.84    3.89
  -1   5  -1   99.83    3.64
   2  -5   1   96.90    4.88
  -2   5  -1  100.02    3.90
  -2   5  -1  100.22    3.64
  -2   5  -1   98.35    3.61
  -2   5  -1   98.53    3.39
   3  -5   1   99.68    5.27
  -3   5  -1  107.20    3.91
  -3   5  -1  105.79    4.25
  -3   5  -1  105.63    3.68
  -3   5  -1  104.41    3.94
   4  -5   1   92.28    4.94
  -4   5  -1   93.85    3.70
  -4   5  -1   93.46    3.62
  -4   5  -1   92.21    3.96
  -4   5  -1   92.23    3.65
  -4   5  -1   88.32    3.43
  -5   5  -1   21.57    1.63
  -5   5  -1   23.03    1.64
  -7   6   1   33.34    2.59
  -7   6   1   34.39    2.33
  -7   6   1   29.45    2.62
   6  -6  -1    7.15    1.80
  -6   6   1    5.61    1.17
  -6   6   1    8.00    1.41
  -6   6   1    3.84    1.49
  -6   6   1    7.27    1.30
  -6   6   1    5.28    1.34
   5  -6  -1   71.59    3.47
   5  -6  -1   68.62    4.17
  -5   6   1   71.86    3.07
  -5   6   1   72.11    3.15
  -5   6   1   69.07    3.08
  -5   6   1   70.76    2.95
  -5   6   1   68.77    3.38
  -5   6   1   67.51    2.96
   4  -6  -1   36.43    2.07
   4  -6  -1   35.93    2.08
   4  -6  -1   37.04    2.52
  -4   6   1   38.68    1.85
  -4   6   1   38.13    2.07
  -4   6   1   37.88    1.89
  -4   6   1   37.91    1.87
  -4   6   1   39.79    1.82
  -4   6   1   39.10    1.80
   3  -6  -1  156.87    6.99
   3  -6  -1  156.27    7.34
  -3   6   1  173.15    6.30
  -3   6   1  171.62    5.94
  -3   6   1  167.45    6.14
  -3   6   1  165.32    6.45
  -3   6   1  166.90    5.93
  -3   6   1  169.79    5.64
   2  -6  -1    8.66    0.91
  -2   6   1    9.26    0.75
  -2   6   1    9.41    0.74
  -2   6   1   10.54    0.81
  -2   6   1    8.74    0.66
  -2   6   1    9.61    0.72
   1  -6  -1  220.10    9.07
  -1   6   1  203.99    7.84
  -1   6   1  211.86    7.26
  -1   6   1  202.79    7.28
  -1   6   1  205.98    7.73
  -1   6   1  202.58    6.87
   0  -6   1  324.39   14.29
   0   6  -1  325.26   11.52
   0   6  -1  347.31   11.49
   0   6  -1  338.26   12.38
   1  -6   1  130.89    5.86
  -1   6  -1  136.40    4.73
  -1   6  -1  131.74    4.41
  -1   6  -1  129.85    5.04
  -1   6  -1  131.68    4.72
   2  -6   1    8.84    1.02
  -2   6  -1    7.70    0.67
  -2   6  -1    7.97    0.76
  -2   6  -1    8.48    0.81
  -2   6  -1    7.00    0.80
   3  -6   1   88.37    4.54
  -3   6  -1   83.41    3.13
  -3   6  -1   85.76    3.62
  -3   6  -1   88.24    3.35
  -3   6  -1   87.37    3.39
   4  -6   1  114.85    6.09
  -4   6  -1  113.83    4.55
  -4   6  -1  118.08    4.90
  -4   6  -1  119.72    4.26
  -4   6  -1  119.50    4.48
   5  -6   1   14.87    1.96
  -5   6  -1   15.93    1.72
  -5   6  -1   13.73    1.52
  -5   6  -1   15.74    1.59
  -5   6  -1   13.40    1.36
  -7   7   1   29.90    2.80
  -7   7   1   36.28    2.70
  -7   7   1   31.91    2.35
   6  -7  -1   11.24    2.05
  -6   7   1    8.47    1.52
  -6   7   1    7.07    1.47
  -6   7   1    7.82    1.33
  -6   7   1    6.23    1.65
   5  -7  -1    5.48    1.52
  -5   7   1    4.56    1.15
  -5   7   1    3.11    1.24
  -5   7   1    4.38    1.03
  -5   7   1    4.40    1.08
   4  -7  -1   73.37    4.01
   4  -7  -1   69.75    3.62
  -4   7   1   69.95    2.94
  -4   7   1   73.22    2.85
  -4   7   1   71.55    3.00
  -4   7   1   70.67    3.26
   3  -7  -1  123.08    5.91
   3  -7  -1  121.49    5.55
  -3   7   1  133.24    4.80
  -3   7   1  133.65    4.79
  -3   7   1  124.96    4.87
  -3   7   1  134.18    5.20
  -3   7   1  137.69    5.02
  -3   7   1  132.64    4.54
   2  -7  -1   20.51    1.41
  -2   7   1   18.83    1.19
  -2   7   1   20.36    1.07
  -2   7   1   18.01    1.11
  -2   7   1   19.90    1.12
   1  -7  -1   97.15    4.56
  -1   7   1   99.51    3.63
  -1   7   1   97.97    3.88
  -1   7   1   97.52    3.64
   0  -7   1  101.73    4.50
   0   7  -1   95.27    3.58
   0   7  -1   97.44    3.79
   0   7  -1   96.70    3.61
   1  -7   1  109.44    5.14
  -1   7  -1  116.57    4.19
  -1   7  -1  115.27    4.43
  -1   7  -1  115.47    4.16
  -1   7  -1  113.19    3.86
   2  -7   1   38.14    2.21
  -2   7  -1   41.38    1.78
  -2   7  -1   41.54    1.92
  -2   7  -1   41.13    1.84
  -2   7  -1   40.41    1.62
   3  -7   1  214.01   10.37
  -3   7  -1  216.11    7.23
  -3   7  -1  218.49    8.32
  -3   7  -1  213.86    7.69
  -3   7  -1  211.77    7.67
   4  -7   1   90.88    4.92
  -4   7  -1   83.41    3.56
  -4   7  -1   90.17    3.40
  -4   7  -1   92.13    3.96
  -4   7  -1   84.88    3.63
   5  -7   1   29.50    3.02
  -5   7  -1   32.99    2.17
  -5   7  -1   27.36    1.99
  -5   7  -1   28.55    2.00
  -5   7  -1   29.41    2.21
  -6   7  -1   28.70    2.25
  -6   7  -1   25.22    2.32
   7  -8  -1   17.53    2.76
  -7   8   1   17.48    2.42
  -7   8   1   19.77    2.17
  -7   8   1   19.88    2.10
  -7   8   1   18.41    1.88
   6  -8  -1   79.51    5.10
  -6   8   1   79.34    3.81
  -6   8   1   85.29    3.72
  -6   8   1   82.74    4.22
  -6   8   1   86.87    3.69
   5  -8  -1   36.04    2.61
   5  -8  -1   38.80    3.09
  -5   8   1   41.13    2.28
  -5   8   1   37.16    2.18
  -5   8   1   39.05    2.45
  -5   8   1   36.16    2.17
   4  -8  -1   29.59    2.15
   4  -8  -1   31.27    2.45
  -4   8   1   28.91    1.76
  -4   8   1   28.55    1.97
  -4   8   1   25.81    1.68
  -4   8   1   28.81    1.81
   3  -8  -1   16.54    1.52
  -3   8   1   17.46    1.26
  -3   8   1   15.01    1.34
  -3   8   1   14.75    1.20
  -3   8   1   12.62    1.23
   2  -8  -1   72.06    3.59
  -2   8   1   73.49    2.69
  -2   8   1   75.43    2.88
  -2   8   1   68.18    2.86
  -2   8   1   72.59    3.09
   1  -8  -1   34.78    2.18
  -1   8   1   37.20    1.70
  -1   8   1   36.61    1.76
  -1   8   1   35.71    1.69
   0  -8   1    2.57    0.73
   0   8  -1    3.57    0.57
   0   8  -1    2.16    0.62
   0   8  -1    2.57    0.52
   1  -8   1   39.37    2.09
  -1   8  -1   37.10    1.64
  -1   8  -1   34.48    1.69
  -1   8  -1   33.58    1.69
  -1   8  -1   35.31    1.46
   2  -8   1   63.67    3.07
  -2   8  -1   56.21    2.23
  -2   8  -1   57.94    2.44
  -2   8  -1   59.13    2.51
  -2   8  -1   59.40    2.62
   3  -8   1   32.53    2.17
   3  -8   1   31.49    2.45
  -3   8  -1   33.11    1.88
  -3   8  -1   33.42    1.88
  -3   8  -1   34.11    1.78
  -3   8  -1   33.35    1.63
   4  -8   1    8.91    1.66
  -4   8  -1    9.10    1.36
  -4   8  -1    8.42    1.29
  -4   8  -1   14.27    1.50
  -4   8  -1    8.32    1.11
   5  -8   1   28.02    2.93
  -5   8  -1   26.52    2.15
  -5   8  -1   24.38    2.01
  -5   8  -1   23.72    2.18
  -5   8  -1   26.75    1.98
   6  -8   1   34.48    3.58
  -6   8  -1   29.67    2.36
  -6   8  -1   30.62    2.44
  -6   8  -1   27.62    2.55
  -6   8  -1   30.26    2.46
  -8   9   1   16.22    2.04
  -8   9   1   16.59    2.37
   7  -9  -1   43.01    3.36
   7  -9  -1   47.46    4.14
  -7   9   1   39.61    2.79
  -7   9   1   41.34    2.96
  -7   9   1   45.74    3.04
  -7   9   1   40.02    3.25
   6  -9  -1    6.69    1.71
   6  -9  -1    6.58    2.13
  -6   9   1    6.46    1.57
  -6   9   1    5.87    1.42
  -6   9   1    7.35    1.64
  -6   9   1    3.75    1.78
   5  -9  -1   31.83    3.08
   5  -9  -1   27.92    2.52
  -5   9   1   28.81    2.39
  -5   9   1   32.62    2.15
  -5   9   1   28.82    2.18
  -5   9   1   33.71    2.10
   4  -9  -1   55.63    2.99
   4  -9  -1   50.48    3.43
  -4   9   1   47.94    2.42
  -4   9   1   47.41    2.68
  -4   9   1   47.20    2.32
  -4   9   1   46.89    2.45
   3  -9  -1   56.36    3.30
  -3   9   1   63.38    2.92
  -3   9   1   63.66    2.67
  -3   9   1   62.74    2.72
  -3   9   1   61.75    2.53
   2  -9  -1    6.77    1.09
  -2   9   1    6.82    0.78
  -2   9   1    5.73    0.90
  -2   9   1    6.35    0.85
  -2   9   1    5.30    0.86
  -1   9   1   34.69    1.69
  -1   9   1   29.38    1.72
  -1   9   1   34.63    1.69
   0  -9   1   15.50    1.48
   0   9  -1   16.85    1.23
   0   9  -1   16.06    1.07
   0   9  -1   14.53    1.13
   1  -9   1   93.48    4.52
  -1   9  -1   90.04    3.60
  -1   9  -1   96.60    3.83
  -1   9  -1   94.88    3.66
  -2   9  -1    4.99    0.83
  -2   9  -1    4.82    0.91
  -2   9  -1    5.57    0.70
  -2   9  -1    5.04    0.89
   3  -9   1   40.90    2.97
   3  -9   1   42.85    2.63
  -3   9  -1   42.07    2.30
  -3   9  -1   43.68    1.94
  -3   9  -1   43.49    2.15
  -3   9  -1   44.46    2.28
   4  -9   1   51.07    3.24
   4  -9   1   56.13    3.81
  -4   9  -1   56.83    2.49
  -4   9  -1   59.86    2.71
  -4   9  -1   55.99    2.79
  -4   9  -1   56.92    3.00
   5  -9   1   91.72    5.16
  -5   9  -1   79.71    3.69
  -5   9  -1   81.48    3.82
  -5   9  -1   77.78    4.10
  -5   9  -1   82.33    3.53
   6  -9   1   25.03    3.46
  -6   9  -1   27.74    2.48
  -6   9  -1   25.87    2.40
  -6   9  -1   23.09    2.40
  -6   9  -1   23.26    2.58
  -7   9  -1    7.16    1.99
  -7   9  -1    6.90    1.82
   7 -10  -1   13.40    2.33
   7 -10  -1   16.50    2.94
  -7  10   1   16.88    1.98
  -7  10   1   16.63    2.50
  -7  10   1   15.02    2.18
  -7  10   1   16.90    2.19
   6 -10  -1    0.80    2.10
   6 -10  -1    0.00    1.66
  -6  10   1    2.09    1.56
  -6  10   1    2.77    1.63
  -6  10   1    0.69    1.39
  -6  10   1    1.49    1.84
   5 -10  -1   48.22    3.32
   5 -10  -1   53.32    3.84
  -5  10   1   56.02    2.73
  -5  10   1   51.15    2.84
  -5  10   1   50.53    3.09
  -5  10   1   54.41    2.81
   4 -10  -1   20.81    2.66
   4 -10  -1   21.26    2.22
  -4  10   1   25.63    1.87
  -4  10   1   24.35    2.08
  -4  10   1   23.33    1.92
  -4  10   1   25.14    1.86
   3 -10  -1   80.37    4.17
  -3  10   1   78.71    3.13
  -3  10   1   75.74    3.59
  -3  10   1   79.13    3.31
  -3  10   1   80.02    3.35
   2 -10  -1   17.37    1.89
  -2  10   1   16.91    1.40
  -2  10   1   17.84    1.45
  -2  10   1   17.85    1.41
   0  10  -1   77.06    3.19
   1 -10   1   71.78    3.87
  -1  10  -1   76.24    3.09
  -1  10  -1   77.83    3.18
   2 -10   1    3.80    1.06
  -2  10  -1    2.48    0.98
  -2  10  -1    2.43    0.84
  -2  10  -1    3.42    0.97
  -2  10  -1    3.19    0.75
   3 -10   1   22.35    2.00
   3 -10   1   19.00    2.43
  -3  10  -1   21.81    1.79
  -3  10  -1   19.82    1.46
  -3  10  -1   20.21    1.63
  -3  10  -1   22.91    1.75
   4 -10   1   45.31    3.10
   4 -10   1   47.00    3.55
  -4  10  -1   44.85    2.53
  -4  10  -1   50.61    2.36
  -4  10  -1   49.80    2.69
  -4  10  -1   46.37    2.80
   5 -10   1   22.95    3.10
   5 -10   1   22.64    2.53
  -5  10  -1   21.31    2.12
  -5  10  -1   21.87    2.20
  -5  10  -1   19.62    2.31
  -5  10  -1   24.60    2.03
   6 -10   1    4.26    2.47
   6 -10   1    1.42    1.82
  -6  10  -1    1.85    1.61
  -6  10  -1    3.11    1.61
  -6  10  -1    1.59    1.75
  -6  10  -1    1.89    1.87
   7 -10   1   12.63    2.93
  -7  10  -1    6.57    1.92
  -7  10  -1    7.24    1.94
  -7  10  -1    8.70    2.11
   7 -11  -1    1.91    2.70
   7 -11  -1    2.27    2.05
  -7  11   1    1.77    2.00
  -7  11   1    2.98    1.97
  -7  11   1    0.96    1.77
  -7  11   1    3.20    2.24
   6 -11  -1   24.23    3.11
   6 -11  -1   23.93    3.14
  -6  11   1   26.82    2.60
  -6  11   1   27.91    2.55
   5 -11  -1    8.07    1.87
   5 -11  -1    6.88    2.23
  -5  11   1    6.10    1.73
  -5  11   1    8.88    1.62
  -5  11   1    9.34    1.54
  -5  11   1    7.39    1.53
   4 -11  -1   62.79    4.23
   4 -11  -1   60.93    3.70
  -4  11   1   62.35    3.07
  -4  11   1   59.29    2.85
  -4  11   1   59.80    3.30
  -4  11   1   60.30    2.99
   3 -11  -1   31.63    2.73
  -3  11   1   38.15    2.18
  -3  11   1   38.80    2.40
  -3  11   1   41.56    2.08
  -3  11   1   38.73    2.27
   2 -11  -1  112.70    5.84
  -2  11   1  119.72    4.62
  -2  11   1  109.95    4.56
  -2  11   1  118.01    4.88
   1 -11   1   39.66    2.71
  -1  11  -1   45.27    2.27
  -1  11  -1   37.09    2.07
   2 -11   1  161.07    7.50
  -2  11  -1  156.41    6.08
  -2  11  -1  160.21    5.99
   3 -11   1   60.83    4.14
   3 -11   1   60.70    3.53
  -3  11  -1   61.39    2.87
  -3  11  -1   56.94    2.95
   4 -11   1   18.37    2.48
   4 -11   1   19.43    2.34
  -4  11  -1   21.23    2.02
  -4  11  -1   22.54    2.22
  -4  11  -1   21.25    1.96
  -4  11  -1   22.36    1.82
   5 -11   1    8.16    1.86
   5 -11   1    6.03    2.30
  -5  11  -1    5.08    1.58
  -5  11  -1    8.15    1.47
  -5  11  -1    5.70    1.68
  -5  11  -1    9.40    1.93
   6 -11   1   54.50    4.73
   6 -11   1   49.93    3.85
  -6  11  -1   57.63    3.11
  -6  11  -1   48.12    3.33
  -6  11  -1   46.50    3.53
  -6  11  -1   51.92    3.28
   7 -11   1    1.89    2.17
   7 -11   1    1.76    2.82
  -7  11  -1    3.22    1.92
  -7  11  -1    6.52    2.18
   6 -12  -1   36.77    4.31
   6 -12  -1   39.16    3.66
  -6  12   1   35.77    3.45
  -6  12   1   41.82    3.04
  -6  12   1   38.66    2.94
  -6  12   1   44.02    3.04
   5 -12  -1    3.79    2.28
   5 -12  -1    4.35    1.78
  -5  12   1    6.25    1.68
  -5  12   1    1.85    1.76
  -5  12   1    4.63    1.52
  -5  12   1    2.16    1.48
   4 -12  -1   12.37    2.39
   4 -12  -1    7.26    1.84
  -4  12   1   11.75    1.51
  -4  12   1   10.85    1.54
  -4  12   1   10.02    1.62
  -4  12   1   14.18    1.87
   3 -12  -1   18.06    2.20
  -3  12   1   17.39    1.87
  -3  12   1   20.25    1.85
  -3  12   1   21.06    2.09
  -2  12   1   44.54    2.48
  -2  12   1   46.79    2.64
  -2  12   1   46.19    2.43
   1 -12   1   15.45    2.00
  -1  12  -1   14.75    1.48
  -1  12  -1   16.08    1.65
   2 -12   1   43.18    3.00
  -2  12  -1   41.32    2.36
  -2  12  -1   41.33    2.48
   3 -12   1   50.75    3.41
   3 -12   1   58.90    4.15
  -3  12  -1   47.14    2.86
  -3  12  -1   49.53    2.75
   4 -12   1   22.66    2.60
   4 -12   1   25.58    3.39
  -4  12  -1   23.21    2.29
  -4  12  -1   27.01    2.22
   5 -12   1    2.71    1.78
   5 -12   1    4.87    2.70
  -5  12  -1   -0.28    1.64
  -5  12  -1    2.00    1.72
   6 -12   1   25.64    3.22
   6 -12   1   25.67    3.42
  -6  12  -1   20.71    2.53
  -6  12  -1   20.93    2.36
   5 -13  -1   27.03    3.24
   5 -13  -1   31.94    3.82
  -5  13   1   25.20    2.60
  -5  13   1   25.07    2.91
  -5  13   1   28.90    2.57
  -5  13   1   30.16    2.63
   4 -13  -1   12.87    2.72
   4 -13  -1   13.03    2.18
  -4  13   1   12.64    1.66
  -4  13   1   12.29    1.71
  -4  13   1   12.41    2.04
  -4  13   1   13.16    1.87
   3 -13  -1   17.02    2.43
  -3  13   1   19.31    1.93
  -3  13   1   21.57    2.24
  -3  13   1   19.70    1.92
  -1  13  -1   10.46    1.58
   2 -13   1    0.29    1.43
  -2  13  -1   -0.11    1.11
  -2  13  -1    3.48    1.36
   3 -13   1   13.85    2.49
   3 -13   1   12.48    1.96
  -3  13  -1   10.53    1.75
  -3  13  -1   11.93    1.57
   4 -13   1   13.73    2.14
   4 -13   1   13.62    2.68
  -4  13  -1   12.07    1.72
  -4  13  -1    9.82    1.86
   5 -13   1   58.14    4.14
   5 -13   1   64.16    5.22
  -5  13  -1   61.92    3.52
  -5  13  -1   53.24    3.51
  -3  14   1    3.16    1.64
  -2  14  -1   17.90    1.98
  -2  14  -1   17.96    1.85
   3 -14   1   -0.32    2.31
   3 -14   1    0.96    1.71
  -3  14  -1    1.67    1.66
  -3  14  -1    2.66    1.40
  -4   0   2   39.28    1.86
   4   0  -2   38.13    2.02
  -4   0   2   36.42    1.75
  -4   0   2   36.07    1.59
  -3   0   2   89.89    3.01
  -3   0   2   90.15    3.50
   3   0  -2   87.90    3.81
  -3   0   2   85.75    3.44
  -3   0   2   83.17    3.39
  -2   0   2    9.54    0.56
  -2   0   2    9.02    0.48
  -2   0   2    8.34    0.58
  -2   0   2    8.63    0.55
   1   0  -2  213.20    8.73
  -1   0   2  208.52    7.84
  -1   0   2  212.38    7.65
  -1   0   2  208.73    6.87
  -1   0   2  216.85    7.84
   5  -1  -2    0.47    0.64
  -5   1   2    0.76    0.81
  -5   1   2    0.81    0.56
  -5   1   2    0.57    0.68
   4  -1  -2  141.37    6.17
  -4   1   2  144.58    4.94
  -4   1   2  148.91    5.72
  -4   1   2  145.99    5.52
  -4   1   2  142.09    5.58
  -4   1   2  142.10    5.11
  -3  -1   2  103.04    4.05
  -3  -1   2  101.49    3.55
  -3  -1   2  110.43    4.03
   3   1  -2  100.26    4.47
  -3   1   2  103.21    3.65
  -3   1   2  109.36    4.10
  -3   1   2  104.42    4.04
  -3   1   2   99.52    3.97
  -3   1   2  103.74    3.55
  -2  -1   2   79.02    3.04
   2  -1  -2   77.97    3.76
  -2  -1   2   80.64    3.10
  -2  -1   2   84.17    3.11
  -2   1   2   79.21    3.09
  -2   1   2   78.86    2.70
  -2   1   2   78.48    3.08
  -2   1   2   80.89    3.04
   2   1  -2   79.02    3.43
  -1  -1   2   40.81    1.55
  -1  -1   2   40.73    1.57
   1  -1  -2   38.71    1.74
  -1   1   2   39.49    1.53
  -1   1   2   38.58    1.36
  -1   1   2   38.97    1.56
  -1   1   2   39.74    1.55
   0   1  -2  192.42    7.91
   5  -2  -2   13.63    1.42
  -5   2   2   12.86    1.18
  -5   2   2   12.75    1.36
  -5   2   2   12.84    1.15
  -5   2   2   10.99    1.17
  -5   2   2   11.92    1.01
   4  -2  -2  107.46    4.75
  -4   2   2  109.40    4.30
  -4   2   2  114.21    4.43
  -4   2   2  106.44    4.25
  -4   2   2  105.82    3.89
  -4   2   2  105.65    3.80
  -3  -2   2   53.66    2.38
   3  -2  -2   54.94    2.90
  -3   2   2   58.78    2.37
  -3   2   2   58.55    2.11
  -3   2   2   58.36    2.13
  -3   2   2   60.48    2.43
  -3   2   2   61.40    2.18
  -3   2   2   56.96    2.38
   2  -2  -2   35.65    1.68
  -2  -2   2   34.59    1.54
  -2  -2   2   32.46    1.52
  -2   2   2   37.05    1.35
  -2   2   2   36.37    0.91
  -2   2   2   37.36    1.34
  -2   2   2   37.70    1.52
  -2   2   2   37.09    1.52
  -2   2   2   38.55    1.36
  -2   2   2   36.40    1.53
   2   2  -2   35.47    1.70
   1  -2  -2   24.33    1.17
  -1  -2   2   23.53    1.03
  -1  -2   2   22.79    1.04
  -1   2   2   25.54    0.92
  -1   2   2   26.10    1.05
  -1   2   2   27.18    1.04
  -1   2   2   26.21    1.05
   0  -2   2    4.62    0.43
   0   2  -2    4.47    0.33
   0   2  -2    4.57    0.29
   1  -2   2   32.25    1.74
  -1   2  -2   31.93    1.31
  -6   3   2    1.85    1.20
  -6   3   2    0.81    1.11
  -6   3   2    0.17    0.84
  -6   3   2    0.92    0.98
   5  -3  -2   83.28    3.84
  -5   3   2   79.45    3.60
  -5   3   2   77.19    3.45
  -5   3   2   78.41    3.11
  -5   3   2   82.08    3.43
  -5   3   2   78.82    3.10
   4  -3  -2  124.72    5.46
   4  -3  -2  122.81    6.15
  -4   3   2  127.47    4.51
  -4   3   2  128.83    4.39
  -4   3   2  126.36    4.93
  -4   3   2  124.58    4.87
  -4   3   2  128.53    5.05
  -4   3   2  123.38    4.59
  -3   3   2   22.95    1.01
  -3   3   2   22.98    1.22
  -3   3   2   22.08    1.16
  -3   3   2   22.83    1.07
  -3   3   2   21.81    1.20
  -3   3   2   23.59    1.07
  -2  -3   2   29.48    1.27
   2  -3  -2   29.66    1.39
   2  -3  -2   30.32    1.40
  -2   3   2   28.25    0.76
  -2   3   2   27.99    1.23
  -2   3   2   27.32    1.25
  -2   3   2   27.68    1.11
  -2   3   2   26.49    1.21
  -2   3   2   27.69    1.11
  -2   3   2   26.20    1.09
   1  -3  -2   58.99    2.60
  -1  -3   2   55.60    2.29
  -1  -3   2   59.46    2.25
  -1  -3   2   60.01    2.62
  -1   3   2   58.31    2.33
  -1   3   2   60.10    2.31
  -1   3   2   62.25    2.15
   1   3  -2   60.26    2.54
   1   3  -2   60.19    2.11
  -1   3   2   58.01    1.36
   1   3  -2   59.24    2.11
  -1   3   2   56.11    2.04
  -1   3   2   61.38    2.27
  -1   3   2   57.42    2.17
   0   3  -2  217.07    7.28
   0   3  -2  207.21    7.30
   1  -3   2   46.49    2.41
  -1   3  -2   47.65    1.81
  -1   3  -2   45.64    1.77
   2  -3   2   28.16    1.85
  -2   3  -2   31.67    1.35
  -2   3  -2   31.70    1.40
  -7   4   2    2.07    1.36
  -7   4   2    2.20    1.16
   6  -4  -2    0.89    1.05
  -6   4   2    0.25    0.91
  -6   4   2    1.57    1.05
  -6   4   2    1.17    0.88
  -6   4   2    2.86    1.21
  -6   4   2    1.47    1.28
   5  -4  -2   68.75    3.63
   5  -4  -2   69.22    3.12
  -5   4   2   58.69    2.86
  -5   4   2   53.85    2.91
  -5   4   2   57.09    2.64
  -5   4   2   59.41    2.57
  -5   4   2   61.51    2.76
  -5   4   2   59.11    2.51
   4  -4  -2   19.23    1.69
   4  -4  -2   19.84    1.54
  -4   4   2   21.66    1.39
  -4   4   2   24.91    1.48
  -4   4   2   22.59    1.27
  -4   4   2   23.38    1.27
  -4   4   2   20.85    1.32
  -4   4   2   23.06    1.17
   3  -4  -2   71.59    3.42
   3  -4  -2   71.91    3.36
   3  -4  -2   71.57    3.75
  -3   4   2   75.85    3.08
  -3   4   2   74.41    3.00
  -3   4   2   77.28    2.98
  -3   4   2   75.72    2.70
  -3   4   2   75.64    1.82
  -3   4   2   76.04    2.79
  -3   4   2   79.85    2.78
   2  -4  -2   12.00    0.85
   2  -4  -2   12.61    0.85
  -2   4   2   12.03    0.74
  -2   4   2   11.94    0.75
  -2   4   2   11.41    0.65
  -2   4   2   12.21    0.67
  -2   4   2   11.71    0.66
  -2   4   2   12.02    0.71
  -2   4   2   11.75    0.51
  -1  -4   2  204.79    7.87
   1   4  -2  178.84    6.30
  -1   4   2  172.58    6.03
  -1   4   2  186.12    6.34
   1   4  -2  174.78    6.32
  -1   4   2  180.61    6.83
  -1   4   2  179.55    6.88
  -1   4   2  185.93    6.40
   0  -4   2   31.11    1.46
   0   4  -2   29.27    1.17
   0   4  -2   28.94    1.20
   1  -4   2  131.86    7.15
  -1   4  -2  155.33    5.32
  -1   4  -2  154.21    5.32
  -1   4  -2  163.93    5.72
   2  -4   2    7.39    1.01
  -2   4  -2    6.37    0.55
  -2   4  -2    6.53    0.67
  -2   4  -2    6.27    0.66
  -2   4  -2    6.38    0.64
   3  -4   2   79.47    3.99
  -3   4  -2   75.16    2.97
  -3   4  -2   71.55    2.88
  -3   4  -2   68.35    2.71
  -7   5   2   22.55    2.46
  -7   5   2   26.14    1.99
  -7   5   2   19.75    1.93
  -7   5   2   27.14    2.43
   6  -5  -2    0.86    1.17
   6  -5  -2    0.33    1.48
  -6   5   2    2.29    1.26
  -6   5   2    1.07    1.31
  -6   5   2    0.66    1.12
  -6   5   2    0.22    0.87
  -6   5   2    0.93    0.90
  -6   5   2    1.73    0.97
  -6   5   2    1.02    1.17
   5  -5  -2   30.84    2.57
   5  -5  -2   33.43    2.17
  -5   5   2   34.72    2.01
  -5   5   2   35.01    1.84
  -5   5   2   33.06    2.05
  -5   5   2   34.80    1.74
  -5   5   2   32.18    1.86
  -5   5   2   33.79    1.89
   4  -5  -2   11.40    1.43
   4  -5  -2   11.09    1.29
  -4   5   2   11.04    1.13
  -4   5   2    9.97    0.94
  -4   5   2   11.69    1.04
  -4   5   2   10.89    1.15
  -4   5   2   11.67    0.69
  -4   5   2   11.40    1.07
  -4   5   2   12.33    1.11
   3  -5  -2   69.54    3.26
   3  -5  -2   69.77    3.38
  -3   5   2   75.04    2.88
  -3   5   2   72.04    2.64
  -3   5   2   72.55    1.79
  -3   5   2   70.45    2.72
  -3   5   2   72.12    2.91
  -3   5   2   73.19    3.02
  -3   5   2   74.66    2.74
   2  -5  -2   11.16    0.95
   2  -5  -2   10.84    0.91
  -2   5   2   14.63    0.81
  -2   5   2   13.54    0.77
  -2   5   2   13.86    0.84
  -2   5   2   12.82    0.77
  -2   5   2   13.42    0.81
  -2   5   2   14.30    0.78
  -1  -5   2  120.41    5.16
  -1   5   2  115.33    3.96
  -1   5   2  121.66    4.17
  -1   5   2   97.74    4.18
  -1   5   2  122.43    4.52
   1   5  -2  122.46    4.14
   1   5  -2  117.65    4.13
   0  -5   2   76.83    3.41
   0   5  -2   74.74    2.74
   0   5  -2   74.90    2.76
   1  -5   2   86.06    4.23
  -1   5  -2   82.56    3.11
  -1   5  -2   82.99    3.14
  -1   5  -2   88.03    3.32
   2  -5   2   28.19    1.87
  -2   5  -2   29.45    1.44
  -2   5  -2   28.26    1.23
  -2   5  -2   29.20    1.44
  -2   5  -2   28.56    1.33
   3  -5   2  106.15    5.21
  -3   5  -2  101.58    4.12
  -3   5  -2   89.30    3.78
  -3   5  -2  101.44    3.56
  -3   5  -2  102.50    3.89
   4  -5   2    5.80    1.46
  -4   5  -2    6.17    1.14
  -4   5  -2    5.20    1.01
  -4   5  -2    5.78    1.01
  -7   6   2    9.45    1.84
  -7   6   2    9.41    1.40
  -7   6   2   13.52    1.81
  -7   6   2   12.68    2.04
   6  -6  -2   49.00    3.37
   6  -6  -2   44.70    2.87
  -6   6   2   45.80    2.33
  -6   6   2   46.12    2.48
  -6   6   2   48.35    2.55
  -6   6   2   44.98    2.68
  -6   6   2   45.11    2.49
  -6   6   2   41.75    2.79
   5  -6  -2    2.82    1.04
   5  -6  -2    2.41    1.30
   5  -6  -2    2.10    1.10
  -5   6   2    1.70    1.08
  -5   6   2    2.64    0.88
  -5   6   2    1.89    0.83
  -5   6   2    0.52    0.95
  -5   6   2    2.05    0.94
  -5   6   2    2.21    1.04
   4  -6  -2   13.46    1.39
   4  -6  -2   14.32    1.64
   4  -6  -2   16.44    1.44
  -4   6   2   15.87    1.20
  -4   6   2   16.03    1.15
  -4   6   2   14.99    1.20
  -4   6   2   15.34    1.28
  -4   6   2   16.49    1.26
  -4   6   2   15.42    1.37
   3  -6  -2   54.02    2.54
   3  -6  -2   55.96    2.65
  -3   6   2   51.03    2.06
  -3   6   2   51.60    2.13
  -3   6   2   50.42    2.23
  -3   6   2   50.62    2.21
  -3   6   2   52.61    2.35
  -3   6   2   51.46    2.13
   2  -6  -2  125.84    5.66
  -2   6   2  124.58    4.81
  -2   6   2  120.93    4.90
  -2   6   2  132.10    4.55
  -2   6   2  125.03    4.30
  -2   6   2  125.67    4.52
  -1  -6   2    4.69    0.63
   1   6  -2    5.60    0.54
  -1   6   2    5.85    0.60
  -1   6   2    5.99    0.59
   1   6  -2    5.48    0.55
   0  -6   2    4.09    0.55
   0   6  -2    4.29    0.42
   0   6  -2    4.32    0.45
   0   6  -2    3.68    0.50
   1  -6   2    6.38    0.79
  -1   6  -2    5.45    0.63
  -1   6  -2    5.18    0.62
  -1   6  -2    5.91    0.62
   2  -6   2  114.50    5.85
  -2   6  -2  119.41    4.35
  -2   6  -2  115.00    4.00
  -2   6  -2  122.74    4.65
  -2   6  -2  115.85    4.30
   3  -6   2   22.27    2.08
  -3   6  -2   28.99    1.52
  -3   6  -2   28.31    1.62
  -3   6  -2   27.23    1.42
  -3   6  -2   26.70    1.61
   4  -6   2   22.72    2.40
  -4   6  -2   24.05    1.69
  -4   6  -2   22.68    1.57
  -4   6  -2   22.23    1.56
  -8   7   2   10.97    2.09
  -8   7   2   10.77    2.24
   7  -7  -2   22.69    2.90
  -7   7   2   14.90    1.66
  -7   7   2   19.82    2.03
  -7   7   2   16.15    2.26
  -7   7   2   19.45    1.98
   6  -7  -2   32.26    2.55
   6  -7  -2   36.61    3.18
  -6   7   2   31.11    2.57
  -6   7   2   34.60    2.13
  -6   7   2   32.56    2.28
  -6   7   2   36.29    2.36
   5  -7  -2   30.75    2.28
   5  -7  -2   32.25    2.74
   5  -7  -2   31.01    2.25
  -5   7   2   29.70    1.89
  -5   7   2   28.79    1.81
  -5   7   2   29.03    2.12
  -5   7   2   29.25    1.90
  -5   7   2   30.92    1.92
  -5   7   2   31.01    1.97
   4  -7  -2   25.87    2.22
   4  -7  -2   27.54    1.90
   4  -7  -2   23.00    1.78
  -4   7   2   28.54    1.57
  -4   7   2   27.50    1.59
  -4   7   2   27.43    1.55
  -4   7   2   25.61    1.56
  -4   7   2   26.52    1.80
  -4   7   2   27.27    1.62
   3  -7  -2    5.69    0.83
   3  -7  -2    4.84    0.88
  -3   7   2    7.00    0.82
  -3   7   2    6.87    0.77
  -3   7   2    5.89    0.68
  -3   7   2    6.04    0.85
  -3   7   2    7.04    0.78
  -3   7   2    7.01    0.73
   2  -7  -2   11.18    1.25
  -2   7   2   15.14    0.95
  -2   7   2   11.26    0.95
  -2   7   2   11.79    0.96
  -2   7   2   16.55    0.96
  -2   7   2   12.88    1.03
   1   7  -2    9.84    0.83
   1   7  -2   10.40    0.70
   0  -7   2   23.04    1.41
   0   7  -2   23.40    1.21
   0   7  -2   22.59    1.11
   0   7  -2   23.20    1.12
   1  -7   2    7.50    0.95
  -1   7  -2    6.66    0.74
  -1   7  -2    5.65    0.63
  -1   7  -2    5.76    0.64
   2  -7   2   31.87    2.22
  -2   7  -2   34.69    1.39
  -2   7  -2   28.74    1.67
  -2   7  -2   34.54    1.60
  -2   7  -2   30.20    1.68
   3  -7   2    8.78    1.38
  -3   7  -2    7.69    0.84
  -3   7  -2    9.15    1.09
  -3   7  -2    8.31    0.93
  -3   7  -2    8.67    1.08
   4  -7   2   27.34    2.62
  -4   7  -2   25.97    1.77
  -4   7  -2   27.89    1.98
  -4   7  -2   27.64    1.70
  -4   7  -2   27.87    1.89
   5  -7   2   31.98    3.05
  -5   7  -2   29.22    2.21
  -5   7  -2   27.40    2.06
  -5   7  -2   29.63    2.07
  -8   8   2    3.25    2.16
  -8   8   2    0.42    2.02
   7  -8  -2    4.84    2.29
   7  -8  -2    4.60    1.70
  -7   8   2    8.79    1.75
  -7   8   2    7.05    1.91
  -7   8   2    6.21    1.47
  -7   8   2    8.41    2.03
   6  -8  -2   10.72    2.13
   6  -8  -2   12.34    1.71
  -6   8   2    7.87    1.58
  -6   8   2   11.75    1.65
  -6   8   2    8.70    1.34
  -6   8   2   10.90    1.83
   5  -8  -2   90.85    5.25
   5  -8  -2  121.46    5.91
  -5   8   2  123.36    4.34
  -5   8   2  120.93    4.23
  -5   8   2  102.97    4.35
  -5   8   2   94.48    4.73
   4  -8  -2    2.31    1.36
   4  -8  -2    3.19    1.01
  -4   8   2    3.45    0.87
  -4   8   2    3.37    0.96
  -4   8   2    4.08    1.06
  -4   8   2    4.31    0.95
   3  -8  -2   53.67    3.05
  -3   8   2   57.83    2.69
  -3   8   2   59.66    2.46
  -3   8   2   58.16    2.38
  -3   8   2   56.50    2.46
   2  -8  -2   41.35    2.42
  -2   8   2   38.82    1.86
  -2   8   2   42.44    1.88
  -2   8   2   43.28    1.77
  -2   8   2   41.34    1.87
  -2   8   2   39.31    2.00
   1   8  -2   83.52    3.21
   0  -8   2    7.50    0.91
   0   8  -2    6.94    0.68
   0   8  -2    7.30    0.80
   1  -8   2  108.59    5.18
  -1   8  -2  114.30    4.24
  -1   8  -2  112.82    4.45
  -1   8  -2  115.88    4.19
   2  -8   2   14.60    1.73
   2  -8   2   15.01    1.42
  -2   8  -2   12.24    1.18
  -2   8  -2   13.78    1.26
  -2   8  -2   14.61    1.14
   3  -8   2   25.03    2.28
  -3   8  -2   22.90    1.71
  -3   8  -2   24.20    1.41
  -3   8  -2   23.20    1.55
  -3   8  -2   24.34    1.70
   4  -8   2    5.51    1.60
  -4   8  -2    3.88    1.25
  -4   8  -2    3.88    1.05
  -4   8  -2    4.04    0.99
  -4   8  -2    3.50    1.22
   5  -8   2   58.75    4.14
  -5   8  -2   55.43    2.79
  -5   8  -2   55.69    2.90
  -5   8  -2   57.88    3.07
  -8   9   2    0.05    2.15
  -8   9   2   -0.06    1.99
   7  -9  -2   22.23    2.76
   7  -9  -2   30.13    3.43
  -7   9   2   22.05    2.31
  -7   9   2   23.04    2.31
  -7   9   2   23.29    2.65
  -7   9   2   22.46    2.35
   6  -9  -2   10.72    1.80
   6  -9  -2   14.83    2.28
  -6   9   2   11.04    1.51
  -6   9   2   12.72    1.72
  -6   9   2   10.32    1.69
  -6   9   2    9.07    1.88
   5  -9  -2    3.79    1.75
   5  -9  -2    2.19    1.29
  -5   9   2    7.39    1.31
  -5   9   2    5.93    1.17
  -5   9   2    3.68    1.46
  -5   9   2    8.47    1.36
   4  -9  -2    3.36    1.57
   4  -9  -2    4.87    1.20
  -4   9   2    5.57    1.24
  -4   9   2    5.82    1.11
  -4   9   2    6.48    1.11
  -4   9   2    4.37    1.01
   3  -9  -2   35.11    2.32
  -3   9   2   32.40    1.83
  -3   9   2   33.61    1.75
  -3   9   2   31.21    1.93
  -3   9   2   29.74    1.77
   2  -9  -2   24.38    2.10
  -2   9   2   27.90    1.60
  -2   9   2   25.80    1.45
  -2   9   2   27.64    1.57
  -2   9   2   27.40    1.65
   1   9  -2   26.71    1.52
   0  -9   2    9.91    1.24
   0   9  -2   10.07    0.99
   0   9  -2    9.91    0.96
   1  -9   2   13.34    1.39
  -1   9  -2   13.50    1.12
  -1   9  -2   13.76    1.25
   2  -9   2   54.74    3.34
   2  -9   2   50.50    2.91
  -2   9  -2   51.45    2.48
  -2   9  -2   51.25    2.33
   3  -9   2   22.51    2.46
   3  -9   2   22.38    2.06
  -3   9  -2   25.00    1.87
  -3   9  -2   27.54    1.76
  -3   9  -2   25.87    1.87
  -3   9  -2   27.15    1.49
   4  -9   2    8.15    1.80
  -4   9  -2    6.87    1.21
  -4   9  -2    8.16    1.38
  -4   9  -2    6.58    1.38
  -4   9  -2    5.28    1.08
   5  -9   2    5.03    2.10
  -5   9  -2    3.29    1.56
  -5   9  -2    4.36    1.35
  -5   9  -2    4.50    1.53
  -5   9  -2    3.72    1.27
   6  -9   2   33.84    3.66
  -6   9  -2   27.26    2.64
  -6   9  -2   28.88    2.54
  -6   9  -2   26.61    2.46
   7 -10  -2    3.43    1.86
   7 -10  -2    9.38    2.60
  -7  10   2    4.27    1.91
  -7  10   2    5.67    1.65
  -7  10   2    7.73    2.26
  -7  10   2    2.85    1.93
   6 -10  -2   41.18    3.27
   6 -10  -2   47.34    3.90
  -6  10   2   45.20    2.81
  -6  10   2   44.90    2.83
  -6  10   2   42.84    3.11
  -6  10   2   49.55    2.73
   5 -10  -2    9.67    1.62
   5 -10  -2    6.60    2.02
  -5  10   2   11.98    1.57
  -5  10   2    7.22    1.42
  -5  10   2    8.70    1.64
  -5  10   2    7.72    1.34
   4 -10  -2    9.88    1.56
   4 -10  -2   11.68    2.04
  -4  10   2    8.25    1.50
  -4  10   2    8.94    1.33
  -4  10   2   10.51    1.34
  -4  10   2   11.01    1.28
   3 -10  -2   15.70    1.76
  -3  10   2   14.36    1.52
  -3  10   2   14.90    1.51
  -3  10   2   15.39    1.58
  -3  10   2   17.71    1.52
  -2  10   2  103.26    4.31
  -2  10   2   91.07    3.99
  -2  10   2  109.73    4.03
   0 -10   2    5.89    1.13
   0  10  -2    5.62    0.92
   0  10  -2    5.43    0.82
   1 -10   2   15.64    1.67
  -1  10  -2   15.38    1.30
  -1  10  -2   19.18    1.50
   2 -10   2   87.20    4.50
   2 -10   2   89.97    5.11
  -2  10  -2   89.27    3.77
  -2  10  -2   94.91    3.66
   3 -10   2   12.90    1.55
   3 -10   2   15.59    1.96
  -3  10  -2    7.23    1.34
  -3  10  -2    9.85    1.24
   4 -10   2   25.42    2.42
   4 -10   2   26.23    3.04
  -4  10  -2   23.83    2.07
  -4  10  -2   20.42    1.98
   5 -10   2    4.29    2.24
  -5  10  -2    8.21    1.58
  -5  10  -2    8.37    1.45
  -5  10  -2    9.01    1.80
  -5  10  -2    6.06    1.80
   6 -10   2   22.83    3.21
  -6  10  -2   20.16    2.19
  -6  10  -2   24.39    2.41
  -6  10  -2   24.33    2.41
   7 -11  -2   10.14    2.91
   6 -11  -2   11.87    2.03
   6 -11  -2   14.03    2.65
  -6  11   2   12.13    2.19
  -6  11   2   11.92    1.71
  -6  11   2   10.32    1.92
  -6  11   2   11.10    1.98
   5 -11  -2    0.43    2.01
   5 -11  -2    1.37    1.56
  -5  11   2    3.04    1.44
  -5  11   2    5.91    1.67
  -5  11   2    1.23    1.27
  -5  11   2    3.57    1.48
   4 -11  -2   22.37    2.47
   4 -11  -2   21.69    3.08
  -4  11   2   23.59    2.01
  -4  11   2   24.61    2.01
  -4  11   2   27.02    2.22
  -4  11   2   24.95    2.02
   3 -11  -2   15.06    1.94
  -3  11   2   17.82    1.55
  -3  11   2   15.84    1.53
  -3  11   2   17.59    1.63
  -3  11   2   11.52    1.56
   0  11  -2   42.11    2.20
   0  11  -2   39.68    2.05
   1 -11   2   38.72    2.52
  -1  11  -2   32.36    2.13
  -1  11  -2   34.46    1.92
   2 -11   2    3.22    1.19
   2 -11   2    3.71    1.67
  -2  11  -2    6.89    1.17
  -2  11  -2    4.47    1.21
   3 -11   2   32.04    2.54
   3 -11   2   33.04    3.14
  -3  11  -2   33.99    2.11
  -3  11  -2   30.16    2.20
   4 -11   2   23.56    2.55
   4 -11   2   28.17    3.31
  -4  11  -2   23.88    2.19
  -4  11  -2   24.54    2.23
   5 -11   2   27.15    3.68
   5 -11   2   24.26    2.81
  -5  11  -2   23.90    2.39
  -5  11  -2   18.10    2.15
   6 -11   2    3.58    2.02
   6 -11   2    9.87    2.72
  -6  11  -2    5.21    1.85
  -6  11  -2    7.47    2.01
   6 -12  -2   18.53    3.00
   6 -12  -2   15.02    2.43
  -6  12   2   17.89    2.01
  -6  12   2   17.70    2.49
  -6  12   2   13.10    2.13
  -6  12   2   17.98    2.20
   5 -12  -2   33.54    3.24
   5 -12  -2   34.95    3.79
  -5  12   2   33.10    2.85
  -5  12   2   33.28    2.55
  -5  12   2   36.96    2.63
  -5  12   2   38.51    2.65
   4 -12  -2    3.55    1.70
   4 -12  -2    3.35    2.24
  -4  12   2    2.72    1.28
  -4  12   2    3.59    1.40
  -4  12   2    3.34    1.59
  -4  12   2    3.88    1.35
  -3  12   2   29.01    2.29
  -3  12   2   29.33    2.12
  -3  12   2   28.78    2.13
   0  12  -2   12.29    1.35
   1 -12   2   68.95    4.03
  -1  12  -2   73.85    3.16
  -1  12  -2   72.76    3.33
   2 -12   2   21.04    2.99
   2 -12   2   26.62    2.39
  -2  12  -2   18.69    1.80
  -2  12  -2   26.47    2.07
   3 -12   2    9.15    2.13
   3 -12   2    8.00    1.61
  -3  12  -2    9.38    1.37
  -3  12  -2    8.89    1.58
   4 -12   2   16.67    2.70
   4 -12   2   16.83    2.11
  -4  12  -2   15.99    1.98
  -4  12  -2   17.04    1.82
   5 -12   2   23.50    2.98
   5 -12   2   28.39    3.79
  -5  12  -2   26.55    2.58
  -5  12  -2   21.12    2.35
   6 -12   2    3.82    2.87
   5 -13  -2    2.82    2.53
  -5  13   2    0.86    1.90
  -5  13   2    1.16    1.52
  -5  13   2    0.60    1.71
   4 -13  -2   27.83    3.88
   4 -13  -2   23.97    3.27
  -4  13   2   37.43    2.60
  -4  13   2   34.92    2.84
  -4  13   2   32.09    2.52
   1 -13   2    8.89    1.77
  -1  13  -2    9.03    1.31
  -1  13  -2    9.08    1.49
   2 -13   2   11.11    1.85
   2 -13   2   12.43    2.41
  -2  13  -2   12.40    1.73
  -2  13  -2   13.69    1.52
   3 -13   2   16.69    2.19
   3 -13   2   22.33    2.91
  -3  13  -2   19.57    2.07
  -3  13  -2   23.22    2.37
   4 -13   2   14.81    2.15
   4 -13   2   15.08    2.80
  -4  13  -2   14.40    1.83
  -4  13  -2   17.31    2.14
  -1  14  -2    8.45    1.56
   2 -14   2   11.25    2.59
   2 -14   2    9.94    2.05
  -2  14  -2   10.41    1.53
  -2  14  -2   12.75    1.86
   3 -14   2   11.65    2.81
   3 -14   2   11.62    2.13
  -3  14  -2   13.94    1.75
  -3  14  -2   10.18    1.96
  -5   0   3   25.94    1.73
   5   0  -3   25.86    1.86
  -5   0   3   24.80    1.59
  -5   0   3   26.74    1.47
  -4   0   3   39.06    1.92
   4   0  -3   40.77    2.14
  -4   0   3   36.97    1.89
  -4   0   3   40.21    1.63
  -4   0   3   37.56    1.87
  -3   0   3    1.87    0.46
  -3   0   3    2.18    0.50
  -3   0   3    1.62    0.36
  -3   0   3    2.19    0.43
  -2   0   3   57.48    2.22
  -2   0   3   57.42    2.24
  -2   0   3   53.56    2.24
  -2   0   3   55.01    1.93
   1   0  -3   45.54    1.98
  -1   0   3   44.26    1.72
  -1   0   3   45.19    1.77
  -1   0   3   44.35    1.73
  -1   0   3   42.15    1.51
   6  -1  -3    1.39    1.00
  -6   1   3    0.70    1.12
  -6   1   3    1.26    0.80
  -6   1   3   -0.02    0.89
  -5  -1   3   32.03    1.99
   5  -1  -3   35.40    2.19
  -5  -1   3   31.86    1.83
  -5   1   3   36.14    1.75
  -5   1   3   33.33    1.91
  -5   1   3   35.10    2.01
  -5   1   3   34.84    2.08
   5   1  -3   31.57    2.11
  -4  -1   3  249.51    8.88
  -4  -1   3  240.61    7.88
  -4  -1   3  243.63    9.03
   4  -1  -3  241.76    9.97
   4   1  -3  233.43    9.95
  -4   1   3  235.83    9.01
  -4   1   3  231.76    7.91
  -4   1   3  232.72    9.09
  -4   1   3  228.70    8.84
  -3  -1   3   74.01    2.94
  -3  -1   3   73.40    2.90
  -3  -1   3   70.24    2.91
  -3  -1   3   71.63    2.50
   3   1  -3   68.76    3.23
  -3   1   3   70.17    2.52
  -3   1   3   73.35    2.91
  -3   1   3   71.42    2.90
  -3   1   3   71.12    2.90
   2  -1  -3   22.39    1.21
  -2  -1   3   21.90    1.06
  -2  -1   3   22.45    1.09
  -2  -1   3   24.25    1.03
  -2   1   3   23.89    1.04
  -2   1   3   22.86    0.89
  -2   1   3   23.35    1.08
  -2   1   3   22.35    1.05
  -1  -1   3  134.28    4.88
  -1  -1   3  131.98    5.01
   1  -1  -3  127.38    5.58
  -1   1   3  137.82    5.01
  -1   1   3  131.86    5.02
  -1   1   3  132.82    4.39
  -1   1   3  134.06    4.90
   1   1  -3  134.88    5.57
   6  -2  -3   12.02    1.45
  -6   2   3   10.21    1.39
  -6   2   3   13.55    1.51
  -6   2   3   12.56    1.26
  -6   2   3   11.54    1.16
   5  -2  -3   89.52    4.33
  -5   2   3   95.19    3.93
  -5   2   3   93.49    3.43
  -5   2   3   90.89    3.45
  -5   2   3   96.18    4.07
  -5   2   3   91.16    3.88
  -4  -2   3   26.05    1.54
  -4  -2   3   22.73    1.37
  -4  -2   3   24.08    1.21
   4  -2  -3   20.99    1.63
  -4   2   3   26.76    1.43
  -4   2   3   27.02    1.53
   4   2  -3   27.75    1.65
  -4   2   3   25.83    1.10
  -4   2   3   24.22    1.24
  -4   2   3   25.84    1.26
  -4   2   3   24.76    1.47
   3  -2  -3   25.39    1.31
  -3  -2   3   27.36    1.31
   3  -2  -3   23.22    1.48
  -3  -2   3   28.25    1.37
  -3   2   3   28.26    1.11
  -3   2   3   26.30    1.33
  -3   2   3   24.94    1.28
  -3   2   3   25.01    1.12
   3   2  -3   26.52    1.49
  -3   2   3   25.85    1.30
   2  -2  -3   43.16    2.00
   2  -2  -3   44.11    1.98
  -2  -2   3   41.96    1.78
  -2  -2   3   44.11    1.77
  -2   2   3   41.26    1.76
  -2   2   3   41.77    1.54
  -2   2   3   42.49    1.54
  -2   2   3   41.56    1.77
  -2   2   3   43.57    1.76
  -2   2   3   39.79    1.56
  -1  -2   3  185.42    7.12
  -1  -2   3  193.47    6.94
   1  -2  -3  203.87    7.98
  -1   2   3  181.67    7.15
   1   2  -3  194.92    7.92
  -1   2   3  194.95    7.16
  -1   2   3  190.56    6.29
  -1   2   3  185.52    6.97
   0  -2   3   24.83    1.04
   0   2  -3   25.61    1.00
  -7   3   3   78.02    3.34
  -7   3   3   70.87    3.72
   6  -3  -3   15.24    1.83
  -6   3   3   12.24    1.25
  -6   3   3   11.91    1.57
  -6   3   3   11.02    1.32
  -6   3   3   13.71    1.56
   5  -3  -3   20.13    1.69
  -5   3   3   14.77    1.54
  -5   3   3   14.47    1.48
  -5   3   3   16.52    1.35
  -5   3   3   17.35    1.10
  -5   3   3   17.42    1.43
  -4  -3   3   90.69    4.00
   4  -3  -3   97.86    4.88
  -4   3   3  100.62    3.65
  -4   3   3   98.54    3.97
  -4   3   3   98.38    3.56
  -4   3   3  101.28    3.99
  -4   3   3  100.29    3.53
  -4   3   3  100.82    4.06
  -3  -3   3   88.33    3.26
   3  -3  -3   82.49    3.64
  -3  -3   3   83.31    3.26
   3  -3  -3   80.84    3.61
  -3   3   3   80.71    2.92
  -3   3   3   76.81    2.85
  -3   3   3   77.84    3.23
   3   3  -3   82.91    3.63
  -3   3   3   78.16    3.26
  -3   3   3   80.08    3.21
  -3   3   3   77.31    2.91
   2  -3  -3    8.38    0.69
  -2  -3   3    6.39    0.58
   2  -3  -3    6.95    0.74
  -2  -3   3    5.98    0.61
  -2   3   3    6.77    0.46
   2   3  -3    5.59    0.69
  -2   3   3    6.50    0.52
  -2   3   3    7.69    0.48
  -2   3   3    6.90    0.63
  -2   3   3    7.45    0.58
  -2   3   3    6.99    0.59
  -1  -3   3   49.15    1.98
  -1  -3   3   50.32    1.94
  -1  -3   3   50.24    2.21
  -1   3   3   50.18    2.02
   1   3  -3   52.13    1.81
  -1   3   3   51.77    2.03
  -1   3   3   45.52    1.77
   0  -3   3   52.10    2.74
   0   3  -3   55.71    2.00
   0   3  -3   57.00    2.05
   1  -3   3   16.83    1.28
  -1   3  -3   19.52    0.92
  -1   3  -3   20.90    1.01
   7  -4  -3   24.14    2.39
  -7   4   3   25.07    2.36
  -7   4   3   27.71    2.24
  -7   4   3   26.18    2.08
  -7   4   3   22.35    2.36
   6  -4  -3   65.84    3.49
  -6   4   3   63.53    2.85
  -6   4   3   60.58    3.16
  -6   4   3   65.04    3.04
  -6   4   3   58.01    3.29
   5  -4  -3   12.39    1.73
   5  -4  -3   11.91    1.35
  -5   4   3   11.63    1.14
  -5   4   3   12.81    1.32
  -5   4   3   11.21    1.10
  -5   4   3   12.21    1.42
  -5   4   3   11.58    1.04
  -5   4   3   12.02    1.35
   4  -4  -3   62.75    3.06
   4  -4  -3   65.85    3.32
   4  -4  -3   62.69    2.98
  -4   4   3   62.29    2.71
  -4   4   3   60.23    2.45
  -4   4   3   61.59    2.68
  -4   4   3   63.06    2.79
  -4   4   3   58.78    2.38
  -4   4   3   60.74    2.41
  -3  -4   3    3.91    0.68
   3  -4  -3    4.31    0.61
   3  -4  -3    4.65    0.72
  -3   4   3    5.16    0.51
  -3   4   3    4.71    0.66
  -3   4   3    5.17    0.43
  -3   4   3    4.77    0.61
  -3   4   3    4.70    0.56
  -3   4   3    5.19    0.56
  -3   4   3    4.81    0.52
   2  -4  -3   74.17    3.12
  -2  -4   3   67.45    2.75
   2  -4  -3   73.78    3.23
  -2  -4   3   73.94    2.73
   2   4  -3   64.15    3.05
  -2   4   3   68.31    2.45
  -2   4   3   65.85    2.51
  -2   4   3   65.33    2.55
  -2   4   3   68.64    2.72
  -2   4   3   69.00    2.78
  -2   4   3   69.54    2.76
   2   4  -3   66.87    2.46
  -1  -4   3   12.40    0.78
   1   4  -3   14.08    0.64
   1   4  -3   14.91    0.87
   1   4  -3   14.90    0.71
   0  -4   3    7.24    0.76
   0   4  -3    7.90    0.50
   0   4  -3    7.35    0.58
   1  -4   3   29.95    1.74
  -1   4  -3   28.06    1.32
  -1   4  -3   27.14    1.23
   2  -4   3   50.53    3.01
  -2   4  -3   56.39    2.30
  -2   4  -3   54.42    2.18
  -8   5   3   23.66    2.23
  -8   5   3   23.77    2.60
  -7   5   3   38.50    2.93
  -7   5   3   43.43    2.70
  -7   5   3   47.92    2.66
  -7   5   3   42.52    2.92
   6  -5  -3    6.09    1.31
   6  -5  -3    3.64    1.73
  -6   5   3    4.39    0.94
  -6   5   3    4.81    1.18
  -6   5   3    4.17    1.19
  -6   5   3    4.45    1.44
  -6   5   3    4.35    1.38
  -6   5   3    2.13    1.03
   5  -5  -3   33.44    2.34
   5  -5  -3   39.02    2.53
   5  -5  -3   38.12    2.14
   5  -5  -3   38.08    2.38
  -5   5   3   35.50    2.11
  -5   5   3   33.26    2.02
  -5   5   3   32.22    1.87
  -5   5   3   33.69    1.87
  -5   5   3   34.33    1.73
  -5   5   3   31.08    2.07
   4  -5  -3  183.17    8.76
   4  -5  -3  179.94    8.02
   4  -5  -3  180.21    7.85
  -4   5   3  178.61    6.24
  -4   5   3  183.24    4.17
  -4   5   3  185.05    6.49
  -4   5   3  182.15    6.48
  -4   5   3  186.17    7.03
  -4   5   3  180.06    7.14
  -4   5   3  187.52    6.93
   3  -5  -3   33.66    1.76
  -3  -5   3   26.12    1.61
   3  -5  -3   30.66    1.81
  -3   5   3   31.88    1.56
  -3   5   3   30.83    1.57
  -3   5   3   32.63    1.02
  -3   5   3   31.71    1.42
  -3   5   3   32.27    1.43
  -3   5   3   33.48    1.41
  -3   5   3   32.23    1.59
  -2  -5   3   20.74    1.05
   2  -5  -3   16.54    1.20
  -2   5   3   17.66    0.91
   2   5  -3   20.21    0.89
  -2   5   3   17.72    1.00
  -2   5   3   16.37    0.94
  -2   5   3   16.93    1.01
  -2   5   3   16.81    1.00
  -2   5   3   18.03    0.93
  -1  -5   3    1.99    0.37
   1   5  -3    2.01    0.30
   1   5  -3    1.46    0.36
   0  -5   3  396.17   16.85
   0  -5   3  399.62   18.38
   0   5  -3  385.64   13.61
   0   5  -3  403.07   13.57
   1  -5   3    3.88    0.74
  -1   5  -3    3.53    0.47
  -1   5  -3    4.74    0.61
   2  -5   3   36.73    2.31
  -2   5  -3   35.27    1.75
  -2   5  -3   35.44    1.62
   3  -5   3   29.37    2.27
  -3   5  -3   29.54    1.59
  -3   5  -3   27.91    1.48
  -3   5  -3   29.68    1.70
  -8   6   3    2.49    1.79
  -8   6   3    6.04    2.03
  -8   6   3    4.61    2.09
   7  -6  -3   44.24    3.04
  -7   6   3   37.92    2.92
  -7   6   3   34.62    2.82
  -7   6   3   39.05    2.65
  -7   6   3   45.35    2.61
   6  -6  -3    9.38    1.81
   6  -6  -3    8.55    1.58
   6  -6  -3    7.80    1.48
   6  -6  -3    6.76    1.29
  -6   6   3    7.04    1.33
  -6   6   3    7.05    1.08
  -6   6   3    8.56    1.52
  -6   6   3    7.28    1.21
  -6   6   3    7.86    1.39
  -6   6   3    7.88    1.54
   5  -6  -3   78.66    4.11
   5  -6  -3   82.07    4.62
   5  -6  -3   82.75    4.11
  -5   6   3   81.16    3.81
  -5   6   3   82.64    3.70
  -5   6   3   94.22    3.74
  -5   6   3   83.02    3.34
  -5   6   3   81.31    3.45
  -5   6   3   88.11    3.36
   4  -6  -3    3.19    1.10
   4  -6  -3    2.84    0.81
   4  -6  -3    2.17    0.93
  -4   6   3    2.76    0.76
  -4   6   3    3.55    0.76
  -4   6   3    3.96    0.78
  -4   6   3    4.08    0.70
  -4   6   3    4.49    0.90
  -4   6   3    3.27    0.82
   3  -6  -3  242.81   10.65
   3  -6  -3  244.39   11.04
  -3   6   3  259.70    9.37
  -3   6   3  259.10    9.57
  -3   6   3  249.54    9.66
  -3   6   3  262.22    8.91
  -3   6   3  258.01    8.85
  -3   6   3  255.33    8.49
  -2  -6   3   12.43    0.97
   2   6  -3   10.82    0.82
  -2   6   3   15.14    0.92
  -2   6   3   14.51    0.89
  -2   6   3   15.07    0.96
  -2   6   3   14.53    0.90
  -2   6   3   13.79    0.70
  -2   6   3   13.91    0.96
  -1  -6   3  361.42   14.94
   1   6  -3  347.33   12.00
   1   6  -3  339.54   12.04
   0  -6   3   26.63    1.46
   0   6  -3   26.90    1.25
   0   6  -3   24.13    1.15
   1  -6   3  273.60   13.54
  -1   6  -3  311.72   10.79
  -1   6  -3  285.47   10.02
  -1   6  -3  280.65   10.02
   2  -6   3   14.48    1.59
  -2   6  -3   14.83    1.19
  -2   6  -3   13.79    1.07
   3  -6   3  180.16    8.88
  -3   6  -3  177.25    6.51
  -3   6  -3  178.41    6.09
  -3   6  -3  179.53    6.61
   4  -6   3   21.58    2.40
  -4   6  -3   18.10    1.68
  -4   6  -3   17.79    1.53
  -4   6  -3   20.76    1.61
  -8   7   3    6.33    1.96
  -8   7   3    7.94    2.19
  -7   7   3   32.36    2.83
  -7   7   3   44.13    2.83
   6  -7  -3    7.87    1.57
   6  -7  -3    9.16    1.89
   6  -7  -3    7.32    1.64
   6  -7  -3    5.69    1.38
  -6   7   3   11.02    1.48
  -6   7   3    9.48    1.69
  -6   7   3   11.62    1.57
  -6   7   3    9.21    1.27
  -6   7   3    9.64    1.48
  -6   7   3    9.02    1.20
   5  -7  -3    9.89    1.42
   5  -7  -3    8.27    1.54
   5  -7  -3    8.54    1.23
  -5   7   3    9.66    1.16
  -5   7   3    9.56    1.38
  -5   7   3    9.19    1.21
  -5   7   3    8.08    1.25
  -5   7   3    8.93    1.21
  -5   7   3    9.59    1.06
   4  -7  -3   70.75    3.53
   4  -7  -3   71.98    3.63
  -4   7   3   69.39    3.10
  -4   7   3   73.92    2.90
  -4   7   3   71.88    1.98
  -4   7   3   75.44    2.94
  -4   7   3   73.04    3.31
  -4   7   3   70.33    2.95
  -4   7   3   75.25    3.16
   3  -7  -3   67.99    3.59
   3  -7  -3   74.04    3.74
  -3   7   3   81.56    3.01
  -3   7   3   75.49    3.15
  -3   7   3   80.05    3.11
  -3   7   3   77.55    2.90
  -3   7   3   73.92    2.96
  -3   7   3   76.57    3.27
  -2   7   3   10.67    0.90
  -2   7   3   10.92    0.90
   2   7  -3    8.96    0.85
  -2   7   3   10.70    1.00
  -2   7   3   11.15    0.95
  -1  -7   3   16.98    1.19
   1   7  -3   13.26    0.86
   1   7  -3   14.65    1.03
   0  -7   3  120.33    5.29
   0   7  -3  115.62    4.30
   0   7  -3  116.26    4.25
   1  -7   3   35.27    2.36
   1  -7   3   36.40    2.09
  -1   7  -3   37.41    1.79
  -1   7  -3   39.34    1.69
   2  -7   3   17.15    1.83
  -2   7  -3   17.40    1.23
  -2   7  -3   17.15    1.41
  -2   7  -3   18.83    1.28
   3  -7   3   74.00    4.22
  -3   7  -3   65.75    2.97
  -3   7  -3   73.06    3.15
  -3   7  -3   69.94    2.74
   4  -7   3   14.39    2.08
  -4   7  -3   19.27    1.72
  -4   7  -3   19.50    1.95
  -4   7  -3   16.62    1.77
  -8   8   3   37.55    3.00
  -8   8   3   28.35    3.05
  -7   8   3   18.39    2.07
  -7   8   3   15.04    2.25
   6  -8  -3   84.69    4.57
   6  -8  -3   95.62    5.18
  -6   8   3   89.80    3.89
  -6   8   3   79.89    4.28
  -6   8   3   91.41    3.73
  -6   8   3   86.42    3.79
   5  -8  -3    0.98    1.49
   5  -8  -3    0.57    1.07
  -5   8   3    1.13    1.27
  -5   8   3    0.91    1.10
  -5   8   3   -0.48    1.04
  -5   8   3    2.07    0.95
   4  -8  -3   39.61    2.54
  -4   8   3   41.14    1.46
  -4   8   3   40.13    2.01
  -4   8   3   40.76    2.07
  -4   8   3   39.50    2.27
  -4   8   3   40.15    2.08
  -4   8   3   40.08    2.08
  -4   8   3   41.74    2.15
   3  -8  -3   25.81    2.09
  -3   8   3   32.39    1.63
  -3   8   3   30.48    1.60
  -3   8   3   28.05    1.61
  -3   8   3   28.80    1.65
  -3   8   3   28.26    1.74
  -2   8   3   65.09    2.62
  -2   8   3   55.46    2.69
   2   8  -3   68.58    2.59
  -2   8   3   65.86    2.84
  -1  -8   3    6.00    0.85
   1   8  -3    4.88    0.61
   1   8  -3    5.89    0.74
   0  -8   3    7.38    0.89
   0   8  -3    8.02    0.81
   0   8  -3    8.67    0.88
   1  -8   3    4.01    0.85
   1  -8   3    2.03    1.00
  -1   8  -3    2.83    0.78
  -1   8  -3    3.80    0.69
   2  -8   3   60.36    3.68
   2  -8   3   62.49    3.28
  -2   8  -3   63.46    2.65
  -2   8  -3   63.16    2.79
   3  -8   3    5.39    1.51
  -3   8  -3    5.79    1.22
  -3   8  -3    6.07    1.05
   4  -8   3   56.28    3.92
  -4   8  -3   52.25    2.85
  -4   8  -3   54.81    2.47
  -4   8  -3   50.20    2.68
  -8   9   3    6.95    2.18
  -7   9   3   63.23    3.34
  -7   9   3   50.72    3.67
   6  -9  -3   15.47    1.85
   6  -9  -3   16.33    2.39
  -6   9   3   15.00    2.01
  -6   9   3   13.01    1.82
  -6   9   3   14.16    1.52
  -6   9   3   13.73    1.73
   5  -9  -3   46.11    2.92
   5  -9  -3   47.51    3.42
  -5   9   3   42.30    2.39
  -5   9   3   41.12    2.68
  -5   9   3   46.36    2.35
  -5   9   3   42.51    2.51
   4  -9  -3   17.79    1.93
  -4   9   3   14.14    1.51
  -4   9   3   14.48    1.33
  -4   9   3   16.15    1.46
  -4   9   3   14.84    1.62
   3  -9  -3   21.51    2.09
  -3   9   3   20.29    1.58
  -3   9   3   21.17    1.56
  -3   9   3   19.67    1.47
  -3   9   3   18.93    1.50
   1   9  -3   16.40    1.12
   1   9  -3   20.54    1.33
   0  -9   3   28.82    1.88
   0   9  -3   27.33    1.44
   0   9  -3   26.59    1.61
   1  -9   3   14.23    1.45
   1  -9   3   14.62    1.98
  -1   9  -3   13.19    1.36
  -1   9  -3   14.09    1.17
   2  -9   3    5.21    1.11
   2  -9   3    9.56    1.55
  -2   9  -3    5.81    1.08
  -2   9  -3    5.03    0.90
   3  -9   3   14.34    1.98
  -3   9  -3   16.83    1.77
  -3   9  -3   18.31    1.59
   4  -9   3   23.46    2.95
  -4   9  -3   24.85    2.23
  -4   9  -3   22.78    1.98
   5  -9   3   22.62    3.25
  -5   9  -3   19.20    2.08
  -5   9  -3   17.41    1.84
  -7  10   3   16.38    2.12
  -7  10   3   18.12    2.58
   6 -10  -3   12.64    2.36
   6 -10  -3   10.82    1.84
  -6  10   3    9.83    1.82
  -6  10   3    9.68    1.70
  -6  10   3   11.76    1.54
  -6  10   3    8.01    1.98
   5 -10  -3   64.69    4.14
   5 -10  -3   75.11    4.59
  -5  10   3   74.64    3.36
  -5  10   3   72.16    3.38
  -5  10   3   73.04    3.31
  -5  10   3   69.42    3.75
   4 -10  -3   39.74    2.80
  -4  10   3   36.48    2.16
  -4  10   3   36.33    2.19
  -4  10   3   33.29    2.36
  -4  10   3   39.36    2.25
  -3  10   3  114.83    4.58
  -3  10   3  117.42    4.98
  -3  10   3  114.99    4.64
  -3  10   3  120.92    4.43
   1  10  -3  124.06    4.73
   0 -10   3    4.31    0.97
   0  10  -3    3.38    0.95
   0  10  -3    4.32    0.76
   1 -10   3  109.32    5.82
   1 -10   3  104.86    5.17
  -1  10  -3  110.28    4.17
  -1  10  -3  107.04    4.30
   2 -10   3   51.45    3.14
   2 -10   3   54.46    3.67
  -2  10  -3   54.81    2.72
  -2  10  -3   58.02    2.56
   3 -10   3   95.57    4.97
   3 -10   3   96.98    5.60
  -3  10  -3   94.07    4.16
  -3  10  -3   99.58    4.02
   4 -10   3   30.63    3.36
   4 -10   3   33.34    2.76
  -4  10  -3   30.30    2.26
  -4  10  -3   35.43    2.51
   5 -10   3   51.53    4.43
  -5  10  -3   53.92    3.11
  -5  10  -3   48.79    3.19
  -6  10  -3    7.38    1.79
   6 -11  -3   11.31    2.52
   6 -11  -3    8.27    1.96
  -6  11   3   11.60    1.84
  -6  11   3   12.81    1.65
  -6  11   3   10.51    1.88
  -6  11   3   11.05    2.16
   5 -11  -3    2.04    1.63
   5 -11  -3    2.44    2.05
  -5  11   3    2.50    1.30
  -5  11   3    2.19    1.48
  -5  11   3    1.69    1.67
  -5  11   3    2.86    1.43
   4 -11  -3   75.41    4.59
  -4  11   3   82.37    3.46
  -4  11   3   80.44    3.59
  -4  11   3   76.78    3.88
  -4  11   3   76.22    3.55
  -3  11   3   35.07    2.23
  -3  11   3   32.61    2.06
   1  11  -3   25.84    1.70
   0 -11   3  189.01    8.76
   0  11  -3  191.47    7.09
   0  11  -3  192.17    6.97
   1 -11   3   64.22    3.52
   1 -11   3   63.16    4.11
  -1  11  -3   62.81    2.96
  -1  11  -3   59.95    2.77
   2 -11   3   11.20    1.50
   2 -11   3   16.64    2.07
  -2  11  -3    8.39    1.20
  -2  11  -3   10.44    1.45
   3 -11   3   28.45    2.54
   3 -11   3   28.03    3.19
  -3  11  -3   28.90    2.26
  -3  11  -3   29.55    2.10
   4 -11   3   29.59    2.89
   4 -11   3   32.63    3.59
  -4  11  -3   38.55    2.65
  -4  11  -3   35.88    2.43
   5 -11   3   12.68    2.67
   5 -11   3   10.31    2.05
  -5  11  -3    9.21    1.78
  -5  11  -3   10.04    1.98
   6 -11   3    7.71    2.82
  -6  11  -3    6.68    2.05
  -6  11  -3    3.30    1.83
   5 -12  -3    4.14    2.29
   5 -12  -3    4.34    1.93
  -5  12   3    6.60    1.66
  -5  12   3    7.09    1.68
  -5  12   3    6.34    1.52
  -5  12   3    8.62    2.03
  -4  12   3   16.87    1.75
  -4  12   3   17.44    2.10
  -4  12   3   17.86    1.81
  -4  12   3   20.56    2.00
   0 -12   3    7.12    1.39
   0  12  -3   13.44    1.28
   0  12  -3   11.94    1.38
   1 -12   3    2.09    1.21
   1 -12   3    1.71    1.77
  -1  12  -3    1.80    0.97
  -1  12  -3    2.32    1.21
   2 -12   3   80.76    4.58
   2 -12   3   87.29    5.24
  -2  12  -3   88.16    3.92
  -2  12  -3   83.94    3.68
   3 -12   3    5.80    2.09
   3 -12   3    7.52    1.60
  -3  12  -3    7.80    1.39
  -3  12  -3    6.01    1.60
   4 -12   3   22.52    2.92
   4 -12   3   20.35    2.71
  -4  12  -3   23.54    2.47
  -4  12  -3   22.19    2.31
   5 -12   3   24.51    3.21
   5 -12   3   14.96    2.32
  -5  12  -3   16.89    2.31
  -5  12  -3   16.62    2.04
  -4  13   3    0.88    1.51
  -4  13   3    2.63    1.92
   0  13  -3    6.57    1.38
   1 -13   3    5.21    1.54
   1 -13   3    5.61    2.06
  -1  13  -3    7.12    1.51
  -1  13  -3    6.33    1.18
   2 -13   3    3.21    1.99
   2 -13   3    3.69    1.55
  -2  13  -3    4.24    1.50
  -2  13  -3    2.94    1.19
   3 -13   3   22.49    2.69
   3 -13   3   18.44    2.81
  -3  13  -3   23.36    2.16
  -3  13  -3   20.14    2.18
   4 -13   3    8.26    1.96
   4 -13   3    9.46    2.65
  -4  13  -3    3.04    1.86
  -4  13  -3    9.30    1.74
   1 -14   3   13.31    2.49
   1 -14   3    9.53    1.87
  -1  14  -3   11.71    1.48
  -1  14  -3   11.19    1.78
   2 -14   3   35.63    3.95
   2 -14   3   34.14    3.14
  -2  14  -3   34.46    2.40
  -2  14  -3   33.65    2.74
  -6   0   4   -0.39    1.10
   6   0  -4    1.10    1.13
  -6   0   4    0.80    0.84
  -6   0   4    0.42    0.93
   5   0  -4   27.56    1.98
  -5   0   4   28.23    1.85
  -5   0   4   28.01    1.50
  -5   0   4   25.80    1.70
  -5   0   4   26.10    1.78
  -4   0   4  390.65   14.43
  -4   0   4  372.78   14.10
  -4   0   4  384.66   12.62
  -4   0   4  392.27   14.49
  -3   0   4  186.93    6.80
  -3   0   4  178.29    6.91
  -3   0   4  177.61    6.01
  -3   0   4  182.53    6.90
  -2   0   4    1.22    0.25
  -2   0   4    1.27    0.34
  -2   0   4    0.96    0.41
  -2   0   4    1.17    0.30
   2   0  -4    0.53    0.42
   1   0  -4  255.78   10.79
  -1   0   4  265.59    9.68
  -1   0   4  265.06    9.47
  -1   0   4  256.51    9.71
   7  -1  -4   36.14    2.75
  -7   1   4   42.12    2.69
  -7   1   4   44.72    2.36
   6  -1  -4   52.32    3.15
  -6  -1   4   49.69    2.93
  -6  -1   4   54.28    2.45
  -6  -1   4   52.75    2.79
   6   1  -4   57.38    3.18
  -6   1   4   59.49    2.52
  -6   1   4   52.66    2.98
  -6   1   4   59.34    2.83
  -6   1   4   56.53    2.92
  -5  -1   4   68.47    3.12
  -5  -1   4   72.02    2.67
   5  -1  -4   70.84    3.51
  -5  -1   4   66.28    3.08
  -5   1   4   68.28    2.69
  -5   1   4   69.71    3.09
   5   1  -4   65.53    3.45
  -5   1   4   66.29    3.14
  -5   1   4   71.29    3.22
  -4  -1   4  222.23    7.30
  -4  -1   4  216.28    8.45
  -4  -1   4  221.12    8.25
  -4  -1   4  224.98    8.41
  -4   1   4  210.45    8.23
  -4   1   4  219.40    8.40
  -4   1   4  218.58    7.34
   4   1  -4  213.38    9.30
  -4   1   4  230.26    8.45
   3  -1  -4  108.92    4.96
  -3  -1   4  118.53    4.44
  -3  -1   4  113.36    4.39
  -3  -1   4  115.47    4.45
  -3   1   4  112.81    4.42
  -3   1   4  110.62    3.85
  -3   1   4  113.30    4.38
  -3   1   4  112.40    4.44
   2  -1  -4   71.65    3.26
  -2  -1   4   75.86    2.92
  -2  -1   4   78.39    2.89
  -2  -1   4   81.33    2.85
   2   1  -4   73.98    3.25
  -2   1   4   70.25    2.91
  -2   1   4   69.71    2.86
  -2   1   4   69.36    2.85
  -2   1   4   64.70    2.49
   1  -1  -4  209.91    8.71
  -1  -1   4  200.11    7.79
  -1  -1   4  200.74    7.59
  -1  -1   4  203.91    7.73
  -1   1   4  209.49    7.63
  -1   1   4  219.06    7.81
  -1   1   4  210.84    7.83
   1   1  -4  213.90    8.68
   7  -2  -4  167.94    7.45
  -7   2   4  151.21    6.69
  -7   2   4  164.90    6.66
  -7   2   4  163.58    5.94
   6  -2  -4   10.33    1.43
  -6   2   4    8.46    1.44
  -6   2   4    7.54    1.43
  -6   2   4    6.98    1.10
  -6   2   4    8.99    1.15
  -5  -2   4    8.19    0.94
  -5  -2   4    9.89    0.88
   5  -2  -4   10.00    1.28
  -5  -2   4    9.11    1.18
  -5   2   4    8.18    1.20
  -5   2   4    9.38    0.95
  -5   2   4    8.77    0.99
   5   2  -4    9.76    1.24
  -5   2   4    8.28    1.15
  -4  -2   4   89.76    3.76
  -4  -2   4   87.14    3.79
   4   2  -4   91.21    4.23
  -4   2   4   96.51    3.81
  -4   2   4   93.26    3.77
  -4   2   4   94.74    3.78
  -4   2   4   90.95    3.29
  -3  -2   4  229.54    8.89
   3  -2  -4  229.88    9.89
  -3  -2   4  225.98    8.69
  -3   2   4  236.21    7.78
  -3   2   4  242.51    8.70
  -3   2   4  240.44    8.88
  -3   2   4  240.76    8.89
   2  -2  -4   10.78    0.90
  -2   2   4    8.54    0.75
  -2   2   4    9.20    0.62
  -2   2   4    7.56    0.54
  -2   2   4    8.89    0.47
  -2   2   4    8.21    0.70
  -1  -2   4   87.32    3.46
  -1  -2   4   91.93    3.38
  -1   2   4   89.31    3.50
   1   2  -4   89.65    3.85
  -1   2   4   90.86    3.43
   0  -2   4    6.09    0.46
  -8   3   4   35.17    2.87
   7  -3  -4   56.09    3.42
  -7   3   4   47.91    3.06
  -7   3   4   53.91    2.90
  -7   3   4   43.77    3.11
  -7   3   4   52.54    2.75
   6  -3  -4   53.12    3.20
  -6   3   4   53.96    2.54
  -6   3   4   56.12    2.93
  -6   3   4   50.44    2.98
  -6   3   4   56.79    2.83
  -5  -3   4   74.42    3.52
  -5   3   4   81.42    3.49
  -5   3   4   79.10    3.54
  -5   3   4   80.80    3.58
  -5   3   4   82.17    3.09
   4  -3  -4  116.60    5.18
   4  -3  -4  113.89    5.56
  -4  -3   4  117.97    4.61
  -4  -3   4  121.21    4.58
   4  -3  -4  112.01    5.03
  -4   3   4  112.66    4.14
  -4   3   4  112.14    4.06
  -4   3   4  110.29    4.58
  -4   3   4  112.40    4.63
  -4   3   4  111.57    4.01
  -4   3   4  106.13    4.53
   4   3  -4  120.39    5.14
   3  -3  -4   58.22    2.88
  -3  -3   4   64.09    2.62
   3  -3  -4   61.38    2.95
  -3  -3   4   63.81    2.65
  -3   3   4   62.74    2.28
   3   3  -4   65.52    2.95
  -3   3   4   61.53    2.27
  -3   3   4   58.01    2.29
  -3   3   4   58.92    2.59
  -3   3   4   62.72    2.60
  -3   3   4   61.89    2.60
  -2  -3   4   35.33    1.68
  -2  -3   4   35.42    1.70
   2  -3  -4   38.02    1.95
  -2   3   4   39.73    1.71
  -2   3   4   40.19    1.72
  -2   3   4   38.68    1.49
  -2   3   4   39.65    1.69
  -2   3   4   40.28    1.48
  -1  -3   4  118.37    4.47
  -1  -3   4  116.93    4.34
   1   3  -4  116.59    4.95
   0  -3   4  239.86    8.72
   0   3  -4  229.74    8.12
  -1   3  -4   48.15    1.92
  -8   4   4   61.20    3.56
  -8   4   4   50.17    3.17
  -8   4   4   54.46    3.49
   7  -4  -4   12.85    1.84
  -7   4   4   11.64    1.86
  -7   4   4   13.24    1.58
  -7   4   4   14.08    1.55
  -7   4   4   15.10    1.93
   6  -4  -4   13.94    1.71
  -6   4   4   14.60    1.41
  -6   4   4   15.89    1.75
  -6   4   4   14.92    1.43
  -6   4   4   11.73    1.69
   5  -4  -4   52.20    2.95
  -5   4   4   52.82    2.56
  -5   4   4   47.89    2.28
  -5   4   4   49.21    2.61
  -5   4   4   51.76    2.64
   4  -4  -4  213.53    9.24
   4  -4  -4  211.12    9.36
  -4  -4   4  211.98    8.16
   4  -4  -4  214.00   10.21
  -4   4   4  221.40    7.57
  -4   4   4  217.32    8.27
  -4   4   4  226.86    7.58
  -4   4   4  210.54    8.35
  -4   4   4  217.77    7.30
  -4   4   4  217.69    8.14
   3  -4  -4  100.53    4.88
   3  -4  -4  109.13    4.83
  -3  -4   4  111.57    4.32
  -3  -4   4  118.46    4.26
  -3   4   4  104.73    3.86
  -3   4   4  111.37    3.80
  -3   4   4  102.48    4.29
  -3   4   4  107.29    4.28
   3   4  -4  113.21    4.80
  -3   4   4  109.52    4.24
  -3   4   4  102.89    3.91
  -2  -4   4    1.01    0.47
   2  -4  -4    2.93    0.63
  -2  -4   4    1.42    0.41
   2   4  -4    1.52    0.53
  -2   4   4    3.21    0.48
  -2   4   4    3.06    0.45
  -2   4   4    2.75    0.38
  -2   4   4    2.57    0.54
  -2   4   4    2.74    0.45
  -1  -4   4  156.32    5.68
  -1  -4   4  151.66    5.84
  -1  -4   4  162.05    6.67
  -1  -4   4  153.27    7.31
   1   4  -4  162.43    5.42
   1   4  -4  145.85    6.46
   1   4  -4  152.80    5.38
   0  -4   4  138.58    7.09
   0   4  -4  151.43    5.21
   0   4  -4  155.43    5.28
   1  -4   4   95.75    4.99
  -1   4  -4   98.05    3.73
  -1   4  -4  104.17    3.65
  -2   4  -4    3.00    0.61
  -8   5   4   13.38    1.95
  -8   5   4   15.52    2.30
  -8   5   4   15.61    2.29
   7  -5  -4   28.36    2.74
  -7   5   4   29.99    2.55
  -7   5   4   26.81    2.35
  -7   5   4   26.33    2.31
  -7   5   4   26.45    2.49
   6  -5  -4   39.49    2.78
   6  -5  -4   38.53    2.86
  -6   5   4   36.90    2.53
  -6   5   4   35.59    2.52
  -6   5   4   37.97    2.28
  -6   5   4   41.36    2.39
   5  -5  -4  111.64    5.08
  -5   5   4  103.23    4.49
  -5   5   4  108.50    4.50
  -5   5   4  105.54    4.03
  -5   5   4  100.42    4.54
  -4  -5   4   60.77    2.97
   4  -5  -4   68.82    3.38
   4  -5  -4   62.48    3.25
   4  -5  -4   71.05    3.61
  -4   5   4   68.04    2.62
  -4   5   4   63.97    2.63
  -4   5   4   69.04    2.66
  -4   5   4   69.42    2.96
  -4   5   4   68.48    2.97
  -4   5   4   68.17    3.02
  -3  -5   4  105.67    3.99
   3  -5  -4  103.50    4.55
  -3   5   4  104.28    3.73
  -3   5   4  100.00    3.99
  -3   5   4   95.51    4.07
  -3   5   4   98.67    3.66
  -3   5   4   98.61    4.04
  -3   5   4   97.89    3.58
  -2  -5   4   69.09    2.65
  -2  -5   4   68.00    2.70
  -2   5   4   66.11    2.73
   2   5  -4   60.67    2.41
   2   5  -4   61.65    3.00
  -2   5   4   66.53    2.42
  -2   5   4   66.47    1.65
  -2   5   4   65.78    2.75
  -2   5   4   65.24    2.48
  -1  -5   4  206.44    9.60
  -1  -5   4  208.02    8.78
   1   5  -4  198.06    8.45
   1   5  -4  205.85    7.11
   1   5  -4  205.75    7.09
   1   5  -4  202.10    8.47
   0  -5   4  233.38   11.00
   0   5  -4  233.83    8.11
   0   5  -4  232.43    8.14
   1  -5   4   94.83    5.00
  -1   5  -4   98.81    3.76
  -1   5  -4  103.51    3.65
   2  -5   4   33.88    2.34
  -2   5  -4   31.57    1.61
  -2   5  -4   34.37    1.78
  -9   6   4   -1.95    2.01
   8  -6  -4    3.50    1.77
   8  -6  -4    0.36    2.04
  -8   6   4    3.77    1.96
  -8   6   4    2.96    2.01
  -8   6   4    1.27    1.39
  -8   6   4   -0.19    1.77
   7  -6  -4   80.58    4.84
   7  -6  -4   85.32    4.67
  -7   6   4   87.83    4.30
  -7   6   4   90.84    3.91
  -7   6   4   93.65    4.19
  -7   6   4   85.58    4.46
   6  -6  -4   41.28    2.91
   6  -6  -4   38.70    2.90
  -6   6   4   34.14    2.53
  -6   6   4   37.87    2.61
  -6   6   4   38.02    2.46
  -6   6   4   38.33    2.39
   5  -6  -4    3.01    1.30
  -5   6   4    3.36    0.99
  -5   6   4    4.26    1.00
  -5   6   4    1.96    1.13
  -5   6   4    3.30    0.84
  -5   6   4    3.37    0.96
  -5   6   4    4.56    1.19
   4  -6  -4    1.31    0.81
   4  -6  -4    3.37    1.04
  -4   6   4    1.32    0.74
  -4   6   4    2.12    0.64
  -4   6   4    1.89    0.88
  -4   6   4    1.65    0.77
  -4   6   4    1.17    0.91
  -4   6   4    2.00    0.75
  -3  -6   4  143.33    6.05
   3  -6  -4  158.91    6.96
  -3   6   4  164.46    6.21
  -3   6   4  166.12    6.11
  -3   6   4  162.01    5.51
  -3   6   4  155.86    5.77
  -3   6   4  166.38    5.70
  -3   6   4  160.72    6.28
  -2  -6   4  217.38    7.53
   2   6  -4  215.89    7.10
  -2   6   4  195.08    7.81
  -2   6   4  197.96    6.86
  -2   6   4  191.52    7.74
  -1  -6   4   64.68    2.87
   1   6  -4   58.85    2.30
   1   6  -4   60.23    2.38
   0  -6   4   12.20    1.26
   0  -6   4   12.94    1.01
   0   6  -4   14.96    0.97
   0   6  -4   11.61    0.80
   1  -6   4   54.81    3.33
  -1   6  -4   63.29    2.53
  -1   6  -4   62.16    2.40
   2  -6   4  326.43   15.26
  -2   6  -4  314.00   11.30
  -2   6  -4  321.37   11.24
   3  -6   4   75.09    4.37
  -3   6  -4   70.42    2.86
  -3   6  -4   72.88    3.26
  -3   6  -4   77.95    3.12
  -8   7   4   17.74    2.18
  -8   7   4   14.60    2.57
  -8   7   4   13.40    2.38
   7  -7  -4    6.11    1.88
   7  -7  -4    4.27    1.74
  -7   7   4    6.00    1.75
  -7   7   4    5.34    1.71
  -7   7   4    4.85    1.39
  -7   7   4    7.32    1.92
   6  -7  -4   49.42    3.35
   6  -7  -4   50.03    3.28
  -6   7   4   56.22    2.97
  -6   7   4   48.47    2.98
  -6   7   4   52.09    2.73
  -6   7   4   52.16    2.92
   5  -7  -4   64.09    3.56
   5  -7  -4   69.76    3.95
   5  -7  -4   71.83    3.52
  -5   7   4   65.37    3.15
  -5   7   4   65.79    2.89
  -5   7   4   68.46    3.16
  -5   7   4   66.12    2.79
  -5   7   4   57.60    3.22
  -5   7   4   60.96    2.85
   4  -7  -4   15.94    1.76
   4  -7  -4   16.46    1.66
  -4   7   4   15.51    1.42
  -4   7   4   17.27    1.51
  -4   7   4   18.32    1.28
  -4   7   4   14.64    1.29
  -4   7   4   18.04    1.53
  -4   7   4   16.98    1.08
  -4   7   4   16.19    1.51
  -3   7   4   35.43    1.89
  -3   7   4   33.61    1.73
  -3   7   4   36.94    1.70
  -3   7   4   36.81    1.94
  -3   7   4   36.36    1.26
   2   7  -4   43.11    1.83
  -1  -7   4   69.80    3.26
   1   7  -4   66.70    2.59
   1   7  -4   69.80    2.68
   0  -7   4   12.78    1.40
   0  -7   4   14.59    1.15
   0   7  -4   11.55    0.87
   0   7  -4   10.79    1.05
   1  -7   4   39.76    2.54
  -1   7  -4   36.14    1.90
  -1   7  -4   37.92    1.72
   2  -7   4    8.91    1.43
  -2   7  -4   11.69    1.15
  -2   7  -4   10.44    1.16
   3  -7   4   63.29    3.88
  -3   7  -4   59.87    2.72
  -3   7  -4   59.02    2.92
  -4   7  -4   19.84    1.77
  -8   8   4   24.61    2.81
  -8   8   4   23.99    2.43
  -7   8   4   10.77    1.84
  -7   8   4    9.50    1.99
  -6   8   4   15.52    2.00
  -6   8   4   18.74    1.80
   5  -8  -4   38.61    2.69
   5  -8  -4   44.13    3.06
   5  -8  -4   41.07    2.68
  -5   8   4   40.18    2.23
  -5   8   4   39.86    2.12
  -5   8   4   42.78    2.43
  -5   8   4   36.38    2.54
  -5   8   4   39.82    2.33
  -5   8   4   40.85    2.36
   4  -8  -4   76.32    4.22
   4  -8  -4   80.83    4.38
  -4   8   4   85.28    3.46
  -4   8   4   84.20    3.64
  -4   8   4   87.04    3.40
  -4   8   4   86.64    3.87
  -4   8   4   93.58    3.76
  -4   8   4   90.58    3.48
  -3   8   4   31.83    1.91
  -3   8   4   32.05    1.74
  -3   8   4   32.29    1.71
  -3   8   4   33.65    1.88
   2   8  -4    8.88    0.85
  -1  -8   4  116.79    5.21
   1   8  -4  113.09    4.16
   1   8  -4  110.69    4.23
   0  -8   4  124.99    5.53
   0  -8   4  116.38    6.09
   0   8  -4  120.85    4.56
   0   8  -4  121.34    4.45
   1  -8   4  132.42    5.91
   1  -8   4  130.51    6.52
  -1   8  -4  122.27    4.71
  -1   8  -4  124.62    4.86
   2  -8   4    0.46    1.20
  -2   8  -4    0.86    0.96
  -2   8  -4    1.41    0.81
   3  -8   4   26.78    2.81
  -3   8  -4   34.66    2.25
  -3   8  -4   32.41    1.98
   4  -8   4   24.68    3.01
  -4   8  -4   20.00    2.08
  -4   8  -4   22.47    2.03
  -7   9   4   10.04    2.19
  -7   9   4    8.35    1.80
  -6   9   4   46.70    2.80
  -6   9   4   40.38    2.91
   5  -9  -4   29.53    2.90
   5  -9  -4   26.94    2.44
  -5   9   4   26.93    2.33
  -5   9   4   28.93    2.04
  -5   9   4   32.25    1.93
  -5   9   4   28.10    2.20
  -4   9   4   33.21    2.11
  -4   9   4   34.88    2.02
  -4   9   4   36.60    2.35
  -4   9   4   37.03    2.03
  -3   9   4   41.74    2.08
  -3   9   4   39.78    2.28
  -3   9   4   39.61    2.06
  -3   9   4   42.48    2.20
   2   9  -4   71.08    2.93
  -1  -9   4   15.61    1.46
   1   9  -4   15.72    1.11
   1   9  -4   18.33    1.36
   0  -9   4   29.24    2.40
   0  -9   4   31.07    1.92
   0   9  -4   28.81    1.53
   0   9  -4   27.68    1.73
   1  -9   4   20.42    2.23
   1  -9   4   19.04    1.78
  -1   9  -4   17.87    1.34
  -1   9  -4   20.51    1.63
   2  -9   4   39.94    3.09
   2  -9   4   43.01    2.61
  -2   9  -4   37.09    2.26
  -2   9  -4   37.30    2.05
   3  -9   4    6.26    1.79
  -3   9  -4    9.74    1.50
  -3   9  -4    9.55    1.25
   4  -9   4   16.38    2.44
  -4   9  -4   18.25    1.93
  -4   9  -4   18.07    1.96
  -5   9  -4    4.00    1.56
  -7  10   4   38.66    3.22
  -6  10   4   25.37    2.60
  -6  10   4   25.89    2.40
   5 -10  -4    3.74    1.99
   5 -10  -4    6.86    1.66
  -5  10   4    7.45    1.43
  -5  10   4    7.00    1.42
  -5  10   4    6.36    1.26
  -5  10   4    7.95    1.79
  -4  10   4    6.20    1.50
  -4  10   4    5.59    1.27
  -4  10   4    4.09    1.19
  -1 -10   4   11.28    1.41
   1  10  -4   18.70    1.48
   1  10  -4   17.05    1.18
   0 -10   4   10.23    1.63
   0 -10   4    8.13    1.20
   0  10  -4    8.29    1.13
   0  10  -4    8.30    0.91
   1 -10   4   15.96    1.69
   1 -10   4   16.23    1.93
  -1  10  -4   14.05    1.36
  -1  10  -4   18.98    1.69
   2 -10   4  156.65    8.06
   2 -10   4  153.45    7.25
  -2  10  -4  151.26    6.01
  -2  10  -4  156.89    5.84
   3 -10   4   11.67    1.68
   3 -10   4    9.59    2.01
  -3  10  -4   12.80    1.42
  -3  10  -4   11.57    1.60
   4 -10   4   16.73    2.55
  -4  10  -4   15.85    1.68
  -4  10  -4   13.83    1.91
   5 -10   4    5.60    2.35
  -5  10  -4    1.50    1.75
  -5  10  -4    1.52    1.49
  -6  11   4    9.70    2.11
  -6  11   4    4.55    1.49
   5 -11  -4   27.02    3.33
  -5  11   4   29.17    2.33
  -5  11   4   33.90    2.29
  -5  11   4   29.96    2.68
  -5  11   4   28.24    2.33
  -4  11   4   11.18    1.53
  -4  11   4    9.03    1.71
  -4  11   4    5.84    1.34
   1  11  -4   49.02    2.48
   0 -11   4   17.57    2.52
   0 -11   4   18.15    1.79
   0  11  -4   14.29    1.35
   0  11  -4   13.82    1.47
   1 -11   4   32.31    2.28
   1 -11   4   27.35    2.85
  -1  11  -4   25.58    1.77
  -1  11  -4   25.83    2.00
   2 -11   4    2.94    1.68
   2 -11   4    0.45    1.13
  -2  11  -4    1.93    1.31
  -2  11  -4    1.08    1.00
   3 -11   4   65.72    4.54
   3 -11   4   63.44    3.87
  -3  11  -4   62.07    3.38
  -3  11  -4   61.04    3.14
   4 -11   4   10.87    1.97
   4 -11   4   11.52    2.44
  -4  11  -4    7.13    1.82
  -4  11  -4   10.68    1.58
   5 -11   4   12.31    2.79
  -5  11  -4   15.29    2.18
  -5  11  -4   11.73    1.92
   5 -12  -4   11.36    2.57
  -5  12   4   15.89    1.98
  -5  12   4    8.59    1.76
  -5  12   4    8.40    2.17
   1  12  -4   51.62    2.68
   0 -12   4   41.33    3.65
   0 -12   4   51.22    3.18
   0  12  -4   45.78    2.60
   0  12  -4   48.33    2.38
   1 -12   4   63.37    3.65
   1 -12   4   61.31    4.21
  -1  12  -4   60.00    2.86
  -1  12  -4   59.46    3.10
   2 -12   4    0.91    1.77
   2 -12   4   -1.52    1.14
  -2  12  -4   -0.56    1.01
  -2  12  -4    3.03    1.44
   3 -12   4   41.14    3.75
   3 -12   4   37.38    3.03
  -3  12  -4   36.85    2.46
  -3  12  -4   35.23    2.72
   4 -12   4   12.16    2.62
   4 -12   4    9.35    2.00
  -4  12  -4    8.22    1.65
  -4  12  -4   10.51    2.01
   5 -12   4   45.23    4.67
   5 -12   4   36.90    3.54
  -5  12  -4   36.25    3.25
  -5  12  -4   39.50    3.02
   0 -13   4   73.03    5.05
   0  13  -4   80.38    3.74
   0  13  -4   78.57    3.40
   1 -13   4    8.88    2.12
   1 -13   4    8.00    1.64
  -1  13  -4    8.38    1.57
  -1  13  -4    7.80    1.26
   2 -13   4   18.44    2.38
   2 -13   4   17.60    2.60
  -2  13  -4   15.66    1.63
  -2  13  -4   18.05    2.04
   3 -13   4    5.14    1.67
   3 -13   4    4.15    2.33
  -3  13  -4    3.46    1.70
  -3  13  -4    5.07    1.45
   0 -14   4    0.82    1.96
   0  14  -4    2.09    1.50
   1 -14   4   18.40    2.70
   1 -14   4   19.88    2.45
  -1  14  -4   15.85    1.99
  -1  14  -4   17.75    1.89
  -7   0   5   95.65    3.83
  -7   0   5   93.68    4.34
  -7   0   5   89.58    4.48
   7   0  -5   96.61    4.89
  -6   0   5   33.17    2.21
   6   0  -5   32.79    2.44
  -6   0   5   34.13    2.33
  -6   0   5   32.28    1.87
   5   0  -5   17.49    1.99
  -5   0   5   20.72    1.65
  -5   0   5   23.30    1.33
  -5   0   5   20.57    1.77
  -5   0   5   21.60    1.70
  -4   0   5    2.44    0.72
  -4   0   5    1.65    0.66
  -4   0   5    2.27    0.51
  -4   0   5    1.59    0.83
   3   0  -5  151.76    6.84
  -3   0   5  154.02    5.30
  -3   0   5  168.62    6.11
  -3   0   5  161.77    6.04
  -3   0   5  157.52    6.14
  -2   0   5   13.89    0.94
  -2   0   5   14.36    0.79
   2   0  -5   14.23    1.09
  -2   0   5   13.96    0.94
  -1   0   5  174.33    7.36
  -1   0   5  198.85    7.22
  -1   0   5  206.61    7.41
   1   0  -5  204.66    8.27
   7  -1  -5   18.16    2.07
  -7   1   5   20.96    2.08
  -7   1   5   18.94    1.88
  -7   1   5   17.51    1.98
  -6  -1   5   15.39    1.74
  -6  -1   5   14.54    1.62
  -6  -1   5   16.24    1.54
   6  -1  -5   16.05    1.75
  -6   1   5   16.90    1.81
  -6   1   5   14.03    1.63
   6   1  -5   17.14    2.02
  -6   1   5   17.25    1.92
  -6   1   5   18.97    1.50
  -5  -1   5   78.78    3.52
  -5  -1   5   78.82    3.53
  -5  -1   5   82.46    2.94
  -5   1   5   76.49    2.96
  -5   1   5   76.23    3.52
  -5   1   5   75.00    3.54
   5   1  -5   79.98    3.93
  -5   1   5   77.04    3.49
  -4  -1   5   27.84    1.25
  -4  -1   5   26.58    1.65
  -4  -1   5   29.03    1.62
   4  -1  -5   30.68    1.95
  -4  -1   5   27.72    1.71
  -4   1   5   26.82    1.63
  -4   1   5   24.90    1.69
  -4   1   5   26.87    1.58
  -4   1   5   26.09    1.32
   3  -1  -5   26.99    1.75
  -3  -1   5   31.32    1.55
  -3  -1   5   30.28    1.45
  -3  -1   5   30.77    1.57
   3   1  -5   30.94    1.77
  -3   1   5   26.82    1.55
  -3   1   5   27.35    1.42
  -3   1   5   26.58    1.22
  -3   1   5   27.68    1.53
  -2  -1   5   80.76    3.45
  -2  -1   5   90.71    3.37
  -2  -1   5   87.66    3.40
   2  -1  -5   93.64    3.91
  -2   1   5   87.17    3.41
  -2   1   5   87.78    3.49
  -2   1   5   85.64    3.42
  -2   1   5   86.40    3.00
   2   1  -5   82.14    3.84
  -1  -1   5  167.34    6.19
  -1  -1   5  167.65    6.25
  -1  -1   5  161.24    6.34
   1   1  -5  173.81    7.06
  -1   1   5  166.05    6.37
   8  -2  -5   53.02    3.71
  -8   2   5   59.39    3.40
  -8   2   5   57.60    3.58
  -8   2   5   59.49    3.12
   7  -2  -5   11.64    1.86
  -7   2   5   13.17    1.89
  -7   2   5   10.65    1.50
  -7   2   5   12.21    1.43
  -7   2   5   11.88    1.81
   6  -2  -5    4.20    1.39
  -6  -2   5    2.00    1.22
  -6  -2   5    2.87    0.98
  -6   2   5    5.33    1.36
  -6   2   5    2.25    1.05
  -6   2   5    3.75    1.00
   6   2  -5    4.52    1.33
  -6   2   5    4.91    1.45
   5  -2  -5    9.04    1.44
  -5  -2   5    8.34    1.24
  -5  -2   5    7.18    1.03
  -5   2   5    9.23    1.26
  -5   2   5   10.63    1.12
  -5   2   5   10.93    1.01
  -5   2   5   12.53    1.36
   5   2  -5   11.23    1.33
  -4  -2   5  328.96   12.51
   4  -2  -5  317.43   13.91
  -4  -2   5  317.56   12.22
  -4   2   5  351.04   12.55
  -4   2   5  330.37   12.48
   4   2  -5  350.37   13.86
  -4   2   5  324.19   12.23
  -4   2   5  328.90   10.94
  -3  -2   5   53.27    2.28
  -3  -2   5   50.99    2.34
  -3  -2   5   51.15    2.36
   3  -2  -5   49.78    2.66
  -3   2   5   54.72    2.30
  -3   2   5   54.33    2.36
  -3   2   5   55.28    2.01
  -3   2   5   54.16    2.36
   2  -2  -5   18.98    1.26
  -2  -2   5   19.87    1.07
  -2  -2   5   18.91    1.09
  -2   2   5   16.91    0.98
   2   2  -5   18.52    1.20
  -2   2   5   18.71    1.10
  -2   2   5   17.74    1.10
  -2   2   5   17.15    0.88
  -1  -2   5    9.56    0.72
  -1  -2   5    9.95    0.68
   1   2  -5    8.73    0.73
   0  -2   5  571.09   21.05
   8  -3  -5   49.00    3.53
  -8   3   5   48.51    2.92
  -8   3   5   46.76    3.03
  -8   3   5   47.58    3.33
   7  -3  -5   14.37    1.95
  -7   3   5   16.41    2.07
  -7   3   5   19.55    1.93
  -7   3   5   13.79    1.62
  -7   3   5   13.71    1.94
   6  -3  -5   19.84    2.31
  -6  -3   5   17.60    1.89
  -6   3   5   16.56    1.95
  -6   3   5   19.88    1.95
  -6   3   5   17.11    1.67
  -6   3   5   19.37    2.07
  -5  -3   5   73.68    3.59
   5  -3  -5   83.05    4.16
  -5  -3   5   74.76    3.56
  -5   3   5   86.40    3.66
   5   3  -5   77.15    4.02
  -5   3   5   83.95    3.74
  -5   3   5   80.68    3.13
  -5   3   5   79.63    3.64
  -4  -3   5   59.26    2.65
   4  -3  -5   54.89    3.01
  -4  -3   5   60.95    2.67
  -4   3   5   54.21    2.59
   4   3  -5   56.16    2.99
  -4   3   5   56.55    2.25
  -4   3   5   54.72    2.64
  -4   3   5   56.97    2.62
  -3   3   5  111.50    3.84
  -3   3   5  104.06    4.31
  -3   3   5  100.61    3.76
  -3   3   5  115.31    4.35
   2  -3  -5   44.70    2.33
  -2  -3   5   45.98    1.96
  -2  -3   5   45.08    2.01
   2   3  -5   49.37    2.23
  -2   3   5   42.87    2.03
  -2   3   5   44.84    2.02
  -2   3   5   43.83    1.97
  -1  -3   5  114.91    4.48
  -1  -3   5  118.79    4.36
   1   3  -5  115.65    4.96
   0  -3   5   31.19    1.35
   0   3  -5   29.58    1.29
   8  -4  -5    1.74    1.79
  -8   4   5    2.38    1.61
  -8   4   5    5.27    1.99
  -8   4   5    5.75    1.49
  -8   4   5    3.67    2.05
   7  -4  -5  101.87    5.41
   7  -4  -5  106.93    5.18
  -7   4   5  103.16    4.17
  -7   4   5   97.30    4.70
  -7   4   5   92.32    4.82
  -7   4   5  100.52    4.62
   6  -4  -5   30.16    2.67
   6  -4  -5   29.53    2.71
  -6   4   5   31.15    1.99
  -6   4   5   29.89    2.29
  -6   4   5   33.34    2.27
  -6   4   5   29.51    2.37
  -5  -4   5    3.53    1.09
   5  -4  -5    4.59    1.37
  -5   4   5    4.58    1.10
  -5   4   5    5.30    0.99
  -5   4   5    4.95    1.28
  -5   4   5    3.43    0.99
   4  -4  -5    4.66    1.15
  -4  -4   5    7.53    1.04
  -4  -4   5    8.16    0.91
   4   4  -5    7.74    1.14
  -4   4   5    4.50    0.82
  -4   4   5    5.67    0.81
  -4   4   5    6.56    1.03
  -4   4   5    5.77    0.92
   3  -4  -5   97.11    4.37
  -3  -4   5   95.70    3.89
  -3  -4   5   98.91    3.81
   3   4  -5   94.06    4.31
  -3   4   5   93.81    3.86
  -3   4   5   92.57    3.87
  -3   4   5   95.34    3.83
  -3   4   5   91.41    3.41
  -3   4   5   92.94    3.38
  -2  -4   5   42.43    1.87
  -2  -4   5   38.34    1.93
   2   4  -5   41.97    2.11
  -2   4   5   45.68    1.94
  -2   4   5   45.46    1.98
  -2   4   5   41.93    1.95
  -1  -4   5   58.34    2.34
  -1  -4   5   54.94    3.05
  -1  -4   5   59.73    2.45
   1   4  -5   59.54    2.30
   1   4  -5   64.78    2.68
   0  -4   5    8.28    0.65
   0   4  -5    8.19    0.66
  -1   4  -5   33.28    1.51
   9  -5  -5    8.72    2.67
  -9   5   5   10.47    2.63
   8  -5  -5   17.64    2.65
   8  -5  -5   23.73    2.83
  -8   5   5   17.96    2.40
  -8   5   5   19.39    2.48
  -8   5   5   17.78    1.93
  -8   5   5   17.58    1.98
   7  -5  -5    9.60    2.14
   7  -5  -5    9.31    1.92
  -7   5   5   10.38    1.61
  -7   5   5    9.92    1.56
  -7   5   5   10.63    1.98
  -7   5   5    7.72    1.87
   6  -5  -5   48.60    3.19
  -6   5   5   46.09    2.40
  -6   5   5   40.49    2.68
  -6   5   5   46.62    2.73
  -6   5   5   42.86    2.77
   5  -5  -5   43.23    2.88
  -5  -5   5   48.61    2.53
  -5   5   5   40.86    2.51
  -5   5   5   44.23    2.49
  -5   5   5   45.49    2.20
  -5   5   5   43.61    2.55
   4  -5  -5   20.64    1.93
  -4  -5   5   21.97    1.60
  -4   5   5   18.50    1.48
  -4   5   5   18.55    1.53
  -4   5   5   19.27    1.61
  -4   5   5   19.14    1.38
   3  -5  -5   65.85    3.35
  -3  -5   5   64.91    2.89
  -3  -5   5   63.66    2.92
  -3   5   5   66.97    2.94
  -3   5   5   68.97    2.60
   3   5  -5   73.96    3.34
  -3   5   5   66.84    2.94
  -3   5   5   66.13    2.59
  -3   5   5   71.13    2.98
  -2  -5   5   91.05    3.70
  -2  -5   5   95.84    3.58
   2   5  -5   88.59    4.04
   2   5  -5   90.39    4.10
  -1  -5   5  129.40    5.29
  -1  -5   5  120.13    5.83
  -1  -5   5  128.47    4.49
   1   5  -5  114.04    5.09
   1   5  -5  114.27    4.33
   1   5  -5  113.88    4.24
   0  -5   5   48.00    2.79
   0   5  -5   49.89    1.96
   0   5  -5   50.83    2.12
   1  -5   5   56.70    3.54
  -1   5  -5   69.80    2.56
  -2   5  -5   82.04    3.24
   8  -6  -5    8.53    2.42
   8  -6  -5    8.08    2.13
  -8   6   5    9.87    1.73
  -8   6   5   11.41    2.25
  -8   6   5    7.80    2.21
  -8   6   5   12.18    1.97
   7  -6  -5    0.50    1.73
   7  -6  -5    1.85    1.85
  -7   6   5    0.66    1.46
  -7   6   5    0.54    1.67
  -7   6   5    0.49    1.67
  -7   6   5   -1.33    1.38
   6  -6  -5    6.96    1.79
  -6   6   5    6.01    1.35
  -6   6   5    5.80    1.50
  -6   6   5    6.95    1.58
  -6   6   5    7.20    1.34
   5  -6  -5   30.19    2.49
  -5   6   5   29.75    2.16
  -5   6   5   33.88    2.13
  -5   6   5   28.81    2.13
  -5   6   5   29.76    1.95
   4  -6  -5  172.87    7.53
  -4  -6   5  170.88    6.61
  -4   6   5  173.76    6.72
  -4   6   5  171.01    6.80
  -4   6   5  170.36    6.62
  -4   6   5  162.72    5.94
  -3  -6   5   24.23    1.50
  -3   6   5   20.31    1.44
  -3   6   5   21.88    1.53
  -3   6   5   21.89    1.45
  -3   6   5   19.43    1.21
  -3   6   5   18.58    1.30
  -1  -6   5   12.81    1.33
  -1  -6   5   14.95    1.03
   1   6  -5   18.00    1.07
   1   6  -5   13.91    0.83
   0  -6   5  311.17   14.86
   0   6  -5  316.20   10.94
   0   6  -5  318.82   11.00
   1  -6   5   30.04    2.26
  -1   6  -5   30.07    1.73
  -1   6  -5   32.71    1.54
   2  -6   5   14.84    1.92
  -2   6  -5   14.48    1.27
   8  -7  -5   26.30    3.27
   8  -7  -5   22.39    2.57
  -8   7   5   20.82    2.21
  -8   7   5   19.83    2.65
  -8   7   5   17.11    2.03
  -8   7   5   18.88    2.47
   7  -7  -5   31.14    3.14
   7  -7  -5   35.20    3.13
  -7   7   5   32.58    2.58
  -7   7   5   25.55    2.74
  -7   7   5   31.35    2.70
  -7   7   5   31.29    2.71
   6  -7  -5   28.48    2.81
  -6   7   5   29.62    2.30
  -6   7   5   28.93    2.42
  -6   7   5   31.96    2.42
  -6   7   5   27.22    2.44
   5  -7  -5   31.23    2.65
  -5   7   5   39.70    2.17
  -5   7   5   34.74    2.37
  -5   7   5   36.35    2.35
  -5   7   5   38.01    2.33
   4  -7  -5   21.50    2.11
  -4   7   5   25.65    1.27
  -4   7   5   22.97    1.82
  -4   7   5   23.09    1.75
  -4   7   5   23.96    1.82
  -4   7   5   21.52    1.46
  -4   7   5   22.54    1.65
  -3   7   5   95.05    3.99
  -3   7   5   92.10    2.39
  -3   7   5   90.30    3.52
  -3   7   5   93.14    3.96
  -3   7   5   94.39    3.58
  -1  -7   5  134.76    6.36
  -1  -7   5  128.98    5.74
   1   7  -5  130.01    4.72
   1   7  -5  120.98    4.61
   0  -7   5    4.99    1.09
   0  -7   5    4.49    0.79
   0   7  -5    4.55    0.85
   0   7  -5    4.68    0.65
   1  -7   5   88.72    4.94
  -1   7  -5   94.65    3.54
  -1   7  -5   92.59    3.72
   2  -7   5   96.90    5.23
  -2   7  -5   88.24    3.88
  -2   7  -5   95.65    3.72
  -3   7  -5   52.00    2.56
  -7   8   5   51.22    3.48
  -7   8   5   62.47    3.31
   6  -8  -5    3.80    1.70
  -6   8   5    4.49    1.42
  -6   8   5    4.08    1.50
  -6   8   5    1.07    1.59
  -6   8   5    5.91    1.41
   5  -8  -5    4.51    1.51
  -5   8   5    4.87    1.22
  -5   8   5    3.45    1.30
  -5   8   5    3.77    1.24
  -5   8   5    2.82    1.40
  -4   8   5    7.04    1.12
  -4   8   5   10.21    0.86
  -4   8   5    7.47    1.26
  -4   8   5    6.59    1.22
  -4   8   5    5.53    1.14
  -3   8   5   26.06    1.81
  -3   8   5   20.24    1.84
  -1  -8   5   14.74    1.68
  -1  -8   5   17.87    1.35
   1  -8   5   15.62    1.58
   1  -8   5   13.71    1.99
  -1   8  -5   13.30    1.33
  -1   8  -5   13.89    1.24
   2  -8   5   13.29    1.82
  -2   8  -5   14.06    1.39
  -2   8  -5   15.82    1.52
   3  -8   5   72.37    4.43
  -3   8  -5   61.17    3.29
  -3   8  -5   69.25    3.09
  -7   9   5    5.40    1.46
  -7   9   5   10.84    2.24
  -6   9   5   17.47    2.16
   0  -9   5    3.03    0.84
   0  -9   5    4.76    1.27
   0   9  -5    5.62    1.03
   0   9  -5    4.57    0.76
   1  -9   5   80.78    4.15
   1  -9   5   82.39    4.71
  -1   9  -5   84.81    3.34
  -1   9  -5   81.29    3.53
   2  -9   5   25.73    2.71
  -2   9  -5   20.18    1.66
  -2   9  -5   22.65    1.96
   3  -9   5   17.94    2.33
  -3   9  -5   15.84    1.71
  -3   9  -5   15.26    1.72
  -4   9  -5   14.91    1.64
  -6  10   5    3.99    1.29
  -6  10   5    6.11    1.95
  -4  10   5   72.54    3.60
  -4  10   5   73.65    3.31
   0 -10   5  107.40    5.67
   0 -10   5  103.79    5.01
   0  10  -5  103.60    4.19
   0  10  -5  100.30    3.99
   1 -10   5   24.21    2.00
   1 -10   5   26.47    2.62
  -1  10  -5   21.09    1.57
  -1  10  -5   20.74    1.94
   2 -10   5   31.37    2.53
   2 -10   5   31.87    3.12
  -2  10  -5   36.09    2.07
  -2  10  -5   35.50    2.40
   3 -10   5   14.37    2.35
  -3  10  -5   14.63    1.52
  -3  10  -5   14.56    1.85
   4 -10   5   56.37    4.41
  -4  10  -5   55.59    3.07
  -4  10  -5   55.69    3.32
  -5  11   5   15.36    1.96
  -5  11   5   11.74    2.03
   0 -11   5   14.03    1.76
   0 -11   5   15.24    1.96
   0  11  -5   12.70    1.48
   0  11  -5   12.52    1.36
   1 -11   5   37.75    2.62
   1 -11   5   33.86    3.26
  -1  11  -5   35.13    2.08
  -1  11  -5   36.25    2.43
   2 -11   5   59.11    4.18
   2 -11   5   56.56    3.45
  -2  11  -5   57.10    3.14
  -2  11  -5   51.46    2.74
   3 -11   5   16.63    2.01
   3 -11   5   14.36    2.45
  -3  11  -5   13.96    1.92
  -3  11  -5   15.04    1.62
   4 -11   5    6.25    1.86
   4 -11   5    5.69    2.36
  -4  11  -5    5.46    1.55
  -4  11  -5    8.88    1.91
   0 -12   5   11.41    1.60
   0 -12   5   10.66    2.02
   0  12  -5   11.13    1.21
   0  12  -5   10.34    1.60
   1 -12   5   25.22    2.36
   1 -12   5   26.73    3.09
  -1  12  -5   22.63    1.81
  -1  12  -5   22.65    2.24
   2 -12   5   14.36    2.35
   2 -12   5   10.73    1.70
  -2  12  -5   10.47    1.40
  -2  12  -5   12.93    1.80
   3 -12   5   41.30    3.33
   3 -12   5   47.62    4.19
  -3  12  -5   43.28    2.66
  -3  12  -5   37.96    3.08
   4 -12   5    2.50    1.79
   4 -12   5    3.23    2.40
  -4  12  -5    1.19    1.50
  -4  12  -5    1.36    1.78
   1 -13   5   18.56    2.61
   1 -13   5   19.90    2.46
  -1  13  -5   21.42    1.88
   2 -13   5   10.00    2.44
   2 -13   5    8.14    1.79
  -2  13  -5   11.06    1.52
  -2  13  -5    9.60    1.87
  -8   0   6    5.92    1.75
   7   0  -6    2.68    1.68
  -7   0   6    2.53    1.38
  -7   0   6    1.01    0.82
   6   0  -6    6.83    1.60
  -6   0   6    7.09    1.60
  -6   0   6    7.75    1.33
  -6   0   6    8.86    1.56
  -5   0   6   33.38    2.10
  -5   0   6   33.46    2.16
  -5   0   6   34.28    1.66
   5   0  -6   32.25    2.51
  -5   0   6   35.38    2.16
  -4   0   6  146.38    5.95
  -4   0   6  151.99    5.19
   4   0  -6  154.44    6.78
  -4   0   6  151.98    6.05
  -4   0   6  156.73    6.02
  -3   0   6    9.62    0.96
   3   0  -6   10.56    1.33
  -3   0   6    9.89    0.91
  -3   0   6    9.40    0.91
  -2   0   6    3.87    0.65
  -2   0   6    4.51    0.65
   2   0  -6    4.23    0.73
  -2   0   6    4.22    0.50
  -1   0   6   14.54    0.99
   8  -1  -6   50.13    3.69
  -8   1   6   49.79    3.17
  -7  -1   6   11.80    1.58
  -7  -1   6   14.05    1.76
   7  -1  -6   12.12    1.96
  -7   1   6   10.45    2.01
  -7   1   6   12.15    1.60
  -7   1   6   11.29    1.36
   7   1  -6   13.81    2.01
  -7   1   6   12.94    1.85
  -6  -1   6    9.96    1.38
   6  -1  -6    7.67    1.64
  -6   1   6   13.74    1.70
   6   1  -6   12.68    1.74
  -6   1   6   11.73    1.13
  -6   1   6   13.67    1.45
  -6   1   6   11.81    1.57
   5  -1  -6    6.84    1.41
  -5  -1   6    5.33    1.03
  -5  -1   6    5.65    1.18
  -5   1   6    8.07    1.22
  -5   1   6    7.01    1.09
  -5   1   6    9.06    1.30
  -5   1   6    7.69    0.88
   5   1  -6    7.05    1.39
  -4  -1   6   63.23    3.08
  -4  -1   6   62.47    3.04
   4  -1  -6   68.76    3.47
  -4   1   6   70.70    3.03
  -4   1   6   67.79    3.07
   4   1  -6   69.20    3.46
  -4   1   6   71.05    2.58
  -4   1   6   68.72    3.07
   3  -1  -6   27.75    1.95
  -3  -1   6   29.41    1.67
  -3  -1   6   28.50    1.68
  -3  -1   6   31.88    1.57
  -3   1   6   29.00    1.31
  -3   1   6   32.31    1.54
   3   1  -6   30.07    1.90
  -3   1   6   29.60    1.66
  -3   1   6   30.56    1.70
   2  -1  -6   12.39    1.19
  -2  -1   6   11.47    1.03
  -2  -1   6   10.95    0.77
  -2  -1   6   10.94    0.97
  -2   1   6   14.76    1.06
  -2   1   6   13.36    0.84
  -2   1   6   15.26    1.09
   2   1  -6   11.41    1.14
  -1  -1   6   52.16    2.27
  -1  -1   6   62.24    2.44
   8  -2  -6   14.11    2.28
  -8   2   6   14.21    1.85
  -8   2   6   17.33    2.39
  -8   2   6   14.38    1.70
   7  -2  -6   50.93    3.50
  -7  -2   6   48.64    3.07
  -7   2   6   45.34    3.23
   7   2  -6   49.05    3.36
  -7   2   6   52.66    3.10
  -7   2   6   53.79    2.61
  -7   2   6   43.75    3.11
   6  -2  -6   14.42    1.93
   6  -2  -6   16.05    1.94
  -6  -2   6   13.26    1.55
  -6  -2   6   13.05    1.66
  -6   2   6   16.35    1.54
  -6   2   6   15.49    1.81
  -6   2   6   13.78    1.68
   6   2  -6   19.40    2.36
  -6   2   6   15.36    1.55
  -5  -2   6    5.82    1.12
   5  -2  -6    9.55    1.59
  -5  -2   6    8.83    1.23
  -5   2   6    9.37    1.26
  -5   2   6    9.37    0.97
   5   2  -6    8.99    1.47
  -5   2   6    8.40    1.21
  -5   2   6    9.57    1.39
  -4  -2   6    2.29    0.78
   4  -2  -6    1.02    1.01
  -4  -2   6    1.83    0.87
  -4   2   6    0.86    0.61
  -4   2   6    1.61    0.78
  -4   2   6    1.05    0.88
   4   2  -6    2.24    1.00
  -4   2   6    0.88    0.74
  -3  -2   6   26.50    1.55
   3  -2  -6   20.64    1.79
  -3  -2   6   23.50    1.52
  -3   2   6   25.18    1.39
  -3   2   6   25.59    1.56
  -3   2   6   26.05    1.57
   3   2  -6   29.34    1.75
  -3   2   6   25.55    1.24
   2  -2  -6   75.56    3.60
  -2  -2   6   74.31    3.13
  -2  -2   6   75.21    3.06
  -2   2   6   75.01    3.07
   2   2  -6   75.00    3.47
  -2   2   6   77.34    3.20
  -2   2   6   74.92    3.11
  -1  -2   6    7.75    0.71
  -1  -2   6    7.26    0.80
   1   2  -6    6.72    0.86
  -9   3   6   10.43    2.54
   8  -3  -6   37.97    3.64
   8  -3  -6   40.87    3.29
  -8   3   6   33.71    2.53
  -8   3   6   24.02    2.88
  -8   3   6   31.80    2.88
  -8   3   6   33.83    3.02
   7  -3  -6    9.81    2.00
  -7   3   6   12.27    1.70
  -7   3   6    9.88    1.91
  -7   3   6   13.17    2.08
  -7   3   6   11.28    1.47
  -6  -3   6    4.97    1.23
   6  -3  -6    4.79    1.78
  -6   3   6    5.38    1.06
  -6   3   6    6.07    1.59
  -6   3   6    3.16    1.25
   6   3  -6    3.54    1.50
  -6   3   6    3.86    1.38
   5  -3  -6   36.06    2.66
  -5  -3   6   37.92    2.24
  -5   3   6   33.23    2.23
  -5   3   6   34.86    1.83
  -5   3   6   34.31    2.14
   5   3  -6   37.62    2.53
  -5   3   6   31.53    2.29
  -4  -3   6   34.25    2.15
  -4  -3   6   38.62    2.11
   4  -3  -6   37.92    2.50
  -4   3   6   38.90    2.12
  -4   3   6   38.60    1.77
  -4   3   6   39.23    2.01
  -4   3   6   37.78    2.09
   4   3  -6   33.21    2.49
  -3  -3   6    6.65    0.88
  -3  -3   6    7.07    0.91
   3  -3  -6    8.48    1.14
   3   3  -6   10.35    1.08
  -3   3   6   10.59    1.17
  -3   3   6   11.37    1.18
  -3   3   6   11.68    0.91
  -3   3   6    8.98    0.99
  -2  -3   6    5.26    0.69
  -2  -3   6    6.69    0.71
   2   3  -6    4.40    0.76
  -2   3   6    3.26    0.60
  -2   3   6    4.82    0.69
  -1  -3   6   66.07    2.64
  -1  -3   6   65.36    2.74
   1   3  -6   65.65    3.03
   0  -3   6   10.45    0.81
   0   3  -6    9.95    0.80
   8  -4  -6    4.53    2.36
   8  -4  -6    8.05    2.10
  -8   4   6    5.81    2.09
  -8   4   6    6.17    1.64
  -8   4   6    6.24    2.11
  -8   4   6    6.33    1.68
   7  -4  -6    3.30    1.85
   7  -4  -6    5.11    2.08
  -7   4   6    4.88    1.75
  -7   4   6    4.61    1.51
  -7   4   6    4.82    1.94
  -7   4   6    3.20    1.32
   6  -4  -6    4.61    1.67
  -6  -4   6    6.32    1.31
  -6   4   6    5.79    1.57
  -6   4   6    4.84    1.27
  -6   4   6    4.02    1.39
  -6   4   6    4.55    1.13
   5  -4  -6   92.24    4.34
  -5  -4   6   82.55    3.74
   5   4  -6   78.61    4.20
  -5   4   6   77.20    3.72
  -5   4   6   79.51    3.75
  -5   4   6   81.52    3.77
  -5   4   6   82.85    3.28
  -4  -4   6   68.48    3.22
   4  -4  -6   66.34    3.69
  -4  -4   6   70.89    3.19
  -4   4   6   69.66    3.23
  -4   4   6   71.38    3.22
   4   4  -6   73.69    3.65
  -4   4   6   70.96    2.77
  -4   4   6   70.47    3.17
  -3  -4   6   15.32    1.25
  -3  -4   6   15.91    1.34
   3  -4  -6   12.83    1.59
  -3   4   6   12.18    1.09
  -3   4   6   12.43    1.35
   3   4  -6   15.54    1.45
   3   4  -6   16.41    1.63
  -3   4   6   14.14    1.32
  -3   4   6   12.76    1.14
  -2  -4   6    5.97    0.73
  -2  -4   6    6.26    0.70
   2   4  -6    4.78    0.76
  -1  -4   6   96.65    3.80
  -1  -4   6   97.97    3.94
   1   4  -6  103.37    4.36
   0  -4   6   87.70    3.53
   0   4  -6   90.52    3.29
   8  -5  -6    9.37    2.17
   8  -5  -6    7.41    2.45
  -8   5   6    9.64    2.21
  -8   5   6    7.66    2.18
  -8   5   6   10.91    1.81
  -8   5   6    9.14    1.76
   7  -5  -6   20.45    2.46
   7  -5  -6   21.94    2.56
  -7   5   6   25.42    2.43
  -7   5   6   25.52    2.58
  -7   5   6   21.56    2.51
  -7   5   6   23.83    2.28
   6  -5  -6    1.82    1.75
  -6   5   6    2.32    1.38
  -6   5   6    4.10    1.20
  -6   5   6    4.24    1.56
  -6   5   6    2.64    1.31
   5  -5  -6   13.32    1.77
  -5  -5   6   10.26    1.32
  -5   5   6   10.59    1.54
  -5   5   6    8.90    1.25
  -5   5   6    9.56    1.34
  -5   5   6    8.74    1.19
   4  -5  -6   22.46    2.11
  -4  -5   6   23.82    1.78
  -4  -5   6   22.43    1.72
  -4   5   6   24.22    1.69
  -4   5   6   25.13    1.86
  -4   5   6   23.99    1.84
   4   5  -6   24.85    2.13
  -4   5   6   22.28    1.54
  -3  -5   6   52.65    2.47
  -3  -5   6   49.92    2.57
   3  -5  -6   46.17    3.01
  -3   5   6   56.89    2.28
   3   5  -6   55.85    2.82
  -3   5   6   55.07    2.62
  -3   5   6   58.36    2.58
  -3   5   6   56.58    2.55
   3   5  -6   54.84    2.94
  -2  -5   6   43.36    1.94
  -2  -5   6   43.08    2.08
   2   5  -6   40.89    2.18
   0   5  -6   22.40    1.16
  -1   5  -6   47.62    2.11
   8  -6  -6   28.03    3.48
   8  -6  -6   28.18    3.18
  -8   6   6   22.10    2.74
  -8   6   6   21.99    2.66
  -8   6   6   27.18    2.71
  -8   6   6   26.47    2.34
   7  -6  -6   17.32    2.38
   7  -6  -6   15.34    2.43
  -7   6   6   15.88    2.20
  -7   6   6   17.34    2.21
  -7   6   6   16.35    1.88
  -7   6   6   16.76    1.85
   6  -6  -6   14.46    2.13
  -6   6   6   14.03    1.69
  -6   6   6   13.47    1.80
  -6   6   6   16.55    1.98
  -6   6   6   15.97    1.67
   5  -6  -6    9.48    1.70
  -5   6   6    9.46    1.26
  -5   6   6    7.21    1.23
  -5   6   6    8.13    1.36
  -5   6   6    8.36    1.41
   4  -6  -6   20.28    2.09
  -4   6   6   17.09    1.70
  -4   6   6   15.99    1.57
  -4   6   6   17.38    1.52
  -4   6   6   16.10    1.79
  -3   6   6   21.81    1.70
  -3   6   6   23.19    1.54
   0  -6   6    6.83    1.16
   0   6  -6    5.66    0.91
   0   6  -6    7.82    0.73
  -1   6  -6   13.26    1.13
  -2   6  -6   18.29    1.41
   7  -7  -6   17.46    2.49
   7  -7  -6   16.85    2.46
  -7   7   6   16.49    2.24
  -7   7   6   16.33    2.24
  -7   7   6   18.48    2.05
  -7   7   6   17.05    1.94
   6  -7  -6    3.60    1.79
  -6   7   6    1.15    1.39
  -6   7   6    1.36    1.51
  -6   7   6    3.03    1.54
  -6   7   6   -1.61    1.32
   5  -7  -6   41.74    2.96
  -5   7   6   40.95    2.49
  -5   7   6   40.67    2.35
  -5   7   6   38.10    2.52
  -5   7   6   38.66    2.55
  -4   7   6   14.68    1.63
  -4   7   6   15.31    1.40
  -4   7   6   16.62    1.62
  -4   7   6   17.15    1.55
   0  -7   6   41.13    2.90
   0  -7   6   46.21    2.42
   1  -7   6   27.43    2.49
  -1   7  -6   32.40    1.63
  -1   7  -6   27.40    1.90
  -2   7  -6   15.91    1.43
   7  -8  -6    3.19    2.19
   7  -8  -6    3.18    2.05
  -7   8   6    1.89    1.63
  -7   8   6    3.73    1.57
  -7   8   6    4.04    1.96
  -7   8   6    0.94    1.79
   6  -8  -6   26.39    2.89
  -6   8   6   27.87    2.37
  -6   8   6   25.59    2.45
  -6   8   6   29.42    2.54
  -6   8   6   24.89    2.47
   5  -8  -6   18.07    2.21
  -5   8   6   19.11    2.18
  -5   8   6   19.08    2.02
  -5   8   6   18.62    2.01
  -5   8   6   20.61    2.01
  -4   8   6   15.39    1.47
  -4   8   6   11.53    1.44
  -4   8   6   11.61    1.49
   1  -8   6   15.28    2.21
  -1   8  -6   17.97    1.36
  -1   8  -6   18.40    1.68
   2  -8   6    0.24    1.43
  -2   8  -6    1.84    1.20
  -2   8  -6    0.30    0.88
  -3   8  -6   12.71    1.40
  -6   9   6   25.98    2.56
  -5   9   6   16.62    1.90
  -5   9   6   19.71    2.22
   1  -9   6    1.51    1.41
   1  -9   6    0.99    1.00
  -1   9  -6    1.61    0.81
  -1   9  -6    2.32    1.09
   2  -9   6   54.84    3.88
  -2   9  -6   52.51    2.59
  -2   9  -6   50.26    2.91
  -3   9  -6    9.41    1.34
  -6  10   6    8.52    2.13
  -6  10   6    5.06    1.35
  -5  10   6    6.55    1.63
  -5  10   6    5.49    1.68
  -1  10  -6    9.10    1.13
  -1  10  -6   11.66    1.53
  -2  10  -6    3.29    1.18
   3 -10   6   31.50    3.43
  -3  10  -6   30.68    2.58
  -3  10  -6   32.06    2.27
   1 -11   6   62.45    4.33
   1 -11   6   62.76    3.59
  -1  11  -6   62.66    3.01
   2 -11   6   10.92    1.76
   2 -11   6   14.49    2.38
  -2  11  -6   15.17    1.89
  -2  11  -6   11.66    1.41
   3 -11   6    7.30    2.27
   3 -11   6    8.73    1.84
  -3  11  -6    8.69    1.48
  -3  11  -6    8.08    1.81
  -4  11  -6    7.95    1.61
   2 -12   6    0.43    1.33
   2 -12   6    0.12    1.96
  -2  12  -6    0.49    1.61
  -2  12  -6    0.70    1.13
   3 -12   6    0.67    2.21
   3 -12   6   -1.65    1.52
  -3  12  -6   -0.76    1.69
  -3  12  -6   -1.59    1.28
   8   0  -7   45.72    3.70
  -8   0   7   44.70    3.40
  -8   0   7   46.25    3.22
   7   0  -7    8.41    1.93
  -7   0   7    5.95    1.60
   7   0  -7    8.00    2.08
  -7   0   7    7.05    1.65
  -6   0   7    9.93    1.50
  -6   0   7   14.33    1.78
   6   0  -7   12.78    1.92
   6   0  -7   12.35    1.91
  -5   0   7   49.47    2.74
   5   0  -7   47.95    3.12
  -5   0   7   49.78    2.79
   4   0  -7   18.45    1.95
  -4   0   7   17.31    1.62
  -4   0   7   18.13    1.65
  -3   0   7   14.43    1.36
   3   0  -7   15.70    1.64
  -3   0   7   14.24    1.37
  -2   0   7    4.31    0.58
  -2   0   7    4.69    0.79
   2   0  -7    4.85    0.92
  -2   0   7    4.97    0.75
  -8  -1   7   10.57    1.79
   8  -1  -7   12.75    2.29
  -8  -1   7    7.57    1.78
   8  -1  -7   11.13    2.45
  -8   1   7   12.65    2.23
  -8   1   7   12.17    1.86
   8   1  -7   11.37    2.09
   7  -1  -7   24.94    2.98
   7  -1  -7   24.63    2.88
  -7  -1   7   19.08    2.03
   7   1  -7   21.88    2.44
  -7   1   7   24.10    2.52
  -7   1   7   25.51    2.65
  -6  -1   7    2.30    1.27
   6  -1  -7    4.07    1.60
  -6  -1   7    1.69    1.37
   6  -1  -7    2.25    1.69
   6   1  -7    1.53    1.54
  -6   1   7    3.47    1.31
  -6   1   7    1.19    1.52
   6   1  -7    1.48    1.60
  -5  -1   7   29.26    2.28
   5  -1  -7   29.51    2.54
  -5  -1   7   32.66    2.28
  -5   1   7   33.84    2.26
  -5   1   7   38.71    2.29
   5   1  -7   34.21    2.63
  -4  -1   7   36.17    2.08
   4  -1  -7   32.17    2.41
  -4  -1   7   33.75    2.03
  -4   1   7   32.98    2.07
  -4   1   7   34.31    1.93
   4   1  -7   30.95    2.34
  -4   1   7   32.69    1.58
  -4   1   7   29.88    2.02
  -3  -1   7    8.88    1.03
   3  -1  -7    9.79    1.22
  -3  -1   7    7.88    0.95
  -3   1   7    9.39    0.97
  -3   1   7    9.58    1.04
  -3   1   7    9.22    1.07
   3   1  -7    8.04    1.16
  -2  -1   7   26.80    1.58
  -2  -1   7   23.80    1.47
   2  -1  -7   22.07    1.80
  -2   1   7   28.67    1.37
  -2   1   7   23.86    1.60
   2   1  -7   29.69    1.75
  -2   1   7   25.60    1.53
  -1  -1   7   47.69    2.18
   8  -2  -7   22.06    2.94
   8  -2  -7   20.70    2.63
  -8   2   7   23.66    2.62
  -8   2   7   30.34    2.83
  -7  -2   7    3.87    1.21
   7  -2  -7    6.05    2.13
  -7  -2   7    5.22    1.49
   7  -2  -7    3.89    1.92
  -7   2   7    5.80    1.91
   7   2  -7    8.65    1.96
  -7   2   7    4.57    1.89
  -7   2   7    7.22    1.56
   6  -2  -7   -1.51    1.58
  -6  -2   7   -1.23    1.21
  -6  -2   7    0.41    0.97
   6   2  -7   -0.87    1.47
  -6   2   7    1.25    1.32
  -6   2   7   -0.26    0.91
  -6   2   7   -0.76    1.41
  -6   2   7    0.01    1.17
  -5  -2   7   41.70    2.60
  -5  -2   7   41.32    2.55
   5  -2  -7   45.45    2.98
   5   2  -7   42.24    2.98
   5   2  -7   44.93    2.92
  -5   2   7   43.41    2.45
  -5   2   7   42.19    2.03
  -5   2   7   41.53    2.54
  -5   2   7   41.66    2.55
  -4  -2   7  105.59    4.43
  -4  -2   7  108.36    4.32
   4  -2  -7  101.32    4.97
  -4   2   7   98.41    4.29
   4   2  -7  107.88    4.90
  -4   2   7   99.84    4.38
  -4   2   7   99.89    3.72
  -4   2   7  102.27    4.36
   3  -2  -7   30.26    2.09
  -3  -2   7   28.46    1.73
  -3  -2   7   31.88    1.85
  -3   2   7   30.31    1.86
  -3   2   7   29.36    1.85
   3   2  -7   32.61    2.09
  -3   2   7   29.64    1.66
  -2  -2   7    6.87    0.85
  -2  -2   7    7.35    0.83
   2   2  -7    9.02    0.99
  -1  -2   7   39.14    1.91
   8  -3  -7   18.77    2.51
   8  -3  -7   16.17    2.82
  -8   3   7   22.19    2.59
  -8   3   7   18.34    2.46
  -8   3   7   14.59    1.80
  -8   3   7   17.65    2.08
  -7  -3   7   23.01    2.09
   7  -3  -7   25.66    3.05
   7  -3  -7   21.13    2.67
  -7   3   7   28.88    2.62
  -7   3   7   26.00    2.62
  -7   3   7   28.03    2.68
  -7   3   7   28.93    2.08
   7   3  -7   27.88    2.74
   6  -3  -7   -1.17    1.68
  -6  -3   7    1.94    1.25
  -6  -3   7    0.00    0.90
   6   3  -7    0.86    1.51
  -6   3   7    2.69    1.55
  -6   3   7    0.30    1.32
  -6   3   7    1.48    1.02
  -6   3   7    0.12    1.22
  -5  -3   7   23.78    2.13
  -5  -3   7   21.63    2.16
   5  -3  -7   27.82    2.53
   5   3  -7   22.23    2.49
   5   3  -7   22.39    2.37
  -5   3   7   24.81    1.96
  -5   3   7   25.90    2.11
  -5   3   7   25.11    1.63
  -5   3   7   24.35    2.11
  -4  -3   7   51.92    2.63
   4  -3  -7   50.22    3.12
  -4  -3   7   50.08    2.73
  -4   3   7   54.33    2.60
  -4   3   7   54.61    2.70
  -4   3   7   55.26    2.71
  -4   3   7   56.00    2.27
   4   3  -7   49.25    3.01
  -3  -3   7   24.17    1.71
  -3  -3   7   25.70    1.61
   3  -3  -7   23.53    2.06
  -3   3   7   25.43    1.76
  -3   3   7   24.58    1.69
   3   3  -7   26.31    1.90
  -3   3   7   24.98    1.51
  -2  -3   7    0.61    0.63
  -2  -3   7    0.76    0.58
   2   3  -7    0.01    0.64
  -1  -3   7   44.44    2.08
   8  -4  -7   25.43    3.10
   8  -4  -7   32.48    3.29
  -8   4   7   29.90    2.93
  -8   4   7   28.38    2.58
  -8   4   7   26.69    3.03
  -8   4   7   24.61    2.78
   7  -4  -7   16.70    2.48
   7  -4  -7   14.30    2.33
  -7  -4   7    9.35    1.84
  -7   4   7   15.20    1.61
  -7   4   7   13.40    2.04
  -7   4   7   13.74    1.86
  -7   4   7   17.16    2.21
  -6  -4   7   38.42    2.63
   6  -4  -7   38.56    3.17
  -6  -4   7   35.19    2.49
  -6   4   7   35.94    2.23
   6   4  -7   34.35    2.98
  -6   4   7   30.75    2.65
  -6   4   7   36.31    2.59
  -6   4   7   34.08    2.63
   5  -4  -7    6.12    1.63
  -5  -4   7    4.12    1.10
  -5  -4   7    4.20    1.14
   5   4  -7    1.04    1.37
  -5   4   7    3.33    1.17
  -5   4   7    3.45    0.98
  -5   4   7    3.23    1.39
  -5   4   7    2.36    1.13
  -4  -4   7   12.09    1.25
   4  -4  -7   11.84    1.57
  -4  -4   7   12.01    1.31
  -4   4   7   11.47    1.40
   4   4  -7   11.70    1.47
  -4   4   7    9.23    1.19
   4   4  -7   13.57    1.60
  -4   4   7   12.64    1.12
  -4   4   7    9.14    1.23
  -3  -4   7   26.31    1.62
  -3  -4   7   26.28    1.76
   3   4  -7   25.39    1.89
  -3   4   7   25.21    1.80
  -3   4   7   21.69    1.66
  -3   4   7   22.97    1.53
  -2  -4   7   30.54    1.57
  -2  -4   7   29.48    1.73
   2   4  -7   27.14    1.78
  -1  -4   7   14.69    1.16
   8  -5  -7   16.13    2.55
   8  -5  -7   15.81    2.74
  -8   5   7   11.41    2.38
  -8   5   7   10.43    2.35
  -8   5   7    9.95    1.95
   7  -5  -7   16.67    2.53
   7  -5  -7   16.24    2.45
  -7   5   7   19.13    2.26
  -7   5   7   15.88    2.15
  -7   5   7   17.65    1.83
  -7   5   7   15.98    1.97
   6  -5  -7   16.96    2.32
  -6   5   7   21.71    2.05
  -6   5   7   20.07    2.13
  -6   5   7   20.00    2.32
  -6   5   7   22.05    2.29
  -5  -5   7   10.06    1.28
  -5  -5   7    9.86    1.38
   5  -5  -7    9.15    1.76
  -5   5   7    9.71    1.39
  -5   5   7    8.13    1.38
   5   5  -7   10.66    1.64
  -5   5   7   10.17    1.25
  -5   5   7    9.38    1.57
  -4  -5   7   20.85    1.84
   4  -5  -7   21.76    2.38
  -4  -5   7   23.75    1.94
  -4   5   7   22.15    1.75
  -4   5   7   25.43    1.71
  -4   5   7   23.26    1.95
   4   5  -7   18.64    2.10
  -4   5   7   22.99    1.92
   4   5  -7   24.52    2.26
  -3  -5   7   21.27    1.59
   3   5  -7   20.90    1.78
   3   5  -7   19.43    2.03
   7  -6  -7    4.00    2.17
   7  -6  -7    2.79    2.16
  -7   6   7    3.67    1.58
  -7   6   7    4.24    1.85
  -7   6   7    7.00    1.71
  -7   6   7    4.89    1.98
   6  -6  -7    2.52    1.89
  -6  -6   7    3.97    1.47
  -6   6   7    0.89    1.41
  -6   6   7    3.30    1.34
  -6   6   7    2.70    1.46
  -6   6   7    3.74    1.67
   5  -6  -7   51.80    3.52
  -5   6   7   52.42    3.04
  -5   6   7   52.84    2.92
  -5   6   7   55.12    3.08
  -5   6   7   57.91    2.71
  -4   6   7   47.00    2.52
  -4   6   7   42.69    2.55
  -4   6   7   50.00    2.69
   7  -7  -7   47.37    3.80
  -7   7   7   45.87    3.31
  -7   7   7   53.69    3.48
  -7   7   7   44.06    3.33
  -7   7   7   50.36    3.03
   6  -7  -7    6.95    2.01
  -6   7   7    6.74    1.60
  -6   7   7    6.76    1.55
  -6   7   7    7.13    1.84
  -6   7   7    6.01    1.72
   5  -7  -7   10.13    2.01
  -5   7   7   13.11    1.55
  -5   7   7   10.15    1.64
  -5   7   7   10.03    1.56
  -5   7   7   12.59    1.63
  -4   7   7   24.41    1.78
  -4   7   7   17.44    2.02
  -2   7  -7   10.60    1.21
   6  -8  -7   17.07    2.50
  -6   8   7   17.45    2.21
  -6   8   7   17.37    2.04
  -6   8   7   16.45    1.79
  -6   8   7   17.62    1.96
  -5   8   7   17.45    1.79
  -5   8   7   16.10    1.76
  -5   8   7   14.97    1.89
  -2   8  -7   20.05    1.65
  -6   9   7   20.41    2.43
  -6   9   7   15.62    2.04
  -5   9   7   -0.34    1.70
  -5   9   7    0.70    1.38
  -2   9  -7    4.75    1.16
   2 -10   7    9.53    1.72
  -3  10  -7    4.79    1.28
   3 -11   7   26.76    2.95
  -3  11  -7   25.50    2.28
  -8   0   8    4.75    2.17
   8   0  -8    5.52    2.44
  -8   0   8    3.08    1.78
   8   0  -8    3.95    2.20
  -7   0   8    7.38    1.76
   7   0  -8    6.45    2.23
  -7   0   8    9.35    2.07
   7   0  -8   11.76    2.16
   6   0  -8   38.70    3.26
   6   0  -8   38.36    3.35
  -6   0   8   39.92    2.80
  -6   0   8   37.73    2.90
  -5   0   8  111.30    4.90
   5   0  -8  110.70    5.44
  -5   0   8  106.63    4.74
  -4   0   8   21.14    1.87
   4   0  -8   21.68    2.21
  -4   0   8   21.62    1.96
  -3   0   8   39.60    2.25
   3   0  -8   42.03    2.57
  -3   0   8   39.58    2.21
  -2   0   8   14.61    1.44
   8  -1  -8   24.61    2.84
  -8  -1   8   26.51    2.93
   8  -1  -8   21.31    2.98
  -8  -1   8   25.54    2.70
  -8   1   8   27.63    3.05
   8   1  -8   24.41    2.81
   8   1  -8   21.32    2.94
  -8   1   8   28.56    2.88
  -7  -1   8   26.73    2.86
   7  -1  -8   24.90    3.20
  -7  -1   8   28.18    2.91
   7  -1  -8   30.59    3.29
  -7   1   8   28.13    2.83
   7   1  -8   40.47    3.36
  -7   1   8   28.13    2.90
   7   1  -8   32.80    3.19
   6  -1  -8    2.52    1.83
  -6  -1   8    2.56    1.58
  -6  -1   8    1.94    1.38
  -6   1   8    4.22    1.46
   6   1  -8    4.53    1.78
   6   1  -8    3.15    1.76
  -6   1   8    3.24    1.66
  -5  -1   8    4.23    1.34
  -5  -1   8    4.86    1.26
   5  -1  -8    3.71    1.60
   5   1  -8    5.16    1.57
  -5   1   8    3.90    1.20
  -5   1   8    3.69    1.39
   4  -1  -8  134.03    5.82
  -4  -1   8  112.78    5.02
  -4  -1   8  119.25    5.17
  -4   1   8  129.50    5.18
  -4   1   8  126.59    5.07
   4   1  -8  107.69    5.72
  -3  -1   8   54.10    2.81
  -3  -1   8   56.23    2.73
   3  -1  -8   55.12    3.21
   3   1  -8   63.90    3.15
  -3   1   8   58.43    2.77
  -2  -1   8    4.39    0.98
   2   1  -8    1.66    0.86
  -8  -2   8   50.78    3.58
   8  -2  -8   49.14    4.20
   8   2  -8   47.82    4.11
  -8   2   8   50.09    3.64
  -8   2   8   49.77    3.70
   7  -2  -8    7.85    2.17
  -7  -2   8    5.40    1.82
  -7  -2   8    2.04    1.60
   7  -2  -8    5.26    2.19
  -7   2   8    3.12    1.65
   7   2  -8    5.73    2.02
  -7   2   8    7.96    2.00
   7   2  -8    4.39    2.10
  -6  -2   8   55.32    3.36
   6  -2  -8   54.88    3.70
  -6  -2   8   56.13    3.26
   6   2  -8   52.84    3.66
   6   2  -8   54.33    3.79
  -6   2   8   53.15    3.31
  -6   2   8   50.55    3.12
   5  -2  -8    1.03    1.52
  -5  -2   8    1.46    1.20
  -5  -2   8    1.79    1.25
  -5   2   8   -0.24    1.32
   5   2  -8    2.16    1.45
  -5   2   8    2.03    1.18
  -4  -2   8   30.26    2.01
  -4  -2   8   25.06    2.08
   4  -2  -8   27.26    2.39
  -4   2   8   24.23    2.00
   4   2  -8   24.19    2.37
  -4   2   8   26.63    2.07
  -3  -2   8    5.78    0.98
  -3  -2   8    6.65    1.06
   3  -2  -8    8.81    1.42
  -3   2   8    9.58    1.22
  -3   2   8    7.80    1.15
   3   2  -8    5.92    1.19
  -3   2   8    8.96    0.95
  -2  -2   8   84.67    3.34
  -2  -2   8   83.88    3.49
   2   2  -8   69.14    3.83
  -1  -2   8    9.81    1.02
   7  -3  -8   64.71    4.35
   7  -3  -8   65.36    4.37
  -7  -3   8   60.63    3.66
   7   3  -8   60.03    4.20
  -7   3   8   65.01    3.78
  -7   3   8   60.80    3.72
   7   3  -8   59.52    4.18
  -6  -3   8    2.10    1.37
  -6  -3   8    1.33    1.50
   6  -3  -8    0.22    1.75
  -6   3   8    1.05    1.58
   6   3  -8   -0.22    1.66
   6   3  -8   -1.32    1.63
  -6   3   8    1.54    1.41
  -5  -3   8    2.06    1.23
   5  -3  -8    3.42    1.64
  -5  -3   8    1.23    1.17
  -5   3   8    2.09    1.20
   5   3  -8    2.98    1.55
   5   3  -8    3.21    1.50
  -5   3   8    0.36    1.32
  -5   3   8    1.36    1.21
  -5   3   8    1.33    0.93
  -4  -3   8  105.93    4.38
  -4  -3   8  100.48    4.17
   4  -3  -8   96.74    4.85
  -4   3   8   90.09    4.13
  -4   3   8   87.65    4.20
  -4   3   8   88.73    4.27
   4   3  -8  103.89    4.77
  -3  -3   8   40.11    2.27
  -3  -3   8   35.45    2.06
  -3   3   8   39.23    2.37
   3   3  -8   39.13    2.44
  -3   3   8   38.07    2.04
  -2  -3   8    1.71    0.78
  -2  -3   8    0.16    0.60
   2   3  -8    1.06    0.87
  -1  -3   8   22.83    1.52
  -7  -4   8   30.19    2.51
   7  -4  -8   28.13    3.42
   7  -4  -8   29.83    3.07
  -7   4   8   23.18    2.76
  -7   4   8   24.76    2.91
   7   4  -8   31.86    3.27
  -7   4   8   25.77    2.82
  -7   4   8   29.39    2.32
  -6  -4   8    4.37    1.53
   6  -4  -8    1.94    1.90
  -6  -4   8    2.19    1.36
   6   4  -8    0.61    1.70
   6   4  -8    0.16    1.71
  -6   4   8   -0.30    1.43
  -6   4   8    3.89    1.19
  -6   4   8    0.94    1.43
  -6   4   8    3.35    1.65
  -5  -4   8  122.62    5.33
  -5  -4   8  130.05    5.51
   5  -4  -8  127.50    6.18
  -5   4   8  123.86    5.42
  -5   4   8  126.09    5.50
  -5   4   8  119.21    5.39
   5   4  -8  127.55    6.04
   5   4  -8  125.30    6.15
  -5   4   8  124.65    4.70
  -4  -4   8    5.29    1.17
   4  -4  -8    7.31    1.59
  -4  -4   8    4.74    1.14
  -4   4   8    6.17    1.10
  -4   4   8    5.42    1.25
   4   4  -8    6.43    1.58
   4   4  -8    6.17    1.39
  -4   4   8    5.38    1.15
  -3  -4   8   68.51    3.35
  -3  -4   8   70.56    3.17
   3   4  -8   72.89    3.65
  -2  -4   8    2.44    0.69
  -2  -4   8    1.42    0.80
   2   4  -8    1.88    0.88
  -7  -5   8   17.36    2.21
   7  -5  -8   19.84    2.74
  -7   5   8   19.99    2.40
  -7   5   8   25.18    2.00
  -7   5   8   26.77    2.84
  -7   5   8   24.46    2.52
  -6  -5   8   14.15    1.70
  -6  -5   8   11.02    1.81
   6  -5  -8   12.74    2.27
  -6   5   8   15.57    1.57
   6   5  -8    9.01    2.00
  -6   5   8   12.41    1.97
  -6   5   8   13.27    1.81
  -6   5   8    9.82    1.72
   6   5  -8    8.00    1.93
  -5  -5   8    6.23    1.41
  -5  -5   8    6.84    1.37
   5  -5  -8    7.29    1.82
  -5   5   8    6.40    1.28
   5   5  -8    6.45    1.62
   5   5  -8    6.56    1.70
  -5   5   8    3.97    1.36
  -5   5   8    5.19    1.57
  -5   5   8    5.42    1.37
  -4   5   8   92.98    4.27
  -4   5   8   98.49    4.42
  -4   5   8   98.24    4.29
   6  -6  -8   43.13    3.65
  -6   6   8   39.44    2.94
  -6   6   8   43.98    2.65
  -6   6   8   48.41    3.10
  -6   6   8   44.68    3.15
   5  -6  -8    2.13    1.85
  -5   6   8    3.41    1.39
  -5   6   8    3.74    1.35
  -5   6   8    2.66    1.42
   6  -7  -8   13.40    2.43
  -6   7   8   12.84    1.97
  -6   7   8   11.04    1.96
  -6   7   8    8.60    1.82
  -6   7   8   14.30    1.75
  -5   7   8    3.01    1.44
  -5   7   8    2.84    1.41
  -7   0   9   70.13    3.98
   7   0  -9   71.16    4.54
   7   0  -9   68.13    4.68
  -7   0   9   63.83    4.11
  -6   0   9    2.55    1.59
   6   0  -9    1.31    1.87
  -6   0   9    2.06    1.54
   5   0  -9    0.93    1.58
  -5   0   9    3.07    1.41
  -5   0   9    0.61    1.22
  -4   0   9   28.58    2.24
   4   0  -9   25.02    2.43
  -4   0   9   23.89    2.10
   3   0  -9   85.35    4.46
  -7  -1   9   13.38    2.04
   7  -1  -9   15.46    2.56
   7  -1  -9   16.19    2.56
  -7  -1   9   14.53    2.23
  -7   1   9   14.98    2.22
   7   1  -9   11.61    2.46
   7   1  -9   15.46    2.44
  -7   1   9   13.71    2.06
  -6  -1   9   32.54    2.65
   6  -1  -9   29.55    3.16
  -6  -1   9   26.32    2.84
  -6   1   9   35.57    2.73
   6   1  -9   32.36    3.40
   6   1  -9   29.84    3.12
  -6   1   9   30.70    2.92
  -5  -1   9   26.94    2.33
  -5  -1   9   23.86    2.51
   5  -1  -9   26.54    2.76
  -5   1   9   23.06    2.39
   5   1  -9   26.92    2.79
  -5   1   9   23.76    2.28
  -4  -1   9   42.89    2.67
  -4  -1   9   43.35    2.57
   4  -1  -9   44.05    3.07
   4   1  -9   46.83    2.99
  -4   1   9   43.54    2.64
  -4   1   9   43.60    2.69
  -3  -1   9   42.22    2.44
  -3  -1   9   46.37    2.64
   3   1  -9   53.34    3.07
   7  -2  -9    3.03    2.21
  -7  -2   9    1.82    1.74
   7  -2  -9    3.04    2.19
  -7  -2   9   -0.48    1.77
   7   2  -9    2.94    2.08
  -7   2   9   -0.01    1.84
  -7   2   9    1.01    1.76
   7   2  -9    2.23    2.09
   6  -2  -9    4.61    2.04
  -6  -2   9    4.91    1.62
  -6  -2   9    5.05    1.69
  -6   2   9    5.72    1.82
   6   2  -9    1.16    1.99
   6   2  -9    4.14    1.91
  -6   2   9    7.16    1.71
  -5  -2   9   50.11    3.20
  -5  -2   9   51.03    3.03
   5  -2  -9   55.21    3.57
  -5   2   9   54.43    3.20
   5   2  -9   52.49    3.58
  -5   2   9   56.21    3.15
   4  -2  -9   90.89    4.71
  -4  -2   9   76.90    3.87
  -4  -2   9   82.01    4.09
   4   2  -9   90.27    4.53
  -4   2   9   93.94    4.17
  -4   2   9   91.34    4.04
  -3  -2   9   19.60    1.88
  -3  -2   9   19.86    1.65
   3   2  -9   19.83    2.04
  -2  -2   9    4.29    1.01
   7  -3  -9   18.22    2.70
  -7  -3   9   12.36    2.04
  -7  -3   9   15.26    2.26
   7   3  -9   17.42    2.47
  -7   3   9   15.61    2.20
  -7   3   9   14.10    2.31
  -6  -3   9   32.26    2.89
   6  -3  -9   26.48    3.10
  -6  -3   9   25.67    2.57
   6   3  -9   30.54    3.00
   6   3  -9   26.30    3.26
  -6   3   9   24.60    2.32
  -6   3   9   28.45    2.61
  -5  -3   9   30.99    2.42
   5  -3  -9   32.02    2.93
  -5  -3   9   28.81    2.65
  -5   3   9   27.22    2.57
   5   3  -9   25.05    2.76
   5   3  -9   26.47    3.13
  -5   3   9   30.54    2.48
   4  -3  -9   28.90    2.83
  -4  -3   9   26.23    2.43
  -4  -3   9   27.67    2.08
  -4   3   9   28.11    2.23
  -4   3   9   30.17    2.39
   4   3  -9   27.12    2.49
  -3  -3   9   41.50    2.45
  -3  -3   9   40.40    2.24
   3   3  -9   38.41    2.63
  -2  -3   9   75.33    3.45
   6  -4  -9   15.28    2.31
  -6  -4   9   16.05    2.02
  -6  -4   9   16.69    1.94
   6   4  -9   13.59    2.31
  -6   4   9   11.86    1.88
   6   4  -9   14.15    2.15
  -6   4   9    9.86    1.94
  -5  -4   9   12.34    1.66
   5  -4  -9   12.74    2.13
  -5  -4   9    7.98    1.61
   5   4  -9   12.95    1.91
   5   4  -9   15.74    2.15
  -5   4   9    9.43    1.61
  -5   4   9    8.81    1.65
  -4  -4   9   10.69    1.51
  -4  -4   9   10.36    1.41
   4   4  -9   11.42    1.63
   6  -5  -9   22.86    2.61
  -6   5   9   17.02    2.11
  -6   5   9   19.68    1.99
  -6   5   9   19.91    2.21
  -6   5   9   16.24    2.07
   5  -5  -9   35.81    3.31
  -5   5   9   32.58    2.62
  -5   5   9   33.66    2.81
  -5   5   9   34.33    2.55
  -5   6   9    3.96    1.62
   6   0 -10   14.61    2.33
  -6   0  10   17.62    2.09
  -6   0  10   16.28    2.05
   5   0 -10    1.86    1.62
  -5   0  10    1.88    1.37
  -5   0  10   -1.41    1.39
  -4   0  10   47.27    2.98
   4   0 -10   49.10    3.46
  -4   0  10   46.74    2.74
  -3   0  10   -0.54    1.14
   6  -1 -10    8.34    2.18
  -6  -1  10   11.20    1.94
  -6  -1  10   11.22    1.91
   6   1 -10   13.92    2.26
   6   1 -10   10.29    2.37
  -6   1  10    9.99    1.92
  -6   1  10   10.14    1.91
  -5  -1  10   23.61    2.35
   5  -1 -10   26.33    2.90
  -5  -1  10   22.75    2.17
   5   1 -10   22.66    2.83
  -5   1  10   26.25    2.40
  -5   1  10   27.81    2.71
  -4  -1  10    5.45    1.34
   4  -1 -10    4.42    1.61
  -4  -1  10    6.33    1.33
   4   1 -10    8.58    1.70
  -4   1  10    6.08    1.37
  -4   1  10    5.87    1.26
  -3  -1  10    3.78    1.16
  -6  -2  10    3.13    1.72
  -6  -2  10    4.63    1.75
   6  -2 -10    4.48    1.97
   6   2 -10    3.71    2.17
  -6   2  10    4.44    1.74
  -6   2  10    3.87    1.75
   6   2 -10    4.47    1.94
   5  -2 -10    6.14    1.94
  -5  -2  10    2.34    1.50
  -5  -2  10    3.41    1.45
  -5   2  10    3.61    1.46
  -5   2  10    4.46    1.55
   5   2 -10    4.37    1.72
  -4  -2  10    9.83    1.41
  -4  -2  10    6.46    1.43
   4   2 -10    9.81    1.73
  -4   2  10    6.78    1.50
  -3  -2  10   22.62    2.17
  -5  -3  10   23.11    2.22
   5  -3 -10   24.59    3.11
  -5  -3  10   26.59    2.39
  -5   3  10   22.85    2.35
   5   3 -10   24.50    2.82
   5   3 -10   23.20    2.74
  -5   3  10   23.97    2.72
  -4  -3  10    5.46    1.29
  -4  -3  10    3.67    1.42
   4   3 -10    6.58    1.59
  -3  -3  10   20.37    2.15
  -5   4  10   -1.50    1.46
  -4   0  11    0.77    1.31
  -4  -1  11    3.71    1.41
  -4  -2  11   41.99    3.04
   4   3 -11    1.28    1.43
   0   0   0    0.00    0.00
;
_shelx_hkl_checksum               32359
_olex2_submission_special_instructions 'No special instructions were received'
