# Supplementary material for: Pressure induced enhancement of the magnetic ordering temperature in rhenium(IV) monomers
Source: Nat Commun. 2016 Dec 21;7:13870. doi: 10.1038/ncomms13870 (PMC5187583; doi:10.1038/ncomms13870)
Supplement: Supplementary Data 2 — Crystallographic files for compound 2 at various pressures and temperatures. [file ncomms13870-s3.zip › Compound 2/ReBr4(bpym)@ambient in cell.cif]

data_shelxs
_audit_creation_date              2014-11-03
_audit_creation_method
;
Olex2 1.2
(compiled 2014.09.19 svn.r3010 for OlexSys, GUI svn.r4874)
;
_shelxl_version_number            2014/6
_publ_contact_author_address      ?
_publ_contact_author_email        ?
_publ_contact_author_name         ''
_publ_contact_author_phone        ?
_publ_section_references
;
Dolomanov, O.V., Bourhis, L.J., Gildea, R.J, Howard, J.A.K. & Puschmann, H.
 (2009), J. Appl. Cryst. 42, 339-341.

Sheldrick, G.M. (2008). Acta Cryst. A64, 112-122.
;
_chemical_name_common             ?
_chemical_name_systematic         ?
_chemical_formula_moiety          'C8 H6 Br4 N4 Re'
_chemical_formula_sum             'C8 H6 Br4 N4 Re'
_chemical_formula_weight          664.00
_chemical_absolute_configuration  ?
_chemical_melting_point           ?
loop_
  _atom_type_symbol
  _atom_type_description
  _atom_type_scat_dispersion_real
  _atom_type_scat_dispersion_imag
  _atom_type_scat_source
 'C' 'C' 0.0030 0.0020 'International Tables Vol C Tables 4.2.6.8 and 6.1.1.4'
 'H' 'H' 0.0000 0.0000 'International Tables Vol C Tables 4.2.6.8 and 6.1.1.4'
 'Br' 'Br' -0.2901 2.4595
 'International Tables Vol C Tables 4.2.6.8 and 6.1.1.4'
 'N' 'N' 0.0060 0.0030 'International Tables Vol C Tables 4.2.6.8 and 6.1.1.4'
 'Re' 'Re' -1.0185 7.2310
 'International Tables Vol C Tables 4.2.6.8 and 6.1.1.4'

_shelx_space_group_comment
;
The symmetry employed for this shelxl refinement is uniquely defined
by the following loop, which should always be used as a source of
symmetry information in preference to the above space-group names.
They are only intended as comments.
;
_space_group_crystal_system       'orthorhombic'
_space_group_IT_number            19
_space_group_name_H-M_alt         'P 21 21 21'
_space_group_name_Hall            'P 2ac 2ab'
loop_
  _space_group_symop_operation_xyz
 'x, y, z'
 '-x+1/2, -y, z+1/2'
 'x+1/2, -y+1/2, -z'
 '-x, y+1/2, -z+1/2'

_cell_length_a                    9.6184(4)
_cell_length_b                    10.8488(4)
_cell_length_c                    13.4471(4)
_cell_angle_alpha                 90
_cell_angle_beta                  90
_cell_angle_gamma                 90
_cell_volume                      1403.18(9)
_cell_formula_units_Z             4
_cell_measurement_reflns_used     ?
_cell_measurement_temperature     293
_cell_measurement_theta_max       ?
_cell_measurement_theta_min       ?
_shelx_estimated_absorpt_T_max    ?
_shelx_estimated_absorpt_T_min    ?
_exptl_absorpt_coefficient_mu     19.988
_exptl_absorpt_correction_T_max   0.745468
_exptl_absorpt_correction_T_min   0.454923
_exptl_absorpt_correction_type    multi-scan
_exptl_absorpt_process_details
;
 TWINABS-2008/4 (Bruker,2010) was used for absorption correction.
 
For component 1:
 wR2(int) was 0.0951 before and 0.0542 after correction.
 The Ratio of minimum to maximum transmission not present.
 The \l/2 correction factor is Not present
 
For component 2:
 wR2(int) was 0.1326 before and 0.0578 after correction.
 The Ratio of minimum to maximum transmission is 0.61.
 The \l/2 correction factor is Not present

Final HKLF 4 output contains 15036 reflections, Rint = 0.0619
 (10217 with I > 3sig(I), Rint = 0.0528)
;
_exptl_absorpt_special_details    ?
_exptl_crystal_colour             'clear brown'
_exptl_crystal_colour_lustre      clear
_exptl_crystal_colour_primary     brown
_exptl_crystal_density_diffrn     3.143
_exptl_crystal_density_meas       ?
_exptl_crystal_density_method     ?
_exptl_crystal_description        block
_exptl_crystal_F_000              1188
_exptl_crystal_size_max           0.08
_exptl_crystal_size_mid           0.05
_exptl_crystal_size_min           0.01
_exptl_special_details
;
Crystal fractured into two major components. The data was refined as a two domain twin.

Data was collected in a Merril Bassett DAC.
Opening angle 40 degrees 
Diamond Anvil Culet of 0.6mm
Tungsten gasket indented and drilled with 0.2 mm sample hole

PLAT029_ALERT_3_A _diffrn_measured_fraction_theta_full Low....... 0.560 Note
COMMENT... Low completeness due to limited access to reciprocal space due to
masking by high pressure cell
  
PLAT201_ALERT_2_A Isotropic non-H Atoms in Main Residue(s)...... 12 Report
COMMENT...Carbon and Nitrogen atoms were refined isotropically to keep their
treament consistent across refinements. All other non-hydrogen atoms were refined 
anisotropically

PLAT342_ALERT_3_B Low Bond Precision on C-C Bonds ............... 0.0260 Ang.
No comment
;
_exptl_transmission_factor_max    ?
_exptl_transmission_factor_min    ?
_diffrn_reflns_av_unetI/netI      0.0272
_diffrn_reflns_Laue_measured_fraction_full 0.560
_diffrn_reflns_Laue_measured_fraction_max 0.523
_diffrn_reflns_limit_h_max        ?
_diffrn_reflns_limit_h_min        ?
_diffrn_reflns_limit_k_max        ?
_diffrn_reflns_limit_k_min        ?
_diffrn_reflns_limit_l_max        ?
_diffrn_reflns_limit_l_min        ?
_diffrn_reflns_number             920
_diffrn_reflns_point_group_measured_fraction_full 0.324
_diffrn_reflns_point_group_measured_fraction_max 0.301
_diffrn_reflns_theta_full         26.000
_diffrn_reflns_theta_max          26.981
_diffrn_reflns_theta_min          2.830
_diffrn_reflns_v_R_equivalents    ?
_diffrn_ambient_temperature       293
_diffrn_detector                  'Bruker APEX2 area detector'
_diffrn_detector_area_resol_mean  7.9
_diffrn_detector_type             'CCD area detector'
_diffrn_measured_fraction_theta_full 0.560
_diffrn_measured_fraction_theta_max 0.523
_diffrn_measurement_device        'four-circle diffractometer'
_diffrn_measurement_device_type   'CSEC APEX2 HP'
_diffrn_measurement_method        '\w and \f scans'
_diffrn_radiation_monochromator   graphite
_diffrn_radiation_probe           x-ray
_diffrn_radiation_type            MoK\a
_diffrn_radiation_wavelength      0.71073
_diffrn_source                    'sealed X-ray tube'
_diffrn_source_type               'sealed X-ray tube'
_diffrn_standards_number          0
_reflns_Friedel_coverage          0.000
_reflns_Friedel_fraction_full     0.000
_reflns_Friedel_fraction_max      0.000
_reflns_number_gt                 830
_reflns_number_total              920
_reflns_special_details
;
 Reflections were merged by SHELXL according to the crystal
 class for the calculation of statistics and refinement.
 
 _reflns_Friedel_fraction is defined as the number of unique
 Friedel pairs measured divided by the number that would be
 possible theoretically, ignoring centric projections and
 systematic absences.
;
_reflns_threshold_expression      'I > 2\s(I)'
_computing_cell_refinement        ?
_computing_data_collection        ?
_computing_data_reduction         ?
_computing_molecular_graphics     'Olex2 (Dolomanov et al., 2009)'
_computing_publication_material   'Olex2 (Dolomanov et al., 2009)'
_computing_structure_refinement   'ShelXL (Sheldrick, 2008)'
_computing_structure_solution     'ShelXS (Sheldrick, 2008)'
_refine_diff_density_max          1.721
_refine_diff_density_min          -1.312
_refine_diff_density_rms          0.257
_refine_ls_abs_structure_details
;
No quotients, so Flack parameter determined by classical intensity fit
;
_refine_ls_abs_structure_Flack    0.52(8)
_refine_ls_extinction_coef        .
_refine_ls_extinction_method      none
_refine_ls_goodness_of_fit_ref    1.210
_refine_ls_hydrogen_treatment     constr
_refine_ls_matrix_type            full
_refine_ls_number_parameters      70
_refine_ls_number_reflns          920
_refine_ls_number_restraints      0
_refine_ls_R_factor_all           0.0545
_refine_ls_R_factor_gt            0.0457
_refine_ls_restrained_S_all       1.210
_refine_ls_shift/su_max           0.000
_refine_ls_shift/su_mean          0.000
_refine_ls_structure_factor_coef  Fsqd
_refine_ls_weighting_details
'w=1/[\s^2^(Fo^2^)+(0.0369P)^2^+34.9890P] where P=(Fo^2^+2Fc^2^)/3'
_refine_ls_weighting_scheme       calc
_refine_ls_wR_factor_gt           0.1126
_refine_ls_wR_factor_ref          0.1187
_refine_special_details           ?
_olex2_refinement_description
;
1. Fixed Uiso
 At 1.2 times of:
  All C(H) groups
2.a Aromatic/amide H refined with riding coordinates:
 C4(H4), C5(H5), C6(H6), C1(H1), C7(H7), C8(H8)
2.b Fitted hexagon refined as free rotating group:
 N4(C2,N2,C4,C5,C6), C1(N1,C3,N3,C7,C8)
;
_atom_sites_solution_hydrogens    geom
_atom_sites_solution_primary      direct
_atom_sites_solution_secondary    ?
loop_
  _atom_site_label
  _atom_site_type_symbol
  _atom_site_fract_x
  _atom_site_fract_y
  _atom_site_fract_z
  _atom_site_U_iso_or_equiv
  _atom_site_adp_type
  _atom_site_occupancy
  _atom_site_site_symmetry_order
  _atom_site_calc_flag
  _atom_site_refinement_flags_posn
  _atom_site_refinement_flags_adp
  _atom_site_refinement_flags_occupancy
  _atom_site_disorder_assembly
  _atom_site_disorder_group
 Re1 Re 0.10862(14) 0.08473(12) 0.11317(7) 0.0361(3) Uani 1 1 d . . . . .
 Br1 Br 0.1192(5) 0.3087(3) 0.1274(3) 0.0645(11) Uani 1 1 d . . . . .
 Br2 Br 0.3533(4) 0.0674(4) 0.0619(2) 0.0523(10) Uani 1 1 d . . . . .
 Br3 Br -0.1481(4) 0.0784(4) 0.1366(2) 0.0577(10) Uani 1 1 d . . . . .
 Br4 Br 0.1589(5) 0.0522(4) 0.2889(2) 0.0611(13) Uani 1 1 d . . . . .
 N4 N 0.059(3) -0.2501(16) -0.0556(10) 0.054(8) Uiso 1 1 d . . . . .
 C2 C 0.056(3) -0.1299(14) -0.0198(11) 0.042(8) Uiso 1 1 d G . . . .
 N2 N 0.097(3) -0.1054(13) 0.0773(12) 0.043(6) Uiso 1 1 d G . . . .
 C4 C 0.141(3) -0.2011(18) 0.1386(10) 0.065(10) Uiso 1 1 d G . . . .
 H4 H 0.1684 -0.1847 0.2036 0.078 Uiso 1 1 calc R . . . .
 C5 C 0.143(3) -0.3213(16) 0.1028(13) 0.059(9) Uiso 1 1 d G . . . .
 H5 H 0.1722 -0.3853 0.1439 0.071 Uiso 1 1 calc R . . . .
 C6 C 0.102(3) -0.3458(13) 0.0057(13) 0.042(7) Uiso 1 1 d G . . . .
 H6 H 0.1035 -0.4262 -0.0182 0.050 Uiso 1 1 calc R . . . .
 C1 C 0.053(2) 0.1841(14) -0.1035(13) 0.043(8) Uiso 1 1 d . . . . .
 H1 H 0.0810 0.2613 -0.0815 0.052 Uiso 1 1 calc R . . . .
 N1 N 0.062(2) 0.0828(17) -0.0405(10) 0.032(5) Uiso 1 1 d G . . . .
 C3 C 0.019(2) -0.0327(14) -0.0734(11) 0.051(9) Uiso 1 1 d G . . . .
 N3 N -0.033(2) -0.0469(13) -0.1691(12) 0.036(6) Uiso 1 1 d G . . . .
 C7 C -0.042(2) 0.0544(17) -0.2321(10) 0.054(10) Uiso 1 1 d G . . . .
 H7 H -0.0768 0.0449 -0.2961 0.065 Uiso 1 1 calc R . . . .
 C8 C 0.001(3) 0.1699(14) -0.1992(13) 0.050(9) Uiso 1 1 d G . . . .
 H8 H -0.0058 0.2377 -0.2413 0.060 Uiso 1 1 calc R . . . .

loop_
  _atom_site_aniso_label
  _atom_site_aniso_U_11
  _atom_site_aniso_U_22
  _atom_site_aniso_U_33
  _atom_site_aniso_U_23
  _atom_site_aniso_U_13
  _atom_site_aniso_U_12
 Re1 0.0359(9) 0.0459(8) 0.0265(5) -0.0070(5) -0.0022(5) 0.0009(5)
 Br1 0.070(4) 0.055(3) 0.069(2) -0.0155(17) -0.017(2) 0.0068(18)
 Br2 0.034(3) 0.069(3) 0.0535(17) -0.0072(16) 0.0030(16) -0.0039(15)
 Br3 0.039(3) 0.093(3) 0.0409(16) -0.0068(17) 0.0015(15) 0.0007(18)
 Br4 0.055(4) 0.095(4) 0.0326(16) -0.0068(16) -0.0060(17) 0.0065(18)

_geom_special_details
;
 All esds (except the esd in the dihedral angle between two l.s. planes)
 are estimated using the full covariance matrix.  The cell esds are taken
 into account individually in the estimation of esds in distances, angles
 and torsion angles; correlations between esds in cell parameters are only
 used when they are defined by crystal symmetry.  An approximate (isotropic)
 treatment of cell esds is used for estimating esds involving l.s. planes.
;
loop_
  _geom_bond_atom_site_label_1
  _geom_bond_atom_site_label_2
  _geom_bond_distance
  _geom_bond_site_symmetry_2
  _geom_bond_publ_flag
 Re1 Br1 2.439(4) . ?
 Re1 Br2 2.460(4) . ?
 Re1 Br3 2.490(4) . ?
 Re1 Br4 2.438(3) . ?
 Re1 N2 2.121(14) . ?
 Re1 N1 2.115(12) . ?
 N4 C2 1.3900 . ?
 N4 C6 1.3900 . ?
 C2 N2 1.3900 . ?
 C2 C3 1.325(18) . ?
 N2 C4 1.3900 . ?
 C4 H4 0.9300 . ?
 C4 C5 1.3900 . ?
 C5 H5 0.9300 . ?
 C5 C6 1.3900 . ?
 C6 H6 0.9300 . ?
 C1 H1 0.9300 . ?
 C1 N1 1.3900 . ?
 C1 C8 1.3900 . ?
 N1 C3 1.3900 . ?
 C3 N3 1.3900 . ?
 N3 C7 1.3900 . ?
 C7 H7 0.9300 . ?
 C7 C8 1.3900 . ?
 C8 H8 0.9300 . ?

loop_
  _geom_angle_atom_site_label_1
  _geom_angle_atom_site_label_2
  _geom_angle_atom_site_label_3
  _geom_angle
  _geom_angle_site_symmetry_1
  _geom_angle_site_symmetry_3
  _geom_angle_publ_flag
 Br1 Re1 Br2 93.33(15) . . ?
 Br1 Re1 Br3 93.37(16) . . ?
 Br2 Re1 Br3 169.17(12) . . ?
 Br4 Re1 Br1 93.42(14) . . ?
 Br4 Re1 Br2 94.05(14) . . ?
 Br4 Re1 Br3 94.04(14) . . ?
 N2 Re1 Br1 171.3(5) . . ?
 N2 Re1 Br2 84.9(7) . . ?
 N2 Re1 Br3 87.2(7) . . ?
 N2 Re1 Br4 95.2(5) . . ?
 N1 Re1 Br1 95.5(5) . . ?
 N1 Re1 Br2 85.9(5) . . ?
 N1 Re1 Br3 85.0(5) . . ?
 N1 Re1 Br4 171.1(5) . . ?
 N1 Re1 N2 75.9(7) . . ?
 C2 N4 C6 120.0 . . ?
 N4 C2 N2 120.0 . . ?
 C3 C2 N4 124.2(14) . . ?
 C3 C2 N2 115.8(14) . . ?
 C2 N2 Re1 114.5(9) . . ?
 C4 N2 Re1 125.2(9) . . ?
 C4 N2 C2 120.0 . . ?
 N2 C4 H4 120.0 . . ?
 C5 C4 N2 120.0 . . ?
 C5 C4 H4 120.0 . . ?
 C4 C5 H5 120.0 . . ?
 C4 C5 C6 120.0 . . ?
 C6 C5 H5 120.0 . . ?
 N4 C6 H6 120.0 . . ?
 C5 C6 N4 120.0 . . ?
 C5 C6 H6 120.0 . . ?
 N1 C1 H1 120.0 . . ?
 N1 C1 C8 120.0 . . ?
 C8 C1 H1 120.0 . . ?
 C1 N1 Re1 126.9(10) . . ?
 C1 N1 C3 120.0 . . ?
 C3 N1 Re1 112.5(9) . . ?
 C2 C3 N1 117.7(15) . . ?
 C2 C3 N3 120.8(14) . . ?
 N1 C3 N3 120.0 . . ?
 C7 N3 C3 120.0 . . ?
 N3 C7 H7 120.0 . . ?
 N3 C7 C8 120.0 . . ?
 C8 C7 H7 120.0 . . ?
 C1 C8 H8 120.0 . . ?
 C7 C8 C1 120.0 . . ?
 C7 C8 H8 120.0 . . ?

loop_
  _geom_torsion_atom_site_label_1
  _geom_torsion_atom_site_label_2
  _geom_torsion_atom_site_label_3
  _geom_torsion_atom_site_label_4
  _geom_torsion
  _geom_torsion_site_symmetry_1
  _geom_torsion_site_symmetry_2
  _geom_torsion_site_symmetry_3
  _geom_torsion_site_symmetry_4
  _geom_torsion_publ_flag
 Re1 N2 C4 C5 -172.7(16) . . . . ?
 Re1 N1 C3 C2 -22.1(18) . . . . ?
 Re1 N1 C3 N3 171.6(13) . . . . ?
 N4 C2 N2 Re1 173.4(15) . . . . ?
 N4 C2 N2 C4 0.0 . . . . ?
 N4 C2 C3 N1 -160.3(13) . . . . ?
 N4 C2 C3 N3 6(3) . . . . ?
 C2 N4 C6 C5 0.0 . . . . ?
 C2 N2 C4 C5 0.0 . . . . ?
 C2 C3 N3 C7 -166(2) . . . . ?
 N2 C2 C3 N1 18(2) . . . . ?
 N2 C2 C3 N3 -175.6(12) . . . . ?
 N2 C4 C5 C6 0.0 . . . . ?
 C4 C5 C6 N4 0.0 . . . . ?
 C6 N4 C2 N2 0.0 . . . . ?
 C6 N4 C2 C3 179(3) . . . . ?
 C1 N1 C3 C2 166(2) . . . . ?
 C1 N1 C3 N3 0.0 . . . . ?
 N1 C1 C8 C7 0.0 . . . . ?
 N1 C3 N3 C7 0.0 . . . . ?
 C3 C2 N2 Re1 -5(2) . . . . ?
 C3 C2 N2 C4 -179(2) . . . . ?
 C3 N3 C7 C8 0.0 . . . . ?
 N3 C7 C8 C1 0.0 . . . . ?
 C8 C1 N1 Re1 -170.3(15) . . . . ?
 C8 C1 N1 C3 0.0 . . . . ?

_shelx_res_file
;
TITL tester in P2(1)2(1)2(1)
CELL 0.71073 9.6184 10.8488 13.4471 90 90 90
ZERR 4 0.0004 0.0004 0.0004 0 0 0
LATT -1
SYMM 0.5-X,-Y,0.5+Z
SYMM 0.5+X,0.5-Y,-Z
SYMM -X,0.5+Y,0.5-Z

SFAC  C 2.310 20.844 1.02 10.208 1.589 0.569 0.865 51.651 0.216 0.003 0.002 =
 1.15 0.77 12.011
SFAC  H 0.493 10.511 0.323 26.126 0.14 3.142 0.041 57.8 0.003 0 0 0.06 0.32 =
 1.008
SFAC Br
SFAC  N 12.213 0.006 3.132 9.893 2.013 28.997 1.166 0.583 -11.529 0.006 =
 0.003 1.96 0.77 14.007
SFAC Re
UNIT 32 24 16 16 4

L.S. 16
PLAN  100
TEMP 19.85
REM TITL tester in P2(1)2(1)2(1)
MORE -1
BOND $H
CONF
fmap 2 53
acta 52
OMIT 8 5 10
OMIT 4 1 4
OMIT 4 0 8
OMIT 5 2 4
OMIT 8 5 2
OMIT 1 5 0
OMIT 6 2 12
OMIT 6 2 8
OMIT 5 2 2
OMIT 6 2 11
OMIT 8 5 3
OMIT 5 1 8
OMIT 3 9 3
OMIT 3 9 2
OMIT 7 4 1
OMIT 7 4 3
OMIT 5 1 9
OMIT 3 1 1
OMIT 5 2 3
OMIT 2 1 0
REM <HKL>C:\Users\NewGuy\Desktop\Work\X-ray%20Data\ReBr4(bpym)\CHW012\Fin\shel
REM xs.hkl</HKL>

WGHT    0.036900   34.989002
FVAR       0.01255
RE1   5    0.108623    0.084729    0.113173    11.00000    0.03591    0.04586 =
         0.02646   -0.00704   -0.00217    0.00090
BR1   3    0.119193    0.308674    0.127441    11.00000    0.06989    0.05454 =
         0.06894   -0.01553   -0.01661    0.00684
BR2   3    0.353316    0.067449    0.061898    11.00000    0.03429    0.06924 =
         0.05346   -0.00721    0.00305   -0.00390
BR3   3   -0.148130    0.078433    0.136575    11.00000    0.03920    0.09298 =
         0.04090   -0.00684    0.00146    0.00073
BR4   3    0.158945    0.052206    0.288891    11.00000    0.05542    0.09544 =
         0.03257   -0.00680   -0.00599    0.00646
AFIX  66
N4    4    0.058605   -0.250057   -0.055595    11.00000    0.05404
C2    1    0.056336   -0.129873   -0.019810    11.00000    0.04205
N2    4    0.097468   -0.105388    0.077294    11.00000    0.04283
C4    1    0.140868   -0.201088    0.138613    11.00000    0.06473
AFIX  43
H4    2    0.168388   -0.184706    0.203582    11.00000   -1.20000
AFIX  65
C5    1    0.143137   -0.321273    0.102829    11.00000    0.05893
AFIX  43
H5    2    0.172175   -0.385303    0.143856    11.00000   -1.20000
AFIX  65
C6    1    0.102006   -0.345760    0.005725    11.00000    0.04192
AFIX  43
H6    2    0.103525   -0.426171   -0.018217    11.00000   -1.20000
AFIX  66
C1    1    0.052535    0.184067   -0.103461    11.00000    0.04338
AFIX  43
H1    2    0.081002    0.261331   -0.081487    11.00000   -1.20000
AFIX  65
N1    4    0.061968    0.082764   -0.040535    11.00000    0.03241
C3    1    0.019421   -0.032717   -0.073378    11.00000    0.05126
N3    4   -0.032559   -0.046895   -0.169146    11.00000    0.03611
C7    1   -0.041993    0.054408   -0.232073    11.00000    0.05413
AFIX  43
H7    2   -0.076772    0.044921   -0.296149    11.00000   -1.20000
AFIX  65
C8    1    0.000554    0.169889   -0.199232    11.00000    0.04993
AFIX  43
H8    2   -0.005758    0.237667   -0.241334    11.00000   -1.20000
AFIX   0
HKLF 4

REM  tester in P2(1)2(1)2(1)
REM R1 =  0.0457 for     830 Fo > 4sig(Fo)  and  0.0545 for all     920 data
REM     70 parameters refined using      0 restraints

END

WGHT      0.0369     34.9512

REM Highest difference peak  1.721,  deepest hole -1.312,  1-sigma level  0.257
Q1    1   0.0251  0.0129  0.1159  11.00000  0.05    1.72
Q2    1   0.2156  0.0040  0.1151  11.00000  0.05    1.60
Q3    1  -0.0192  0.1789  0.1194  11.00000  0.05    1.49
Q4    1   0.2662  0.1971  0.1154  11.00000  0.05    1.17
Q5    1   0.0303 -0.0028 -0.1036  11.00000  0.05    1.09
Q6    1  -0.0820 -0.1466  0.1139  11.00000  0.05    1.04
Q7    1  -0.1567 -0.0563  0.1154  11.00000  0.05    1.03
Q8    1  -0.0158 -0.2879 -0.1205  11.00000  0.05    0.99
Q9    1  -0.1341  0.0778  0.2192  11.00000  0.05    0.96
Q10   1   0.3591 -0.0549  0.1083  11.00000  0.05    0.92
Q11   1   0.2496  0.0844  0.3922  11.00000  0.05    0.91
Q12   1   0.1262  0.2972  0.2233  11.00000  0.05    0.88
Q13   1   0.1640  0.2018  0.0647  11.00000  0.05    0.88
Q14   1   0.2147  0.1629  0.1098  11.00000  0.05    0.87
Q15   1   0.1219 -0.1392 -0.1041  11.00000  0.05    0.87
Q16   1   0.1769  0.1282  0.4387  11.00000  0.05    0.86
Q17   1   0.2249  0.3809  0.1211  11.00000  0.05    0.86
Q18   1   0.1126 -0.2589 -0.1181  11.00000  0.05    0.85
Q19   1   0.0533  0.2025 -0.0793  11.00000  0.05    0.84
Q20   1   0.1171  0.0714  0.3811  11.00000  0.05    0.83
Q21   1   0.2627  0.1210  0.0558  11.00000  0.05    0.83
Q22   1   0.2542 -0.0271  0.2837  11.00000  0.05    0.83
Q23   1   0.3147  0.3179  0.1142  11.00000  0.05    0.82
Q24   1   0.0074 -0.2161 -0.0448  11.00000  0.05    0.81
Q25   1   0.2961  0.0077  0.0573  11.00000  0.05    0.81
Q26   1   0.2480 -0.2922 -0.1145  11.00000  0.05    0.81
Q27   1   0.2212 -0.4144  0.1203  11.00000  0.05    0.81
Q28   1  -0.0270 -0.0831 -0.1211  11.00000  0.05    0.80
Q29   1  -0.0046  0.0842  0.1788  11.00000  0.05    0.79
Q30   1   0.1082 -0.2381  0.1177  11.00000  0.05    0.78
Q31   1   0.0951 -0.0353 -0.1051  11.00000  0.05    0.78
Q32   1  -0.2503 -0.0007  0.1315  11.00000  0.05    0.78
Q33   1  -0.0875  0.0384 -0.1181  11.00000  0.05    0.77
Q34   1  -0.1515 -0.0595 -0.1178  11.00000  0.05    0.77
Q35   1  -0.0087  0.1205 -0.1132  11.00000  0.05    0.77
Q36   1  -0.0441  0.0836  0.0768  11.00000  0.05    0.77
Q37   1  -0.0024  0.3822  0.1330  11.00000  0.05    0.76
Q38   1   0.1093  0.2073 -0.2187  11.00000  0.05    0.74
Q39   1   0.1194 -0.2726  0.0200  11.00000  0.05    0.74
Q40   1   0.0832 -0.1735 -0.0132  11.00000  0.05    0.73
Q41   1   0.2744  0.0938  0.1585  11.00000  0.05    0.72
Q42   1   0.0444  0.1545 -0.1826  11.00000  0.05    0.72
Q43   1   0.2871 -0.4847  0.1549  11.00000  0.05    0.71
Q44   1  -0.2745 -0.0178  0.1209  11.00000  0.05    0.71
Q45   1   0.0571  0.2127  0.0695  11.00000  0.05    0.70
Q46   1  -0.0284  0.0131 -0.0651  11.00000  0.05    0.70
Q47   1   0.4637  0.1401  0.0788  11.00000  0.05    0.69
Q48   1  -0.0782  0.2430 -0.0982  11.00000  0.05    0.69
Q49   1  -0.1081  0.2778 -0.1154  11.00000  0.05    0.69
Q50   1   0.1441 -0.0668  0.3760  11.00000  0.05    0.68
Q51   1   0.0375  0.1299 -0.1964  11.00000  0.05    0.68
Q52   1   0.0795  0.2007  0.1789  11.00000  0.05    0.68
Q53   1  -0.0653  0.1263 -0.2149  11.00000  0.05    0.68
Q54   1  -0.1137  0.2006 -0.1716  11.00000  0.05    0.68
Q55   1   0.1703 -0.1808  0.0634  11.00000  0.05    0.67
Q56   1   0.1972 -0.0817  0.0794  11.00000  0.05    0.67
Q57   1  -0.0014  0.0328 -0.1988  11.00000  0.05    0.67
Q58   1   0.1660  0.1469  0.3426  11.00000  0.05    0.67
Q59   1   0.0675 -0.0774  0.0844  11.00000  0.05    0.67
Q60   1   0.0691  0.0228  0.3514  11.00000  0.05    0.67
Q61   1   0.1790 -0.1597 -0.1144  11.00000  0.05    0.67
Q62   1  -0.2619  0.1832  0.1247  11.00000  0.05    0.67
Q63   1   0.1472  0.2437 -0.1181  11.00000  0.05    0.66
Q64   1   0.1776 -0.0882  0.2993  11.00000  0.05    0.66
Q65   1   0.4423  0.0008  0.0661  11.00000  0.05    0.66
Q66   1   0.1164 -0.4298  0.0722  11.00000  0.05    0.64
Q67   1   0.3557 -0.1846  0.1189  11.00000  0.05    0.64
Q68   1   0.0548 -0.3437 -0.0733  11.00000  0.05    0.64
Q69   1   0.0621  0.0924  0.3001  11.00000  0.05    0.64
Q70   1   0.1165  0.0063 -0.1795  11.00000  0.05    0.63
Q71   1   0.0561  0.2166  0.1650  11.00000  0.05    0.63
Q72   1   0.2982 -0.1402  0.1047  11.00000  0.05    0.63
Q73   1  -0.3203  0.0581  0.0843  11.00000  0.05    0.63
Q74   1   0.2571 -0.0197 -0.0396  11.00000  0.05    0.62
Q75   1  -0.0298 -0.2380  0.1024  11.00000  0.05    0.62
Q76   1  -0.1551  0.0628 -0.1005  11.00000  0.05    0.62
Q77   1   0.1870 -0.2873  0.1594  11.00000  0.05    0.62
Q78   1   0.0771 -0.0563  0.1625  11.00000  0.05    0.62
Q79   1   0.1948 -0.0327  0.2199  11.00000  0.05    0.61
Q80   1  -0.1950  0.1835  0.2001  11.00000  0.05    0.61
Q81   1   0.3102  0.0943 -0.0408  11.00000  0.05    0.61
Q82   1   0.1665 -0.5382 -0.1007  11.00000  0.05    0.61
Q83   1   0.1987  0.1899 -0.0722  11.00000  0.05    0.61
Q84   1   0.3600  0.1539  0.1453  11.00000  0.05    0.61
Q85   1   0.3028 -0.4320  0.1940  11.00000  0.05    0.60
Q86   1  -0.1784  0.0734  0.0901  11.00000  0.05    0.60
Q87   1   0.1634 -0.3586  0.1025  11.00000  0.05    0.60
Q88   1  -0.2122 -0.0997  0.1428  11.00000  0.05    0.60
Q89   1   0.1335  0.0646 -0.0777  11.00000  0.05    0.60
Q90   1   0.4062  0.1843  0.0360  11.00000  0.05    0.60
Q91   1   0.0293 -0.1981  0.0692  11.00000  0.05    0.60
Q92   1   0.0615  0.1893 -0.2954  11.00000  0.05    0.60
Q93   1  -0.0697  0.2968  0.1206  11.00000  0.05    0.60
Q94   1  -0.1160  0.0802 -0.2011  11.00000  0.05    0.59
Q95   1  -0.0868 -0.2000  0.0325  11.00000  0.05    0.59
Q96   1  -0.0191 -0.3777 -0.0258  11.00000  0.05    0.59
Q97   1   0.0960 -0.4279  0.1399  11.00000  0.05    0.59
Q98   1   0.0574 -0.1388 -0.1154  11.00000  0.05    0.59
Q99   1   0.1048  0.1188 -0.3344  11.00000  0.05    0.59
Q100  1  -0.0123  0.2933 -0.3382  11.00000  0.05    0.58
;
_shelx_res_checksum               8995
_shelx_hkl_file
;
   1   1   0    9.17    0.22
   2   1   0    1.14    0.02
   1   2   0    5.81    0.05
   2   2   0    0.21    0.00
   3   2   0    1.89    0.02
   4   2   0    3.08    0.03
   1   3   0    2.17    0.02
   2   3   0    0.80    0.01
   3   3   0    0.40    0.01
   4   3   0    1.95    0.02
   5   3   0    1.39    0.02
   6   3   0    0.01    0.02
   1   4   0    7.66    0.08
   2   4   0    0.03    0.00
   3   4   0    6.12    0.06
   4   4   0    2.07    0.03
   5   4   0    4.37    0.06
   6   4   0    0.19    0.02
   7   4   0    0.31    0.05
   1   5   0    1.60    0.03
   2   5   0    0.24    0.01
   3   5   0    6.27    0.07
   4   5   0    0.19    0.03
   5   5   0    0.39    0.04
   6   5   0    0.00    0.02
   7   5   0    2.70    0.04
   2   6   0    0.00    0.01
   3   6   0    0.00    0.01
   4   6   0    5.43    0.06
   5   6   0    0.25    0.02
   6   6   0    0.00    0.02
   7   6   0    0.07    0.02
   8   6   0    0.44    0.03
   2   7   0    0.00    0.02
   3   7   0    1.11    0.02
   4   7   0    0.20    0.02
   5   7   0    0.38    0.02
   6   7   0    0.08    0.02
   7   7   0    0.51    0.02
   8   7   0    0.24    0.02
   9   7   0    0.03    0.02
   3   8   0    0.19    0.02
   4   8   0    3.08    0.04
   5   8   0    0.94    0.03
   6   8   0    0.13    0.02
   7   8   0    0.01    0.01
   8   8   0    0.30    0.02
   9   8   0    0.31    0.02
   3   9   0    0.04    0.02
   4   9   0    1.01    0.03
   5   9   0    0.08    0.02
   6   9   0    0.38    0.02
   7   9   0    0.01    0.02
   8   9   0    0.59    0.03
   4  10   0    0.22    0.02
   5  10   0    0.29    0.02
   6  10   0    0.18    0.02
   7  10   0    0.01    0.03
   5  11   0    0.03    0.03
   6  11   0    0.02    0.03
   1   1   1    5.68    0.06
   2   1   1    1.90    0.02
   3   1   1    0.98    0.03
   1   2   1    1.50    0.01
   2   2   1    2.63    0.02
   3   2   1    3.21    0.02
   4   2   1    5.40    0.04
   1   3   1    2.11    0.01
   2   3   1    1.38    0.01
   3   3   1    1.54    0.01
   4   3   1    6.70    0.04
   5   3   1    0.39    0.01
   6   3   1    0.01    0.01
   1   4   1    3.67    0.03
   2   4   1    0.84    0.01
   3   4   1    3.81    0.03
   4   4   1    8.44    0.06
   5   4   1    1.03    0.02
   6   4   1    0.43    0.01
   7   4   1    0.45    0.04
   1   5   1    3.77    0.05
   2   5   1    2.07    0.02
   3   5   1    1.75    0.02
   4   5   1    2.79    0.03
   5   5   1    3.24    0.03
   6   5   1    0.64    0.01
   7   5   1    0.08    0.02
   2   6   1    0.13    0.01
   3   6   1    0.58    0.01
   4   6   1    1.28    0.02
   5   6   1    0.59    0.01
   6   6   1    0.41    0.01
   7   6   1    0.08    0.01
   8   6   1    1.23    0.03
   2   7   1    0.21    0.01
   3   7   1    0.03    0.01
   4   7   1    0.28    0.01
   5   7   1    0.74    0.02
   6   7   1    0.05    0.01
   7   7   1    0.14    0.01
   8   7   1    0.20    0.01
   9   7   1    0.18    0.01
   3   8   1    1.34    0.02
   4   8   1    0.70    0.02
   5   8   1    0.31    0.01
   6   8   1    0.12    0.01
   7   8   1    0.31    0.01
   8   8   1    0.36    0.02
   9   8   1    0.05    0.02
   3   9   1    0.59    0.03
   4   9   1    1.60    0.02
   5   9   1    0.10    0.01
   6   9   1    0.09    0.01
   7   9   1    0.55    0.02
   8   9   1    0.21    0.02
   9   9   1    0.07    0.09
   4  10   1    0.21    0.01
   5  10   1    0.22    0.01
   6  10   1    0.23    0.02
   7  10   1    0.10    0.02
   8  10   1    0.04    0.09
   5  11   1    0.11    0.02
   6  11   1    0.05    0.02
   1   0   2    7.26    0.09
   0   1   2   13.24    0.19
   1   1   2    3.72    0.03
   2   1   2    0.92    0.01
   3   1   2    2.32    0.03
   0   2   2    0.23    0.01
   1   2   2    0.67    0.01
   2   2   2    0.37    0.00
   3   2   2    1.25    0.01
   4   2   2    2.28    0.02
   5   2   2    0.01    0.01
   1   3   2    3.29    0.02
   2   3   2    0.78    0.01
   3   3   2    0.69    0.01
   4   3   2    1.74    0.02
   5   3   2    2.71    0.02
   6   3   2    0.03    0.01
   1   4   2    1.23    0.01
   2   4   2    1.34    0.01
   3   4   2    3.36    0.02
   4   4   2    3.52    0.03
   5   4   2    0.05    0.01
   6   4   2    0.82    0.02
   7   4   2    1.44    0.05
   1   5   2    1.12    0.02
   2   5   2    0.78    0.01
   3   5   2    0.41    0.01
   4   5   2    9.31    0.07
   5   5   2    0.48    0.02
   6   5   2    0.24    0.01
   7   5   2    0.09    0.02
   8   5   2    0.14    0.04
   2   6   2    2.00    0.02
   3   6   2    2.16    0.02
   4   6   2    0.18    0.01
   5   6   2    0.03    0.01
   6   6   2    0.40    0.01
   7   6   2    1.47    0.02
   8   6   2    0.07    0.01
   2   7   2    0.25    0.01
   3   7   2    0.44    0.01
   4   7   2    2.29    0.02
   5   7   2    0.25    0.01
   6   7   2    0.09    0.01
   7   7   2    0.05    0.01
   8   7   2    0.40    0.02
   9   7   2    0.04    0.01
   3   8   2    1.00    0.02
   4   8   2    0.25    0.01
   5   8   2    0.17    0.01
   6   8   2    0.34    0.01
   7   8   2    0.40    0.01
   8   8   2    0.33    0.02
   9   8   2    0.03    0.01
   3   9   2    0.40    0.02
   4   9   2    0.07    0.01
   5   9   2    1.46    0.02
   6   9   2    0.03    0.01
   7   9   2    0.08    0.01
   8   9   2    0.03    0.02
   9   9   2    0.33    0.10
   4  10   2    0.10    0.02
   5  10   2    0.08    0.01
   6  10   2    0.09    0.01
   7  10   2    0.28    0.02
   5  11   2    0.04    0.02
   6  11   2    0.03    0.02
   0   0   3    0.02    0.00
   1   0   3    3.75    0.04
   2   0   3    0.38    0.02
   0   1   3    5.29    0.05
   1   1   3    3.81    0.03
   2   1   3    1.29    0.01
   3   1   3    2.55    0.03
   0   2   3    7.16    0.09
   1   2   3    1.26    0.01
   2   2   3    0.91    0.01
   3   2   3    0.87    0.01
   4   2   3    3.61    0.03
   5   2   3    1.08    0.04
   0   3   3    0.69    0.01
   1   3   3    0.93    0.01
   2   3   3    0.03    0.00
   3   3   3    2.06    0.02
   4   3   3    1.22    0.01
   5   3   3    0.33    0.01
   6   3   3    0.21    0.01
   1   4   3    1.84    0.02
   2   4   3    0.23    0.01
   3   4   3    1.54    0.01
   4   4   3    5.61    0.04
   5   4   3    1.22    0.01
   6   4   3    0.22    0.01
   7   4   3    0.41    0.02
   1   5   3    2.20    0.02
   2   5   3    2.68    0.02
   3   5   3    2.55    0.02
   4   5   3    1.23    0.01
   5   5   3    1.29    0.02
   6   5   3    1.17    0.02
   7   5   3    0.71    0.02
   8   5   3    0.13    0.03
   2   6   3    0.10    0.01
   3   6   3    0.30    0.01
   4   6   3    0.37    0.01
   5   6   3    1.66    0.02
   6   6   3    0.15    0.01
   7   6   3    0.06    0.01
   8   6   3    0.39    0.02
   2   7   3    0.01    0.01
   3   7   3    0.48    0.01
   4   7   3    0.82    0.02
   5   7   3    0.24    0.01
   6   7   3    0.07    0.01
   7   7   3    0.15    0.01
   8   7   3    0.72    0.02
   9   7   3    0.02    0.02
   3   8   3    0.13    0.01
   4   8   3    1.43    0.02
   5   8   3    0.34    0.01
   6   8   3    0.21    0.01
   7   8   3    0.18    0.01
   8   8   3    0.30    0.01
   9   8   3    0.18    0.02
   3   9   3    0.30    0.02
   4   9   3    0.83    0.02
   5   9   3    0.32    0.01
   6   9   3    0.15    0.01
   7   9   3    0.54    0.02
   8   9   3    0.20    0.02
   4  10   3    0.33    0.02
   5  10   3    0.32    0.01
   6  10   3    0.07    0.01
   7  10   3    0.17    0.02
   8  10   3    0.11    0.05
   5  11   3    0.04    0.02
   6  11   3    0.08    0.02
   0   0   4   25.55    0.31
   1   0   4    7.54    0.06
   2   0   4    0.16    0.01
   0   1   4    7.81    0.07
   1   1   4    0.06    0.00
   2   1   4    3.14    0.02
   3   1   4    2.12    0.02
   4   1   4    1.53    0.06
   0   2   4    0.22    0.00
   1   2   4    5.46    0.04
   2   2   4    0.41    0.01
   3   2   4    1.91    0.02
   4   2   4    0.20    0.01
   5   2   4    1.35    0.04
   0   3   4    0.52    0.01
   1   3   4    0.10    0.00
   2   3   4    0.64    0.01
   3   3   4    0.22    0.00
   4   3   4    2.51    0.02
   5   3   4    0.09    0.01
   6   3   4    0.55    0.02
   0   4   4    1.77    0.04
   1   4   4    4.93    0.04
   2   4   4    0.07    0.00
   3   4   4    3.63    0.03
   4   4   4    1.38    0.01
   5   4   4    4.35    0.03
   6   4   4    0.04    0.01
   7   4   4    0.36    0.02
   1   5   4    1.29    0.02
   2   5   4    0.02    0.00
   3   5   4    3.08    0.02
   4   5   4    1.05    0.01
   5   5   4    0.09    0.01
   6   5   4    0.05    0.01
   7   5   4    2.36    0.03
   8   5   4    0.16    0.02
   1   6   4    1.49    0.03
   2   6   4    0.07    0.01
   3   6   4    0.56    0.01
   4   6   4    2.17    0.02
   5   6   4    0.82    0.01
   6   6   4    0.35    0.01
   7   6   4    0.14    0.01
   8   6   4    0.41    0.01
   2   7   4    0.12    0.01
   3   7   4    0.58    0.01
   4   7   4    0.62    0.01
   5   7   4    0.20    0.01
   6   7   4    0.11    0.01
   7   7   4    0.68    0.01
   8   7   4    0.09    0.01
   9   7   4    0.05    0.02
   2   8   4    0.00    0.03
   3   8   4    0.67    0.01
   4   8   4    1.03    0.02
   5   8   4    1.11    0.02
   6   8   4    0.15    0.01
   7   8   4    0.09    0.01
   8   8   4    0.23    0.01
   9   8   4    0.24    0.02
   3   9   4    0.04    0.02
   4   9   4    0.24    0.01
   5   9   4    0.12    0.01
   6   9   4    0.81    0.02
   7   9   4    0.03    0.01
   8   9   4    0.31    0.02
   4  10   4    0.31    0.02
   5  10   4    0.32    0.01
   6  10   4    0.06    0.01
   7  10   4    0.04    0.01
   8  10   4    0.10    0.08
   5  11   4    0.01    0.02
   6  11   4    0.05    0.02
   0   0   5    0.02    0.00
   1   0   5   10.77    0.09
   2   0   5   13.24    0.16
   3   0   5    4.32    0.18
   0   1   5    7.82    0.07
   1   1   5    4.42    0.03
   2   1   5    0.25    0.01
   3   1   5    3.68    0.03
   4   1   5    4.04    0.08
   0   2   5    0.31    0.01
   1   2   5    2.40    0.02
   2   2   5    0.92    0.01
   3   2   5    2.64    0.02
   4   2   5    0.13    0.01
   5   2   5    0.29    0.01
   0   3   5   13.02    0.14
   1   3   5    1.64    0.01
   2   3   5    0.39    0.01
   3   3   5    0.40    0.01
   4   3   5    6.41    0.05
   5   3   5    1.95    0.02
   6   3   5    0.10    0.01
   0   4   5    2.55    0.04
   1   4   5    4.40    0.04
   2   4   5    0.90    0.01
   3   4   5    3.50    0.03
   4   4   5    1.05    0.01
   5   4   5    1.49    0.02
   6   4   5    0.84    0.01
   7   4   5    1.15    0.03
   1   5   5    3.52    0.03
   2   5   5    1.05    0.01
   3   5   5    1.63    0.02
   4   5   5    1.54    0.02
   5   5   5    2.84    0.03
   6   5   5    0.41    0.01
   7   5   5    0.39    0.01
   8   5   5    0.06    0.01
   1   6   5    1.07    0.03
   2   6   5    1.28    0.02
   3   6   5    0.77    0.01
   4   6   5    0.87    0.01
   5   6   5    0.43    0.01
   6   6   5    0.46    0.01
   7   6   5    0.23    0.01
   8   6   5    0.67    0.02
   2   7   5    0.19    0.01
   3   7   5    0.44    0.01
   4   7   5    0.09    0.01
   5   7   5    0.55    0.01
   6   7   5    0.22    0.01
   7   7   5    0.01    0.01
   8   7   5    0.10    0.01
   9   7   5    0.05    0.02
   2   8   5    0.67    0.04
   3   8   5    1.36    0.02
   4   8   5    0.20    0.01
   5   8   5    0.35    0.01
   6   8   5    0.16    0.01
   7   8   5    0.65    0.02
   8   8   5    0.05    0.01
   9   8   5    0.03    0.02
   3   9   5    0.21    0.02
   4   9   5    1.12    0.02
   5   9   5    0.09    0.01
   6   9   5    0.14    0.01
   7   9   5    0.16    0.01
   8   9   5    0.24    0.02
   4  10   5    0.07    0.02
   5  10   5    0.06    0.01
   6  10   5    0.22    0.01
   7  10   5    0.13    0.02
   5  11   5    0.11    0.02
   6  11   5    0.04    0.03
   0   0   6    3.00    0.03
   1   0   6    3.83    0.03
   2   0   6    0.03    0.00
   3   0   6    5.85    0.14
   0   1   6   11.32    0.10
   1   1   6    7.37    0.05
   2   1   6    0.29    0.01
   3   1   6    4.93    0.04
   4   1   6    3.20    0.04
   0   2   6    0.81    0.01
   1   2   6    0.17    0.00
   2   2   6    2.78    0.02
   3   2   6    0.14    0.00
   4   2   6    0.50    0.01
   5   2   6    0.33    0.01
   0   3   6    1.26    0.02
   1   3   6    9.25    0.07
   2   3   6    0.70    0.01
   3   3   6    6.39    0.05
   4   3   6    0.61    0.01
   5   3   6    1.86    0.02
   6   3   6    0.30    0.01
   0   4   6    0.27    0.01
   1   4   6    0.01    0.00
   2   4   6    9.71    0.07
   3   4   6    0.53    0.01
   4   4   6    0.50    0.01
   5   4   6    0.13    0.01
   6   4   6    2.00    0.03
   7   4   6    0.37    0.02
   0   5   6    5.46    0.21
   1   5   6    2.68    0.03
   2   5   6    0.17    0.01
   3   5   6    2.73    0.02
   4   5   6    3.46    0.03
   5   5   6    0.71    0.01
   6   5   6    0.44    0.01
   7   5   6    0.54    0.02
   8   5   6    0.10    0.02
   1   6   6    0.11    0.01
   2   6   6    0.02    0.01
   3   6   6    0.93    0.01
   4   6   6    0.70    0.01
   5   6   6    0.21    0.01
   6   6   6    0.10    0.01
   7   6   6    0.72    0.02
   8   6   6    0.16    0.02
   2   7   6    0.23    0.01
   3   7   6    0.42    0.01
   4   7   6    0.83    0.02
   5   7   6    0.40    0.01
   6   7   6    0.15    0.01
   7   7   6    0.09    0.01
   8   7   6    0.08    0.01
   9   7   6    0.07    0.07
   2   8   6    0.37    0.02
   3   8   6    0.47    0.01
   4   8   6    0.41    0.01
   5   8   6    0.26    0.01
   6   8   6    0.17    0.01
   7   8   6    0.24    0.01
   8   8   6    0.27    0.02
   3   9   6    0.40    0.02
   4   9   6    0.04    0.01
   5   9   6    0.99    0.02
   6   9   6    0.05    0.01
   7   9   6    0.08    0.01
   8   9   6    0.03    0.06
   4  10   6    0.06    0.02
   5  10   6    0.04    0.01
   6  10   6    0.13    0.01
   7  10   6    0.13    0.09
   5  11   6    0.03    0.03
   0   0   7    0.00    0.00
   1   0   7    9.08    0.08
   2   0   7    3.83    0.04
   3   0   7    2.61    0.05
   0   1   7    1.32    0.01
   1   1   7    2.62    0.02
   2   1   7    3.23    0.03
   3   1   7    6.53    0.07
   4   1   7    1.32    0.03
   0   2   7    2.28    0.03
   1   2   7    0.74    0.01
   2   2   7    0.35    0.01
   3   2   7    0.16    0.01
   4   2   7    1.65    0.02
   5   2   7    0.85    0.02
   0   3   7    1.05    0.02
   1   3   7    1.48    0.02
   2   3   7    0.25    0.01
   3   3   7    3.63    0.03
   4   3   7    0.57    0.01
   5   3   7    0.16    0.01
   6   3   7    0.12    0.01
   0   4   7    3.64    0.04
   1   4   7    1.24    0.02
   2   4   7    0.23    0.01
   3   4   7    0.83    0.01
   4   4   7    2.44    0.03
   5   4   7    0.76    0.02
   6   4   7    0.82    0.02
   7   4   7    0.11    0.02
   0   5   7    0.53    0.04
   1   5   7    1.12    0.02
   2   5   7    4.23    0.04
   3   5   7    1.13    0.02
   4   5   7    0.56    0.01
   5   5   7    0.33    0.01
   6   5   7    1.14    0.02
   7   5   7    0.35    0.02
   8   5   7    0.15    0.03
   1   6   7    1.84    0.03
   2   6   7    0.05    0.01
   3   6   7    0.61    0.01
   4   6   7    0.13    0.01
   5   6   7    1.23    0.02
   6   6   7    0.03    0.01
   7   6   7    0.12    0.01
   8   6   7    0.03    0.02
   2   7   7    1.09    0.02
   3   7   7    1.07    0.02
   4   7   7    0.13    0.01
   5   7   7    0.03    0.01
   6   7   7    0.38    0.01
   7   7   7    0.51    0.02
   8   7   7    0.16    0.02
   2   8   7    0.53    0.03
   3   8   7    0.23    0.01
   4   8   7    0.88    0.02
   5   8   7    0.32    0.01
   6   8   7    0.41    0.02
   7   8   7    0.09    0.01
   8   8   7    0.12    0.02
   3   9   7    0.60    0.03
   4   9   7    0.20    0.01
   5   9   7    0.03    0.01
   6   9   7    0.07    0.01
   7   9   7    0.54    0.02
   4  10   7    0.14    0.02
   5  10   7    0.29    0.02
   6  10   7    0.12    0.02
   5  11   7    0.00    0.05
   0   0   8    4.39    0.05
   1   0   8    0.30    0.01
   2   0   8    0.09    0.01
   3   0   8    1.28    0.03
   4   0   8    1.27    0.08
   0   1   8    0.02    0.00
   1   1   8    0.36    0.01
   2   1   8    2.14    0.02
   3   1   8    0.32    0.01
   4   1   8    0.29    0.01
   5   1   8    0.19    0.04
   0   2   8    0.03    0.01
   1   2   8    2.32    0.02
   2   2   8    1.08    0.02
   3   2   8    1.95    0.03
   4   2   8    0.23    0.01
   5   2   8    1.13    0.02
   6   2   8    0.03    0.04
   0   3   8    0.28    0.01
   1   3   8    0.17    0.01
   2   3   8    1.46    0.02
   3   3   8    0.17    0.01
   4   3   8    0.43    0.01
   5   3   8    0.96    0.02
   6   3   8    0.81    0.02
   0   4   8    1.14    0.02
   1   4   8    5.16    0.06
   2   4   8    0.41    0.01
   3   4   8    3.06    0.03
   4   4   8    0.94    0.02
   5   4   8    1.83    0.03
   6   4   8    0.14    0.01
   7   4   8    0.31    0.03
   0   5   8    0.36    0.02
   1   5   8    0.35    0.01
   2   5   8    0.56    0.01
   3   5   8    1.50    0.02
   4   5   8    0.41    0.01
   5   5   8    0.12    0.01
   6   5   8    0.37    0.01
   7   5   8    1.12    0.03
   8   5   8    0.07    0.03
   1   6   8    0.27    0.02
   2   6   8    0.09    0.01
   3   6   8    0.82    0.02
   4   6   8    0.57    0.01
   5   6   8    0.07    0.01
   6   6   8    0.22    0.01
   7   6   8    0.29    0.02
   8   6   8    0.14    0.02
   1   7   8    0.27    0.05
   2   7   8    0.15    0.01
   3   7   8    0.35    0.01
   4   7   8    0.09    0.01
   5   7   8    0.22    0.01
   6   7   8    0.23    0.01
   7   7   8    0.43    0.02
   8   7   8    0.13    0.02
   2   8   8    0.44    0.03
   3   8   8    0.41    0.02
   4   8   8    0.31    0.02
   5   8   8    0.33    0.02
   6   8   8    0.45    0.02
   7   8   8    0.07    0.01
   8   8   8    0.13    0.04
   3   9   8    0.06    0.02
   4   9   8    0.17    0.02
   5   9   8    0.21    0.02
   6   9   8    0.44    0.02
   7   9   8    0.05    0.05
   4  10   8    0.17    0.03
   5  10   8    0.25    0.03
   0   0   9    0.02    0.01
   1   0   9    0.86    0.02
   2   0   9    5.28    0.07
   3   0   9    0.44    0.02
   4   0   9    0.46    0.04
   0   1   9    1.04    0.02
   1   1   9    1.52    0.02
   2   1   9    0.93    0.02
   3   1   9    0.56    0.02
   4   1   9    0.64    0.02
   5   1   9    0.68    0.06
   0   2   9    0.03    0.01
   1   2   9    0.04    0.01
   2   2   9    0.32    0.01
   3   2   9    1.10    0.02
   4   2   9    0.22    0.01
   5   2   9    0.10    0.02
   6   2   9    0.01    0.04
   0   3   9    0.73    0.02
   1   3   9    0.79    0.02
   2   3   9    0.61    0.02
   3   3   9    0.11    0.01
   4   3   9    0.75    0.02
   5   3   9    0.80    0.02
   6   3   9    1.30    0.03
   0   4   9    0.25    0.01
   1   4   9    0.05    0.01
   2   4   9    1.18    0.02
   3   4   9    1.03    0.02
   4   4   9    0.53    0.02
   5   4   9    0.06    0.01
   6   4   9    0.37    0.02
   7   4   9    1.54    0.08
   0   5   9    0.01    0.01
   1   5   9    2.26    0.04
   2   5   9    0.32    0.01
   3   5   9    1.11    0.02
   4   5   9    0.05    0.01
   5   5   9    1.69    0.03
   6   5   9    0.58    0.02
   7   5   9    0.24    0.02
   8   5   9    0.08    0.02
   1   6   9    0.37    0.02
   2   6   9    1.12    0.03
   3   6   9    0.31    0.01
   4   6   9    0.22    0.01
   5   6   9    0.24    0.01
   6   6   9    0.78    0.02
   7   6   9    0.06    0.01
   8   6   9    0.24    0.03
   1   7   9    0.44    0.06
   2   7   9    0.09    0.02
   3   7   9    0.38    0.02
   4   7   9    0.53    0.02
   5   7   9    0.76    0.02
   6   7   9    0.03    0.01
   7   7   9    0.04    0.02
   8   7   9    0.09    0.05
   2   8   9    0.31    0.03
   3   8   9    0.70    0.02
   4   8   9    0.09    0.01
   5   8   9    0.16    0.02
   6   8   9    0.26    0.02
   7   8   9    0.42    0.04
   3   9   9    0.04    0.02
   4   9   9    0.63    0.02
   5   9   9    0.02    0.02
   6   9   9    0.18    0.03
   4  10   9    0.00    0.03
   5  10   9    0.00    0.05
   0   0  10    0.94    0.03
   1   0  10    0.02    0.01
   2   0  10    0.07    0.02
   3   0  10    1.06    0.04
   4   0  10    0.42    0.05
   0   1  10    0.37    0.01
   1   1  10    2.10    0.03
   2   1  10    1.25    0.02
   3   1  10    1.45    0.03
   4   1  10    0.27    0.02
   5   1  10    0.58    0.06
   0   2  10    0.23    0.01
   1   2  10    1.63    0.02
   2   2  10    0.28    0.01
   3   2  10    0.56    0.02
   4   2  10    0.71    0.02
   5   2  10    0.97    0.03
   6   2  10    0.01    0.05
   0   3  10    0.08    0.01
   1   3  10    1.17    0.02
   2   3  10    4.38    0.05
   3   3  10    0.85    0.02
   4   3  10    0.14    0.01
   5   3  10    1.30    0.03
   6   3  10    1.36    0.04
   0   4  10    0.32    0.02
   1   4  10    0.40    0.02
   2   4  10    1.44    0.03
   3   4  10    0.71    0.02
   4   4  10    0.64    0.02
   5   4  10    0.24    0.02
   6   4  10    0.80    0.03
   7   4  10    0.17    0.03
   0   5  10    1.46    0.07
   1   5  10    0.39    0.02
   2   5  10    1.20    0.03
   3   5  10    0.64    0.02
   4   5  10    1.22    0.03
   5   5  10    0.45    0.02
   6   5  10    0.37    0.02
   7   5  10    0.33    0.02
   1   6  10    0.07    0.02
   2   6  10    0.13    0.01
   3   6  10    0.33    0.02
   4   6  10    0.19    0.02
   5   6  10    0.12    0.02
   6   6  10    0.27    0.02
   7   6  10    0.35    0.02
   1   7  10    0.34    0.06
   2   7  10    0.13    0.02
   3   7  10    0.31    0.02
   4   7  10    0.26    0.02
   5   7  10    0.07    0.02
   6   7  10    0.23    0.02
   7   7  10    0.18    0.06
   2   8  10    0.13    0.03
   3   8  10    0.25    0.02
   4   8  10    0.05    0.02
   5   8  10    0.29    0.02
   6   8  10    0.11    0.04
   3   9  10    0.32    0.04
   4   9  10    0.04    0.02
   5   9  10    0.47    0.13
   1   0  11    4.07    0.09
   2   0  11    0.65    0.03
   3   0  11    3.28    0.10
   0   1  11    0.39    0.03
   1   1  11    0.44    0.02
   2   1  11    4.24    0.07
   3   1  11    0.60    0.02
   4   1  11    0.17    0.02
   5   1  11    0.04    0.05
   0   2  11    1.60    0.04
   1   2  11    1.33    0.03
   2   2  11    0.69    0.02
   3   2  11    0.69    0.02
   4   2  11    1.16    0.03
   5   2  11    0.36    0.03
   6   2  11    0.00    0.05
   0   3  11    0.31    0.02
   1   3  11    1.15    0.03
   2   3  11    0.52    0.02
   3   3  11    1.68    0.03
   4   3  11    0.07    0.01
   5   3  11    0.16    0.02
   6   3  11    0.07    0.02
   0   4  11    2.02    0.04
   1   4  11    0.16    0.02
   2   4  11    0.26    0.01
   3   4  11    0.21    0.01
   4   4  11    1.16    0.03
   5   4  11    0.44    0.02
   6   4  11    0.25    0.02
   7   4  11    0.04    0.03
   0   5  11    0.09    0.04
   1   5  11    0.27    0.02
   2   5  11    1.92    0.03
   3   5  11    0.16    0.01
   4   5  11    0.12    0.02
   5   5  11    0.05    0.02
   6   5  11    0.67    0.02
   7   5  11    0.08    0.02
   1   6  11    1.11    0.04
   2   6  11    0.26    0.02
   3   6  11    0.40    0.02
   4   6  11    0.12    0.02
   5   6  11    0.61    0.02
   6   6  11    0.12    0.02
   7   6  11    0.00    0.04
   1   7  11    0.02    0.05
   2   7  11    1.44    0.04
   3   7  11    0.15    0.02
   4   7  11    0.03    0.02
   5   7  11    0.03    0.02
   6   7  11    0.44    0.03
   2   8  11    0.06    0.03
   3   8  11    0.35    0.03
   4   8  11    0.36    0.02
   5   8  11    0.18    0.03
   3   9  11    0.47    0.04
   4   9  11    0.05    0.12
   2   0  12    0.04    0.03
   3   0  12    0.61    0.06
   1   1  12    0.66    0.04
   2   1  12    0.70    0.04
   3   1  12    0.52    0.03
   4   1  12    0.19    0.03
   0   2  12    0.54    0.03
   1   2  12    0.98    0.05
   2   2  12    2.87    0.05
   3   2  12    0.49    0.02
   4   2  12    0.32    0.03
   5   2  12    0.16    0.03
   6   2  12    0.00    0.05
   0   3  12    0.03    0.02
   1   3  12    1.40    0.03
   2   3  12    0.84    0.03
   3   3  12    0.41    0.02
   4   3  12    0.13    0.02
   5   3  12    0.73    0.03
   6   3  12    0.07    0.03
   0   4  12    0.11    0.02
   1   4  12    1.93    0.04
   2   4  12    1.75    0.04
   3   4  12    1.23    0.03
   4   4  12    0.06    0.02
   5   4  12    0.54    0.02
   6   4  12    0.48    0.02
   7   4  12    0.14    0.04
   0   5  12    0.29    0.05
   1   5  12    0.29    0.02
   2   5  12    0.35    0.02
   3   5  12    0.47    0.02
   4   5  12    0.21    0.02
   5   5  12    0.07    0.02
   6   5  12    0.19    0.02
   7   5  12    0.11    0.04
   1   6  12    0.29    0.02
   2   6  12    0.04    0.02
   3   6  12    0.51    0.02
   4   6  12    0.43    0.02
   5   6  12    0.05    0.02
   6   6  12    0.05    0.02
   1   7  12    0.20    0.07
   2   7  12    0.08    0.02
   3   7  12    0.20    0.02
   4   7  12    0.12    0.02
   5   7  12    0.17    0.02
   2   8  12    0.45    0.06
   3   8  12    0.03    0.02
   4   8  12    0.36    0.04
   3   0  13    0.29    0.05
   2   1  13    0.19    0.03
   3   1  13    0.20    0.03
   4   1  13    0.28    0.04
   1   2  13    0.51    0.04
   2   2  13    0.54    0.04
   3   2  13    0.87    0.03
   4   2  13    0.13    0.03
   5   2  13    0.08    0.05
   0   3  13    1.40    0.06
   1   3  13    0.03    0.03
   2   3  13    0.15    0.02
   3   3  13    0.11    0.02
   4   3  13    0.63    0.03
   5   3  13    0.02    0.03
   6   3  13    0.38    0.06
   0   4  13    1.08    0.08
   1   4  13    0.56    0.03
   2   4  13    0.42    0.02
   3   4  13    0.79    0.03
   4   4  13    0.57    0.03
   5   4  13    0.06    0.02
   6   4  13    0.32    0.02
   7   4  13    0.13    0.06
   0   5  13    0.11    0.08
   1   5  13    0.79    0.03
   2   5  13    0.18    0.02
   3   5  13    0.28    0.02
   4   5  13    0.08    0.02
   5   5  13    0.52    0.02
   6   5  13    0.10    0.03
   1   6  13    0.03    0.02
   2   6  13    0.88    0.03
   3   6  13    0.02    0.02
   4   6  13    0.15    0.02
   5   6  13    0.04    0.03
   1   7  13    0.21    0.08
   2   7  13    0.11    0.02
   3   7  13    0.21    0.02
   4   7  13    0.18    0.03
   2   8  13    0.07    0.05
   3   1  14    0.50    0.04
   4   1  14    0.26    0.06
   2   2  14    0.08    0.03
   3   2  14    0.06    0.03
   4   2  14    0.10    0.03
   5   2  14    0.40    0.07
   1   3  14    0.12    0.04
   2   3  14    1.31    0.06
   3   3  14    0.03    0.03
   4   3  14    0.17    0.02
   5   3  14    0.12    0.03
   0   4  14    0.36    0.10
   1   4  14    0.09    0.03
   2   4  14    0.14    0.04
   3   4  14    0.05    0.02
   4   4  14    0.26    0.03
   5   4  14    0.33    0.03
   0   5  14    0.17    0.09
   1   5  14    0.37    0.04
   2   5  14    0.08    0.02
   3   5  14    0.40    0.03
   4   5  14    0.33    0.03
   5   5  14    0.13    0.09
   1   6  14    0.03    0.04
   2   6  14    0.09    0.02
   3   6  14    0.05    0.03
   4   6  14    0.07    0.08
   2   7  14    0.26    0.03
   3   2  15    0.23    0.12
   4   2  15    0.31    0.06
   3   3  15    0.57    0.05
   4   3  15    0.00    0.04
   2   4  15    0.17    0.04
   3   4  15    0.08    0.04
   4   4  15    0.29    0.03
   1   5  15    0.07    0.04
   2   5  15    0.47    0.05
   3   5  15    0.09    0.04
   0   0   0    0.00    0.00
;
_shelx_hkl_checksum               73852
_olex2_submission_special_instructions 'No special instructions were received'
