# Supplementary material for: Pressure induced enhancement of the magnetic ordering temperature in rhenium(IV) monomers
Source: Nat Commun. 2016 Dec 21;7:13870. doi: 10.1038/ncomms13870 (PMC5187583; doi:10.1038/ncomms13870)
Supplement: Supplementary Data 2 — Crystallographic files for compound 2 at various pressures and temperatures. [file ncomms13870-s3.zip › Compound 2/ReBr4(bpym)@ambient.cif]

data_chw005
_audit_creation_date              2014-11-03
_audit_creation_method
;
Olex2 1.2
(compiled 2014.09.19 svn.r3010 for OlexSys, GUI svn.r4874)
;
_publ_contact_author_address      ?
_publ_contact_author_email        ?
_publ_contact_author_name         ''
_publ_contact_author_phone        ?
_publ_section_references
;
Dolomanov, O.V., Bourhis, L.J., Gildea, R.J, Howard, J.A.K. & Puschmann, H.
 (2009), J. Appl. Cryst. 42, 339-341.

Sheldrick, G.M. (2008). Acta Cryst. A64, 112-122.
;
_chemical_name_common             ?
_chemical_name_systematic
;
 ? 
;
_chemical_formula_moiety          'C8 H6 Br4 N4 Re'
_chemical_formula_sum             'C8 H6 Br4 N4 Re'
_chemical_formula_weight          664.01
_chemical_absolute_configuration  ad
_chemical_melting_point           ?
loop_
  _atom_type_symbol
  _atom_type_description
  _atom_type_scat_dispersion_real
  _atom_type_scat_dispersion_imag
  _atom_type_scat_source
 'C' 'C' 0.0033 0.0016 'International Tables Vol C Tables 4.2.6.8 and 6.1.1.4'
 'H' 'H' 0.0000 0.0000 'International Tables Vol C Tables 4.2.6.8 and 6.1.1.4'
 'Br' 'Br' -0.2901 2.4595
 'International Tables Vol C Tables 4.2.6.8 and 6.1.1.4'
 'N' 'N' 0.0061 0.0033 'International Tables Vol C Tables 4.2.6.8 and 6.1.1.4'
 'Re' 'Re' -1.0185 7.2310
 'International Tables Vol C Tables 4.2.6.8 and 6.1.1.4'

_space_group_crystal_system       'orthorhombic'
_space_group_IT_number            19
_space_group_name_H-M_alt         'P 21 21 21'
_space_group_name_Hall            'P 2ac 2ab'
loop_
  _space_group_symop_id
  _space_group_symop_operation_xyz
 1 'x, y, z'
 2 '-x+1/2, -y, z+1/2'
 3 'x+1/2, -y+1/2, -z'
 4 '-x, y+1/2, -z+1/2'

_cell_length_a                    9.6089(3)
_cell_length_b                    10.8491(3)
_cell_length_c                    13.4542(4)
_cell_angle_alpha                 90.00
_cell_angle_beta                  90.00
_cell_angle_gamma                 90.00
_cell_volume                      1402.57(7)
_cell_formula_units_Z             4
_cell_measurement_reflns_used     9908
_cell_measurement_temperature     293
_cell_measurement_theta_max       25.41
_cell_measurement_theta_min       2.41
_exptl_absorpt_coefficient_mu     20.042
_exptl_absorpt_correction_T_max   0.7456
_exptl_absorpt_correction_T_min   0.4676
_exptl_absorpt_correction_type    multi-scan
_exptl_absorpt_process_details
;
SADABS-2008/1 (Bruker,2008) was used for absorption correction.
wR2(int) was 0.1315 before and 0.0495 after correction.
The Ratio of minimum to maximum transmission is 0.6271.
The \l/2 correction factor is Not present.
;
_exptl_crystal_colour             'clear brown'
_exptl_crystal_colour_lustre      clear
_exptl_crystal_colour_primary     brown
_exptl_crystal_density_diffrn     3.145
_exptl_crystal_density_meas       .
_exptl_crystal_density_method     'not measured'
_exptl_crystal_description        block
_exptl_crystal_F_000              1188
_exptl_crystal_size_max           0.08
_exptl_crystal_size_mid           0.05
_exptl_crystal_size_min           0.01
_exptl_special_details
;
 ? 
;
_diffrn_reflns_av_R_equivalents   0.0349
_diffrn_reflns_av_unetI/netI      0.0431
_diffrn_reflns_limit_h_max        12
_diffrn_reflns_limit_h_min        -10
_diffrn_reflns_limit_k_max        14
_diffrn_reflns_limit_k_min        -9
_diffrn_reflns_limit_l_max        17
_diffrn_reflns_limit_l_min        -15
_diffrn_reflns_number             22540
_diffrn_reflns_theta_full         26.00
_diffrn_reflns_theta_max          27.89
_diffrn_reflns_theta_min          2.41
_diffrn_ambient_temperature       293
_diffrn_detector                  'Bruker APEX2 area detector'
_diffrn_detector_area_resol_mean  7.9
_diffrn_detector_type             'CCD area detector'
_diffrn_measured_fraction_theta_full 0.999
_diffrn_measured_fraction_theta_max 0.990
_diffrn_measurement_device        'four-circle diffractometer'
_diffrn_measurement_device_type   'Bruker SMART APEX2 area detector'
_diffrn_measurement_method        '\w and \f scans'
_diffrn_radiation_monochromator   graphite
_diffrn_radiation_probe           x-ray
_diffrn_radiation_type            MoK\a
_diffrn_radiation_wavelength      0.71073
_diffrn_source                    'sealed X-ray tube'
_diffrn_standards_decay_%         ?
_diffrn_standards_interval_count  ?
_diffrn_standards_interval_time   ?
_diffrn_standards_number          0
_reflns_number_gt                 2694
_reflns_number_total              3265
_reflns_threshold_expression      >2sigma(I)
_computing_cell_refinement        ?
_computing_data_collection        ?
_computing_data_reduction         ?
_computing_molecular_graphics     'Olex2 (Dolomanov et al., 2009)'
_computing_publication_material   'Olex2 (Dolomanov et al., 2009)'
_computing_structure_refinement   'XL (Sheldrick, 2008)'
_computing_structure_solution     'ShelXS (Sheldrick, 2008)'
_refine_diff_density_max          0.879
_refine_diff_density_min          -1.058
_refine_diff_density_rms          0.166
_refine_ls_abs_structure_details  'Flack H D (1983), Acta Cryst. A39, 876-881'
_refine_ls_abs_structure_Flack    -0.019(15)
_refine_ls_extinction_coef        ?
_refine_ls_extinction_method      none
_refine_ls_goodness_of_fit_ref    1.037
_refine_ls_hydrogen_treatment     constr
_refine_ls_matrix_type            full
_refine_ls_number_parameters      154
_refine_ls_number_reflns          3265
_refine_ls_number_restraints      0
_refine_ls_R_factor_all           0.0474
_refine_ls_R_factor_gt            0.0307
_refine_ls_restrained_S_all       1.037
_refine_ls_shift/su_max           0.001
_refine_ls_shift/su_mean          0.000
_refine_ls_structure_factor_coef  Fsqd
_refine_ls_weighting_details
'calc w=1/[\s^2^(Fo^2^)+(0.0255P)^2^+0.3681P] where P=(Fo^2^+2Fc^2^)/3'
_refine_ls_weighting_scheme       calc
_refine_ls_wR_factor_gt           0.0514
_refine_ls_wR_factor_ref          0.0547
_refine_special_details
;
 Refinement of F^2^ against ALL reflections.  The weighted R-factor wR and 
 goodness of fit S are based on F^2^, conventional R-factors R are based 
 on F, with F set to zero for negative F^2^. The threshold expression of 
 F^2^ > 2sigma(F^2^) is used only for calculating R-factors(gt) etc. and is 
 not relevant to the choice of reflections for refinement.  R-factors based 
 on F^2^ are statistically about twice as large as those based on F, and R- 
 factors based on ALL data will be even larger. 
;
_olex2_refinement_description
;
1. Fixed Uiso
 At 1.2 times of:
  All C(H) groups
2.a Aromatic/amide H refined with riding coordinates:
 C1(H1), C4(H4), C5(H5), C6(H6), C7(H7), C8(H8)
;
_atom_sites_solution_hydrogens    geom
_atom_sites_solution_primary      direct
_atom_sites_solution_secondary    difmap
loop_
  _atom_site_label
  _atom_site_type_symbol
  _atom_site_fract_x
  _atom_site_fract_y
  _atom_site_fract_z
  _atom_site_U_iso_or_equiv
  _atom_site_adp_type
  _atom_site_occupancy
  _atom_site_calc_flag
  _atom_site_disorder_assembly
  _atom_site_disorder_group
  _atom_site_refinement_flags_posn
 Re1 Re 0.10876(3) 0.41525(3) 0.386799(17) 0.03257(8) Uani 1 d . . .
 Br1 Br 0.11951(9) 0.19167(7) 0.37283(6) 0.0605(2) Uani 1 d . . .
 Br2 Br 0.35325(7) 0.43310(8) 0.43822(5) 0.0487(2) Uani 1 d . . .
 Br3 Br -0.14841(7) 0.42073(9) 0.36358(5) 0.0538(2) Uani 1 d . . .
 Br4 Br 0.15861(8) 0.44833(8) 0.21113(5) 0.0560(2) Uani 1 d . . .
 N1 N 0.0609(5) 0.4193(5) 0.5439(3) 0.0281(11) Uani 1 d . . .
 N2 N 0.0975(6) 0.6076(5) 0.4235(4) 0.0341(13) Uani 1 d . . .
 N3 N -0.0258(6) 0.5487(5) 0.6690(4) 0.0436(15) Uani 1 d . . .
 N4 N 0.0547(7) 0.7478(6) 0.5529(4) 0.0492(17) Uani 1 d . . .
 C1 C 0.0517(7) 0.3235(6) 0.6028(5) 0.0422(18) Uani 1 d . . .
 H1 H 0.0783 0.2464 0.5792 0.051 Uiso 1 calc . . R
 C2 C 0.0603(7) 0.6357(6) 0.5163(4) 0.0300(15) Uani 1 d . . .
 C3 C 0.0269(7) 0.5301(6) 0.5815(4) 0.0281(15) Uani 1 d . . .
 C4 C 0.1354(8) 0.7024(6) 0.3624(5) 0.0463(19) Uani 1 d . . .
 H4 H 0.1592 0.6867 0.2966 0.056 Uiso 1 calc . . R
 C5 C 0.1382(8) 0.8205(6) 0.3980(5) 0.0474(19) Uani 1 d . . .
 H5 H 0.1655 0.8862 0.3581 0.057 Uiso 1 calc . . R
 C6 C 0.0992(9) 0.8380(6) 0.4947(5) 0.053(2) Uani 1 d . . .
 H6 H 0.1042 0.9172 0.5210 0.063 Uiso 1 calc . . R
 C7 C -0.0389(7) 0.4467(7) 0.7260(5) 0.0454(19) Uani 1 d . . .
 H7 H -0.0799 0.4551 0.7882 0.054 Uiso 1 calc . . R
 C8 C 0.0038(7) 0.3341(6) 0.6981(5) 0.0399(18) Uani 1 d . . .
 H8 H 0.0010 0.2671 0.7412 0.048 Uiso 1 calc . . R

loop_
  _atom_site_aniso_label
  _atom_site_aniso_U_11
  _atom_site_aniso_U_22
  _atom_site_aniso_U_33
  _atom_site_aniso_U_23
  _atom_site_aniso_U_13
  _atom_site_aniso_U_12
 Re1 0.03052(14) 0.04002(15) 0.02716(13) -0.00774(12) 0.00213(11) -0.00107(14)
 Br1 0.0724(6) 0.0427(4) 0.0666(5) -0.0160(4) 0.0157(6) -0.0082(4)
 Br2 0.0326(4) 0.0617(5) 0.0519(4) -0.0077(4) -0.0045(3) 0.0035(4)
 Br3 0.0316(4) 0.0890(6) 0.0409(4) -0.0084(4) -0.0015(3) -0.0027(4)
 Br4 0.0507(5) 0.0838(7) 0.0335(4) -0.0057(4) 0.0063(3) -0.0066(4)
 N1 0.028(3) 0.030(3) 0.027(3) -0.002(3) 0.000(2) -0.004(3)
 N2 0.035(3) 0.039(3) 0.028(3) 0.006(2) 0.001(2) 0.003(3)
 N3 0.046(4) 0.053(4) 0.031(3) -0.001(3) 0.004(3) 0.009(3)
 N4 0.076(5) 0.032(3) 0.040(3) 0.003(3) 0.006(3) 0.009(3)
 C1 0.054(5) 0.038(4) 0.035(4) -0.003(3) -0.005(3) -0.006(3)
 C2 0.034(4) 0.030(4) 0.026(3) 0.006(3) 0.001(3) 0.009(3)
 C3 0.031(4) 0.033(4) 0.021(3) -0.004(3) -0.001(3) 0.007(3)
 C4 0.050(5) 0.053(5) 0.036(4) 0.004(3) 0.012(4) 0.016(4)
 C5 0.060(5) 0.029(4) 0.053(5) 0.010(3) -0.002(4) -0.002(3)
 C6 0.076(6) 0.031(4) 0.051(5) 0.001(3) 0.009(5) 0.008(4)
 C7 0.045(5) 0.063(6) 0.029(4) 0.005(4) 0.010(3) -0.005(4)
 C8 0.051(5) 0.029(4) 0.041(4) 0.008(3) 0.005(3) -0.007(3)

_geom_special_details
;
 All esds (except the esd in the dihedral angle between two l.s. planes) 
 are estimated using the full covariance matrix.  The cell esds are taken 
 into account individually in the estimation of esds in distances, angles 
 and torsion angles; correlations between esds in cell parameters are only 
 used when they are defined by crystal symmetry.  An approximate (isotropic) 
 treatment of cell esds is used for estimating esds involving l.s. planes. 
;
loop_
  _geom_bond_atom_site_label_1
  _geom_bond_atom_site_label_2
  _geom_bond_distance
  _geom_bond_site_symmetry_2
  _geom_bond_publ_flag
 Re1 Br1 2.4352(7) . ?
 Re1 Br2 2.4567(7) . ?
 Re1 Br3 2.4915(7) . ?
 Re1 Br4 2.4381(7) . ?
 Re1 N1 2.164(4) . ?
 Re1 N2 2.147(5) . ?
 N1 C1 1.310(8) . ?
 N1 C3 1.345(8) . ?
 N2 C2 1.334(8) . ?
 N2 C4 1.366(8) . ?
 N3 C3 1.297(8) . ?
 N3 C7 1.352(8) . ?
 N4 C2 1.313(8) . ?
 N4 C6 1.324(8) . ?
 C1 H1 0.9300 . ?
 C1 C8 1.367(9) . ?
 C2 C3 1.479(9) . ?
 C4 H4 0.9300 . ?
 C4 C5 1.369(9) . ?
 C5 H5 0.9300 . ?
 C5 C6 1.367(9) . ?
 C6 H6 0.9300 . ?
 C7 H7 0.9300 . ?
 C7 C8 1.342(10) . ?
 C8 H8 0.9300 . ?

loop_
  _geom_angle_atom_site_label_1
  _geom_angle_atom_site_label_2
  _geom_angle_atom_site_label_3
  _geom_angle
  _geom_angle_site_symmetry_1
  _geom_angle_site_symmetry_3
  _geom_angle_publ_flag
 Br1 Re1 Br2 93.42(3) . . ?
 Br1 Re1 Br3 93.22(3) . . ?
 Br1 Re1 Br4 93.64(3) . . ?
 Br2 Re1 Br3 169.08(3) . . ?
 Br4 Re1 Br2 94.21(3) . . ?
 Br4 Re1 Br3 94.00(3) . . ?
 N1 Re1 Br1 96.00(14) . . ?
 N1 Re1 Br2 85.78(13) . . ?
 N1 Re1 Br3 84.91(13) . . ?
 N1 Re1 Br4 170.35(15) . . ?
 N2 Re1 Br1 171.12(13) . . ?
 N2 Re1 Br2 84.66(15) . . ?
 N2 Re1 Br3 87.45(15) . . ?
 N2 Re1 Br4 95.15(13) . . ?
 N2 Re1 N1 75.23(19) . . ?
 C1 N1 Re1 126.1(4) . . ?
 C1 N1 C3 117.7(5) . . ?
 C3 N1 Re1 115.9(4) . . ?
 C2 N2 Re1 116.8(4) . . ?
 C2 N2 C4 117.5(5) . . ?
 C4 N2 Re1 125.5(4) . . ?
 C3 N3 C7 115.0(6) . . ?
 C2 N4 C6 116.7(6) . . ?
 N1 C1 H1 119.2 . . ?
 N1 C1 C8 121.6(6) . . ?
 C8 C1 H1 119.2 . . ?
 N2 C2 C3 115.9(6) . . ?
 N4 C2 N2 125.0(6) . . ?
 N4 C2 C3 119.1(6) . . ?
 N1 C3 C2 114.6(5) . . ?
 N3 C3 N1 125.2(6) . . ?
 N3 C3 C2 120.1(6) . . ?
 N2 C4 H4 120.0 . . ?
 N2 C4 C5 120.0(6) . . ?
 C5 C4 H4 120.0 . . ?
 C4 C5 H5 121.4 . . ?
 C6 C5 C4 117.2(6) . . ?
 C6 C5 H5 121.4 . . ?
 N4 C6 C5 123.3(7) . . ?
 N4 C6 H6 118.4 . . ?
 C5 C6 H6 118.4 . . ?
 N3 C7 H7 118.0 . . ?
 C8 C7 N3 124.0(6) . . ?
 C8 C7 H7 118.0 . . ?
 C1 C8 H8 121.9 . . ?
 C7 C8 C1 116.2(6) . . ?
 C7 C8 H8 121.9 . . ?

loop_
  _geom_torsion_atom_site_label_1
  _geom_torsion_atom_site_label_2
  _geom_torsion_atom_site_label_3
  _geom_torsion_atom_site_label_4
  _geom_torsion
  _geom_torsion_site_symmetry_1
  _geom_torsion_site_symmetry_2
  _geom_torsion_site_symmetry_3
  _geom_torsion_site_symmetry_4
  _geom_torsion_publ_flag
 Re1 N1 C1 C8 -171.6(5) . . . . ?
 Re1 N1 C3 N3 168.5(5) . . . . ?
 Re1 N1 C3 C2 -14.2(7) . . . . ?
 Re1 N2 C2 N4 176.5(6) . . . . ?
 Re1 N2 C2 C3 -2.0(7) . . . . ?
 Re1 N2 C4 C5 -172.7(5) . . . . ?
 Br1 Re1 N1 C1 3.0(5) . . . . ?
 Br1 Re1 N1 C3 -171.4(4) . . . . ?
 Br1 Re1 N2 C2 -13.2(13) . . . . ?
 Br1 Re1 N2 C4 161.5(7) . . . . ?
 Br2 Re1 N1 C1 -90.0(5) . . . . ?
 Br2 Re1 N1 C3 95.6(4) . . . . ?
 Br2 Re1 N2 C2 -91.0(4) . . . . ?
 Br2 Re1 N2 C4 83.6(5) . . . . ?
 Br3 Re1 N1 C1 95.7(5) . . . . ?
 Br3 Re1 N1 C3 -78.6(4) . . . . ?
 Br3 Re1 N2 C2 81.4(4) . . . . ?
 Br3 Re1 N2 C4 -104.0(5) . . . . ?
 Br4 Re1 N1 C1 179.6(6) . . . . ?
 Br4 Re1 N1 C3 5.3(11) . . . . ?
 Br4 Re1 N2 C2 175.2(4) . . . . ?
 Br4 Re1 N2 C4 -10.2(6) . . . . ?
 N1 Re1 N2 C2 -4.0(4) . . . . ?
 N1 Re1 N2 C4 170.6(6) . . . . ?
 N1 C1 C8 C7 3.0(10) . . . . ?
 N2 Re1 N1 C1 -175.6(6) . . . . ?
 N2 Re1 N1 C3 10.1(4) . . . . ?
 N2 C2 C3 N1 10.7(8) . . . . ?
 N2 C2 C3 N3 -171.8(6) . . . . ?
 N2 C4 C5 C6 -1.3(11) . . . . ?
 N3 C7 C8 C1 -5.8(11) . . . . ?
 N4 C2 C3 N1 -167.8(6) . . . . ?
 N4 C2 C3 N3 9.6(10) . . . . ?
 C1 N1 C3 N3 -6.3(10) . . . . ?
 C1 N1 C3 C2 171.0(6) . . . . ?
 C2 N2 C4 C5 1.9(10) . . . . ?
 C2 N4 C6 C5 5.7(12) . . . . ?
 C3 N1 C1 C8 2.6(10) . . . . ?
 C3 N3 C7 C8 2.7(10) . . . . ?
 C4 N2 C2 N4 1.4(10) . . . . ?
 C4 N2 C2 C3 -177.0(6) . . . . ?
 C4 C5 C6 N4 -2.6(12) . . . . ?
 C6 N4 C2 N2 -5.1(11) . . . . ?
 C6 N4 C2 C3 173.3(7) . . . . ?
 C7 N3 C3 N1 3.6(10) . . . . ?
 C7 N3 C3 C2 -173.5(6) . . . . ?

_olex2_submission_special_instructions 'No special instructions were received'
