# Supplementary material for: Pressure induced enhancement of the magnetic ordering temperature in rhenium(IV) monomers
Source: Nat Commun. 2016 Dec 21;7:13870. doi: 10.1038/ncomms13870 (PMC5187583; doi:10.1038/ncomms13870)
Supplement: Supplementary Data 2 — Crystallographic files for compound 2 at various pressures and temperatures. [file ncomms13870-s3.zip › Compound 2/rebr4bpy_4k.cif]

data_rebr4bpy_4k_0_76
_audit_creation_date              2016-07-07
_audit_creation_method
;
Olex2 1.2
(compiled 2016.02.19 svn.r3266 for OlexSys, GUI svn.r5155)
;
_shelxl_version_number            2014/6
_publ_contact_author_address      ?
_publ_contact_author_email        ?
_publ_contact_author_name         ''
_publ_contact_author_phone        ?
_publ_section_references
;
Dolomanov, O.V., Bourhis, L.J., Gildea, R.J, Howard, J.A.K. & Puschmann, H.
 (2009), J. Appl. Cryst. 42, 339-341.

Sheldrick, G.M. (2008). Acta Cryst. A64, 112-122.

Sheldrick, G.M. (2015). Acta Cryst. C71, 3-8.
;
_chemical_name_common             ?
_chemical_name_systematic         ?
_chemical_formula_moiety          'C8 H6 Br4 N4 Re'
_chemical_formula_sum             'C8 H6 Br4 N4 Re'
_chemical_formula_weight          664.01
_chemical_absolute_configuration  ?
_chemical_melting_point           ?
loop_
  _atom_type_symbol
  _atom_type_description
  _atom_type_scat_dispersion_real
  _atom_type_scat_dispersion_imag
  _atom_type_scat_source
 'C' 'C' 0.0033 0.0016 'International Tables Vol C Tables 4.2.6.8 and 6.1.1.4'
 'H' 'H' 0.0000 0.0000 'International Tables Vol C Tables 4.2.6.8 and 6.1.1.4'
 'Br' 'Br' -0.2901 2.4595
 'International Tables Vol C Tables 4.2.6.8 and 6.1.1.4'
 'N' 'N' 0.0061 0.0033 'International Tables Vol C Tables 4.2.6.8 and 6.1.1.4'
 'Re' 'Re' -1.0185 7.2310
 'International Tables Vol C Tables 4.2.6.8 and 6.1.1.4'

_shelx_space_group_comment
;
The symmetry employed for this shelxl refinement is uniquely defined
by the following loop, which should always be used as a source of
symmetry information in preference to the above space-group names.
They are only intended as comments.
;
_space_group_crystal_system       'orthorhombic'
_space_group_IT_number            19
_space_group_name_H-M_alt         'P 21 21 21'
_space_group_name_Hall            'P 2ac 2ab'
loop_
  _space_group_symop_operation_xyz
 'x, y, z'
 '-x+1/2, -y, z+1/2'
 '-x, y+1/2, -z+1/2'
 'x+1/2, -y+1/2, -z'

_cell_length_a                    9.4883(3)
_cell_length_b                    10.7299(4)
_cell_length_c                    13.3288(5)
_cell_angle_alpha                 90
_cell_angle_beta                  90
_cell_angle_gamma                 90
_cell_volume                      1356.99(8)
_cell_formula_units_Z             4
_cell_measurement_reflns_used     3162
_cell_measurement_temperature     4(2)
_cell_measurement_theta_max       27.957
_cell_measurement_theta_min       2.437
_shelx_estimated_absorpt_T_max    ?
_shelx_estimated_absorpt_T_min    ?
_exptl_absorpt_coefficient_mu     20.715
_exptl_absorpt_correction_T_max   0.7456
_exptl_absorpt_correction_T_min   0.4680
_exptl_absorpt_correction_type    multi-scan
_exptl_absorpt_process_details
;
SADABS-2008/1 (Bruker,2008) was used for absorption correction.
wR2(int) was 0.1124 before and 0.0401 after correction.
The Ratio of minimum to maximum transmission is 0.6277.
The \l/2 correction factor is 0.0015.
;
_exptl_absorpt_special_details    ?
_exptl_crystal_colour             'clear brown'
_exptl_crystal_colour_lustre      clear
_exptl_crystal_colour_primary     brown
_exptl_crystal_density_diffrn     3.250
_exptl_crystal_density_meas       ?
_exptl_crystal_density_method     ?
_exptl_crystal_description        block
_exptl_crystal_F_000              1188
_exptl_crystal_preparation        ?
_exptl_crystal_recrystallization_method ?
_exptl_crystal_size_max           0.2
_exptl_crystal_size_mid           0.16
_exptl_crystal_size_min           0.14
_exptl_transmission_factor_max    ?
_exptl_transmission_factor_min    ?
_diffrn_reflns_av_R_equivalents   0.0251
_diffrn_reflns_av_unetI/netI      0.0224
_diffrn_reflns_Laue_measured_fraction_full 0.990
_diffrn_reflns_Laue_measured_fraction_max 0.984
_diffrn_reflns_limit_h_max        12
_diffrn_reflns_limit_h_min        -12
_diffrn_reflns_limit_k_max        13
_diffrn_reflns_limit_k_min        -13
_diffrn_reflns_limit_l_max        17
_diffrn_reflns_limit_l_min        -17
_diffrn_reflns_number             17483
_diffrn_reflns_point_group_measured_fraction_full 0.984
_diffrn_reflns_point_group_measured_fraction_max 0.968
_diffrn_reflns_theta_full         26.000
_diffrn_reflns_theta_max          27.957
_diffrn_reflns_theta_min          2.437
_diffrn_ambient_temperature       3.93
_diffrn_detector                  'CCD area detector'
_diffrn_detector_area_resol_mean  8.333
_diffrn_detector_type             'Bruker APEXII area detector'
_diffrn_measured_fraction_theta_full 0.990
_diffrn_measured_fraction_theta_max 0.984
_diffrn_measurement_device        'XIPHOS four-circle diffractometer'
_diffrn_measurement_device_type   'Bruker APEX-II CCD'
_diffrn_measurement_method        '\f scans'
_diffrn_measurement_specimen_support '0.5mm graphite fibre'
_diffrn_radiation_collimation     focused
_diffrn_radiation_monochromator   'multilayer optics'
_diffrn_radiation_probe           x-ray
_diffrn_radiation_type            MoK\a
_diffrn_radiation_wavelength      0.71073
_diffrn_source                    'Bruker TXS with Helios Optics'
_diffrn_source_current            108.0
_diffrn_source_power              5.4
_diffrn_source_target             Mo
_diffrn_source_type               'Rotating Anode'
_diffrn_source_voltage            50.0
_diffrn_special_details           ?
_reflns_Friedel_coverage          0.713
_reflns_Friedel_fraction_full     0.975
_reflns_Friedel_fraction_max      0.947
_reflns_number_gt                 3104
_reflns_number_total              3162
_reflns_special_details
;
 Reflections were merged by SHELXL according to the crystal
 class for the calculation of statistics and refinement.
 
 _reflns_Friedel_fraction is defined as the number of unique
 Friedel pairs measured divided by the number that would be
 possible theoretically, ignoring centric projections and
 systematic absences.
;
_reflns_threshold_expression      'I > 2\s(I)'
_computing_cell_refinement        ?
_computing_data_collection        ?
_computing_data_reduction         ?
_computing_molecular_graphics     'Olex2 (Dolomanov et al., 2009)'
_computing_publication_material   'Olex2 (Dolomanov et al., 2009)'
_computing_structure_refinement   'ShelXL (Sheldrick, 2015)'
_computing_structure_solution     'ShelXS (Sheldrick, 2008)'
_refine_diff_density_max          1.335
_refine_diff_density_min          -1.018
_refine_diff_density_rms          0.164
_refine_ls_abs_structure_details
;
 Flack x determined using 1266 quotients [(I+)-(I-)]/[(I+)+(I-)]
 (Parsons, Flack and Wagner, Acta Cryst. B69 (2013) 249-259).
;
_refine_ls_abs_structure_Flack    -0.055(9)
_refine_ls_extinction_coef        .
_refine_ls_extinction_method      none
_refine_ls_goodness_of_fit_ref    1.076
_refine_ls_hydrogen_treatment     constr
_refine_ls_matrix_type            full
_refine_ls_number_parameters      154
_refine_ls_number_reflns          3162
_refine_ls_number_restraints      162
_refine_ls_R_factor_all           0.0215
_refine_ls_R_factor_gt            0.0205
_refine_ls_restrained_S_all       1.049
_refine_ls_shift/su_max           0.000
_refine_ls_shift/su_mean          0.000
_refine_ls_structure_factor_coef  Fsqd
_refine_ls_weighting_details
'w=1/[\s^2^(Fo^2^)+(0.0133P)^2^+9.1048P] where P=(Fo^2^+2Fc^2^)/3'
_refine_ls_weighting_scheme       calc
_refine_ls_wR_factor_gt           0.0433
_refine_ls_wR_factor_ref          0.0437
_refine_special_details           
;
PLAT213_ALERT_2_A Atom C1 has ADP max/min Ratio .....5.6 oblate
Response:- The structure appears acceptable with no evidence of disorder, this alert is likely due to the minimal thermal motion of the atoms at 4 K
;
_olex2_refinement_description
;
1. Fixed Uiso
 At 1.2 times of:
  All C(H) groups
2. Rigid body (RIGU) restrains
 All non-hydrogen atoms
 with sigma for 1-2 distances of 0.004 and sigma for 1-3 distances of 0.004
3.a Aromatic/amide H refined with riding coordinates:
 C1(H1), C4(H4), C5(H5), C6(H6), C7(H7), C8(H8)
;
_atom_sites_solution_hydrogens    geom
_atom_sites_solution_primary      direct
_atom_sites_solution_secondary    ?
loop_
  _atom_site_label
  _atom_site_type_symbol
  _atom_site_fract_x
  _atom_site_fract_y
  _atom_site_fract_z
  _atom_site_U_iso_or_equiv
  _atom_site_adp_type
  _atom_site_occupancy
  _atom_site_site_symmetry_order
  _atom_site_calc_flag
  _atom_site_refinement_flags_posn
  _atom_site_refinement_flags_adp
  _atom_site_refinement_flags_occupancy
  _atom_site_disorder_assembly
  _atom_site_disorder_group
 Re1 Re 0.11029(3) 0.41402(3) 0.38457(2) 0.00513(7) Uani 1 1 d . U . . .
 Br1 Br 0.12210(8) 0.18754(7) 0.36954(5) 0.00954(15) Uani 1 1 d . U . . .
 Br2 Br 0.35845(7) 0.43368(7) 0.43621(5) 0.00719(15) Uani 1 1 d . U . . .
 Br3 Br -0.15182(7) 0.41835(7) 0.36334(5) 0.00656(14) Uani 1 1 d . U . . .
 Br4 Br 0.15818(8) 0.44722(8) 0.20662(5) 0.01042(16) Uani 1 1 d . U . . .
 N1 N 0.0640(6) 0.4178(7) 0.5421(4) 0.0063(11) Uani 1 1 d . U . . .
 N2 N 0.0977(6) 0.6088(6) 0.4200(4) 0.0051(11) Uani 1 1 d . U . . .
 N3 N -0.0280(6) 0.5468(6) 0.6703(5) 0.0083(13) Uani 1 1 d . U . . .
 N4 N 0.0597(7) 0.7499(6) 0.5547(5) 0.0090(13) Uani 1 1 d . U . . .
 C1 C 0.0592(7) 0.3190(7) 0.6020(5) 0.0065(14) Uani 1 1 d . U . . .
 H1 H 0.0904 0.2404 0.5780 0.008 Uiso 1 1 calc R . . . .
 C2 C 0.0597(7) 0.6380(7) 0.5157(5) 0.0054(13) Uani 1 1 d . U . . .
 C3 C 0.0276(8) 0.5290(7) 0.5811(5) 0.0060(14) Uani 1 1 d . U . . .
 C4 C 0.1376(7) 0.7039(7) 0.3602(5) 0.0074(14) Uani 1 1 d . U . . .
 H4 H 0.1625 0.6878 0.2923 0.009 Uiso 1 1 calc R . . . .
 C5 C 0.1426(7) 0.8231(7) 0.3960(6) 0.0089(14) Uani 1 1 d . U . . .
 H5 H 0.1715 0.8903 0.3544 0.011 Uiso 1 1 calc R . . . .
 C6 C 0.1042(8) 0.8429(7) 0.4948(5) 0.0090(14) Uani 1 1 d . U . . .
 H6 H 0.1096 0.9249 0.5213 0.011 Uiso 1 1 calc R . . . .
 C7 C -0.0397(7) 0.4447(7) 0.7284(5) 0.0074(14) Uani 1 1 d . U . . .
 H7 H -0.0837 0.4528 0.7921 0.009 Uiso 1 1 calc R . . . .
 C8 C 0.0088(8) 0.3295(7) 0.6999(5) 0.0062(14) Uani 1 1 d . U . . .
 H8 H 0.0081 0.2605 0.7446 0.007 Uiso 1 1 calc R . . . .

loop_
  _atom_site_aniso_label
  _atom_site_aniso_U_11
  _atom_site_aniso_U_22
  _atom_site_aniso_U_33
  _atom_site_aniso_U_23
  _atom_site_aniso_U_13
  _atom_site_aniso_U_12
 Re1 0.00365(11) 0.00588(14) 0.00585(11) -0.00231(11) 0.00021(10) -0.00014(11)
 Br1 0.0106(3) 0.0068(4) 0.0113(3) -0.0017(3) 0.0027(3) -0.0011(3)
 Br2 0.0044(3) 0.0098(4) 0.0074(3) -0.0014(3) -0.0006(2) 0.0009(3)
 Br3 0.0042(3) 0.0092(4) 0.0063(3) -0.0004(3) 0.0000(2) -0.0008(3)
 Br4 0.0086(3) 0.0135(4) 0.0091(3) -0.0005(3) 0.0005(3) -0.0010(3)
 N1 0.003(2) 0.005(3) 0.011(2) -0.002(2) 0.0003(19) -0.002(2)
 N2 0.002(3) 0.006(3) 0.007(2) 0.0009(19) 0.0009(19) -0.001(2)
 N3 0.008(3) 0.006(3) 0.010(3) 0.000(2) 0.002(2) 0.000(2)
 N4 0.011(3) 0.007(3) 0.009(3) -0.001(2) 0.000(2) -0.001(2)
 C1 0.004(3) 0.006(3) 0.009(3) -0.002(2) -0.003(2) -0.003(2)
 C2 0.006(3) 0.005(3) 0.006(3) 0.000(2) 0.000(2) 0.000(2)
 C3 0.003(3) 0.007(3) 0.008(3) -0.001(2) -0.001(2) -0.001(2)
 C4 0.010(3) 0.008(3) 0.005(3) 0.001(2) 0.003(2) 0.001(3)
 C5 0.011(3) 0.005(3) 0.011(3) 0.002(2) -0.001(3) -0.001(2)
 C6 0.011(3) 0.002(3) 0.013(3) 0.001(2) -0.001(3) 0.001(3)
 C7 0.009(3) 0.007(3) 0.006(3) -0.001(2) -0.002(2) 0.000(3)
 C8 0.009(3) 0.004(4) 0.006(3) -0.001(2) -0.002(2) -0.002(3)

_geom_special_details
;
 All esds (except the esd in the dihedral angle between two l.s. planes)
 are estimated using the full covariance matrix.  The cell esds are taken
 into account individually in the estimation of esds in distances, angles
 and torsion angles; correlations between esds in cell parameters are only
 used when they are defined by crystal symmetry.  An approximate (isotropic)
 treatment of cell esds is used for estimating esds involving l.s. planes.
;
loop_
  _geom_bond_atom_site_label_1
  _geom_bond_atom_site_label_2
  _geom_bond_distance
  _geom_bond_site_symmetry_2
  _geom_bond_publ_flag
 Re1 Br1 2.4409(8) . ?
 Re1 Br2 2.4623(7) . ?
 Re1 Br3 2.5034(7) . ?
 Re1 Br4 2.4410(8) . ?
 Re1 N1 2.146(6) . ?
 Re1 N2 2.146(6) . ?
 N1 C1 1.328(10) . ?
 N1 C3 1.347(10) . ?
 N2 C2 1.363(9) . ?
 N2 C4 1.350(9) . ?
 N3 C3 1.314(9) . ?
 N3 C7 1.346(10) . ?
 N4 C2 1.309(10) . ?
 N4 C6 1.346(10) . ?
 C1 H1 0.9500 . ?
 C1 C8 1.394(10) . ?
 C2 C3 1.490(10) . ?
 C4 H4 0.9500 . ?
 C4 C5 1.366(11) . ?
 C5 H5 0.9500 . ?
 C5 C6 1.383(10) . ?
 C6 H6 0.9500 . ?
 C7 H7 0.9500 . ?
 C7 C8 1.373(11) . ?
 C8 H8 0.9500 . ?

loop_
  _geom_angle_atom_site_label_1
  _geom_angle_atom_site_label_2
  _geom_angle_atom_site_label_3
  _geom_angle
  _geom_angle_site_symmetry_1
  _geom_angle_site_symmetry_3
  _geom_angle_publ_flag
 Br1 Re1 Br2 93.69(3) . . ?
 Br1 Re1 Br3 93.14(3) . . ?
 Br1 Re1 Br4 93.27(3) . . ?
 Br2 Re1 Br3 168.53(2) . . ?
 Br4 Re1 Br2 94.65(3) . . ?
 Br4 Re1 Br3 94.15(2) . . ?
 N1 Re1 Br1 96.22(19) . . ?
 N1 Re1 Br2 85.45(15) . . ?
 N1 Re1 Br3 84.65(15) . . ?
 N1 Re1 Br4 170.49(19) . . ?
 N1 Re1 N2 75.8(2) . . ?
 N2 Re1 Br1 171.98(15) . . ?
 N2 Re1 Br2 84.75(16) . . ?
 N2 Re1 Br3 87.21(16) . . ?
 N2 Re1 Br4 94.70(15) . . ?
 C1 N1 Re1 125.5(5) . . ?
 C1 N1 C3 117.8(6) . . ?
 C3 N1 Re1 116.6(5) . . ?
 C2 N2 Re1 116.4(5) . . ?
 C4 N2 Re1 126.2(5) . . ?
 C4 N2 C2 117.0(6) . . ?
 C3 N3 C7 115.8(7) . . ?
 C2 N4 C6 116.4(7) . . ?
 N1 C1 H1 119.7 . . ?
 N1 C1 C8 120.7(7) . . ?
 C8 C1 H1 119.7 . . ?
 N2 C2 C3 114.9(7) . . ?
 N4 C2 N2 125.7(7) . . ?
 N4 C2 C3 119.2(6) . . ?
 N1 C3 C2 114.6(6) . . ?
 N3 C3 N1 125.5(7) . . ?
 N3 C3 C2 119.8(7) . . ?
 N2 C4 H4 119.6 . . ?
 N2 C4 C5 120.8(6) . . ?
 C5 C4 H4 119.6 . . ?
 C4 C5 H5 121.1 . . ?
 C4 C5 C6 117.9(7) . . ?
 C6 C5 H5 121.1 . . ?
 N4 C6 C5 122.3(7) . . ?
 N4 C6 H6 118.8 . . ?
 C5 C6 H6 118.8 . . ?
 N3 C7 H7 118.5 . . ?
 N3 C7 C8 123.1(7) . . ?
 C8 C7 H7 118.5 . . ?
 C1 C8 H8 121.7 . . ?
 C7 C8 C1 116.5(7) . . ?
 C7 C8 H8 121.7 . . ?

loop_
  _geom_torsion_atom_site_label_1
  _geom_torsion_atom_site_label_2
  _geom_torsion_atom_site_label_3
  _geom_torsion_atom_site_label_4
  _geom_torsion
  _geom_torsion_site_symmetry_1
  _geom_torsion_site_symmetry_2
  _geom_torsion_site_symmetry_3
  _geom_torsion_site_symmetry_4
  _geom_torsion_publ_flag
 Re1 N1 C1 C8 -170.9(5) . . . . ?
 Re1 N1 C3 N3 167.3(6) . . . . ?
 Re1 N1 C3 C2 -14.8(8) . . . . ?
 Re1 N2 C2 N4 172.8(6) . . . . ?
 Re1 N2 C2 C3 -2.0(8) . . . . ?
 Re1 N2 C4 C5 -170.9(5) . . . . ?
 N1 C1 C8 C7 2.5(10) . . . . ?
 N2 C2 C3 N1 11.0(9) . . . . ?
 N2 C2 C3 N3 -170.9(6) . . . . ?
 N2 C4 C5 C6 -0.6(11) . . . . ?
 N3 C7 C8 C1 -6.5(11) . . . . ?
 N4 C2 C3 N1 -164.1(6) . . . . ?
 N4 C2 C3 N3 13.9(10) . . . . ?
 C1 N1 C3 N3 -8.3(11) . . . . ?
 C1 N1 C3 C2 169.6(6) . . . . ?
 C2 N2 C4 C5 1.6(10) . . . . ?
 C2 N4 C6 C5 2.7(11) . . . . ?
 C3 N1 C1 C8 4.3(10) . . . . ?
 C3 N3 C7 C8 3.1(11) . . . . ?
 C4 N2 C2 N4 -0.5(11) . . . . ?
 C4 N2 C2 C3 -175.3(6) . . . . ?
 C4 C5 C6 N4 -1.6(11) . . . . ?
 C6 N4 C2 N2 -1.6(12) . . . . ?
 C6 N4 C2 C3 173.0(7) . . . . ?
 C7 N3 C3 N1 4.6(11) . . . . ?
 C7 N3 C3 C2 -173.2(6) . . . . ?

_shelx_res_file
;
TITL rebr4bpy_4k_0_76_a.res in P2(1)2(1)2(1)
REM Old TITL rebr4bpy_4k_0_76 in P212121 #19
REM SHELXT solution in P2(1)2(1)2(1)
REM R1 0.044, Rweak 0.027, Alpha 0.008, Orientation as input
REM Flack x = -0.050 ( 0.010 ) from Parsons' quotients
REM Formula found by SHELXT: C10 N2 Br4 Re
CELL 0.71073 9.4883 10.7299 13.3288 90 90 90
ZERR 4 0.0003 0.0004 0.0005 0 0 0
LATT -1
SYMM 0.5-X,-Y,0.5+Z
SYMM -X,0.5+Y,0.5-Z
SYMM 0.5+X,0.5-Y,-Z
SFAC C H Br N Re
UNIT 32 24 16 16 4
RIGU

L.S. 100
PLAN  20
TEMP -269.22
BOND $H
LIST 6
MORE -1
CONF
fmap 2 53
acta 52
OMIT 0 1 2
REM <olex2.extras>
REM <HklSrc "%.\\rebr4bpy_4k_0_76.hkl">
REM </olex2.extras>

WGHT    0.013300    9.104800
FVAR       0.16454
RE1   5    0.110286    0.414024    0.384565    11.00000    0.00365    0.00588 =
         0.00585   -0.00231    0.00021   -0.00014
BR1   3    0.122099    0.187543    0.369542    11.00000    0.01056    0.00678 =
         0.01127   -0.00168    0.00268   -0.00108
BR2   3    0.358452    0.433676    0.436212    11.00000    0.00441    0.00975 =
         0.00740   -0.00137   -0.00056    0.00092
BR3   3   -0.151817    0.418352    0.363336    11.00000    0.00416    0.00924 =
         0.00627   -0.00039    0.00001   -0.00079
BR4   3    0.158184    0.447215    0.206621    11.00000    0.00858    0.01355 =
         0.00912   -0.00048    0.00048   -0.00103
N1    4    0.063980    0.417766    0.542099    11.00000    0.00304    0.00544 =
         0.01054   -0.00206    0.00029   -0.00212
N2    4    0.097653    0.608777    0.419962    11.00000    0.00248    0.00595 =
         0.00692    0.00086    0.00093   -0.00062
N3    4   -0.027958    0.546847    0.670269    11.00000    0.00810    0.00637 =
         0.01042   -0.00031    0.00214    0.00012
N4    4    0.059669    0.749906    0.554741    11.00000    0.01115    0.00692 =
         0.00898   -0.00144    0.00032   -0.00058
C1    1    0.059192    0.318999    0.602048    11.00000    0.00444    0.00562 =
         0.00949   -0.00193   -0.00265   -0.00281
AFIX  43
H1    2    0.090428    0.240374    0.577977    11.00000   -1.20000
AFIX   0
C2    1    0.059713    0.637971    0.515734    11.00000    0.00575    0.00454 =
         0.00600   -0.00039    0.00049    0.00015
C3    1    0.027561    0.529006    0.581141    11.00000    0.00276    0.00704 =
         0.00816   -0.00068   -0.00129   -0.00131
C4    1    0.137585    0.703917    0.360152    11.00000    0.00950    0.00759 =
         0.00508    0.00142    0.00259    0.00051
AFIX  43
H4    2    0.162506    0.687817    0.292349    11.00000   -1.20000
AFIX   0
C5    1    0.142581    0.823097    0.395987    11.00000    0.01056    0.00468 =
         0.01150    0.00224   -0.00054   -0.00107
AFIX  43
H5    2    0.171468    0.890266    0.354354    11.00000   -1.20000
AFIX   0
C6    1    0.104243    0.842850    0.494816    11.00000    0.01135    0.00232 =
         0.01324    0.00068   -0.00096    0.00117
AFIX  43
H6    2    0.109554    0.924896    0.521337    11.00000   -1.20000
AFIX   0
C7    1   -0.039725    0.444731    0.728371    11.00000    0.00857    0.00739 =
         0.00621   -0.00058   -0.00154   -0.00019
AFIX  43
H7    2   -0.083695    0.452793    0.792075    11.00000   -1.20000
AFIX   0
C8    1    0.008826    0.329491    0.699896    11.00000    0.00863    0.00380 =
         0.00603   -0.00083   -0.00203   -0.00196
AFIX  43
H8    2    0.008120    0.260506    0.744569    11.00000   -1.20000
AFIX   0
HKLF 4

REM  rebr4bpy_4k_0_76_a.res in P2(1)2(1)2(1)
REM R1 =  0.0205 for    3104 Fo > 4sig(Fo)  and  0.0215 for all    3162 data
REM    154 parameters refined using    162 restraints

END

WGHT      0.0132      9.1495

REM Highest difference peak  1.335,  deepest hole -1.018,  1-sigma level  0.164
Q1    1   0.0633  0.3579  0.3881  11.00000  0.05    1.33
Q2    1   0.1642  0.3579  0.3913  11.00000  0.05    1.16
Q3    1   0.1472  0.4770  0.2700  11.00000  0.05    1.00
Q4    1   0.1174  0.4259  0.3338  11.00000  0.05    0.91
Q5    1   0.3360  0.3612  0.4549  11.00000  0.05    0.78
Q6    1   0.1063  0.4170  0.4548  11.00000  0.05    0.73
Q7    1  -0.1011  0.3615  0.3669  11.00000  0.05    0.73
Q8    1   0.1765  0.7630  0.3833  11.00000  0.05    0.72
Q9    1   0.0534  0.4831  0.3617  11.00000  0.05    0.71
Q10   1   0.1547  0.4952  0.3606  11.00000  0.05    0.70
Q11   1   0.0581  0.4974  0.4183  11.00000  0.05    0.68
Q12   1   0.3611  0.4413  0.4980  11.00000  0.05    0.67
Q13   1  -0.0924  0.4681  0.3691  11.00000  0.05    0.67
Q14   1   0.3579  0.4440  0.3621  11.00000  0.05    0.63
Q15   1   0.1041  0.2471  0.4191  11.00000  0.05    0.62
Q16   1  -0.1863  0.4283  0.4361  11.00000  0.05    0.61
Q17   1   0.1000  0.3823  0.2519  11.00000  0.05    0.58
Q18   1   0.0972  0.0924  0.3989  11.00000  0.05    0.56
Q19   1   0.3386  0.3946  0.5488  11.00000  0.05    0.54
Q20   1   0.0599  0.2559  0.3638  11.00000  0.05    0.54
;
_shelx_res_checksum               58105
_shelx_hkl_file
;
   1   0   0    1.80    0.50
  -1   0   0    4.00    0.60
  -1   0   0    2.10    0.50
  -1   0   0    2.20    0.50
   1   0   0    3.70    0.50
   1   0   0    2.70    0.50
   2   0   0  221.88    6.90
   2   0   0  228.48    6.60
  -2   0   0  235.48    7.40
  -2   0   0  221.18    7.50
  -2   0   0  232.18    7.90
  -2   0   0  233.48    8.10
  -2   0   0  225.48    6.70
   2   0   0  240.98    7.50
   2   0   0  232.78    7.50
   2   0   0  228.68    7.90
   2   0   0  232.18    8.10
   3   0   0    1.60    1.90
  -3   0   0    9.20    3.20
  -3   0   0    5.70    2.20
  -3   0   0    4.90    3.10
   3   0   0    8.10    2.50
   3   0   0    3.70    1.90
   3   0   0   -0.60    2.00
   3   0   0   10.00    2.70
  -3   0   0    1.30    2.00
   3   0   0    3.10    2.00
  -3   0   0    7.50    2.00
   4   0   0 9999.00  240.28
   4   0   0 9527.65  256.17
   4   0   0 9103.69  216.48
   4   0   0 9318.37  223.68
  -4   0   0 9075.69  220.58
  -4   0   0 9459.85  253.57
  -4   0   0 9613.44  239.78
   4   0   0 9516.15  240.18
  -4   0   0 8992.60  214.08
   5   0   0    7.30    2.70
  -5   0   0    7.60    2.50
   5   0   0    4.20    2.70
   5   0   0    9.50    2.80
  -5   0   0    4.40    2.00
   5   0   0    3.30    2.40
   5   0   0    3.80    2.60
  -5   0   0    4.70    2.30
  -5   0   0    2.30    2.50
   6   0   0  131.39    7.20
   6   0   0  131.59    7.40
  -6   0   0  146.19    7.20
   6   0   0  145.39    6.80
  -6   0   0  141.09    6.90
  -6   0   0  159.88    6.80
  -6   0   0  143.69    7.80
   6   0   0  140.19    7.10
   7   0   0    4.20    3.10
   7   0   0    4.30    3.50
   7   0   0    0.70    2.90
   7   0   0    2.20    2.90
  -7   0   0    1.10    3.80
  -7   0   0   -0.10    3.20
   8   0   0 1700.63   47.80
  -8   0   0 1774.92   43.50
  -8   0   0 1698.93   51.29
   8   0   0 1709.03   43.20
   8   0   0 1748.53   45.00
   8   0   0 1741.73   51.09
   9   0   0    4.30    3.90
   9   0   0    3.40    3.80
  -9   0   0    2.60    4.00
  10   0   0  112.19    9.40
  11   0   0    2.20    4.80
  12   0   0  117.39    9.80
   0   1   0   -1.70    0.40
   0  -1   0   -2.00    0.40
   0   1   0   -0.60    0.40
  -1  -1   0 1568.94   38.70
   1  -1   0 1472.55   41.70
   1  -1   0 1510.85   39.10
   1   1   0 1581.24   42.40
   1   1   0 1547.25   39.40
  -1   1   0 1512.15   39.00
  -1  -1   0 1570.04   39.00
  -1  -1   0 1557.24   41.70
   1  -1   0 1488.85   41.80
  -1  -1   0 1679.63   42.30
  -1   1   0 1509.35   39.20
   1   1   0 1517.65   41.80
  -1   1   0 1534.05   41.80
  -1   1   0 1481.25   41.80
   1  -1   0 1438.56   39.10
   1   1   0 1547.45   38.80
   2  -1   0  308.07   10.50
   2  -1   0  306.07    9.90
  -2  -1   0  328.87    9.50
  -2   1   0  310.97   10.10
  -2   1   0  307.67    8.90
   2  -1   0  321.87   10.00
   2   1   0  318.57    8.20
   2   1   0  325.97    8.80
  -2   1   0  317.27    9.90
   2   1   0  330.97    9.50
   2  -1   0  300.47    9.20
  -2  -1   0  321.27    8.90
  -2   1   0  312.17   10.70
  -2   1   0  310.47    8.90
   2   1   0  320.47    8.90
   2  -1   0  304.37    8.80
  -2  -1   0  330.07    9.50
  -2   1   0  321.17   10.70
   2   1   0  325.47    9.50
   2  -1   0  307.47   10.60
  -2  -1   0  329.57    8.80
   3  -1   0 1476.05   41.00
   3   1   0 1370.36   34.30
  -3  -1   0 1385.86   36.70
  -3   1   0 1445.96   38.70
   3   1   0 1436.06   39.70
   3  -1   0 1536.75   38.60
  -3  -1   0 1443.66   39.70
  -3  -1   0 1345.27   33.30
  -3  -1   0 1399.86   37.10
  -3   1   0 1430.96   34.50
   3  -1   0 1425.06   34.40
   3  -1   0 1436.66   40.70
   3  -1   0 1476.25   38.30
  -3  -1   0 1432.56   39.50
  -3   1   0 1393.86   34.90
   3   1   0 1448.36   37.00
   3   1   0 1386.36   33.40
   3   1   0 1458.45   39.50
  -3   1   0 1466.55   40.90
   3   1   0 1384.86   36.80
  -3   1   0 1510.35   38.30
  -3   1   0 1473.15   41.20
   3  -1   0 1412.76   35.40
   4  -1   0  157.18    7.20
  -4   1   0  156.88    7.40
  -4  -1   0  161.58    5.40
  -4   1   0  146.19    6.10
   4  -1   0  140.89    6.60
   4   1   0  163.88    6.10
  -4  -1   0  161.98    6.00
  -4  -1   0  164.98    6.60
   4   1   0  167.28    6.60
   4   1   0  163.98    5.70
   4  -1   0  159.68    7.60
   4  -1   0  158.48    6.50
  -4  -1   0  159.68    5.60
  -4  -1   0  162.98    7.00
   4   1   0  163.68    6.90
   4  -1   0  154.88    7.40
  -4   1   0  160.68    6.40
   4   1   0  170.38    6.60
   4   1   0  161.38    5.90
  -4   1   0  157.28    7.00
   5   1   0  324.07   11.60
  -5   1   0  334.07   13.00
  -5   1   0  314.27   10.40
  -5   1   0  326.07   11.10
  -5  -1   0  333.97   11.70
   5  -1   0  329.47   11.10
  -5  -1   0  334.37   10.80
   5   1   0  341.97   11.60
   5   1   0  316.97   10.90
   5   1   0  325.17   10.60
   5   1   0  334.07   10.00
   5  -1   0  319.37   12.00
  -5  -1   0  321.57    9.60
  -5  -1   0  314.47    9.70
  -5   1   0  338.97   12.00
   5  -1   0  332.67   12.80
   5  -1   0  336.97   11.60
  -6  -1   0  306.57   10.00
   6   1   0  284.87   10.60
  -6  -1   0  299.37   11.50
   6  -1   0  305.67   10.80
   6  -1   0  299.67   11.30
   6   1   0  289.17   10.10
   6  -1   0  293.87   12.40
   6   1   0  296.77   11.40
  -6   1   0  287.87   10.40
  -6   1   0  293.47   12.60
  -6   1   0  293.87   10.80
   6   1   0  304.27    9.90
   6  -1   0  302.67   11.90
  -6  -1   0  293.77   10.60
  -6   1   0  296.67   11.70
  -7  -1   0  482.45   17.50
  -7  -1   0  485.05   14.90
   7   1   0  478.65   17.20
   7  -1   0  543.65   17.00
   7  -1   0  514.25   17.40
  -7   1   0  493.25   18.70
   7   1   0  482.95   16.10
   7   1   0  451.85   15.30
   7   1   0  485.75   14.60
   7  -1   0  528.15   15.80
  -7   1   0  507.55   15.90
   7  -1   0  515.55   18.40
   8   1   0  327.07   11.40
   8  -1   0  312.27   14.10
   8   1   0  319.07   12.50
  -8  -1   0  336.37   12.60
  -8   1   0  316.57   14.50
  -8   1   0  334.87   13.50
   8  -1   0  311.57   12.70
   8   1   0  327.77   13.30
   8   1   0  366.76   12.90
   8  -1   0  321.77   13.70
   8  -1   0  290.77   13.10
   9  -1   0    6.10    4.30
   9  -1   0    7.70    4.00
   9   1   0   12.00    4.20
   9  -1   0   12.50    4.60
  -9   1   0   11.60    5.10
  -9   1   0   10.40    5.00
 -10   1   0  175.48   10.60
  10  -1   0  196.98   11.20
  10  -1   0  202.48   10.50
  10   1   0  151.38    9.90
  11  -1   0  147.69   10.00
  11   1   0  132.19    9.40
  12   1   0  320.87   14.40
  12  -1   0  303.77   14.90
   0   2   0 2167.48   58.99
   0  -2   0 2169.28   54.09
   0  -2   0 2072.19   57.69
   0   2   0 2165.18   53.99
   1   2   0 1110.59   27.10
   1   2   0 1094.19   25.10
   1  -2   0 1005.70   26.20
  -1   2   0 1034.00   30.20
   1  -2   0 1038.50   25.50
   1  -2   0 1067.19   30.40
  -1  -2   0 1101.29   27.10
  -1  -2   0 1130.59   27.00
   1   2   0 1103.39   29.00
  -1   2   0 1039.00   28.30
  -1   2   0 1051.89   28.40
   1  -2   0 1037.30   28.40
  -1   2   0 1074.39   30.30
  -1  -2   0 1089.59   29.00
  -2   2   0   33.50    3.90
  -2   2   0   26.80    4.10
  -2  -2   0   40.50    2.20
  -2  -2   0   44.00    2.30
  -2  -2   0   37.50    2.20
   2  -2   0   38.00    3.80
   2  -2   0   36.70    3.50
   2  -2   0   36.30    3.50
   2   2   0   36.40    2.10
   2  -2   0   38.30    3.70
   2   2   0   40.00    2.40
   2   2   0   33.60    2.80
  -2   2   0   32.60    3.70
   2   2   0   39.80    2.40
   2  -2   0   32.10    3.60
  -2  -2   0   44.50    2.70
   2  -2   0   32.00    4.30
   3  -2   0  540.45   16.20
  -3   2   0  511.35   14.30
   3  -2   0  509.35   16.80
   3   2   0  502.45   15.00
   3   2   0  495.25   13.90
   3   2   0  527.65   14.90
   3   2   0  514.85   12.90
   3   2   0  503.45   13.80
  -3   2   0  494.35   16.80
   3  -2   0  493.25   14.00
   3  -2   0  481.05   14.60
  -3  -2   0  495.15   13.90
   3  -2   0  495.75   15.80
  -3  -2   0  516.95   14.80
  -3   2   0  478.95   14.10
  -3  -2   0  520.55   15.00
  -3  -2   0  494.75   13.80
  -3   2   0  501.95   15.80
   4   2   0  685.83   19.40
   4   2   0  708.83   20.80
  -4   2   0  704.73   19.60
   4  -2   0  719.13   21.80
  -4  -2   0  696.43   17.50
   4   2   0  698.23   19.60
   4   2   0  684.73   17.50
  -4   2   0  704.43   21.60
  -4   2   0  689.33   19.40
  -4  -2   0  703.03   20.70
  -4  -2   0  688.23   19.20
   4  -2   0  760.42   23.20
   4   2   0  701.93   18.20
  -4   2   0  686.23   23.10
   4  -2   0  724.63   20.50
   4  -2   0  789.52   19.90
  -4  -2   0  721.33   21.10
   5   2   0  280.37    9.60
  -5   2   0  275.87   10.00
   5   2   0  302.67    8.80
  -5   2   0  264.67   11.30
   5  -2   0  272.77   11.10
   5   2   0  297.37   10.00
  -5  -2   0  285.87    9.30
   5  -2   0  273.07   11.40
  -5  -2   0  290.67    8.50
  -5  -2   0  281.77    8.60
   5  -2   0  285.57   10.80
  -5   2   0  259.37   10.90
   5  -2   0  271.87   12.00
  -5  -2   0  294.77   10.20
   5   2   0  302.57   10.40
   5   2   0  282.07    9.30
  -5   2   0  267.77   12.40
   6   2   0  229.08    8.60
  -6   2   0  236.38   10.10
  -6   2   0  239.68   10.80
  -6   2   0  226.68   11.50
   6   2   0  226.18    8.70
   6  -2   0  220.88   10.50
   6   2   0  238.08    8.10
  -6  -2   0  239.38    9.90
  -6  -2   0  245.58    8.70
   6   2   0  238.88    9.30
   6  -2   0  222.98    9.70
   6  -2   0  227.68   10.00
   6  -2   0  231.18   11.00
  -6   2   0  229.78    9.20
  -7  -2   0   26.70    3.70
   7   2   0   33.60    4.50
  -7   2   0   32.00    5.20
   7  -2   0   31.80    5.00
   7   2   0   32.70    4.20
  -7  -2   0   29.70    4.60
  -7   2   0   30.70    4.40
   7   2   0   34.00    4.00
   7  -2   0   30.50    5.10
   7  -2   0   29.30    5.40
   7   2   0   28.70    3.90
  -7   2   0   33.90    5.70
  -7   2   0   32.20    5.10
   7  -2   0   32.80    5.70
   8  -2   0   78.79    7.90
   8  -2   0   55.39    7.20
  -8   2   0   81.69    8.00
   8   2   0   56.69    5.90
   8  -2   0   79.39    6.80
   8   2   0   68.89    5.60
  -8   2   0   90.09    8.60
   9   2   0   53.79    5.70
  -9   2   0   46.70    6.50
   9  -2   0   53.79    6.90
   9  -2   0   58.49    6.70
  10   2   0   72.59    7.60
  10  -2   0   86.29    9.20
 -10   2   0   76.59    9.10
  10  -2   0   70.59    7.80
  11  -2   0   99.69    9.00
  11   2   0   98.39    7.80
  12   2   0   18.80    6.10
  12  -2   0   19.70    6.40
   0  -3   0   -1.60    1.90
   0   3   0    1.00    1.70
   0  -3   0   -0.90    1.60
   0   3   0   -2.70    1.50
   0  -3   0   -3.70    1.70
  -1   3   0  520.05   15.90
  -1  -3   0  484.65   14.50
   1   3   0  479.05   14.20
  -1  -3   0  518.65   13.70
   1  -3   0  476.05   13.90
   1  -3   0  486.25   13.30
  -1   3   0  491.25   15.80
   1  -3   0  503.35   15.20
  -1  -3   0  486.35   12.20
   1   3   0  493.85   13.40
   1  -3   0  497.65   16.10
  -1   3   0  505.85   15.00
   2  -3   0  170.38    7.70
   2  -3   0  163.78    7.90
  -2  -3   0  187.98    6.20
   2  -3   0  165.38    7.00
  -2   3   0  175.28    7.90
  -2   3   0  167.48    8.10
   2   3   0  198.78    5.40
  -2  -3   0  182.98    6.40
   2   3   0  188.08    6.50
  -2  -3   0  164.88    5.80
  -2  -3   0  176.08    5.60
   2  -3   0  162.28    7.10
  -2  -3   0  172.88    5.60
  -2   3   0  172.48    7.50
  -3  -3   0   92.39    4.10
  -3   3   0   97.49    5.20
   3   3   0   85.99    3.40
   3   3   0   83.09    3.50
   3  -3   0   99.79    6.10
  -3   3   0   97.59    6.10
  -3   3   0  104.79    6.10
   3  -3   0   93.39    5.60
   3   3   0   88.39    3.60
   3  -3   0  102.09    6.40
   3  -3   0   96.49    5.40
   3   3   0   87.49    3.70
   3   3   0   92.39    4.00
   3   3   0   86.39    3.90
  -3  -3   0   90.09    3.40
  -3  -3   0   88.69    3.70
  -3  -3   0   89.79    4.00
   4   3   0  437.56   12.50
   4   3   0  434.16   12.70
  -4  -3   0  439.56   11.30
   4  -3   0  436.16   13.90
  -4   3   0  388.76   15.80
   4  -3   0  411.66   15.30
   4  -3   0  400.76   14.30
   4   3   0  459.45   13.50
  -4  -3   0  439.86   13.40
   4  -3   0  419.86   16.00
  -4   3   0  409.16   13.70
   4   3   0  440.76   11.30
   4   3   0  437.26   11.70
  -4  -3   0  435.46   12.40
  -4   3   0  421.26   15.10
  -4   3   0  422.86   13.60
   5  -3   0  588.64   20.00
   5   3   0  570.34   15.10
   5  -3   0  565.74   20.90
  -5  -3   0  589.74   17.90
   5   3   0  582.94   15.60
   5  -3   0  572.14   18.50
  -5   3   0  587.14   21.20
  -5  -3   0  571.24   16.60
  -5   3   0  571.34   19.70
  -5   3   0  566.84   17.70
   5   3   0  604.34   18.00
   5  -3   0  582.74   17.60
  -5   3   0  607.74   18.10
   5   3   0  571.14   16.60
  -5  -3   0  581.04   15.10
   6   3   0   56.89    4.30
   6   3   0   66.09    4.70
   6   3   0   70.69    4.60
  -6   3   0   58.99    6.60
  -6   3   0   59.79    6.90
  -6   3   0   61.89    6.00
  -6  -3   0   54.19    4.60
   6   3   0   64.79    4.40
  -6   3   0   57.99    5.90
   6  -3   0   62.49    6.70
  -6  -3   0   56.89    4.80
   6  -3   0   62.29    6.20
   6  -3   0   64.29    6.30
   6  -3   0   58.59    6.20
  -7   3   0   36.40    5.60
  -7   3   0   42.80    5.70
  -7   3   0   41.00    5.40
   7   3   0   35.50    4.40
   7  -3   0   44.10    5.90
   7  -3   0   40.70    6.30
   7  -3   0   45.20    6.40
  -7   3   0   37.20    6.10
   7   3   0   37.30    4.10
   7  -3   0   39.90    5.60
  -8   3   0  817.82   24.60
   8  -3   0  773.82   28.50
  -8   3   0  804.42   28.90
   8  -3   0  837.82   25.70
   8   3   0  796.72   23.90
   8   3   0  815.02   22.50
   8  -3   0  799.62   24.10
  -9   3   0  119.49    9.10
   9  -3   0  128.59    9.40
   9   3   0  130.49    7.50
   9  -3   0  141.49    9.30
  10  -3   0    9.90    5.60
  10   3   0   10.40    4.20
 -10   3   0   25.20    6.50
  10  -3   0   10.00    5.20
  11   3   0    8.80    4.70
 -11   3   0    0.30    5.80
  11  -3   0    4.90    5.30
  11  -3   0    3.80    5.10
   0  -4   0  975.40   28.70
   0  -4   0  924.71   24.90
   0   4   0  991.40   26.70
   0  -4   0  983.10   24.20
   0  -4   0 1012.00   27.10
   0   4   0 1011.80   28.50
   1  -4   0 1649.54   44.30
  -1   4   0 1746.83   44.50
  -1  -4   0 1632.44   38.60
   1   4   0 1655.73   45.40
  -1  -4   0 1728.63   46.00
   1  -4   0 1586.34   47.10
   1   4   0 1718.33   42.60
   1  -4   0 1577.14   40.90
  -1  -4   0 1718.43   43.00
   1  -4   0 1606.04   39.70
  -2  -4   0    4.60    1.50
   2   4   0    6.00    1.50
  -2  -4   0    8.00    2.10
   2   4   0    4.20    1.40
   2   4   0    5.90    1.50
   2  -4   0    3.80    3.00
   2  -4   0    5.80    2.70
  -2  -4   0    4.50    1.60
  -2   4   0    7.80    3.00
   2  -4   0   13.10    3.30
  -2   4   0    3.60    2.50
  -2  -4   0    6.30    1.80
   2  -4   0    1.70    2.80
  -3  -4   0 1839.92   43.90
   3  -4   0 1876.71   48.10
   3  -4   0 1913.11   55.29
   3   4   0 1864.51   45.10
  -3  -4   0 1906.21   48.60
  -3   4   0 1926.91   51.79
   3   4   0 1903.91   48.50
  -3   4   0 2004.00   55.59
   3   4   0 1886.41   51.89
  -3  -4   0 1898.11   51.99
   3  -4   0 1944.91   52.19
   3   4   0 1888.01   44.00
  -3  -4   0 1942.31   51.99
   3  -4   0 1905.51   46.70
  -4   4   0  765.32   22.30
  -4  -4   0  789.42   20.90
  -4   4   0  766.42   22.10
   4   4   0  823.72   22.60
   4   4   0  785.92   20.90
  -4   4   0  741.93   24.60
   4  -4   0  760.42   26.10
  -4  -4   0  804.02   22.40
   4  -4   0  729.73   22.00
   4  -4   0  685.23   24.20
  -4  -4   0  779.02   18.90
  -4   4   0  732.03   26.00
   4   4   0  777.02   20.90
   4   4   0  785.02   18.90
   4   4   0  825.12   19.60
   4  -4   0  729.23   22.70
   5  -4   0 1012.20   31.50
   5   4   0 1056.19   27.60
  -5   4   0 1000.50   31.30
   5   4   0 1078.79   25.80
   5   4   0 1034.60   24.90
   5  -4   0  955.30   33.00
  -5   4   0 1015.30   28.30
  -5  -4   0 1062.09   29.60
  -5   4   0 1004.90   33.40
   5   4   0 1095.89   29.60
   5  -4   0  978.90   27.80
  -5   4   0 1020.10   28.40
  -5  -4   0 1038.10   25.10
   5  -4   0  968.00   28.90
   6   4   0   73.49    4.60
   6  -4   0   79.19    7.50
   6  -4   0   96.09    7.60
   6   4   0   74.19    5.00
  -6   4   0   76.79    7.80
  -6   4   0   73.09    6.80
  -6   4   0   75.79    7.50
   6  -4   0   59.89    7.90
  -6   4   0   98.89    9.10
   6  -4   0   77.59    7.70
  -7   4   0  231.98   11.80
   7   4   0  219.98    9.00
   7  -4   0  221.18   13.10
  -7   4   0  258.57   14.90
   7  -4   0  206.58   12.80
  -7   4   0  273.17   14.00
   7   4   0  231.68    9.10
   7  -4   0  240.48   12.20
  -7   4   0  227.98   11.30
   7  -4   0  224.68   11.40
   8  -4   0  165.38   10.60
   8   4   0  207.18    8.50
  -8   4   0  176.28   10.50
   8  -4   0  177.68   11.50
   8   4   0  218.88    8.50
  -8   4   0  154.78   11.10
  -9   4   0  212.48   11.90
   9   4   0  222.88    9.40
   9  -4   0  217.38   11.60
   9  -4   0  212.88   12.00
 -10   4   0   94.69    9.40
  10   4   0   83.69    7.00
  10  -4   0  100.99    9.60
  10  -4   0   70.59    8.30
  11  -4   0    2.80    5.90
  11  -4   0   12.20    6.20
 -11   4   0   12.40    6.70
   0  -5   0    3.50    2.30
   0  -5   0    1.80    2.10
   0  -5   0    1.30    2.20
   0   5   0    0.70    1.80
   0  -5   0    2.00    2.00
   1  -5   0  858.01   27.40
   1   5   0  932.11   24.10
  -1  -5   0  889.21   26.10
   1  -5   0  902.11   25.90
  -1  -5   0  930.41   24.80
   1  -5   0  882.41   23.10
  -1  -5   0  826.62   22.60
  -1  -5   0  881.01   22.00
   1  -5   0  852.91   23.80
   2   5   0   16.70    2.50
   2  -5   0   18.60    3.80
   2   5   0   18.10    2.30
  -2   5   0   25.10    4.30
  -2  -5   0   17.10    2.80
  -2   5   0   21.20    3.90
   2  -5   0   24.70    3.80
  -2  -5   0   14.60    3.00
   2  -5   0   21.00    4.10
   2  -5   0   24.40    4.50
  -2  -5   0   19.00    2.40
  -3  -5   0 1614.14   43.80
  -3   5   0 1711.73   50.59
   3  -5   0 1673.83   43.80
   3   5   0 1660.93   43.50
  -3  -5   0 1740.03   46.70
  -3   5   0 1698.53   47.40
   3   5   0 1665.43   46.50
   3   5   0 1733.33   40.50
   3  -5   0 1756.52   47.80
  -3  -5   0 1673.63   46.90
   3  -5   0 1727.43   42.70
  -3  -5   0 1647.84   39.50
   3  -5   0 1695.53   50.49
  -4   5   0   20.00    4.80
  -4   5   0   16.40    4.90
   4   5   0   20.70    2.40
  -4  -5   0   23.10    3.40
  -4   5   0   26.30    4.50
   4  -5   0   15.30    4.70
  -4  -5   0   17.70    2.50
   4  -5   0   17.20    4.60
   4  -5   0   16.30    4.60
   4  -5   0   21.30    4.60
   4   5   0   23.20    2.80
   5  -5   0  159.98    9.20
   5  -5   0  174.98    9.50
  -5   5   0  172.38    8.80
  -5   5   0  175.88    9.50
   5   5   0  169.38    6.70
   5  -5   0  175.18   10.30
   5  -5   0  169.68   10.60
  -5   5   0  176.18    9.90
   5   5   0  171.58    6.30
  -5   5   0  173.78   10.80
   6   5   0    2.60    2.30
   6   5   0   -0.60    2.50
  -6   5   0    1.80    3.80
   6  -5   0    7.20    4.50
   6  -5   0    6.90    4.50
   6  -5   0    9.40    4.70
  -6   5   0    1.50    4.20
  -6   5   0    5.20    4.70
  -6   5   0   -1.00    4.30
   6  -5   0    4.00    4.80
   7   5   0 1564.54   42.50
   7   5   0 1527.45   39.50
  -7   5   0 1576.74   42.80
   7  -5   0 1644.94   43.00
  -7   5   0 1653.93   43.40
   7  -5   0 1648.44   44.60
  -7   5   0 1570.84   47.50
  -8   5   0  150.88   11.00
  -8   5   0  172.38   10.30
   8  -5   0  161.18   11.00
  -8   5   0  160.38   10.60
   8  -5   0  161.18   10.30
   8   5   0  144.29    7.20
   9   5   0   -3.40    3.90
  -9   5   0   -3.50    5.30
   9  -5   0   23.00    6.80
   9  -5   0    6.10    5.50
  10  -5   0   24.90    6.90
  10  -5   0   24.60    6.50
 -10   5   0   29.80    7.10
 -11   5   0  819.32   27.00
  11  -5   0  776.22   26.20
  11  -5   0  816.52   28.10
   0  -6   0 3251.57   90.39
   0  -6   0 3362.66   76.49
   0  -6   0 3242.28   84.69
   0  -6   0 3176.38   78.39
   0   6   0 3355.26   84.09
   1   6   0   54.59    3.90
   1  -6   0   43.00    5.60
   1  -6   0   54.49    6.10
  -1  -6   0   60.19    5.00
   1  -6   0   52.09    6.10
  -1  -6   0   63.19    5.20
   1  -6   0   80.59    6.60
  -1   6   0   62.39    5.80
  -1  -6   0   50.99    4.80
  -1  -6   0   55.69    5.20
  -2   6   0   15.00    4.30
   2  -6   0   11.30    4.20
  -2  -6   0    5.40    3.50
  -2  -6   0    3.90    3.10
   2  -6   0   14.00    4.80
   2  -6   0   16.60    4.50
  -2   6   0   14.30    4.40
   2  -6   0   20.20    5.30
  -3   6   0   12.80    4.10
   3  -6   0   10.30    4.10
  -3  -6   0    8.50    3.60
   3  -6   0    7.30    4.60
   3  -6   0    9.00    4.60
  -3   6   0    7.60    4.30
   3  -6   0    7.10    4.10
  -3  -6   0    7.70    3.00
   4  -6   0 2050.69   60.19
   4  -6   0 2008.70   51.99
  -4   6   0 1948.51   56.09
   4   6   0 2011.20   48.10
   4  -6   0 2004.40   50.49
  -4   6   0 2008.90   60.09
   4  -6   0 2003.20   56.29
  -5   6   0  148.19    9.40
   5   6   0  149.39    6.20
  -5   6   0  156.98   10.00
   5  -6   0  159.78   10.60
  -5   6   0  156.68   10.80
   5  -6   0  152.18    9.80
   5  -6   0  140.79    9.60
  -5   6   0  155.08   10.30
   5  -6   0  159.28   10.30
  -6   6   0    8.70    4.90
   6  -6   0    4.20    5.30
   6  -6   0   10.00    6.00
   6   6   0   12.20    2.80
   7   6   0   45.00    4.60
   7  -6   0   41.60    7.60
   7  -6   0   30.60    6.50
  -7   6   0   44.60    7.20
   8  -6   0  310.27   15.00
   8  -6   0  283.07   13.50
  -8   6   0  306.17   14.00
  -8   6   0  296.77   14.00
  -9   6   0  263.27   13.50
   9  -6   0  256.17   13.90
   9  -6   0  245.38   13.70
  10  -6   0    2.20    5.90
 -10   6   0   -1.60    6.20
  10  -6   0    4.00    5.80
  11  -6   0   75.99   10.00
  11  -6   0   46.70    8.00
 -11   6   0   43.60    8.30
   1  -7   0  456.85   15.60
   1  -7   0  540.85   17.10
  -1   7   0  465.35   17.10
  -1   7   0  488.85   18.30
   1  -7   0  455.75   18.40
   1  -7   0  463.65   17.40
  -1  -7   0  566.04   18.00
   2  -7   0   19.90    4.90
  -2   7   0   20.80    4.50
   2  -7   0   22.00    4.80
  -2   7   0   24.10    4.70
   2  -7   0   22.30    5.10
   2  -7   0   17.90    4.30
   3  -7   0  527.95   20.90
   3  -7   0  533.95   18.00
   3  -7   0  545.75   20.00
  -3   7   0  520.05   19.70
   3  -7   0  538.55   17.70
  -3   7   0  530.55   20.90
   4  -7   0  141.39    8.70
  -4   7   0  141.19   10.00
  -4   7   0  124.99    9.00
   4  -7   0  131.49    9.40
   4  -7   0  138.89    9.80
   4  -7   0  146.29    9.90
  -5   7   0  235.78   13.90
   5   7   0  234.58    8.50
   5  -7   0  219.08   13.90
  -5   7   0  229.98   13.60
  -5   7   0  265.07   12.70
  -5   7   0  239.98   12.40
   5  -7   0  212.88   13.80
   5  -7   0  252.17   12.10
   5  -7   0  229.98   13.00
  -6   7   0   13.80    5.50
   6   7   0   10.70    3.10
  -6   7   0   16.40    6.20
   6  -7   0   17.60    6.30
  -7   7   0  432.96   17.80
   7  -7   0  435.56   17.40
   7  -7   0  439.96   18.20
  -7   7   0  418.46   17.10
   8  -7   0  296.17   14.80
  -8   7   0  278.47   14.30
   8  -7   0  311.07   14.80
  -8   7   0  289.27   14.90
   9  -7   0    1.30    5.90
   9  -7   0    5.60    5.50
  -9   7   0    8.80    6.40
  -9   7   0    1.50    5.80
 -10   7   0   45.30    9.20
  10  -7   0   39.30    8.10
  10  -7   0   47.70    9.10
   0  -8   0 3272.57   93.59
   0  -8   0 3398.86   79.09
  -1   8   0  501.15   18.50
  -1  -8   0  537.05   19.10
   1  -8   0  545.55   17.20
   1  -8   0  523.05   20.00
  -1  -8   0  538.05   16.20
  -1   8   0  526.25   19.80
  -2  -8   0   28.90    4.30
   2  -8   0   25.60    5.70
   2  -8   0   33.40    6.10
  -2   8   0   30.60    5.70
   2  -8   0   20.50    5.20
   2  -8   0   37.70    5.70
  -2   8   0   26.10    5.20
  -3   8   0  157.08   10.40
   3  -8   0  171.98   11.30
   3  -8   0  168.08   11.00
   3  -8   0  156.78    9.40
   3  -8   0  171.68   10.50
  -3   8   0  176.28   11.60
   4  -8   0 1902.11   50.39
   4  -8   0 1883.81   48.90
  -4   8   0 1804.52   57.89
   4  -8   0 1894.11   54.59
  -5   8   0  509.75   18.90
   5  -8   0  481.65   18.70
   5  -8   0  504.95   20.80
  -5   8   0  496.05   18.30
   5  -8   0  459.25   18.40
  -6   8   0  246.68   12.90
  -6   8   0  246.38   13.10
   6  -8   0  225.08   12.70
   6  -8   0  257.27   13.60
  -7   8   0   19.90    6.00
   7  -8   0   16.70    5.80
  -7   8   0   16.10    5.90
   7  -8   0   23.60    6.30
  -8   8   0  573.44   21.80
  -8   8   0  591.94   22.40
   8  -8   0  558.34   21.60
   8  -8   0  587.34   22.80
   9  -8   0  275.77   14.60
  -9   8   0  309.67   15.40
   9  -8   0  285.77   15.50
  -9   8   0  295.17   15.80
  10  -8   0  108.19   11.50
  10  -8   0  109.19   11.10
 -10   8   0  108.49   11.50
   0   9   0    0.30    4.00
  -1  -9   0   43.80    7.00
  -1   9   0   44.30    6.50
   1  -9   0   49.30    7.70
  -1   9   0   49.60    7.00
  -2   9   0  487.45   20.40
   2  -9   0  474.05   20.50
   2  -9   0  507.05   18.10
   3  -9   0   18.10    6.00
   4  -9   0  685.63   23.30
   4  -9   0  667.53   22.50
   5  -9   0  138.39   10.40
  -5   9   0  147.69   10.70
   5  -9   0  153.18   10.90
  -5   9   0  133.69    9.70
   6  -9   0  250.57   13.30
   6  -9   0  274.17   14.90
  -6   9   0  264.97   13.80
  -6   9   0  262.47   13.50
   7  -9   0  112.89   10.80
   7  -9   0  123.89   11.60
  -7   9   0  126.09   11.20
  -7   9   0  132.79   10.90
  -8   9   0  908.21   30.50
  -8   9   0  907.91   30.40
   8  -9   0  930.71   30.60
   8  -9   0  962.50   31.80
  -9   9   0   44.20    8.30
  -9   9   0   43.80    8.70
   9  -9   0   44.20    8.10
   9  -9   0   48.60    8.60
   0 -10   0  144.19    9.60
  -1  10   0  319.47   15.50
   1 -10   0  299.07   15.40
   1 -10   0  297.37   13.10
   2 -10   0   10.00    5.60
   3 -10   0   41.90    6.90
   4 -10   0  281.77   13.90
   5 -10   0  111.69   10.60
  -5  10   0  140.79   11.70
  -5  10   0   85.19   11.20
  -6  10   0  269.77   14.30
   6 -10   0  261.77   14.40
   6 -10   0  253.57   14.40
  -6  10   0  279.57   14.90
  -7  10   0    0.40    6.40
   7 -10   0    1.10    6.30
   7 -10   0    0.40    6.40
  -7  10   0   -1.10    5.90
   8 -10   0  227.58   15.00
  -8  10   0  238.98   15.10
  -8  10   0  230.28   14.50
   8 -10   0  226.18   14.60
   1 -11   0   31.10    6.70
   2 -11   0   40.50    7.20
   3 -11   0  119.19   10.40
   4 -11   0   31.90    7.70
   5 -11   0  261.67   13.70
  -5  11   0  241.08   13.70
  -5  11   0  248.88   13.80
   6 -11   0   31.60    7.70
  -6  11   0   34.10    7.80
  -6  11   0   31.90    7.70
  -7  11   0  355.86   17.70
  -7  11   0  338.27   17.70
   7 -11   0  361.46   17.60
   2 -12   0    8.90    6.40
   3 -12   0   25.80    7.10
   4 -12   0  658.33   23.70
  -4  12   0  642.14   23.80
   5 -12   0    0.00    6.30
  -5  12   0    8.80    7.20
  -5  12   0   -7.00    5.80
  -6  12   0   76.99   10.40
   6 -12   0   63.49    9.50
  -6  12   0   73.69   10.00
   3 -13   0  359.56   17.10
   4 -13   0   99.09   10.80
  -4  13   0  106.69   11.10
   0   0   1    3.40    0.40
   0   0  -1    3.20    0.40
   0   0   1    3.80    0.40
   0   0  -1    3.50    0.40
   1   0   1 1546.25   42.10
  -1   0  -1 1533.55   41.50
  -1   0   1 1483.25   38.80
  -1   0  -1 1532.05   42.60
   1   0   1 1512.05   38.30
  -1   0  -1 1487.45   38.30
   1   0   1 1458.95   42.30
   1   0  -1 1557.34   38.50
  -1   0  -1 1533.15   38.80
   1   0  -1 1577.44   41.20
  -1   0   1 1555.84   41.20
  -1   0   1 1496.05   38.10
   1   0   1 1512.55   39.50
  -2   0  -1 1121.29   26.10
  -2   0  -1 1156.68   30.90
   2   0   1 1145.49   30.90
   2   0  -1 1107.89   28.80
  -2   0  -1 1104.79   28.90
  -2   0   1 1155.58   30.80
  -2   0   1 1081.39   30.90
   2   0  -1 1033.30   30.70
  -2   0  -1 1058.79   26.50
  -2   0  -1 1132.89   30.90
  -2   0   1 1149.78   28.80
  -2   0   1 1090.89   28.90
   2   0   1 1097.29   26.10
   2   0  -1 1118.39   28.90
   2   0   1 1089.89   26.80
   2   0  -1 1144.19   30.80
  -2   0  -1 1137.29   28.80
   2   0   1 1083.69   30.90
   2   0   1 1130.19   28.90
   2   0   1 1110.19   28.80
   2   0  -1 1072.99   26.70
  -3   0  -1 4190.58  108.79
  -3   0  -1 4004.60   93.79
   3   0  -1 4245.88  112.69
  -3   0   1 3950.30  101.79
   3   0   1 4007.10  113.59
   3   0  -1 4152.58  101.79
   3   0  -1 4005.10  108.79
   3   0   1 4230.38  106.09
  -3   0   1 4065.89   91.89
  -3   0   1 4140.49  101.29
   3   0   1 3999.10  108.69
   3   0  -1 3886.61   93.79
  -3   0  -1 3972.20  101.59
   3   0  -1 3966.70  101.39
  -3   0   1 4045.60  108.89
  -3   0  -1 4071.99   91.89
  -3   0   1 4178.78  108.59
  -3   0  -1 4037.80  101.39
   3   0   1 3884.21   96.79
   3   0   1 3891.11  103.79
   3   0   1 3976.30   94.09
  -3   0  -1 4119.69  109.99
   3   0  -1 3818.42   95.49
  -4   0   1 1632.44   39.50
  -4   0  -1 1608.54   40.20
   4   0   1 1727.73   44.30
   4   0   1 1661.63   46.80
   4   0  -1 1634.74   39.40
   4   0  -1 1698.53   47.40
  -4   0   1 1714.83   43.60
   4   0  -1 1794.02   44.50
   4   0  -1 1608.74   40.70
  -4   0   1 1606.24   39.90
  -4   0  -1 1614.84   46.90
  -4   0  -1 1691.63   43.80
   4   0   1 1657.43   39.60
  -4   0   1 1754.62   47.60
   4   0  -1 1744.93   46.80
   4   0   1 1614.84   40.80
   4   0  -1 1663.43   43.80
   4   0   1 1605.14   43.80
  -4   0   1 1676.33   46.80
  -4   0  -1 1624.14   39.60
  -5   0   1 1010.70   27.50
   5   0  -1  984.80   27.70
  -5   0   1  979.10   24.90
  -5   0  -1  963.10   25.00
   5   0  -1 1016.50   26.10
  -5   0  -1  973.60   29.70
  -5   0   1 1004.00   29.60
   5   0   1  960.60   26.10
   5   0  -1  991.70   29.50
   5   0   1  980.80   25.10
   5   0   1  988.10   29.70
  -5   0   1  972.60   24.90
  -5   0  -1  957.80   25.20
   5   0   1  977.20   27.80
  -5   0  -1  985.30   27.70
   5   0  -1 1011.10   25.00
   5   0  -1 1034.40   28.60
   6   0   1  172.88    8.00
  -6   0   1  166.68    7.10
   6   0  -1  172.48    7.90
  -6   0   1  186.68    8.30
  -6   0  -1  167.48    8.80
  -6   0   1  203.58    9.00
   6   0  -1  177.48    8.80
  -6   0  -1  173.68    7.80
  -6   0   1  187.98    7.60
  -6   0  -1  189.48    8.50
  -6   0  -1  171.88    7.40
   6   0   1  177.48    8.70
   6   0  -1  162.28    7.80
   6   0  -1  171.48    8.00
   6   0   1  177.38    7.60
   6   0   1  175.38    8.20
   7   0  -1  571.04   18.40
   7   0  -1  586.04   16.70
   7   0  -1  576.04   19.50
  -7   0  -1  546.05   16.90
  -7   0   1  559.24   19.80
   7   0  -1  614.74   18.00
  -7   0   1  564.94   16.80
   7   0   1  573.44   19.90
  -7   0  -1  545.75   20.10
   7   0   1  558.44   16.90
   7   0   1  547.65   18.60
   7   0   1  586.64   18.00
   8   0  -1 1316.57   37.40
   8   0  -1 1326.07   39.80
  -8   0   1 1336.37   34.10
  -8   0  -1 1309.37   34.40
   8   0   1 1354.96   34.30
   8   0   1 1285.07   35.50
   8   0   1 1273.37   37.70
   8   0  -1 1310.07   33.60
  -8   0  -1 1297.07   40.60
   8   0  -1 1322.17   35.30
  -8   0   1 1276.57   40.00
   8   0   1 1289.47   40.30
  -9   0  -1  137.59    9.60
  -9   0  -1  125.69    8.60
   9   0   1  146.39    8.80
   9   0   1  137.69    8.50
   9   0  -1  134.79    8.30
   9   0   1  136.49    9.60
  10   0  -1  223.28   11.30
  10   0   1  155.88   10.60
  11   0   1    7.60    5.00
  11   0  -1    5.20    4.70
  12   0   1  769.32   26.00
  12   0  -1  779.92   25.60
   0   1  -1 1168.28   28.90
   0  -1   1 1163.28   28.90
   0  -1   1 1138.59   30.90
   0  -1  -1 1160.48   29.00
   0   1  -1 1120.79   29.20
   0   1  -1 1130.89   30.80
   0   1   1 1132.29   30.90
   0   1   1 1144.19   28.90
   0  -1   1 1163.28   28.80
   0  -1  -1 1191.08   31.00
   0  -1   1 1101.69   30.80
   0   1  -1 1148.89   30.90
  -1  -1  -1  871.31   22.20
  -1  -1  -1  885.61   23.80
   1  -1   1  832.62   24.20
   1  -1   1  843.22   24.20
  -1  -1  -1  852.91   22.10
  -1   1   1  881.51   24.20
  -1   1   1  847.62   22.60
  -1  -1  -1  892.91   23.80
   1  -1   1  864.61   22.70
   1  -1   1  878.91   22.70
   1  -1  -1  918.01   24.50
   1   1   1  959.30   25.80
  -1   1  -1  924.41   26.30
   1   1   1  944.21   24.10
  -1   1  -1  918.81   24.60
  -1   1  -1  956.90   26.30
   1   1   1  962.40   24.10
   1   1   1  962.70   25.80
  -1   1  -1  936.11   24.60
   1  -1  -1  949.60   26.20
   2  -1   1  338.17    9.40
   2  -1   1  345.27   11.20
   2  -1   1  341.57   11.20
  -2   1   1  329.57   10.40
   2  -1   1  350.06   10.60
   2  -1   1  352.76   10.50
   2   1  -1  326.97    8.60
  -2  -1  -1  329.17    9.60
   2  -1   1  327.17    9.60
  -2  -1  -1  329.17    9.60
  -2   1   1  337.67   11.10
   2   1  -1  341.77   10.00
  -2  -1  -1  327.37    8.70
  -2  -1  -1  337.77   10.30
  -2   1   1  325.97   10.40
   2   1  -1  359.66    9.80
  -2  -1  -1  339.67   10.40
  -2   1   1  330.07   11.20
   2   1  -1  351.26    9.30
   2   1  -1  349.96    9.20
   2   1   1  353.76    9.20
   2   1   1  348.17    9.50
  -2   1  -1  346.57    9.80
  -2  -1   1  377.86   10.60
   2  -1  -1  366.36   11.10
   2  -1  -1  357.66    9.80
  -2  -1   1  376.46   10.30
   2   1   1  355.66   10.90
   2   1   1  362.66   10.20
  -2   1  -1  365.06   11.00
  -2   1  -1  348.47    9.80
   2   1   1  364.66   10.20
   2   1   1  363.56   10.90
  -2   1  -1  357.06   11.00
  -2  -1   1  364.26    9.50
  -2  -1   1  360.36    9.90
   2  -1  -1  351.96   10.10
   2  -1  -1  364.26   11.70
  -2   1  -1  358.06   11.70
  -2   1  -1  360.76   11.70
   3   1  -1  358.96    9.40
   3  -1   1  356.06   11.60
   3   1  -1  370.26   11.00
  -3  -1  -1  363.46   10.60
  -3   1   1  346.47   10.40
  -3  -1  -1  365.16   11.40
  -3  -1  -1  351.66    9.80
  -3  -1  -1  350.96   10.80
   3  -1   1  341.97   10.40
   3   1  -1  364.96   10.30
  -3   1   1  346.07   10.40
   3  -1   1  338.17   10.70
   3  -1   1  344.97   12.10
  -3  -1  -1  380.16    9.80
   3   1  -1  346.07    9.70
   3  -1   1  375.16   11.80
  -3  -1  -1  371.56   11.60
  -3   1   1  347.87   11.50
  -3   1   1  352.46   12.20
   3   1  -1  354.56   11.60
   3   1  -1  369.56   10.80
  -3   1   1  339.67   12.90
   3  -1   1  345.77   12.40
   3   1   1  447.76   11.90
  -3  -1   1  464.85   13.30
  -3   1  -1  435.06   12.50
   3   1   1  436.06   13.80
   3   1   1  445.36   12.70
  -3  -1   1  452.15   11.30
   3   1   1  432.86   11.50
   3   1   1  458.25   12.90
   3  -1  -1  423.06   14.40
   3  -1  -1  435.36   14.70
   3  -1  -1  423.86   12.30
   3  -1  -1  422.66   13.60
  -3   1  -1  442.26   13.60
  -3   1  -1  451.75   14.80
  -3   1  -1  430.96   12.30
   3  -1  -1  423.16   12.80
   3   1   1  458.05   13.70
  -3  -1   1  439.16   13.90
  -3  -1   1  448.76   12.30
  -3  -1   1  490.75   13.30
   3  -1  -1  438.16   14.00
  -4   1   1  967.70   27.00
   4  -1   1  927.11   25.10
  -4  -1  -1  957.80   23.70
   4  -1   1  916.01   24.20
   4  -1   1  949.01   28.80
   4   1  -1  955.10   25.50
  -4   1   1  923.11   24.20
  -4   1   1  922.81   24.30
   4   1  -1  980.50   24.00
   4   1  -1  967.30   23.00
  -4  -1  -1  970.50   25.90
   4  -1   1  949.60   27.10
  -4  -1  -1  920.31   23.30
   4   1  -1 1004.90   26.20
  -4  -1  -1  971.60   27.80
  -4   1   1  913.31   28.60
   4   1  -1  971.20   28.00
   4   1  -1  978.10   27.20
   4  -1  -1  904.81   26.00
   4  -1  -1  908.11   24.20
  -4  -1   1  926.61   22.20
  -4   1  -1  867.91   23.50
  -4   1  -1  897.01   25.90
   4  -1  -1  958.10   26.60
   4  -1  -1  900.11   27.60
   4   1   1  936.21   25.10
  -4  -1   1  921.81   24.40
   4  -1  -1  887.61   23.20
  -4   1  -1  879.51   23.30
   4   1   1  920.51   26.70
   4   1   1  908.71   22.50
   4   1   1  928.01   23.40
   4   1   1  938.31   25.20
  -4  -1   1  940.61   26.30
  -4   1  -1  900.51   27.80
  -5   1   1  377.66   14.30
   5   1  -1  365.86   11.50
   5  -1   1  385.16   14.10
   5   1  -1  375.46   10.90
   5   1  -1  377.96   12.70
  -5  -1  -1  376.36   11.10
  -5   1   1  378.26   13.10
  -5  -1  -1  376.26   13.20
   5  -1   1  368.66   13.30
   5  -1   1  369.06   11.90
  -5   1   1  361.16   11.50
  -5  -1  -1  380.66   12.20
   5  -1   1  377.06   12.80
  -5   1   1  378.96   12.20
   5   1  -1  377.66   12.00
   5   1  -1  411.46   13.10
  -5  -1  -1  379.46   11.10
   5  -1  -1  364.16   13.10
  -5   1  -1  363.66   13.90
   5   1   1  358.26   12.90
   5   1   1  357.86   12.20
  -5  -1   1  375.86   11.60
  -5  -1   1  356.76   10.50
   5   1   1  393.76   12.60
   5  -1  -1  365.96   12.50
  -5  -1   1  366.36   12.50
   5   1   1  380.76   11.90
  -5   1  -1  360.86   13.00
   5  -1  -1  370.66   11.80
  -5  -1   1  379.96   10.40
   5   1   1  357.86   11.00
   5  -1  -1  374.36   13.90
  -5   1  -1  360.26   11.90
  -5   1  -1  364.56   11.60
   6   1  -1   48.80    4.70
   6  -1   1   43.10    4.90
   6   1  -1   49.70    4.40
  -6  -1  -1   46.40    4.50
  -6   1   1   41.80    5.00
   6  -1   1   51.49    5.40
  -6   1   1   59.79    5.60
  -6  -1  -1   35.50    4.70
  -6  -1  -1   39.50    4.50
  -6   1   1   46.30    5.60
   6  -1   1   52.89    5.50
  -6   1   1   44.40    4.60
   6  -1   1   48.10    5.50
  -6  -1   1   50.99    4.90
  -6   1  -1   62.09    5.80
   6  -1  -1   55.59    5.40
   6   1   1   53.09    4.60
   6  -1  -1   70.29    6.00
  -6   1  -1   59.79    5.90
  -6   1  -1   50.39    6.00
   6  -1  -1   58.79    6.10
  -6  -1   1   56.59    4.80
   6   1   1   46.70    4.60
  -6   1  -1   53.79    5.20
   6   1   1   43.70    4.60
   6   1   1   47.80    4.80
  -7   1   1  342.67   14.50
   7  -1   1  332.77   12.20
   7   1  -1  354.86   13.10
  -7  -1  -1  366.96   13.90
   7  -1   1  346.97   13.60
   7  -1   1  311.87   13.10
   7  -1   1  345.07   14.40
   7   1  -1  370.26   12.10
   7   1  -1  338.57   12.20
  -7  -1  -1  364.56   11.90
  -7   1   1  333.87   12.30
   7   1  -1  353.46   11.10
   7   1   1  374.06   12.10
   7   1   1  380.66   13.50
   7  -1  -1  359.86   12.90
   7   1   1  384.16   13.10
  -7  -1   1  373.56   14.10
  -7   1  -1  370.56   13.20
  -7  -1   1  369.46   11.90
   7  -1  -1  380.16   13.80
  -7   1  -1  370.96   12.80
  -7   1  -1  354.36   15.20
  -7   1  -1  359.26   14.10
   7   1   1  386.16   14.20
   7  -1  -1  368.16   14.10
   7  -1  -1  372.06   14.80
   8  -1   1  484.05   16.20
   8  -1   1  526.35   17.80
  -8   1   1  469.55   18.80
   8  -1   1  485.35   18.90
  -8  -1  -1  500.15   18.30
   8   1  -1  470.95   16.40
  -8  -1  -1  506.55   16.00
  -8   1   1  477.75   16.40
   8   1  -1  462.55   15.90
   8  -1  -1  507.75   17.40
   8  -1  -1  470.95   15.60
  -8   1  -1  466.35   19.00
   8   1   1  459.05   16.40
   8  -1  -1  453.55   17.20
  -8   1  -1  501.25   17.00
   8   1   1  501.45   15.50
   8  -1  -1  487.35   18.60
   8   1   1  509.65   18.20
   8   1   1  468.35   16.60
  -9   1   1  189.38    9.70
   9  -1   1  190.88   10.30
   9  -1   1  188.08    9.60
   9   1  -1  175.88    9.20
   9   1   1  180.18    8.90
   9   1   1  173.38    9.20
  -9   1  -1  197.58   10.40
   9  -1  -1  192.58   10.00
   9  -1  -1  183.18    9.50
  10  -1   1   20.00    5.40
  10   1   1    0.20    5.20
 -10   1  -1   22.30    6.00
  11   1  -1  229.18   11.50
  11  -1   1  230.08   12.40
  11   1   1  243.78   11.90
  11  -1  -1  215.38   11.70
  12  -1   1  306.87   14.90
  12   1  -1  280.67   13.70
  12   1   1  292.87   14.10
  12  -1  -1  290.57   14.20
   0  -2  -1 1753.62   41.10
   0  -2   1 1748.93   45.60
   0  -2  -1 1775.62   45.50
   0   2   1 1849.71   46.40
   0  -2  -1 1859.91   48.70
   0  -2   1 1765.02   48.70
   0   2  -1 1778.92   45.50
   0   2   1 1829.82   48.60
   0   2  -1 1863.61   48.60
   0   2  -1 1754.02   48.70
   0   2  -1 1786.72   45.50
   1  -2   1  232.38    8.30
   1  -2   1  226.68    7.10
   1   2  -1  236.48    6.80
   1   2  -1  250.67    6.40
  -1  -2  -1  243.68    6.90
   1  -2   1  240.68    8.00
  -1  -2  -1  251.77    7.60
   1  -2   1  231.38    7.30
  -1   2   1  243.88    7.90
  -1   2   1  235.38    8.30
   1  -2   1  231.98    8.40
   1  -2   1  231.58    7.80
  -1  -2  -1  257.37    7.60
  -1  -2  -1  237.78    6.30
  -1  -2  -1  240.38    7.10
  -1   2  -1  250.27    7.50
  -1   2  -1  251.07    8.90
   1   2   1  268.27    6.80
   1   2   1  269.47    8.00
   1  -2  -1  265.87    8.90
  -1   2  -1  251.67    8.50
  -1   2  -1  267.77    9.00
  -1  -2   1  263.27    7.50
   1  -2  -1  262.37    8.30
   1  -2  -1  255.57    7.30
   1   2   1  270.27    7.60
   1   2   1  257.77    6.90
  -1   2  -1  266.77    8.60
   1  -2  -1  246.68    7.60
  -2  -2  -1  610.54   17.20
  -2  -2  -1  572.14   15.90
  -2   2   1  592.94   18.80
   2  -2   1  602.74   17.90
   2   2  -1  587.74   15.20
   2  -2   1  640.34   17.70
   2  -2   1  574.44   18.80
   2   2  -1  565.34   16.20
  -2  -2  -1  574.74   14.40
   2  -2   1  611.74   19.10
   2   2  -1  590.64   15.20
  -2  -2  -1  566.14   17.00
   2  -2   1  585.34   16.50
  -2   2   1  599.64   17.60
  -2   2   1  562.14   17.30
   2   2  -1  601.54   16.20
  -2  -2  -1  587.14   16.00
  -2   2   1  589.44   18.70
   2  -2   1  600.44   16.00
   2   2   1  569.94   14.50
  -2   2  -1  597.94   17.70
   2  -2  -1  616.44   18.70
   2   2   1  586.94   15.90
  -2   2  -1  605.64   17.80
  -2   2  -1  605.34   18.70
   2   2   1  594.94   16.00
   2   2   1  568.64   17.00
  -2   2  -1  632.94   19.40
   2  -2  -1  585.14   17.40
   2   2   1  599.54   17.10
  -2  -2   1  577.74   15.10
   2  -2  -1  582.14   16.30
   2  -2  -1  576.74   15.60
   2   2   1  562.64   14.80
  -2   2  -1  573.14   16.00
  -2   2  -1  615.44   16.20
  -2  -2   1  611.04   16.40
  -2  -2   1  553.54   16.10
  -2  -2   1  589.14   15.20
   3  -2   1  708.43   19.50
   3   2  -1  698.43   17.40
   3   2  -1  710.53   20.20
   3   2  -1  748.53   20.00
  -3   2   1  733.03   21.00
  -3  -2  -1  706.13   19.30
   3  -2   1  721.53   22.50
   3  -2   1  689.33   18.90
   3  -2   1  716.63   21.20
  -3  -2  -1  704.23   17.50
  -3  -2  -1  718.73   20.80
   3   2  -1  719.93   18.70
   3   2  -1  725.73   18.80
  -3  -2  -1  684.83   17.80
  -3   2   1  704.03   22.30
  -3  -2  -1  736.73   20.80
   3   2   1  736.73   20.00
   3  -2  -1  709.83   20.00
   3   2   1  738.63   18.10
   3  -2  -1  748.23   21.70
  -3   2  -1  719.23   23.10
  -3   2  -1  719.23   19.60
  -3   2  -1  742.43   19.60
  -3  -2   1  758.42   20.60
   3   2   1  729.83   19.90
   3   2   1  737.93   21.40
   3  -2  -1  770.42   23.10
  -3  -2   1  717.33   19.50
   3   2   1  744.43   21.40
  -3  -2   1  779.52   20.90
  -3   2  -1  754.32   21.70
  -3  -2   1  723.93   19.10
   3  -2  -1  729.83   19.30
   3   2   1  717.73   18.50
   4  -2   1 1289.57   32.30
  -4  -2  -1 1298.67   36.00
  -4   2   1 1227.68   31.90
   4   2  -1 1292.27   33.00
  -4  -2  -1 1223.58   30.30
   4   2  -1 1292.77   35.80
  -4   2   1 1256.57   37.80
  -4  -2  -1 1223.28   30.80
   4  -2   1 1295.57   33.40
   4  -2   1 1261.57   38.00
  -4   2   1 1270.37   35.60
   4  -2   1 1245.98   35.60
  -4   2   1 1234.08   32.30
   4   2  -1 1324.07   35.30
   4   2  -1 1257.87   30.70
   4   2  -1 1270.17   29.80
   4   2  -1 1306.77   33.30
  -4  -2  -1 1292.87   33.50
   4  -2  -1 1232.98   31.60
   4   2   1 1277.97   35.60
  -4   2  -1 1242.88   32.10
  -4  -2   1 1264.37   34.80
  -4   2  -1 1245.98   37.70
   4   2   1 1268.37   31.00
  -4  -2   1 1323.97   35.60
  -4  -2   1 1266.67   29.40
   4   2   1 1260.67   33.40
   4   2   1 1254.57   30.10
  -4   2  -1 1241.18   35.20
  -4  -2   1 1286.67   32.40
   4   2   1 1248.78   33.20
   4  -2  -1 1229.38   35.00
   4  -2  -1 1247.18   37.50
   4  -2  -1 1204.98   32.60
  -4   2  -1 1262.07   31.90
   5  -2   1   16.10    4.00
  -5   2   1    7.20    3.80
  -5   2   1    5.30    3.90
   5   2  -1   15.80    2.80
  -5  -2  -1    5.50    2.70
  -5  -2  -1   10.00    2.40
  -5   2   1    8.00    3.90
   5   2  -1    9.80    2.60
   5   2  -1    6.50    2.70
   5  -2   1    2.00    3.80
  -5  -2  -1   10.60    2.30
   5   2  -1    6.60    2.10
   5   2  -1   10.70    2.60
  -5  -2  -1    8.70    2.40
   5   2  -1    9.30    2.60
   5   2   1    8.50    2.50
  -5  -2   1    5.90    2.30
  -5  -2   1   12.20    3.10
  -5   2  -1    9.90    3.70
  -5  -2   1    8.80    2.10
   5   2   1    6.10    2.50
  -5   2  -1    2.90    3.60
   5   2   1    8.50    2.50
  -5   2  -1    3.80    3.60
   5  -2  -1   21.10    3.90
   5  -2  -1   18.40    4.50
   5  -2  -1    1.60    3.50
   5   2   1    7.90    2.90
   5   2   1   10.00    2.70
  -5  -2   1    9.80    2.10
   5  -2  -1   18.80    4.30
  -6   2   1  139.79    7.90
  -6   2   1  133.49    7.30
   6  -2   1  134.49    8.60
   6  -2   1  138.99    7.80
  -6  -2  -1  170.48    8.10
   6  -2   1  147.79    8.40
   6  -2   1  134.89    7.70
  -6   2   1  132.29    8.00
   6   2  -1  129.89    6.10
  -6   2   1  144.09    9.00
   6   2  -1  137.29    6.60
   6   2  -1  167.58    6.70
   6   2  -1  130.59    5.80
   6  -2  -1  131.89    7.80
   6  -2  -1  129.99    7.90
   6   2   1  135.89    6.90
   6   2   1  136.49    6.10
   6   2   1  129.79    6.30
  -6   2  -1  138.19    7.50
  -6   2  -1  139.39    9.00
   6   2   1  124.39    6.20
  -6   2  -1  143.59    8.00
  -6   2  -1  130.99    8.10
   6  -2  -1  140.19    8.60
   6  -2  -1  134.69    7.50
  -7  -2  -1  424.16   15.60
   7  -2   1  426.06   14.90
   7   2  -1  434.16   13.40
   7  -2   1  433.96   15.90
   7  -2   1  426.06   16.30
  -7  -2  -1  435.96   13.40
   7  -2   1  440.36   17.40
  -7   2   1  433.36   17.40
  -7   2   1  452.25   15.00
   7   2  -1  420.16   13.90
   7  -2  -1  428.06   16.30
   7   2   1  447.76   13.40
   7  -2  -1  448.86   15.90
   7  -2  -1  431.36   14.80
  -7   2  -1  439.96   15.20
  -7   2  -1  427.56   14.70
   7   2   1  442.36   14.00
  -7   2  -1  442.26   17.80
  -7   2  -1  442.66   16.60
   7   2   1  436.26   15.70
   7   2   1  425.76   14.60
   7  -2  -1  444.96   17.40
   8  -2   1  485.35   17.40
  -8  -2  -1  464.85   15.00
   8   2  -1  477.55   15.00
   8   2  -1  453.85   15.40
  -8   2   1  465.65   16.30
   8  -2   1  447.96   16.20
  -8   2   1  462.45   19.10
   8  -2   1  480.15   19.20
  -8   2  -1  488.15   19.80
  -8   2  -1  535.05   17.40
   8   2   1  450.95   16.20
   8   2   1  465.35   14.80
   8  -2  -1  476.95   16.30
   8  -2  -1  457.65   18.80
   8  -2  -1  491.15   17.40
   8   2   1  466.55   15.40
   9  -2   1   27.20    5.60
   9  -2   1   26.00    5.20
  -9   2   1   22.80    5.70
   9   2  -1   24.20    4.30
   9  -2  -1   24.50    5.00
  -9   2  -1   21.40    5.60
   9   2   1   22.20    4.40
   9  -2  -1   22.30    5.20
  10  -2   1   13.20    6.10
  10   2  -1   20.20    4.90
  10  -2   1   11.30    5.20
 -10   2   1    8.30    6.70
  10  -2  -1   10.70    5.60
  10  -2  -1    9.40    4.80
  10   2   1   19.40    5.00
 -10   2  -1   11.00    6.40
  11  -2   1  252.67   12.80
  11  -2   1  272.97   13.70
  11   2  -1  265.47   11.90
  11   2   1  254.07   12.20
 -11   2  -1  246.58   13.50
  11  -2  -1  250.77   13.10
  12   2  -1  250.47   12.60
  12  -2   1  272.77   14.40
  12   2   1  258.27   13.40
  12  -2  -1  285.77   14.10
   0   3  -1 2981.10   72.09
   0   3   1 2895.21   78.19
   0  -3  -1 2824.12   76.99
   0  -3   1 2868.01   72.29
   0   3   1 2834.32   71.89
   0  -3   1 2942.11   77.29
   0  -3  -1 2711.43   66.79
   0   3  -1 2739.13   76.99
   0  -3  -1 2883.01   72.09
   0   3  -1 2949.41   76.89
   0  -3   1 2843.22   65.29
   0  -3  -1 2752.42   65.09
  -1  -3  -1  448.66   12.60
   1  -3   1  416.76   14.80
  -1  -3  -1  433.26   11.20
   1   3  -1  457.95   12.00
  -1   3   1  441.26   14.70
   1   3  -1  441.76   12.70
   1  -3   1  438.26   14.30
   1  -3   1  426.46   13.00
  -1   3   1  449.56   13.90
  -1  -3  -1  439.46   11.70
  -1  -3  -1  466.05   13.60
   1  -3   1  442.46   12.80
   1  -3  -1  442.96   12.60
   1   3   1  443.06   13.50
   1  -3  -1  476.25   14.10
  -1  -3   1  485.05   12.90
   1  -3  -1  438.06   15.00
  -1  -3   1  439.86   13.50
   1   3   1  460.85   11.70
  -1   3  -1  472.75   14.20
  -1   3  -1  454.95   14.90
  -1   3  -1  449.76   14.00
   1  -3  -1  435.26   12.90
  -1   3  -1  435.76   14.90
   1   3   1  456.35   12.70
   2   3  -1  327.87    9.60
  -2  -3  -1  329.67    9.00
   2   3  -1  333.87    8.40
   2  -3   1  322.77   10.40
  -2  -3  -1  327.77    9.80
   2  -3   1  333.17   11.60
   2  -3   1  327.77   10.60
  -2  -3  -1  334.57   10.60
   2   3  -1  338.07    9.10
  -2   3   1  338.47   11.30
  -2  -3  -1  351.46   10.50
  -2   3   1  330.57   11.90
   2  -3   1  326.57   12.30
  -2  -3  -1  334.27    9.70
   2  -3  -1  347.47   11.80
   2  -3  -1  349.37   10.50
   2  -3  -1  343.87   12.40
   2   3   1  357.36    9.30
  -2   3  -1  346.87   12.70
  -2  -3   1  339.67   10.20
  -2  -3   1  367.56   10.10
   2   3   1  357.96   10.20
  -2   3  -1  330.37   10.70
   2   3   1  343.27   10.90
   2  -3  -1  333.97   10.80
  -2   3  -1  351.16   10.70
  -2   3  -1  342.07   12.30
   2   3   1  344.67    9.40
  -2  -3   1  353.86    9.30
  -2   3  -1  342.17   11.90
   3   3  -1  410.36   12.40
  -3  -3  -1  419.96   11.30
   3  -3   1  390.66   13.40
  -3  -3  -1  431.46   13.30
  -3  -3  -1  428.56   11.20
   3   3  -1  425.56   11.60
   3   3  -1  426.06   11.50
   3   3  -1  421.06   10.40
  -3  -3  -1  433.26   12.40
   3  -3   1  414.46   14.60
  -3  -3  -1  448.66   13.40
   3  -3   1  434.66   13.10
  -3   3   1  425.06   14.40
   3   3  -1  450.95   12.50
   3  -3   1  422.06   15.40
  -3   3   1  427.16   15.30
  -3  -3   1  430.06   12.30
   3   3   1  417.56   12.10
   3   3   1  413.66   11.30
   3  -3  -1  421.06   12.70
  -3   3  -1  425.76   13.10
   3  -3  -1  419.16   14.40
  -3   3  -1  408.06   12.80
  -3   3  -1  396.66   14.20
   3   3   1  415.46   11.00
   3  -3  -1  432.76   15.30
   3  -3  -1  415.56   13.40
   3   3   1  424.76   13.00
  -3   3  -1  411.26   15.30
  -3  -3   1  401.66   12.10
   3   3   1  429.76   13.10
   3   3   1  422.96   12.20
  -4  -3  -1 1734.33   41.00
   4   3  -1 1878.41   47.80
  -4   3   1 1715.83   47.80
   4  -3   1 1733.73   48.20
  -4  -3  -1 1742.83   45.30
   4  -3   1 1730.13   44.60
   4   3  -1 1773.62   41.50
   4   3  -1 1772.52   44.50
   4   3  -1 1779.82   44.70
  -4  -3  -1 1735.73   48.50
  -4   3   1 1726.13   43.70
   4  -3   1 1726.53   43.30
   4  -3   1 1742.13   51.29
  -4   3   1 1761.72   51.19
  -4  -3  -1 1710.13   41.70
   4   3  -1 1745.23   40.30
  -4  -3   1 1767.42   43.50
   4   3   1 1742.03   41.30
  -4  -3   1 1751.72   39.50
   4  -3  -1 1666.23   46.90
   4   3   1 1699.03   44.40
   4   3   1 1724.53   44.50
  -4   3  -1 1686.13   43.10
   4   3   1 1708.63   40.10
   4   3   1 1721.63   47.50
  -4   3  -1 1702.83   47.20
   4  -3  -1 1665.33   43.50
   4  -3  -1 1662.53   42.10
  -4   3  -1 1670.43   42.50
  -4   3  -1 1669.23   50.39
  -4  -3   1 1751.62   46.70
   4  -3  -1 1689.03   49.99
  -4  -3   1 1824.32   47.10
   5  -3   1  120.29    8.20
   5   3  -1  136.69    5.40
  -5  -3  -1  136.49    6.50
  -5  -3  -1  135.69    6.00
   5  -3   1  125.39    8.40
   5   3  -1  149.69    6.00
  -5   3   1  135.09    7.70
  -5   3   1  142.79    8.30
   5   3  -1  151.88    6.80
   5   3  -1  144.09    5.40
   5  -3   1  130.99    8.90
   5  -3   1  134.09    8.10
  -5   3   1  138.39    9.10
  -5   3   1  141.59    8.20
   5   3  -1  144.29    5.30
  -5  -3  -1  142.99    5.80
  -5   3  -1  141.99    7.50
  -5  -3   1  145.49    6.80
   5   3   1  149.88    6.70
   5  -3  -1  144.29    8.30
  -5  -3   1  147.09    6.00
  -5  -3   1  135.19    5.40
   5  -3  -1  136.89    7.80
   5  -3  -1  132.19    8.50
   5   3   1  138.19    6.00
   5  -3  -1  133.89    7.30
  -5   3  -1  127.59    7.70
  -5   3  -1  139.99    9.40
   5   3   1  133.29    6.00
  -5   3  -1  130.49    8.50
   5   3   1  163.28    7.00
   5   3   1  146.29    5.90
   6  -3   1   34.20    5.00
  -6   3   1   33.10    5.30
  -6  -3  -1   36.00    4.70
   6  -3   1   35.10    5.20
   6  -3   1   35.60    5.00
  -6   3   1   30.80    5.50
   6   3  -1   35.20    3.30
   6  -3   1   35.40    4.90
  -6  -3  -1   31.70    3.70
  -6   3   1   39.40    5.40
   6   3  -1   33.60    3.80
  -6   3   1   40.20    4.70
   6   3   1   39.80    4.20
   6  -3  -1   43.30    5.50
   6  -3  -1   45.10    5.50
  -6   3  -1   38.40    5.70
   6  -3  -1   44.60    5.50
  -6   3  -1   38.10    6.10
   6   3   1   42.70    4.50
   6  -3  -1   45.00    5.70
  -6   3  -1   40.90    5.50
   6   3   1   35.40    3.80
  -6   3  -1   36.80    4.80
   6   3   1   33.80    4.20
   7  -3   1  247.18   13.00
   7   3  -1  245.48    8.90
  -7  -3  -1  236.28    8.80
   7  -3   1  246.38   11.30
  -7   3   1  244.88   13.00
   7   3  -1  224.68    8.80
  -7   3   1  244.78   11.30
  -7   3   1  229.08   10.40
   7  -3   1  236.78   12.10
  -7   3   1  247.98   12.10
   7  -3   1  237.68   11.30
   7   3   1  233.38    8.90
   7  -3  -1  225.88   10.50
   7   3   1  239.98    9.10
   7  -3  -1  230.28   12.00
  -7   3  -1  218.08   10.90
  -7   3  -1  218.18   10.40
  -7   3  -1  217.28   11.60
   7  -3  -1  218.28   11.50
   7  -3  -1  232.18   11.00
   7   3   1  230.88   10.20
  -7   3  -1  208.18   12.40
   7   3   1  227.68    9.30
   8   3  -1  412.76   14.20
   8  -3   1  444.86   16.20
   8   3  -1  431.16   13.60
   8  -3   1  445.56   16.70
  -8   3   1  413.66   15.80
  -8   3   1  420.46   18.60
   8   3   1  420.06   15.20
  -8   3  -1  450.75   16.60
   8  -3  -1  455.55   16.20
   8  -3  -1  444.16   18.80
   8  -3  -1  450.75   17.00
   8   3   1  469.15   14.80
  -8   3  -1  450.15   16.20
  -9   3   1   60.89    7.60
   9  -3   1   54.79    7.20
   9  -3   1   50.99    7.00
   9   3  -1   51.89    5.40
   9  -3  -1   48.50    6.80
   9   3   1   47.60    5.80
  -9   3  -1   47.70    6.90
   9  -3  -1   46.50    6.20
  10  -3   1    2.70    5.10
 -10   3   1    6.00    5.60
  10  -3   1    6.60    5.60
  10   3  -1    8.80    3.90
  10  -3  -1    9.10    5.60
  10   3   1   15.50    4.30
 -10   3  -1   23.80    6.60
  10  -3  -1   18.20    5.40
  11  -3   1  125.09   10.10
  11  -3   1  111.09    9.50
  11  -3  -1  126.29   10.00
 -11   3  -1  123.79   10.30
  11   3   1  134.49    9.10
  12   3   1   40.90    6.70
   0  -4  -1 5382.56  127.69
   0  -4  -1 5605.54  137.69
   0   4  -1 5603.54  149.69
   0  -4   1 5498.75  137.79
   0  -4   1 5543.95  124.69
   0   4  -1 5446.75  151.68
   0  -4  -1 5340.37  124.39
   0   4  -1 5774.52  140.19
   0  -4   1 5124.19  127.69
   0  -4   1 5532.95  147.39
   0   4   1 5600.04  142.99
   0  -4  -1 5449.75  147.09
  -1  -4  -1  806.12   20.80
   1  -4   1  757.92   21.60
   1   4  -1  839.12   21.80
   1   4  -1  839.72   23.20
  -1  -4  -1  844.12   22.40
  -1  -4  -1  830.02   20.10
  -1   4   1  867.91   23.70
   1  -4   1  811.22   21.30
   1  -4   1  819.92   23.80
   1  -4   1  791.52   25.30
  -1  -4  -1  812.62   23.80
  -1  -4   1  808.62   23.30
   1  -4  -1  794.12   21.30
   1  -4  -1  784.52   20.60
  -1   4  -1  840.02   23.30
  -1  -4   1  806.42   19.70
   1  -4  -1  817.82   23.10
   1   4   1  843.72   21.90
  -1   4  -1  781.72   23.20
  -1   4  -1  793.32   24.80
   1  -4  -1  770.72   24.40
   1   4   1  833.62   23.30
  -1  -4   1  804.72   21.90
   2  -4   1  246.68    8.90
   2  -4   1  242.28    9.20
  -2  -4  -1  226.78    7.30
   2  -4   1  245.68    9.80
  -2  -4  -1  238.68    8.30
  -2  -4  -1  231.18    8.40
   2   4  -1  236.08    7.00
  -2  -4  -1  237.08    8.00
   2   4  -1  224.18    7.40
   2  -4   1  237.88   10.40
  -2  -4  -1  233.98    7.10
  -2  -4   1  239.78    7.30
   2   4   1  220.08    7.80
  -2  -4   1  229.48    6.60
   2   4   1  224.48    7.00
   2  -4  -1  216.88    8.50
   2  -4  -1  217.98    9.10
  -2   4  -1  232.88    9.50
  -2  -4   1  219.78    6.40
   2  -4  -1  218.88    9.70
   2  -4  -1  220.18    8.10
  -2  -4   1  224.08    7.20
   2   4   1  225.48    7.40
  -2   4  -1  227.08   10.00
  -2  -4   1  227.88    7.60
   2   4   1  223.18    6.90
   3  -4   1 1005.00   26.30
   3  -4   1 1003.80   29.40
  -3  -4  -1  982.30   26.50
   3  -4   1 1013.40   31.30
  -3   4   1 1004.30   31.00
  -3  -4  -1  972.50   28.40
   3   4  -1  990.40   23.80
  -3  -4  -1  982.30   24.50
   3   4  -1  957.50   27.40
  -3  -4  -1  960.60   23.90
   3  -4   1 1013.30   27.30
   3   4  -1 1003.40   25.70
  -3   4   1 1007.40   29.10
  -3  -4   1 1012.70   28.90
  -3  -4   1  926.01   26.90
   3   4   1 1022.40   27.70
  -3  -4   1 1117.19   29.00
   3  -4  -1 1048.00   28.40
   3  -4  -1 1047.50   32.40
  -3   4  -1 1064.89   27.70
   3  -4  -1 1085.49   30.80
  -3   4  -1 1071.89   27.90
   3   4   1 1022.10   25.80
  -3   4  -1 1102.99   31.10
   3  -4  -1 1051.79   27.20
  -3  -4   1 1006.90   24.40
   3   4   1 1005.10   25.10
  -3   4  -1 1096.29   32.90
   4  -4   1 2561.24   74.09
  -4   4   1 2547.55   69.09
   4   4  -1 2602.74   60.49
  -4  -4  -1 2587.44   70.49
   4   4  -1 2645.34   65.19
  -4   4   1 2561.44   73.79
   4  -4   1 2581.14   69.59
  -4  -4  -1 2535.45   59.69
   4   4  -1 2565.84   65.09
   4  -4   1 2619.34   62.79
  -4  -4  -1 2606.04   65.89
  -4  -4  -1 2620.94   61.09
   4   4  -1 2570.24   58.89
   4  -4   1 2584.04   64.49
  -4  -4   1 2711.93   69.39
   4  -4  -1 2504.15   73.09
   4   4   1 2645.34   70.19
  -4   4  -1 2570.64   73.79
   4  -4  -1 2495.85   63.59
  -4   4  -1 2574.74   63.39
   4  -4  -1 2548.45   68.89
   4  -4  -1 2556.74   61.79
  -4   4  -1 2451.65   68.69
  -4  -4   1 2558.94   58.49
  -4   4  -1 2572.04   62.29
   4   4   1 2511.65   65.39
  -4  -4   1 2532.35   69.09
  -4  -4   1 2602.54   64.59
   4   4   1 2591.14   65.49
   4   4   1 2593.94   59.29
   4   4   1 2586.14   60.79
   5  -4   1  310.17   14.00
   5  -4   1  336.37   12.80
   5  -4   1  319.97   14.90
  -5   4   1  351.06   15.30
  -5   4   1  336.97   13.00
   5   4  -1  370.46   11.30
   5   4  -1  348.27   10.50
   5  -4   1  328.97   13.20
   5   4  -1  383.06   10.20
  -5   4   1  343.57   12.70
  -5   4   1  333.57   14.10
  -5   4  -1  320.17   12.90
   5  -4  -1  312.37   12.40
   5  -4  -1  310.57   14.30
   5   4   1  360.46   11.10
   5   4   1  352.16   11.90
  -5   4  -1  320.27   14.80
   5  -4  -1  308.97   13.40
   5   4   1  350.86   10.00
   5  -4  -1  325.07   13.10
  -5  -4   1  349.17   11.10
  -5   4  -1  328.57   13.90
   5   4   1  356.36   10.40
  -5   4  -1  341.37   12.70
  -6   4   1  252.47   11.20
   6  -4   1  270.87   13.40
  -6  -4  -1  268.87   10.60
  -6   4   1  272.07   13.80
   6  -4   1  276.77   12.10
  -6   4   1  272.97   11.90
  -6  -4  -1  259.17    9.10
   6   4  -1  267.37    9.00
   6  -4   1  292.57   12.90
  -6   4   1  264.37   12.70
   6  -4   1  265.17   13.00
   6   4  -1  263.97    8.60
   6  -4  -1  304.17   14.30
  -6   4  -1  294.27   12.00
   6  -4  -1  306.47   12.10
   6  -4  -1  304.37   13.90
   6   4   1  293.47   10.50
   6   4   1  298.47   10.10
   6   4   1  309.87   11.40
   6  -4  -1  286.67   12.90
   6   4   1  317.17    9.70
  -6   4  -1  303.27   14.70
  -6   4  -1  310.47   12.80
  -6   4  -1  303.47   13.80
   7   4  -1  838.52   22.80
  -7   4   1  927.31   26.40
   7  -4   1  869.71   31.00
   7  -4   1  907.01   26.40
  -7   4   1  869.11   30.90
   7  -4   1  876.21   29.30
   7   4  -1  779.82   24.00
  -7   4   1  902.11   29.20
  -7   4   1  835.62   25.70
   7  -4   1  886.01   27.00
   7  -4  -1  925.61   26.10
   7  -4  -1  876.01   31.00
   7  -4  -1  918.11   27.20
  -7   4  -1  907.21   31.90
   7   4   1  821.82   23.90
   7  -4  -1  877.61   29.20
  -7   4  -1  915.71   26.50
  -7   4  -1  907.01   29.80
   7   4   1  818.92   25.30
  -7   4  -1  915.81   26.30
   8  -4   1  786.52   25.70
  -8   4   1  755.02   24.50
   8  -4   1  762.92   24.10
   8   4  -1  793.32   21.30
   8   4   1  734.23   22.80
  -8   4  -1  760.82   26.50
   8  -4  -1  760.72   23.50
   8   4   1  752.02   21.40
  -8   4  -1  781.02   24.00
  -8   4  -1  725.63   24.20
   8  -4  -1  768.22   24.90
   9   4  -1  135.29    7.30
  -9   4   1  133.49    9.70
   9  -4   1  128.29   10.00
   9  -4   1  130.39    9.10
  -9   4  -1  129.89    9.70
   9   4   1  126.09    7.40
   9  -4  -1  129.79    9.70
   9  -4  -1  121.39    8.70
  10  -4   1   37.80    7.50
 -10   4   1   37.10    7.40
  10  -4   1   46.80    6.80
 -10   4  -1   41.80    7.80
  10   4   1   57.99    6.30
  10  -4  -1   42.70    7.30
  10  -4  -1   45.60    6.90
 -11   4   1  435.26   18.10
  11  -4   1  457.15   19.30
  11  -4   1  449.56   18.30
  11  -4  -1  421.36   17.30
  11   4   1  414.06   15.80
  11  -4  -1  461.55   18.70
 -11   4  -1  442.76   18.40
   0  -5   1  560.64   15.20
   0   5  -1  534.25   17.70
   0  -5   1  543.55   17.90
   0   5  -1  572.84   16.50
   0  -5  -1  532.35   15.50
   0  -5   1  519.45   15.40
   0  -5  -1  541.95   16.80
   0   5   1  557.74   16.40
   0  -5   1  557.64   17.00
   0  -5  -1  546.65   14.90
   0  -5  -1  530.85   17.60
   1  -5   1 1119.09   29.80
  -1  -5  -1 1145.19   33.00
   1  -5   1 1144.09   32.60
   1   5  -1 1182.98   30.20
   1  -5   1 1123.99   34.50
  -1  -5  -1 1155.18   31.00
  -1  -5  -1 1146.39   27.80
   1  -5   1 1140.39   29.20
   1   5  -1 1146.69   32.10
  -1  -5  -1 1106.39   28.70
  -1   5  -1 1179.78   34.80
   1  -5  -1 1095.99   29.80
   1  -5  -1 1141.79   29.00
  -1  -5   1 1165.38   33.30
  -1   5  -1 1190.48   32.40
  -1   5  -1 1157.78   32.60
   1  -5  -1 1157.28   32.40
   1   5   1 1170.28   30.90
  -1  -5   1 1149.19   28.00
   1  -5  -1 1131.59   34.40
  -1  -5   1 1173.38   31.30
   2   5  -1  499.45   15.00
  -2  -5  -1  484.05   14.00
  -2  -5  -1  503.15   16.20
   2  -5   1  525.75   18.40
   2   5  -1  494.25   14.10
  -2  -5  -1  528.95   13.70
   2  -5   1  500.85   15.90
   2  -5   1  511.15   15.40
  -2  -5  -1  515.55   15.30
   2  -5   1  527.45   17.40
   2  -5  -1  456.25   14.60
  -2  -5   1  463.55   14.40
   2   5   1  464.25   13.50
  -2  -5   1  458.85   12.10
  -2  -5   1  426.26   13.50
   2  -5  -1  448.46   16.60
   2  -5  -1  476.05   14.00
  -2   5  -1  461.95   16.00
  -2   5  -1  472.35   17.00
   2  -5  -1  444.96   15.60
   3  -5   1  615.74   21.40
  -3  -5  -1  531.25   17.50
   3   5  -1  564.64   14.60
   3   5  -1  540.55   15.40
   3  -5   1  589.24   20.00
  -3  -5  -1  532.95   14.70
  -3   5   1  550.84   19.20
   3   5  -1  521.75   16.40
  -3  -5  -1  555.94   16.50
   3  -5   1  640.44   18.40
   3  -5   1  538.85   18.10
  -3   5   1  590.94   20.70
  -3  -5  -1  583.94   15.50
   3   5   1  532.85   14.80
  -3  -5   1  571.94   16.20
  -3   5  -1  561.24   20.80
   3   5   1  510.75   14.50
   3  -5  -1  586.34   18.50
   3  -5  -1  579.54   17.80
   3   5   1  525.85   15.70
  -3  -5   1  538.15   15.40
   3  -5  -1  553.04   20.70
  -3  -5   1  526.05   13.80
  -3  -5   1  532.45   16.40
   3  -5  -1  591.04   19.90
  -3   5  -1  545.55   19.50
  -4   5   1  790.02   27.10
   4   5  -1  772.72   19.80
  -4  -5  -1  777.42   20.10
   4  -5   1  798.72   23.80
   4  -5   1  806.72   27.40
  -4  -5  -1  782.72   23.90
  -4   5   1  799.22   25.50
   4  -5   1  820.92   23.20
   4  -5   1  789.22   25.80
  -4   5  -1  778.42   27.10
  -4   5  -1  772.22   22.70
  -4   5  -1  795.12   23.10
   4  -5  -1  813.22   23.70
   4   5   1  745.03   19.70
   4   5   1  772.62   20.10
   4  -5  -1  784.42   25.30
  -4  -5   1  779.42   22.50
   4  -5  -1  769.52   26.60
  -4   5  -1  771.22   25.50
   4  -5  -1  774.62   22.40
  -5  -5  -1  917.31   27.70
   5  -5   1  925.31   26.60
  -5   5   1  944.91   26.70
   5  -5   1  924.11   31.60
  -5   5   1  916.71   29.70
  -5  -5  -1  944.21   23.50
   5  -5   1  927.71   27.60
   5  -5   1  905.21   29.70
  -5   5   1  928.11   31.50
   5   5  -1  979.50   23.30
   5  -5  -1  913.71   26.30
   5   5   1  939.31   25.80
   5  -5  -1  908.51   27.20
  -5   5  -1  907.91   26.60
  -5   5  -1  925.21   29.70
   5   5   1  958.80   23.40
  -5   5  -1  928.01   31.80
   5  -5  -1  916.81   31.20
   5  -5  -1  945.71   29.50
   5   5   1  939.81   23.90
  -5   5  -1  932.71   26.70
   6  -5   1  302.07   14.60
   6   5  -1  304.97    9.50
  -6   5   1  292.87   14.40
  -6   5   1  301.27   12.80
   6  -5   1  298.87   12.80
  -6   5   1  292.07   12.70
  -6   5   1  295.97   14.90
   6  -5   1  304.37   13.50
   6  -5   1  301.17   15.10
   6   5  -1  295.87    9.90
   6  -5  -1  295.97   13.70
  -6   5  -1  284.87   12.30
  -6   5  -1  287.47   14.10
   6  -5  -1  299.77   13.10
   6   5   1  282.97   10.30
   6  -5  -1  290.17   14.30
  -6   5  -1  296.17   13.00
  -6   5  -1  292.77   15.10
   6  -5  -1  285.07   12.10
   6   5   1  300.27    9.90
   7  -5   1   40.00    6.60
  -7   5   1   33.10    5.90
   7   5  -1   26.30    3.40
  -7   5   1   32.80    6.50
  -7   5   1   33.30    6.70
   7  -5   1   38.40    6.90
   7   5   1   38.20    4.80
   7  -5  -1   42.20    6.90
  -7   5  -1   39.40    6.70
  -7   5  -1   38.90    6.00
  -7   5  -1   44.30    7.20
   7   5   1   34.70    4.30
   7  -5  -1   43.80    6.60
  -8   5   1  523.45   18.50
   8  -5   1  508.15   18.70
   8  -5   1  526.05   20.00
  -8   5   1  517.25   19.10
  -8   5  -1  532.55   19.10
   8  -5  -1  557.84   20.20
   8   5   1  495.75   15.90
  -8   5  -1  522.15   18.90
   8  -5  -1  543.85   19.00
   9  -5   1  357.96   15.60
  -9   5   1  369.66   15.80
   9  -5   1  370.46   16.70
  -9   5  -1  391.66   16.50
   9  -5  -1  364.86   16.20
   9  -5  -1  413.16   17.20
   9   5   1  400.46   14.00
  10  -5   1  198.88   11.90
  10  -5   1  205.08   12.50
 -10   5   1  189.48   12.20
  10  -5  -1  188.28   12.10
  10   5   1  166.58    9.10
  10  -5  -1  178.98   11.50
 -10   5  -1  189.48   12.00
  11  -5   1    8.00    6.50
  11  -5   1    7.00    5.80
 -11   5   1   12.90    6.60
  11  -5  -1   11.10    5.90
  11  -5  -1    9.30    6.20
 -11   5  -1   12.30    7.00
   0  -6  -1   37.90    4.90
   0   6  -1   38.70    4.20
   0  -6   1   39.70    5.50
   0  -6   1   42.90    5.10
   0  -6   1   41.80    5.10
   0  -6  -1   39.30    5.10
   0  -6   1   40.50    5.40
   0  -6  -1   47.90    5.00
   1  -6   1  352.36   13.20
   1  -6   1  366.66   14.30
   1   6  -1  386.56   11.90
  -1  -6  -1  383.66   13.00
  -1  -6  -1  391.46   13.80
  -1  -6  -1  387.96   11.60
   1  -6   1  367.16   14.90
  -1  -6  -1  364.76   12.20
   1  -6   1  371.16   12.70
   1  -6  -1  340.37   13.40
  -1  -6   1  348.47   11.20
   1   6   1  376.16   11.80
  -1   6  -1  376.76   14.70
   1  -6  -1  333.67   12.00
  -1  -6   1  369.36   13.40
  -1  -6   1  354.56   11.20
   1  -6  -1  366.06   13.00
   1  -6  -1  341.47   14.20
  -1  -6   1  382.86   12.80
  -1   6  -1  357.96   13.60
  -2  -6  -1   44.90    5.50
   2  -6   1   38.40    6.30
   2  -6   1   38.70    5.60
   2  -6   1   32.10    6.10
  -2  -6  -1   33.50    4.40
  -2  -6  -1   48.10    4.90
  -2   6   1   35.30    5.70
   2  -6   1   34.60    4.90
  -2  -6   1   48.10    4.60
   2   6   1   52.49    3.80
   2  -6  -1   49.40    6.30
   2  -6  -1   48.30    5.60
  -2   6  -1   58.29    6.20
   2  -6  -1   49.40    7.00
   2  -6  -1   50.89    6.40
  -2  -6   1   49.80    4.40
  -2   6  -1   53.99    6.40
  -3   6   1  250.57   11.80
  -3  -6  -1  240.78   10.30
   3  -6   1  270.37   11.70
  -3  -6  -1  234.48    9.10
   3  -6   1  266.67   11.30
  -3   6   1  249.88   12.10
   3  -6   1  263.47   12.00
   3  -6   1  272.27   13.10
   3  -6  -1  258.57   11.30
   3  -6  -1  264.67   12.70
  -3  -6   1  244.88    9.90
  -3   6  -1  275.17   13.30
   3   6   1  272.57    8.80
  -3   6  -1  262.97   12.20
   3  -6  -1  269.47   11.10
   3  -6  -1  277.07   12.50
  -4   6   1  432.46   18.00
  -4  -6  -1  426.56   12.50
   4   6  -1  448.96   12.00
   4  -6   1  420.36   15.30
   4  -6   1  425.76   15.70
  -4   6   1  434.36   17.00
   4  -6   1  440.86   17.40
   4  -6   1  434.56   18.10
  -4  -6  -1  423.16   14.80
  -4   6  -1  428.06   18.20
  -4   6  -1  439.06   15.70
   4  -6  -1  447.86   16.00
   4  -6  -1  425.86   17.90
   4   6   1  421.66   12.50
   4   6   1  461.35   12.60
  -4   6  -1  404.56   17.10
   4  -6  -1  434.26   15.20
   4  -6  -1  423.66   17.00
  -4   6  -1  432.96   15.40
   5  -6   1  139.99    9.70
  -5   6   1  124.19    9.80
   5  -6   1  116.19    8.90
   5   6  -1  133.89    5.30
   5  -6   1  109.89    8.30
  -5   6   1  125.09    8.80
   5  -6   1  121.09    9.50
   5  -6  -1  137.59    9.70
   5  -6  -1  153.98    9.60
  -5   6  -1  148.19    9.00
   5  -6  -1  131.49    9.70
   5  -6  -1  128.29    9.50
  -5   6  -1  149.09    9.10
   5   6   1  150.28    6.50
  -5   6  -1  141.49    9.50
  -5   6  -1  137.99   10.20
  -6   6   1  158.88   11.30
   6  -6   1  190.08   11.50
   6  -6   1  196.88   13.10
  -6   6   1  185.88   12.40
  -6   6   1  147.59   10.50
   6  -6   1  161.68   11.50
   6   6  -1  170.48    6.60
   6  -6  -1  227.98   11.60
  -6   6  -1  247.78   12.90
  -6   6  -1  205.78   12.60
   6  -6  -1  214.18   12.10
   6   6   1  204.58    8.20
  -6   6  -1  202.48   12.50
   6  -6  -1  213.28   12.60
  -7   6   1   63.49    7.80
   7  -6   1   60.59    7.90
   7  -6   1   67.79    8.30
  -7   6   1   77.49    9.30
  -7   6   1   73.59    9.60
   7  -6  -1   56.79    7.90
  -7   6  -1   76.39    8.20
   7   6   1   74.09    5.60
   7   6   1   67.19    5.30
   7  -6  -1   70.99    8.60
  -7   6  -1   81.89    9.90
  -8   6   1  756.72   24.70
  -8   6   1  755.32   25.20
   8  -6   1  773.72   25.00
   8  -6   1  777.62   26.10
   8  -6  -1  815.32   25.90
  -8   6  -1  831.82   26.30
   8   6   1  811.72   22.60
  -8   6  -1  780.62   25.90
   8  -6  -1  816.02   27.00
   9  -6   1   35.50    7.00
  -9   6   1   28.80    7.10
   9  -6   1   34.30    7.70
  -9   6  -1   50.29    8.20
   9   6   1   44.90    5.50
  -9   6  -1   41.70    7.10
   9  -6  -1   38.90    7.30
   9  -6  -1   19.10    6.90
 -10   6   1   79.39    8.80
  10  -6   1   82.69    9.40
  10  -6   1   70.39    9.70
 -10   6  -1  116.49   10.80
  10  -6  -1  103.59    9.90
  10  -6  -1  111.39   10.40
  11  -6   1   61.29    9.40
  11  -6   1   64.89    8.80
 -11   6   1   64.09    9.00
  11  -6  -1   62.69    8.60
 -11   6  -1   60.49    9.30
  11  -6  -1   63.79    8.90
   0   7  -1  106.49    6.90
   0  -7  -1  102.59    7.50
   0  -7  -1  114.29    7.00
   0   7  -1  107.79    7.20
   0  -7  -1  107.39    7.70
   0  -7  -1  114.59    8.60
   1  -7   1  179.28   10.20
   1  -7   1  183.48   10.80
  -1  -7  -1  203.38   10.10
  -1  -7  -1  201.88    9.90
   1  -7   1  210.58   10.20
   1  -7  -1  183.98    9.50
   1  -7  -1  180.28    9.40
  -1  -7   1  200.98    8.40
   1  -7  -1  190.78   10.20
  -1   7  -1  200.28   10.40
  -1   7  -1  180.28    9.70
  -1  -7   1  191.18    9.60
   1  -7  -1  195.08    8.90
   2  -7   1   68.69    7.20
   2  -7   1   74.59    7.10
  -2   7   1   74.49    6.50
  -2   7   1   79.29    6.90
   2  -7   1   80.89    7.80
  -2  -7  -1   90.59    6.00
  -2  -7  -1   81.99    6.60
   2  -7   1  100.29    7.80
  -2   7  -1   84.89    7.60
   2  -7  -1   87.59    7.40
  -2  -7   1   72.79    5.10
   2  -7  -1   84.09    7.60
   2  -7  -1   83.39    6.90
  -2   7  -1   79.39    6.60
   2  -7  -1   82.09    7.00
  -2  -7   1   81.39    5.80
  -3   7   1   21.30    5.30
   3  -7   1   40.30    5.80
   3  -7   1   32.90    6.00
   3  -7   1   20.30    4.90
  -3   7   1   25.50    5.40
   3  -7   1   26.50    5.90
  -3  -7  -1   14.30    3.50
  -3  -7  -1   10.10    3.80
   3  -7  -1   13.90    4.60
   3  -7  -1   14.70    4.70
   3  -7  -1   13.10    4.10
  -3   7  -1   16.30    5.50
  -3   7  -1   26.10    5.30
   3  -7  -1    7.80    4.50
  -4   7   1  130.79    9.10
   4  -7   1  123.59    9.80
  -4   7   1  128.99   10.00
   4  -7   1  130.19    9.50
   4  -7   1  125.79    9.60
   4  -7   1  116.99    8.40
  -4   7  -1   99.99    9.50
  -4   7  -1  111.79    8.70
  -4   7  -1  110.29    8.80
   4   7   1  113.69    5.80
   4  -7  -1  100.59    9.00
   4  -7  -1  100.49    8.60
  -4   7  -1  104.09    9.00
   4  -7  -1  108.79    8.50
   4  -7  -1  109.59    8.90
   5  -7   1  364.26   15.10
   5   7  -1  350.56   10.60
   5  -7   1  353.76   16.40
  -5   7   1  329.67   15.80
   5  -7   1  315.47   17.10
  -5   7  -1  372.86   15.60
   5  -7  -1  354.66   17.50
   5  -7  -1  375.66   15.60
   5   7   1  374.26   11.80
   5  -7  -1  358.56   15.10
  -5   7  -1  372.76   18.00
   5  -7  -1  373.76   16.80
  -5   7  -1  344.07   16.50
  -5   7  -1  384.56   16.00
   6  -7   1   11.00    6.20
  -6   7   1   13.40    5.10
  -6   7   1   12.30    6.00
   6  -7   1    4.00    5.90
   6  -7  -1   14.60    6.10
  -6   7  -1   20.50    5.50
   6  -7  -1   13.00    6.10
   6   7   1   15.40    3.30
  -6   7  -1   23.90    6.70
   7  -7   1  100.29   10.00
  -7   7   1  100.69    9.10
   7  -7   1   84.09    8.50
  -7   7   1   98.39    9.60
   7  -7  -1  133.29   10.40
  -7   7  -1  126.59    9.80
   7  -7  -1  114.49    9.50
   7   7   1  113.19    6.30
  -7   7  -1  105.29    8.90
   8  -7   1  121.99    9.90
  -8   7   1  142.09   10.40
   8  -7   1  123.29   11.10
  -8   7   1  139.09   10.10
  -8   7  -1  113.19   10.50
  -8   7  -1  133.09   10.50
   8  -7  -1  127.49   10.90
   8  -7  -1  119.39    9.60
   9  -7   1  190.08   12.60
  -9   7   1  200.78   12.80
   9  -7   1  203.98   13.40
   9  -7  -1  210.38   12.90
  -9   7  -1  219.48   13.50
   9  -7  -1  205.58   12.00
  -9   7  -1  198.48   12.60
 -10   7   1   28.70    8.10
  10  -7   1   21.20    7.30
  10  -7   1   28.30    8.40
 -10   7  -1   31.80    8.50
  10  -7  -1   26.10    7.50
   0  -8   1  406.16   16.50
   0  -8   1  415.16   14.10
   0   8  -1  416.96   15.50
   0   8  -1  409.96   16.20
   0  -8  -1  424.96   14.00
   0  -8  -1  397.76   16.10
   1  -8   1  359.16   13.60
   1  -8   1  364.36   15.90
  -1  -8  -1  358.36   14.70
  -1  -8  -1  370.06   12.60
  -1   8  -1  326.97   13.80
  -1   8  -1  333.47   14.60
  -1  -8   1  345.17   11.80
   1  -8  -1  319.97   12.50
  -1  -8   1  333.57   13.50
   1  -8  -1  316.67   13.40
   1  -8  -1  309.37   14.20
   1  -8  -1  317.47   12.90
   2  -8   1    6.80    4.60
  -2  -8  -1   12.60    3.80
   2  -8   1   11.30    4.70
  -2   8   1   17.20    4.80
  -2   8   1   13.90    4.40
  -2  -8  -1   12.50    4.20
   2  -8  -1   11.10    4.60
  -2   8  -1    9.00    4.60
   2  -8  -1   12.10    4.70
  -2   8  -1   13.50    4.70
   2  -8  -1    9.10    4.80
   2  -8  -1   10.00    4.80
  -3   8   1  794.52   28.50
  -3   8   1  737.63   26.30
   3  -8   1  817.42   24.10
   3  -8   1  787.92   26.80
   3  -8   1  780.12   28.40
   3  -8   1  728.83   24.20
  -3   8  -1  815.52   28.50
   3  -8  -1  835.42   26.00
   3  -8  -1  836.52   25.20
  -3   8  -1  846.52   30.40
   3  -8  -1  881.51   28.60
   3  -8  -1  873.91   30.30
   4  -8   1  402.66   16.70
   4  -8   1  426.96   19.20
   4  -8   1  458.25   18.90
   4  -8   1  426.76   17.30
   4  -8  -1  435.06   17.90
  -4   8  -1  481.25   18.40
   4  -8  -1  465.15   19.30
  -4   8  -1  470.05   17.70
   4  -8  -1  481.65   18.80
  -4   8  -1  462.15   20.50
   5  -8   1  125.19   10.50
   5  -8   1  150.08   11.10
   5  -8   1  140.39   11.20
   5  -8  -1  111.79    9.90
   5  -8  -1   99.09    9.60
   5   8   1  100.49    6.00
   5  -8  -1   81.09    8.70
  -5   8  -1   97.79    9.20
  -5   8  -1   99.09    9.50
  -6   8   1   73.49    7.60
  -6   8   1   68.59    8.00
   6  -8   1   57.99    7.80
   6  -8   1   61.39    8.00
  -6   8  -1   63.99    8.30
   6  -8  -1   67.59    7.70
  -6   8  -1   61.19    7.90
   6  -8  -1   57.49    8.00
   6   8   1   60.99    5.30
   7  -8   1  381.16   17.10
   7  -8   1  400.66   16.90
  -7   8   1  386.16   16.80
  -7   8   1  364.56   16.00
  -7   8  -1  443.26   18.40
   7  -8  -1  433.96   18.50
   7  -8  -1  435.46   17.70
  -7   8  -1  439.46   17.80
  -8   8   1  411.06   18.30
   8  -8   1  387.56   17.20
   8  -8   1  392.06   18.40
  -8   8   1  429.46   17.80
   8  -8  -1  420.46   18.10
  -8   8  -1  454.25   18.80
  -8   8  -1  446.66   19.10
   8  -8  -1  459.05   19.50
   9  -8   1   21.50    7.40
  -9   8   1   21.30    7.40
   9  -8   1   13.20    6.30
  -9   8  -1   12.50    6.70
  -9   8  -1   13.90    7.30
   9  -8  -1    9.90    6.80
   9  -8  -1    7.40    6.20
 -10   8   1  107.89   11.30
  10  -8   1  100.09   10.30
  10  -8   1  103.79   11.50
  10  -8  -1  115.19   10.90
  10  -8  -1  103.69   11.20
 -10   8  -1  106.09   10.80
   0  -9   1 2174.98   65.89
   0  -9  -1 2322.67   55.69
   0   9  -1 2270.77   61.89
   0   9  -1 2213.48   65.79
   0  -9  -1 2219.58   66.09
   0  -9   1 2292.97   55.89
  -1  -9  -1  272.77   11.70
   1  -9   1  248.68   13.50
  -1  -9  -1  245.08   12.60
   1  -9   1  243.88   13.60
  -1   9  -1  219.48   12.00
  -1   9  -1  227.38   12.60
   1  -9  -1  204.68   12.70
   1  -9  -1  244.58   12.10
   2  -9   1   20.90    5.90
  -2   9   1   19.80    5.50
   2  -9   1   29.30    6.60
  -2   9  -1   25.50    6.30
   2  -9  -1   25.30    6.00
   2  -9  -1   42.90    7.20
   3  -9   1  561.14   19.20
   3  -9   1  549.35   22.70
   3  -9  -1  599.34   21.10
  -3   9  -1  587.44   24.30
   3  -9  -1  611.44   20.20
   4  -9   1 1196.98   34.40
  -4   9  -1 1215.38   35.90
   4  -9  -1 1253.17   39.60
   4  -9  -1 1254.47   36.40
   4  -9  -1 1228.38   35.20
  -4   9  -1 1246.88   35.70
   5  -9   1   94.19    9.40
   5  -9   1  100.19    9.60
  -5   9  -1   85.09    9.00
   5  -9  -1   82.29    8.20
   5  -9  -1   72.89    8.20
  -5   9  -1   86.99    8.30
  -6   9   1   65.99    8.80
  -6   9   1   65.19    8.50
   6  -9   1   71.39    9.50
   6  -9   1   64.49    9.60
  -6   9  -1   64.79    8.70
   6  -9  -1   68.69    8.00
  -6   9  -1   65.59    8.60
   6  -9  -1   69.49    9.30
   7  -9   1  708.73   25.50
  -7   9   1  750.02   25.70
  -7   9   1  711.83   25.30
   7  -9   1  728.73   26.00
   7  -9  -1  754.92   26.40
  -7   9  -1  706.63   25.80
  -7   9  -1  720.73   25.40
   7  -9  -1  747.63   25.20
  -8   9   1  402.76   17.90
   8  -9   1  394.46   17.70
   8  -9   1  395.26   18.80
  -8   9   1  393.16   17.80
   8  -9  -1  407.96   17.90
   8  -9  -1  425.06   19.00
  -8   9  -1  440.86   19.00
  -8   9  -1  435.16   18.90
   9  -9   1   19.60    7.50
  -9   9   1    5.60    6.70
  -9   9   1   11.80    7.70
   9  -9   1   25.30    8.00
   9  -9  -1   15.60    7.30
  -9   9  -1   12.60    6.90
  -9   9  -1    9.60    7.40
   9  -9  -1    8.40    6.90
   0 -10  -1  379.26   14.50
   0 -10  -1  353.06   16.70
   1 -10   1  325.37   14.00
   1 -10  -1  296.17   13.00
  -1  10  -1  281.57   14.80
   1 -10  -1  276.57   14.80
   2 -10   1  519.65   18.60
   2 -10  -1  519.85   18.50
   3 -10   1  257.57   12.90
   3 -10  -1  318.37   14.40
   4 -10   1  348.87   15.50
  -4  10  -1  372.56   16.10
  -4  10  -1  363.96   16.00
   4 -10  -1  360.36   15.80
   5 -10   1  245.08   13.50
   5 -10  -1  292.97   15.80
  -5  10  -1  321.57   16.10
   5 -10  -1  242.28   14.10
  -5  10  -1  298.97   15.90
  -6  10   1  316.87   15.90
  -6  10   1  325.27   15.70
   6 -10   1  349.07   16.50
  -6  10  -1  329.67   16.30
   6 -10  -1  327.77   16.40
  -6  10  -1  320.77   15.80
   6 -10  -1  307.77   14.90
  -7  10   1  161.38   11.70
   7 -10   1  167.78   12.10
  -7  10   1  176.38   12.70
   7 -10  -1  179.88   12.50
  -7  10  -1  162.88   12.10
   7 -10  -1  188.28   13.20
  -7  10  -1  152.48   11.50
   8 -10   1   79.49   10.50
   8 -10   1   69.19    9.80
  -8  10   1   60.29    9.20
  -8  10   1   83.09   10.30
  -8  10  -1   83.69   10.60
   8 -10  -1   71.49    9.30
   8 -10  -1   73.59   10.20
  -8  10  -1  100.99   11.30
   1 -11  -1  221.78   11.80
   2 -11   1   26.40    6.70
   2 -11  -1   25.30    6.60
   3 -11   1  199.28   12.30
   3 -11  -1  158.08   11.40
   4 -11   1  295.67   14.80
   4 -11  -1  298.67   14.70
  -4  11  -1  280.07   14.60
  -4  11  -1  262.37   14.30
   5 -11   1  155.68   11.70
  -5  11  -1  143.49   11.60
  -5  11  -1  144.89   10.90
   5 -11  -1  141.69   11.30
   6 -11   1   29.50    7.60
  -6  11   1   33.20    7.70
  -6  11   1   37.50    8.10
  -6  11  -1   27.20    7.10
   6 -11  -1   23.70    7.30
  -6  11  -1   31.00    8.00
  -7  11   1   30.90    8.20
   7 -11   1   34.20    8.60
  -7  11   1   28.20    7.90
   7 -11  -1   25.90    7.70
  -7  11  -1   17.80    8.00
  -7  11  -1   24.90    7.80
   2 -12  -1  160.28   11.60
   3 -12   1   66.39    8.70
   3 -12  -1  109.09   10.50
  -3  12  -1  102.49   10.00
   4 -12   1  249.48   14.10
  -4  12  -1  261.97   14.50
   4 -12  -1  259.27   13.70
  -4  12  -1  242.38   14.20
  -5  12   1  232.78   14.70
   5 -12   1  242.88   14.80
   5 -12  -1  208.18   14.00
  -5  12  -1  240.68   14.80
  -5  12  -1  240.78   14.60
  -6  12   1  124.69   11.20
  -6  12   1  124.19   11.90
   6 -12   1  114.89   11.60
  -6  12  -1  122.19   11.80
  -6  12  -1  116.79   11.80
   6 -12  -1  127.59   11.60
   3 -13  -1  139.29   11.60
   4 -13   1  196.88   13.50
  -4  13  -1  150.08   12.30
   4 -13  -1  152.48   12.40
  -4  13  -1  153.68   12.40
   0   0   2   67.79    2.80
   0   0   2   66.39    2.50
   0   0  -2   71.79    2.80
   0   0  -2   70.59    2.70
   0   0   2   66.89    2.80
   0   0   2   72.29    2.70
   0   0  -2   67.59    2.80
   0   0  -2   67.29    2.60
   1   0   2 1233.58   31.90
  -1   0  -2 1226.68   31.90
   1   0   2 1269.67   34.20
   1   0  -2 1254.27   31.40
  -1   0   2 1211.78   31.40
   1   0  -2 1279.57   33.70
   1   0   2 1241.88   34.10
   1   0   2 1206.28   29.50
   1   0   2 1267.47   31.90
  -1   0  -2 1227.48   28.80
  -1   0  -2 1269.87   34.20
  -1   0  -2 1248.78   34.10
  -1   0  -2 1255.37   29.50
  -1   0   2 1259.87   33.70
  -1   0  -2 1273.17   31.90
  -2   0  -2   79.19    3.70
  -2   0  -2   72.19    3.60
   2   0   2   68.89    3.50
   2   0   2   70.49    3.80
  -2   0  -2   72.19    3.90
   2   0   2   65.59    3.50
  -2   0   2   66.49    3.30
   2   0   2   65.39    3.60
  -2   0  -2   63.69    3.10
   2   0   2   70.79    4.00
   2   0  -2   77.09    3.40
  -2   0  -2   68.79    3.80
  -2   0   2   72.09    3.70
  -2   0  -2   68.79    3.20
   2   0  -2   67.69    3.10
  -2   0   2   66.29    3.30
   2   0   2   68.59    3.40
   2   0  -2   74.79    3.60
   3   0   2 2485.95   57.79
   3   0   2 2464.65   56.29
   3   0  -2 2390.06   57.39
  -3   0  -2 2432.76   57.29
  -3   0  -2 2409.96   56.19
  -3   0   2 2391.86   61.99
  -3   0  -2 2415.86   61.99
   3   0   2 2445.16   62.19
   3   0  -2 2301.67   55.79
   3   0   2 2519.15   66.59
  -3   0  -2 2501.85   66.59
   3   0  -2 2459.05   61.89
   3   0   2 2460.05   62.19
   3   0  -2 2296.07   61.99
  -3   0   2 2483.15   66.49
  -3   0   2 2383.96   65.99
  -3   0   2 2393.66   61.79
   3   0  -2 2443.36   66.09
   4   0  -2   82.39    4.70
  -4   0   2   87.29    4.40
   4   0  -2   86.79    5.10
   4   0  -2   90.19    4.80
   4   0  -2   88.39    5.40
  -4   0  -2   83.99    4.90
   4   0   2   88.99    5.30
   4   0   2   84.29    5.40
   4   0  -2   84.49    4.50
   4   0   2   88.49    5.10
   4   0   2   90.29    5.40
  -4   0   2   82.69    5.00
  -4   0  -2   88.39    4.30
  -4   0   2   95.39    4.70
  -4   0  -2   90.09    4.80
  -4   0  -2   92.69    5.60
   4   0  -2   87.89    5.20
  -4   0   2   89.99    5.80
   5   0   2  283.07   11.30
   5   0   2  293.17   10.60
   5   0  -2  284.47   10.30
  -5   0  -2  272.37    9.40
   5   0  -2  280.57   10.20
   5   0  -2  277.47    9.20
  -5   0  -2  281.27    9.80
   5   0  -2  302.67   11.30
  -5   0   2  282.27   10.10
  -5   0   2  287.47   11.10
  -5   0  -2  281.77   10.40
   5   0   2  280.67    9.80
  -5   0   2  285.37    8.80
  -5   0   2  267.47    9.40
  -5   0  -2  264.77   11.10
   5   0  -2  297.87   11.00
   5   0   2  276.67   10.60
   6   0  -2  258.37   10.20
  -6   0  -2  248.18    9.30
   6   0   2  256.67    9.60
  -6   0  -2  238.48   10.20
  -6   0   2  257.57   10.90
   6   0   2  249.58   11.10
   6   0  -2  251.07    9.70
  -6   0  -2  251.87    9.80
   6   0  -2  288.97   11.00
   6   0   2  246.38   10.30
   6   0   2  241.38    9.90
  -6   0  -2  246.58   11.30
  -6   0   2  252.57    9.40
  -7   0  -2 2810.42   80.99
  -7   0  -2 2881.61   68.39
   7   0   2 2857.81   80.89
   7   0  -2 2903.81   69.99
  -7   0  -2 2766.42   75.29
  -7   0   2 2806.92   67.59
   7   0   2 2805.92   75.69
   7   0  -2 2891.01   75.09
   7   0  -2 2864.71   79.99
  -7   0  -2 2904.11   69.49
   7   0  -2 2962.10   67.79
   7   0   2 2923.11   70.69
  -7   0   2 2827.02   80.19
   7   0   2 2914.61   68.39
   8   0   2   31.60    4.90
  -8   0  -2   38.40    6.60
   8   0  -2   26.70    4.50
   8   0   2   30.80    5.20
  -8   0  -2   37.70    6.20
   9   0   2   11.60    4.50
  -9   0  -2   18.50    5.20
   9   0   2   14.30    4.20
   9   0  -2    8.20    4.10
 -10   0  -2   22.40    6.00
  10   0   2   15.50    5.00
  10   0  -2   18.40    5.80
  10   0   2   26.30    6.50
  11   0   2 1729.93   46.80
  11   0  -2 1653.73   45.30
  12   0   2   68.09    8.90
  12   0  -2   87.39    9.20
   0  -1   2 2174.08   59.19
   0  -1   2 2154.58   54.99
   0  -1   2 2137.99   58.79
   0   1  -2 2141.29   54.49
   0   1  -2 2160.68   58.39
   0   1   2 2164.48   55.39
   0   1  -2 2134.29   54.69
   0   1   2 2189.08   60.69
   0   1  -2 2150.08   58.89
   0  -1  -2 2164.38   56.69
   0  -1   2 2194.98   54.29
   1   1  -2  696.63   17.10
  -1  -1  -2  682.63   16.70
  -1  -1  -2  683.03   19.30
  -1   1   2  667.73   18.10
  -1  -1  -2  687.43   18.10
   1   1  -2  717.83   18.30
  -1   1   2  703.33   19.50
   1  -1   2  672.93   19.50
  -1  -1  -2  686.43   19.40
  -1  -1  -2  672.13   16.30
   1  -1   2  657.93   16.40
   1   1  -2  704.03   17.10
   1  -1   2  702.33   19.50
  -1  -1  -2  703.23   18.20
   1  -1   2  652.23   18.20
   1  -1   2  690.73   18.20
   1   1  -2  635.14   18.30
  -1   1  -2  651.23   18.40
   1  -1  -2  669.93   18.40
   1   1   2  652.53   18.30
   1   1   2  608.94   15.70
   1   1   2  611.84   15.40
   1   1   2  647.34   17.10
   1   1   2  629.94   17.00
   1   1   2  662.93   18.30
  -1   1  -2  611.74   15.80
  -1  -1   2  693.43   17.30
  -1   1  -2  663.23   18.50
  -1   1  -2  643.74   17.20
  -1  -1   2  665.03   16.10
   1  -1  -2  627.74   15.40
  -1   1  -2  629.74   17.10
  -1   1  -2  627.14   15.50
   1  -1  -2  619.24   15.80
   1  -1  -2  638.14   17.10
  -2  -1  -2  221.58    6.70
   2  -1   2  230.18    7.30
  -2  -1  -2  219.98    6.70
  -2  -1  -2  232.58    8.00
   2  -1   2  247.18    8.20
  -2  -1  -2  227.48    7.40
   2  -1   2  247.38    8.60
  -2   1   2  224.88    7.80
   2   1  -2  233.78    7.00
   2  -1   2  236.58    8.50
  -2   1   2  221.38    8.40
   2   1  -2  228.58    6.60
   2  -1   2  229.68    7.80
   2  -1   2  235.48    7.10
  -2  -1  -2  233.88    7.40
  -2  -1  -2  219.08    7.90
  -2   1  -2  179.08    6.80
   2  -1  -2  185.88    7.10
   2   1   2  192.18    6.80
  -2   1  -2  186.68    6.20
   2   1   2  195.48    6.20
  -2   1  -2  189.48    6.30
  -2  -1   2  190.18    6.00
   2   1   2  191.98    6.40
  -2  -1   2  203.48    6.10
  -2  -1   2  187.08    5.40
   2  -1  -2  177.78    6.70
   2  -1  -2  190.08    6.00
   2   1   2  223.28    6.50
   2   1   2  203.88    7.60
  -2  -1   2  195.38    5.40
  -2   1  -2  187.38    7.30
   2  -1  -2  180.88    6.30
   2   1   2  191.18    6.90
  -2   1  -2  191.28    7.40
  -2   1  -2  185.88    6.80
   3   1  -2  512.45   14.00
   3   1  -2  518.45   14.40
  -3  -1  -2  511.75   13.40
   3   1  -2  468.35   15.00
  -3   1   2  507.25   16.20
  -3  -1  -2  518.55   14.70
   3  -1   2  506.25   13.80
   3   1  -2  517.25   14.90
   3   1  -2  494.55   13.10
   3  -1   2  547.65   15.60
   3  -1   2  496.75   14.30
  -3   1   2  519.95   15.30
   3   1  -2  522.25   12.60
   3  -1   2  496.95   16.30
  -3  -1  -2  489.65   13.20
  -3  -1  -2  517.35   15.80
  -3   1   2  518.85   16.80
   3  -1   2  503.55   15.30
  -3  -1  -2  505.75   15.70
  -3   1  -2  591.44   18.60
  -3  -1   2  598.94   17.00
  -3   1  -2  585.24   17.40
  -3   1  -2  586.44   15.60
  -3  -1   2  607.24   17.70
   3  -1  -2  591.04   16.00
   3  -1  -2  589.24   17.30
   3  -1  -2  596.64   15.50
   3   1   2  596.54   15.60
   3   1   2  577.84   15.10
   3   1   2  587.94   16.80
   3   1   2  600.64   18.00
  -3   1  -2  588.34   15.80
   3   1   2  590.24   18.00
  -3  -1   2  567.84   16.20
   3  -1  -2  592.84   18.40
   3   1   2  592.64   16.80
  -3  -1   2  606.04   15.80
  -4  -1  -2 2191.78   60.49
  -4   1   2 2268.27   57.39
  -4   1   2 2153.28   52.49
   4  -1   2 2182.58   51.89
   4   1  -2 2229.28   56.39
   4  -1   2 2190.28   61.29
   4   1  -2 2082.19   60.09
  -4  -1  -2 2132.39   56.29
   4   1  -2 2173.48   55.79
   4  -1   2 2267.57   53.59
   4  -1   2 2223.08   57.59
   4   1  -2 2164.98   51.99
  -4  -1  -2 2151.48   52.09
  -4  -1  -2 2158.48   51.09
   4   1  -2 2242.48   59.59
   4   1  -2 2179.88   50.39
  -4   1   2 2176.88   61.09
   4   1   2 2266.47   62.79
   4   1   2 2290.17   54.59
   4   1   2 2342.67   58.89
  -4  -1   2 2262.27   57.69
  -4   1  -2 2182.78   54.59
   4   1   2 2240.38   53.09
   4  -1  -2 2261.37   53.49
  -4  -1   2 2184.28   52.29
  -4  -1   2 2317.37   61.89
  -4   1  -2 2279.37   63.79
   4  -1  -2 2284.37   63.39
  -4   1  -2 2246.68   53.79
   4   1   2 2300.37   58.79
  -4  -1   2 2267.47   62.69
   4  -1  -2 2347.57   59.49
  -4   1  -2 2300.47   59.59
   4  -1  -2 2289.37   55.19
  -5  -1  -2  617.54   17.30
  -5  -1  -2  635.94   17.30
   5   1  -2  661.73   18.60
  -5  -1  -2  644.44   19.10
   5  -1   2  642.04   20.10
  -5   1   2  618.44   17.80
   5   1  -2  635.64   20.50
   5  -1   2  641.84   18.20
  -5  -1  -2  630.24   20.40
   5   1  -2  662.73   19.70
   5  -1   2  622.44   21.20
   5   1  -2  688.63   19.60
   5   1  -2  660.73   16.70
  -5   1   2  652.23   19.90
  -5   1   2  630.64   21.10
  -5   1   2  631.94   17.70
   5  -1   2  618.34   18.70
   5   1  -2  672.53   17.70
   5  -1  -2  746.33   23.70
  -5   1  -2  704.73   20.00
   5  -1  -2  725.83   22.20
   5  -1  -2  738.63   19.90
  -5   1  -2  717.83   20.20
  -5   1  -2  703.73   23.80
  -5  -1   2  762.22   20.50
   5   1   2  720.83   20.20
  -5  -1   2  711.33   18.60
  -5   1  -2  698.73   22.10
   5  -1  -2  749.42   20.90
   5  -1  -2  795.12   23.20
   5   1   2  761.72   19.70
   5   1   2  702.83   21.40
  -5  -1   2  773.52   22.20
   5   1   2  745.53   23.10
  -6   1   2   63.49    5.50
  -6  -1  -2   56.29    5.40
  -6  -1  -2   58.29    5.10
   6  -1   2   67.99    5.30
   6   1  -2   59.09    4.60
   6   1  -2   63.79    5.10
   6   1  -2   60.89    4.90
   6  -1   2   63.09    5.90
  -6   1   2   66.09    5.80
   6  -1   2   66.49    5.90
  -6  -1  -2   69.09    5.80
  -6   1   2   54.99    4.90
  -6   1   2   57.19    5.90
   6   1  -2   60.39    4.60
   6  -1   2   64.29    5.60
  -6   1  -2   58.39    5.90
  -6  -1   2   62.99    5.30
   6  -1  -2   52.39    5.50
   6  -1  -2   54.49    5.40
   6  -1  -2   50.29    5.70
   6   1   2   59.09    4.70
   6   1   2   65.09    5.20
  -6   1  -2   59.79    5.70
  -6   1  -2   57.29    5.40
   6   1   2   55.79    5.10
  -6   1  -2   53.09    6.20
   6  -1  -2   51.69    5.60
   6   1   2   65.79    5.00
  -6  -1   2   68.89    5.80
   7  -1   2   96.79    7.70
  -7  -1  -2  101.49    7.20
   7  -1   2  108.69    7.20
  -7   1   2   99.09    6.70
   7  -1   2   98.89    7.60
   7   1  -2  106.69    6.50
   7   1  -2  106.49    6.10
  -7   1   2  107.19    7.60
   7  -1   2   89.99    6.90
  -7  -1  -2   99.49    6.70
   7  -1  -2   95.49    6.70
  -7   1  -2   91.89    7.60
   7   1   2   98.89    6.80
   7  -1  -2   95.89    7.40
   7   1   2   88.19    6.10
   7   1   2   93.69    6.30
   7  -1  -2   96.49    7.00
   7  -1  -2   97.69    6.40
   7   1   2   94.49    6.80
  -7   1  -2   96.69    7.30
  -7   1  -2   89.79    6.90
  -7   1  -2   98.39    6.60
  -8  -1  -2  566.14   21.00
  -8   1   2  610.74   18.60
   8  -1   2  611.54   18.70
   8  -1   2  591.64   21.90
   8  -1   2  618.64   20.00
   8   1  -2  569.94   18.70
   8   1  -2  571.04   18.00
  -8   1   2  583.54   21.70
  -8  -1  -2  586.04   18.30
   8   1   2  572.74   17.80
  -8   1  -2  589.84   22.30
   8  -1  -2  571.64   20.10
  -8   1  -2  585.14   19.20
   8  -1  -2  600.44   18.10
   8   1   2  565.04   18.60
   8  -1  -2  586.44   21.20
   8  -1  -2  629.74   19.50
   8   1   2  599.54   21.20
   9   1  -2  411.96   14.40
   9  -1   2  405.06   15.90
  -9  -1  -2  425.26   14.70
   9  -1   2  409.76   15.20
   9   1   2  417.06   15.10
   9   1   2  430.36   14.60
  -9   1  -2  387.16   15.20
   9  -1  -2  400.56   15.30
  10  -1   2   65.49    7.80
  10  -1   2   71.69    8.80
  10   1  -2   59.49    7.40
 -10   1  -2   55.99    7.60
  10   1   2   58.49    7.60
  10  -1  -2   50.69    7.10
  11  -1   2   27.70    6.20
  11  -1   2   31.20    6.60
  11   1  -2   32.70    5.70
 -11   1  -2   36.90    7.00
  11   1   2   40.80    6.50
  11  -1  -2   36.60    6.20
  12   1  -2   55.59    7.30
  12  -1   2   56.89    8.30
  12   1   2   48.70    7.60
  12  -1  -2   47.90    7.50
   0  -2  -2   36.70    2.10
   0  -2  -2   39.60    2.30
   0   2   2   40.10    2.20
   0   2   2   38.90    2.40
   0   2  -2   38.60    2.30
   0   2  -2   35.70    2.30
   0   2  -2   41.00    2.20
   0   2  -2   33.90    2.20
   0  -2   2   34.90    2.10
   0   2  -2   35.00    2.20
   0  -2  -2   37.40    2.30
   0  -2   2   34.90    2.30
   0  -2   2   36.80    2.30
   0  -2  -2   40.90    2.60
   0  -2   2   35.10    2.10
   1  -2   2  149.09    5.20
   1  -2   2  154.68    5.70
   1  -2   2  150.08    5.70
  -1  -2  -2  136.89    4.90
  -1   2   2  138.49    5.40
   1   2  -2  147.79    4.20
   1   2  -2  144.79    4.30
   1   2  -2  131.99    4.20
   1   2  -2  142.99    4.20
  -1   2   2  134.99    5.60
  -1  -2  -2  138.19    4.60
   1  -2   2  147.59    5.10
  -1  -2  -2  134.79    5.20
   1  -2   2  145.29    6.00
  -1  -2  -2  137.49    4.50
  -1  -2  -2  138.19    5.30
  -1  -2  -2  139.99    5.00
   1  -2   2  152.48    6.00
   1   2   2  151.68    5.60
   1   2   2  159.58    5.30
   1  -2  -2  152.58    5.00
  -1   2  -2  162.88    5.60
  -1  -2   2  156.08    4.20
   1  -2  -2  157.28    5.80
  -1   2  -2  172.48    6.00
   1  -2  -2  152.68    5.40
  -1   2  -2  151.78    5.40
  -1   2  -2  173.48    6.20
  -1   2  -2  161.38    6.30
  -1   2  -2  164.58    6.40
  -1  -2   2  152.48    4.60
   1  -2  -2  162.98    6.20
   1   2   2  153.38    5.00
   1   2   2  152.88    5.00
  -2  -2  -2  112.59    4.70
  -2  -2  -2  123.69    4.90
   2  -2   2  111.09    5.60
   2  -2   2  107.89    5.50
  -2   2   2  131.39    6.20
  -2  -2  -2  140.19    5.70
   2  -2   2  121.89    6.80
   2  -2   2  150.58    6.60
  -2  -2  -2  127.79    5.40
  -2  -2  -2  122.19    5.40
  -2   2   2  133.99    6.80
   2  -2   2  113.99    6.20
   2  -2   2   96.59    5.70
  -2  -2  -2  138.49    5.00
   2  -2  -2  144.59    6.40
  -2   2  -2  142.89    7.30
   2   2   2  156.88    5.70
  -2   2  -2  138.49    7.20
   2  -2  -2  150.58    6.90
  -2   2  -2  135.79    6.20
   2  -2  -2  140.99    6.80
  -2   2  -2  142.39    6.00
   2   2   2  146.89    5.70
   2   2   2  139.69    4.90
   2   2   2  137.89    5.20
  -2   2  -2  139.69    6.80
   2   2   2  138.39    4.90
   2  -2  -2  136.79    6.80
  -2   2  -2  151.58    6.60
   2   2   2  161.58    6.20
  -3   2   2  286.37   10.80
   3   2  -2  295.67    8.30
   3  -2   2  272.37    9.50
   3   2  -2  279.37    8.70
   3  -2   2  275.87   10.30
   3  -2   2  274.47    9.60
   3   2  -2  321.37    8.40
   3   2  -2  291.47    7.90
  -3  -2  -2  277.87    8.30
  -3  -2  -2  278.77    9.10
  -3  -2  -2  278.87    9.80
  -3   2   2  274.57   10.00
  -3  -2  -2  286.67    8.30
   3   2  -2  285.27    7.50
   3  -2   2  282.67   11.10
  -3   2  -2  274.37    9.10
   3   2   2  274.57    8.20
   3  -2  -2  255.57    8.70
  -3  -2   2  278.07    7.20
   3   2   2  272.07    8.00
  -3   2  -2  263.87   10.80
   3  -2  -2  259.37    9.70
  -3  -2   2  272.87    7.90
  -3  -2   2  256.87    7.60
  -3  -2   2  276.27    8.40
  -3   2  -2  270.47   10.10
   3   2   2  279.87    9.50
   3   2   2  277.27    8.80
  -3   2  -2  260.47    9.10
   3   2   2  279.67    8.80
   3  -2  -2  264.27   10.30
   3  -2  -2  254.07    9.00
  -4  -2  -2  536.15   17.00
  -4  -2  -2  539.95   14.40
   4   2  -2  544.75   14.70
   4   2  -2  568.24   15.70
   4   2  -2  530.05   16.40
  -4  -2  -2  546.45   15.90
  -4   2   2  533.65   18.30
  -4   2   2  548.05   17.20
   4   2  -2  580.44   15.70
  -4  -2  -2  518.95   14.40
   4  -2   2  513.65   17.40
  -4   2   2  523.45   15.60
   4   2  -2  541.95   14.00
   4  -2   2  537.45   18.50
   4  -2   2  544.85   15.80
   4  -2   2  512.95   16.10
   4   2  -2  555.64   13.30
  -4  -2   2  523.85   15.60
  -4  -2   2  561.54   16.00
   4   2   2  555.94   14.70
  -4  -2   2  635.94   17.20
   4  -2  -2  553.44   16.70
   4  -2  -2  553.24   16.00
   4  -2  -2  552.64   18.90
   4  -2  -2  554.64   17.90
  -4  -2   2  539.85   13.50
   4   2   2  572.44   16.40
   4   2   2  563.44   15.20
  -4   2  -2  560.54   17.80
   4   2   2  555.54   17.40
  -4   2  -2  549.74   16.10
   4   2   2  540.05   16.20
  -4   2  -2  539.35   19.00
  -4   2  -2  508.95   15.80
  -4  -2   2  533.05   14.70
   5   2  -2  209.48    7.30
   5  -2   2  211.88   10.10
   5  -2   2  219.08    9.50
   5   2  -2  208.88    8.70
  -5   2   2  198.98   10.70
   5   2  -2  207.08    7.30
  -5  -2  -2  203.68    8.10
  -5   2   2  217.98    9.10
   5  -2   2  205.08   10.70
  -5  -2  -2  198.48    7.60
   5   2  -2  217.88    7.80
  -5   2   2  189.28   10.10
   5   2  -2  224.08    8.40
   5   2  -2  208.98    6.60
  -5  -2  -2  209.48    8.40
  -5  -2  -2  198.48    9.10
   5  -2   2  188.98    8.90
  -5   2   2  206.18    9.60
  -5   2  -2  191.98    9.00
   5  -2  -2  193.78    9.50
  -5  -2   2  191.68    6.70
   5  -2  -2  220.08    8.90
  -5  -2   2  202.28    7.50
  -5   2  -2  184.88    9.00
   5   2   2  192.28    7.40
   5   2   2  171.18    7.50
   5  -2  -2  195.78    9.30
  -5  -2   2  208.78    8.60
  -5   2  -2  174.38   10.00
  -5   2  -2  189.08    9.60
  -5  -2   2  191.18    6.20
   5   2   2  190.78    7.60
   5  -2  -2  199.78    9.50
   5   2   2  193.48    8.50
   6  -2   2   28.30    4.60
  -6   2   2   32.80    5.20
  -6  -2  -2   26.30    4.10
  -6   2   2   39.30    5.70
  -6  -2  -2   27.80    3.90
   6  -2   2   28.30    4.90
   6   2  -2   26.40    3.30
  -6  -2  -2   24.50    3.60
  -6   2   2   35.30    4.70
   6   2  -2   34.60    3.50
   6   2  -2   28.70    3.30
   6  -2   2   26.90    4.40
  -6   2   2   25.80    4.00
   6  -2   2   31.30    4.50
   6  -2  -2   42.30    5.10
   6  -2  -2   43.20    5.20
   6  -2  -2   46.60    5.30
   6   2   2   38.50    4.30
  -6  -2   2   40.00    4.10
  -6   2  -2   44.90    5.40
  -6   2  -2   40.20    5.70
   6  -2  -2   51.09    5.80
  -6   2  -2   47.00    5.80
   6   2   2   41.70    4.00
   6   2   2   43.20    4.50
   6   2   2   37.80    4.30
  -6   2  -2   46.30    5.30
  -7  -2  -2  333.87   11.70
   7  -2   2  371.26   13.20
   7   2  -2  351.26   11.80
   7   2  -2  346.17   11.30
   7  -2   2  353.86   15.10
  -7   2   2  347.07   13.10
   7  -2   2  365.96   13.80
  -7  -2  -2  347.37   13.80
   7  -2   2  361.66   14.40
  -7   2   2  344.37   15.10
   7   2   2  297.47   11.60
   7   2   2  301.57   12.50
   7  -2  -2  305.17   11.70
  -7   2  -2  307.67   13.30
   7  -2  -2  317.07   13.80
   7  -2  -2  311.57   12.60
   7   2   2  308.87   11.20
  -7   2  -2  316.77   14.20
   7  -2  -2  297.17   12.90
  -7   2  -2  290.27   11.70
   7   2   2  301.97   10.70
  -7   2  -2  306.47   12.40
   8  -2   2 1149.58   38.60
  -8  -2  -2 1198.28   37.10
  -8  -2  -2 1263.17   31.50
   8   2  -2 1221.08   33.40
  -8   2   2 1165.08   32.40
  -8   2   2 1203.58   38.50
   8  -2   2 1182.08   34.10
   8  -2   2 1189.28   32.80
   8   2  -2 1208.08   31.30
  -8   2  -2 1109.49   38.00
   8   2   2 1183.78   30.50
   8   2   2 1198.98   31.60
   8   2   2 1205.78   36.20
   8  -2  -2 1198.38   33.00
   8  -2  -2 1147.99   31.40
  -8   2  -2 1139.29   32.00
  -8   2  -2 1141.49   32.10
   8  -2  -2 1145.89   37.10
   9   2  -2  155.48    8.20
   9  -2   2  156.78    9.50
  -9   2   2  166.08    9.50
   9  -2   2  156.98    9.70
   9   2   2  147.39    8.70
   9  -2  -2  135.39    9.00
   9  -2  -2  142.09    9.00
  -9   2  -2  149.99    9.70
  10  -2   2   69.49    8.60
  10  -2   2   63.39    8.00
  10   2  -2   62.79    6.40
  10   2   2   64.49    7.10
 -10   2  -2   67.99    9.10
  10  -2  -2   67.99    8.00
  11  -2   2  185.88   11.70
  11   2  -2  172.18    9.80
  11  -2   2  178.98   11.20
  11   2   2  151.48    9.80
  11  -2  -2  171.88   10.50
 -11   2  -2  162.98   11.40
  12  -2   2  743.33   26.20
  12   2   2  791.12   25.60
  12  -2  -2  785.82   26.20
   0  -3  -2  215.18    8.20
   0  -3   2  218.38    7.80
   0   3  -2  226.78    8.30
   0  -3   2  215.68    7.90
   0  -3  -2  245.08    8.90
   0   3   2  226.28    7.70
   0  -3  -2  227.38    7.70
   0  -3  -2  235.98    7.40
   0   3  -2  242.18    8.60
   0   3  -2  230.08    8.20
   0  -3   2  211.38    7.40
   0   3   2  220.98    8.20
   0   3  -2  228.58    7.80
   0  -3   2  220.28    8.30
   0   3  -2  224.48    7.50
   1  -3   2  700.33   20.00
   1   3  -2  671.33   19.50
  -1  -3  -2  711.03   17.80
  -1  -3  -2  696.83   17.20
   1  -3   2  653.13   18.20
   1  -3   2  684.73   21.00
   1  -3   2  662.83   19.60
  -1  -3  -2  725.03   19.10
  -1  -3  -2  723.53   20.40
  -1  -3  -2  709.13   18.80
   1  -3   2  652.13   21.10
   1   3  -2  704.73   18.40
   1  -3   2  653.73   18.00
   1   3  -2  714.33   18.10
   1   3  -2  683.03   19.20
  -1   3   2  697.43   19.80
   1  -3  -2  654.03   20.70
   1   3   2  663.23   16.80
   1  -3  -2  650.23   17.50
   1  -3  -2  671.53   18.20
  -1   3  -2  698.93   19.90
  -1  -3   2  637.54   19.30
  -1   3  -2  704.13   21.10
  -1   3  -2  637.84   17.90
   1   3   2  694.53   20.10
   1  -3  -2  657.73   19.50
  -1   3  -2  774.12   21.40
  -1   3  -2  642.34   19.70
   1   3   2  700.93   17.20
  -1   3  -2  757.82   18.10
   1   3   2  699.33   18.80
   2   3  -2  218.18    5.90
  -2  -3  -2  227.28    7.90
  -2  -3  -2  219.28    7.90
  -2  -3  -2  223.38    7.40
   2  -3   2  214.98    8.00
  -2  -3  -2  220.38    6.70
   2  -3   2  212.98    7.80
   2   3  -2  211.68    6.20
   2  -3   2  226.28    8.80
  -2  -3  -2  214.78    6.80
   2   3  -2  217.18    5.50
   2  -3   2  207.78    9.10
  -2   3  -2  194.58    8.80
  -2  -3   2  194.98    6.10
   2  -3  -2  205.18    7.60
  -2   3  -2  207.98    7.70
   2   3   2  220.28    7.20
  -2   3  -2  210.68    8.50
   2   3   2  225.88    7.80
   2   3   2  216.48    6.70
   2  -3  -2  211.28    8.60
  -2   3  -2  208.88    8.50
   2  -3  -2  203.38    7.10
   2  -3  -2  203.08    8.10
  -2   3  -2  201.28    7.50
   3  -3   2  185.68    8.30
   3  -3   2  190.68    7.60
   3   3  -2  180.98    5.20
   3  -3   2  186.98    7.70
  -3  -3  -2  166.68    6.10
   3  -3   2  183.78    8.70
  -3   3   2  189.18    8.50
   3   3  -2  180.78    5.60
   3   3  -2  177.38    5.10
  -3   3   2  179.88    7.90
  -3  -3  -2  175.08    6.20
  -3  -3  -2  163.28    6.90
  -3  -3  -2  175.68    6.60
   3   3   2  181.48    6.40
  -3   3  -2  201.68    8.00
  -3   3  -2  195.38    7.80
   3  -3  -2  185.18    7.90
   3   3   2  188.88    7.40
   3  -3  -2  190.08    7.30
   3   3   2  182.48    6.80
   3  -3  -2  191.38    8.30
   3  -3  -2  194.28    8.90
  -3  -3   2  172.78    5.60
  -3   3  -2  201.08    9.20
   3   3   2  177.28    6.30
  -3  -3   2  210.58    6.00
   3   3   2  189.98    7.00
  -3   3  -2  192.78    8.50
   4   3  -2  451.45   12.30
   4   3  -2  421.96   11.80
  -4   3   2  411.26   14.60
   4  -3   2  433.36   15.30
  -4  -3  -2  421.16   12.90
   4  -3   2  410.16   14.20
   4  -3   2  419.76   13.80
  -4   3   2  406.16   15.70
  -4  -3  -2  412.96   13.80
  -4  -3  -2  383.36   11.60
   4   3  -2  420.16   11.40
  -4  -3  -2  393.46   11.60
   4  -3   2  416.66   15.90
   4   3  -2  425.06   10.80
  -4   3  -2  388.56   15.60
   4  -3  -2  392.96   13.60
  -4   3  -2  407.96   13.60
  -4   3  -2  397.06   13.20
   4   3   2  432.96   13.80
  -4  -3   2  435.26   12.70
   4   3   2  412.66   12.10
  -4  -3   2  422.66   11.00
   4   3   2  404.66   11.50
   4  -3  -2  411.46   13.00
   4  -3  -2  405.16   14.60
  -4  -3   2  400.96   11.70
   4   3   2  413.36   12.90
   4  -3  -2  395.96   15.40
   4   3   2  410.66   12.80
  -4   3  -2  411.96   15.00
  -4  -3   2  418.46   12.00
  -5  -3  -2  635.34   18.00
   5  -3   2  594.64   18.50
  -5  -3  -2  609.44   16.40
   5   3  -2  622.14   15.50
   5  -3   2  589.74   19.00
  -5   3   2  588.04   19.90
  -5  -3  -2  611.74   19.30
  -5  -3  -2  594.64   16.30
  -5   3   2  595.24   18.10
   5  -3   2  557.84   20.00
   5  -3   2  578.34   21.30
  -5   3   2  592.14   21.20
   5   3  -2  631.74   16.50
   5   3   2  651.63   16.80
   5  -3  -2  604.24   20.60
   5   3   2  625.44   18.50
   5  -3  -2  580.54   18.20
   5   3   2  652.43   17.40
   5   3   2  634.64   19.80
  -5   3  -2  588.84   18.50
   5  -3  -2  603.74   19.20
   5   3   2  670.93   18.90
  -5   3  -2  622.34   20.90
  -5  -3   2  643.14   18.20
  -5   3  -2  632.54   19.10
   5  -3  -2  614.94   21.80
  -5   3  -2  624.74   22.50
  -6   3   2   69.69    6.60
   6  -3   2   64.19    6.50
   6  -3   2   71.69    6.70
   6  -3   2   68.19    6.70
   6  -3   2   67.19    6.80
   6   3  -2   66.49    4.30
   6   3  -2   71.19    4.00
  -6   3   2   73.99    6.10
  -6  -3  -2   69.79    5.50
  -6   3   2   69.29    7.00
  -6   3   2   69.39    6.50
  -6  -3  -2   73.89    5.30
   6   3   2   71.59    5.00
   6   3   2   79.29    5.50
  -6   3  -2   74.89    7.50
   6   3   2   63.99    4.70
   6  -3  -2   70.09    6.70
   6  -3  -2   68.89    6.30
   6  -3  -2   70.79    6.50
  -6   3  -2   72.89    6.90
  -6   3  -2   71.59    6.30
  -6   3  -2   65.19    6.30
   6   3   2   71.29    4.90
   6  -3  -2   69.39    6.20
  -7   3   2   18.30    5.30
   7   3  -2   17.40    3.20
   7  -3   2   24.10    5.00
  -7   3   2   19.10    4.70
   7  -3   2   14.20    4.90
   7  -3   2   20.00    4.80
  -7  -3  -2   18.90    3.60
   7  -3   2   18.10    5.00
  -7  -3  -2   17.80    4.20
  -7   3  -2   16.00    5.50
   7  -3  -2   21.30    4.70
  -7   3  -2   24.90    5.40
  -7   3  -2   10.10    5.60
   7   3   2   21.40    4.00
   7   3   2   19.40    4.60
   7  -3  -2   24.10    5.70
   7  -3  -2   27.40    5.60
   7  -3  -2   17.50    5.00
  -7   3  -2   19.30    4.50
  -8   3   2  268.27   14.50
   8   3  -2  301.67   10.30
   8  -3   2  297.97   13.40
   8   3  -2  280.37   10.40
  -8   3   2  291.67   12.80
   8  -3   2  283.87   13.10
   8  -3  -2  270.57   11.90
   8  -3  -2  292.97   13.10
  -8   3  -2  284.17   12.90
  -8   3  -2  270.27   14.40
  -8   3  -2  290.17   12.60
   8   3   2  285.67   11.10
   8  -3  -2  273.27   13.80
  -9   3   2  473.85   17.10
   9  -3   2  459.85   17.90
   9  -3   2  470.25   17.40
   9   3  -2  481.15   15.00
   9  -3  -2  439.26   16.40
   9  -3  -2  456.45   17.30
  -9   3  -2  462.65   17.30
   9   3   2  460.35   15.50
  10  -3   2    8.20    5.30
  10  -3   2    0.10    5.20
 -10   3   2    8.20    5.50
  10  -3  -2    2.10    4.60
 -10   3  -2    5.20    5.80
  10   3   2    6.20    4.40
  10  -3  -2    2.30    4.80
  11  -3   2   83.39    9.20
  11  -3   2   84.19    9.30
  11  -3  -2   71.59    8.20
 -11   3  -2   81.69    9.70
  11   3   2   68.29    8.00
  12  -3   2  115.69   10.70
  12   3   2  116.09    9.70
 -12   3  -2  127.39   11.60
   0   4  -2  115.29    5.80
   0  -4   2  118.79    5.60
   0  -4  -2  116.29    4.90
   0   4  -2  116.39    5.60
   0  -4  -2  117.69    5.30
   0  -4   2  118.49    6.10
   0  -4  -2  115.19    5.50
   0   4   2  117.09    5.40
   0   4  -2  123.99    5.40
   0   4  -2  114.99    5.40
   0  -4  -2  112.99    5.80
   0  -4   2  115.09    5.10
   1  -4   2  374.96   12.50
  -1  -4  -2  365.46   11.40
  -1  -4  -2  356.66   10.60
  -1  -4  -2  372.16   10.20
   1  -4   2  352.26   11.30
  -1  -4  -2  357.26   12.20
   1   4  -2  370.76   10.60
   1  -4   2  366.86   11.20
   1  -4   2  361.66   13.10
   1   4  -2  379.36   11.10
   1   4  -2  367.56   11.70
   1   4  -2  355.96   11.00
   1  -4  -2  329.17   10.60
  -1   4  -2  336.77   12.50
  -1  -4   2  326.37   10.40
  -1  -4   2  339.57   11.10
  -1   4  -2  334.27   10.70
   1  -4  -2  338.17   10.30
  -1   4  -2  364.06   11.70
  -1  -4   2  334.97    9.30
  -1   4  -2  340.37   11.80
   1  -4  -2  338.97   12.30
   1  -4  -2  335.77   11.60
   1   4   2  339.87   10.50
  -2  -4  -2  204.18    8.00
   2  -4   2  213.78    9.20
   2  -4   2  213.48    8.60
   2  -4   2  213.58    9.80
   2   4  -2  218.48    6.20
   2   4  -2  208.78    6.50
  -2  -4  -2  209.98    7.10
  -2  -4  -2  208.88    7.50
   2  -4   2  212.38    8.40
  -2  -4  -2  212.68    6.80
   2  -4  -2  199.68    8.10
  -2  -4   2  205.58    5.70
  -2  -4   2  197.18    6.80
  -2  -4   2  192.08    6.40
   2  -4  -2  205.28    9.00
   2   4   2  215.48    6.80
  -2   4  -2  200.68    9.10
  -2   4  -2  191.28    8.00
   2  -4  -2  208.68    8.60
   2   4   2  197.58    6.70
  -2   4  -2  208.38    8.10
   2  -4  -2  203.38    7.50
   2   4   2  211.38    7.30
  -2   4  -2  197.98    9.40
  -3  -4  -2 1029.90   27.60
  -3   4   2 1046.70   29.60
   3  -4   2  952.30   31.60
  -3  -4  -2 1026.60   25.00
   3   4  -2 1038.70   27.60
  -3  -4  -2 1025.70   25.50
   3  -4   2  979.10   29.90
  -3   4   2 1018.00   31.30
   3  -4   2 1011.40   27.70
  -3  -4  -2 1020.30   29.50
   3  -4   2 1009.50   27.00
   3   4  -2 1047.30   25.90
  -3  -4   2 1017.50   27.00
  -3   4  -2 1068.09   28.50
  -3  -4   2 1222.08   29.10
   3  -4  -2 1059.59   32.80
   3   4   2 1086.09   26.10
  -3   4  -2  999.50   31.00
   3  -4  -2 1085.59   27.60
  -3   4  -2 1014.20   28.10
  -3   4  -2 1016.00   33.20
   3  -4  -2 1054.79   30.80
   3   4   2 1090.89   26.70
   3  -4  -2 1040.10   28.60
   3   4   2 1114.29   28.80
  -4  -4  -2  888.91   27.00
  -4  -4  -2  935.21   25.40
  -4  -4  -2  916.91   23.30
   4  -4   2  940.91   30.50
   4  -4   2  917.81   28.60
  -4   4   2  915.71   29.70
   4  -4   2  869.41   26.00
   4  -4   2  904.91   25.60
   4   4  -2  951.00   22.10
  -4  -4  -2  907.81   22.90
  -4   4   2  902.71   27.90
   4   4   2  978.50   26.40
  -4   4  -2  911.51   29.20
  -4  -4   2  907.91   26.30
   4  -4  -2 1018.40   26.50
   4  -4  -2  968.70   31.00
  -4   4  -2  950.60   31.70
  -4   4  -2  989.40   26.90
   4  -4  -2  950.20   27.10
  -4  -4   2  937.31   24.50
   4   4   2  994.60   28.40
   4   4   2  948.61   23.90
   4  -4  -2  966.50   29.20
   4   4   2  948.61   26.30
  -4   4  -2  945.31   26.60
   4   4   2 1002.80   24.60
  -5  -4  -2    6.50    3.00
  -5   4   2    5.50    3.70
  -5   4   2    4.70    3.70
   5  -4   2    7.10    3.90
   5   4  -2    5.30    1.50
   5  -4   2    5.20    4.00
   5  -4   2    6.60    3.90
   5  -4   2    6.70    4.20
  -5   4   2   11.50    4.10
  -5  -4  -2    7.40    2.80
   5   4  -2    6.20    1.70
   5  -4  -2    1.00    3.60
   5  -4  -2    7.60    3.40
   5   4   2    6.10    2.30
  -5   4  -2    3.10    3.20
   5  -4  -2    4.00    3.50
   5   4   2    9.30    2.60
   5   4   2    4.70    2.30
   5   4   2    5.60    2.30
   5  -4  -2    7.50    3.70
  -5   4  -2    1.40    3.80
  -5   4  -2    2.00    3.80
  -5   4  -2    2.70    4.20
  -6   4   2  336.97   15.10
   6  -4   2  356.76   13.90
  -6   4   2  338.57   14.40
  -6   4   2  334.27   12.90
   6  -4   2  363.96   15.20
  -6   4   2  347.07   13.70
   6  -4   2  355.26   14.70
   6   4  -2  343.07   10.50
  -6  -4  -2  319.07   10.90
   6  -4   2  350.46   15.60
  -6  -4  -2  323.27   12.80
  -6   4  -2  314.97   14.10
   6   4   2  327.67   11.00
  -6   4  -2  331.17   13.30
  -6   4  -2  341.67   15.60
   6   4   2  320.57   11.50
   6  -4  -2  321.87   14.50
   6  -4  -2  349.96   12.80
   6  -4  -2  330.47   13.90
   6  -4  -2  332.67   13.40
   6   4   2  319.57   12.30
  -6   4  -2  334.97   13.30
   6   4   2  327.67   10.60
  -7   4   2  615.14   23.70
   7   4  -2  639.14   17.00
   7  -4   2  654.23   22.10
  -7   4   2  599.24   20.00
   7  -4   2  675.23   21.60
   7  -4   2  603.34   22.90
   7  -4   2  609.34   24.00
  -7   4   2  630.74   20.90
  -7   4   2  590.54   22.00
   7  -4  -2  630.64   24.30
   7  -4  -2  659.23   21.70
  -7   4  -2  714.93   22.00
   7   4   2  656.33   20.30
   7  -4  -2  641.94   23.40
  -7   4  -2  637.64   23.70
  -7   4  -2  624.94   21.60
   7   4   2  670.33   19.30
  -7   4  -2  660.53   25.90
   7  -4  -2  717.23   21.20
  -8   4   2 1465.75   39.30
   8  -4   2 1386.66   40.50
   8  -4   2 1444.46   39.40
   8  -4  -2 1418.36   37.80
   8  -4  -2 1471.25   39.50
   8   4   2 1358.06   36.10
  -8   4  -2 1340.67   38.30
  -8   4  -2 1393.76   38.60
  -8   4  -2 1361.66   42.50
   9  -4   2  129.99   10.10
   9  -4   2  115.39    9.30
  -9   4   2  129.79    9.40
  -9   4  -2  130.39    9.40
   9  -4  -2  127.89    9.60
   9  -4  -2  134.09    9.30
   9   4   2  144.29    8.10
  10  -4   2  433.36   18.30
 -10   4   2  404.66   16.80
  10  -4   2  407.36   16.70
  10  -4  -2  418.66   17.20
 -10   4  -2  424.56   17.60
  10   4   2  400.36   14.90
  10  -4  -2  426.96   16.60
  11  -4   2  244.08   13.70
  11  -4   2  263.57   14.90
 -11   4   2  262.17   13.90
  11  -4  -2  292.77   14.70
  11  -4  -2  275.47   13.80
  11   4   2  301.67   12.80
 -11   4  -2  289.97   15.10
   0  -5   2 4994.00  112.09
   0   5  -2 5063.99  123.29
   0  -5   2 4966.40  123.79
   0  -5   2 4986.30  132.39
   0  -5  -2 4811.12  111.69
   0   5  -2 4868.01  123.79
   0  -5  -2 4762.62  114.79
   0   5  -2 5016.40  132.49
   0  -5  -2 4886.51  132.29
   0  -5   2 4558.94  114.19
   0  -5  -2 4867.91  123.69
   1   5  -2  190.68    7.80
   1   5  -2  199.18    6.80
   1  -5   2  155.58    7.90
  -1  -5  -2  183.68    7.40
   1   5  -2  185.58    7.30
   1  -5   2  168.38    8.40
   1   5  -2  181.68    6.80
  -1  -5  -2  201.08    7.80
  -1  -5  -2  184.28    8.00
   1  -5   2  168.98    7.90
   1  -5   2  171.98    8.90
  -1  -5  -2  186.58    6.90
   1  -5  -2  165.18    7.90
  -1  -5   2  181.78    7.50
  -1  -5   2  183.28    7.90
   1  -5  -2  158.58    7.30
   1  -5  -2  165.78    8.70
  -1  -5   2  176.08    6.70
   1   5   2  180.48    6.90
  -1   5  -2  161.08    7.90
   1  -5  -2  161.48    8.00
  -1   5  -2  171.38    8.60
  -2  -5  -2  228.28    8.30
  -2  -5  -2  222.08    8.50
  -2  -5  -2  221.08    7.60
  -2  -5  -2  210.88    8.90
   2   5  -2  227.68    7.40
   2  -5   2  243.68    9.70
   2  -5   2  244.38   10.50
   2  -5   2  241.58   11.00
   2   5  -2  230.88    7.10
   2  -5   2  220.08    9.40
  -2  -5   2  228.68    8.10
  -2  -5   2  197.28    7.20
   2  -5  -2  228.18   10.20
  -2   5  -2  220.78   10.20
   2   5   2  212.28    7.60
   2   5   2  210.38    7.90
   2  -5  -2  223.68    8.70
  -2   5  -2  222.38    9.40
   2  -5  -2  209.28    9.40
   2  -5  -2  213.38    9.00
  -2   5  -2  223.28   10.80
   3  -5   2  143.99    8.70
  -3  -5  -2  128.29    5.90
  -3  -5  -2  129.89    6.50
   3  -5   2  114.69    8.80
  -3   5   2  114.79    7.70
   3   5  -2  121.89    4.50
   3  -5   2  114.79    8.60
  -3   5   2  110.09    7.30
  -3  -5  -2  124.49    6.00
  -3  -5  -2  127.29    6.00
   3  -5   2  127.59    9.40
   3   5   2  121.29    5.40
   3   5   2  121.59    5.40
  -3   5  -2   99.89    8.10
  -3  -5   2  115.09    5.30
  -3  -5   2  121.59    4.70
  -3   5  -2  118.99    7.20
   3   5   2  127.09    5.60
  -3   5  -2  126.09    8.50
   3  -5  -2  128.09    7.90
  -3   5  -2  118.79    9.30
   3  -5  -2  115.99    8.00
   3  -5  -2  123.79    7.70
  -4  -5  -2 3123.39   78.49
   4   5  -2 3078.39   71.19
   4  -5   2 3129.89   82.29
  -4   5   2 3134.39   81.49
  -4   5   2 3048.20   86.79
   4  -5   2 2929.11   87.19
  -4  -5  -2 3103.19   70.99
   4  -5   2 2965.80   75.49
  -4  -5  -2 3102.69   83.99
   4  -5   2 2997.00   73.79
   4  -5  -2 3159.38   74.59
   4   5   2 3251.17   72.29
   4  -5  -2 3064.99   88.39
  -4   5  -2 3088.89   76.49
  -4   5  -2 3099.09   83.49
   4  -5  -2 3124.79   76.89
  -4   5  -2 3118.19   75.39
   4  -5  -2 3098.59   82.99
  -4   5  -2 3005.10   88.99
   4   5   2 3201.18   74.09
   5   5  -2   73.49    3.80
   5  -5   2   86.19    7.50
  -5   5   2   77.29    7.30
  -5  -5  -2   93.39    5.60
  -5  -5  -2   86.89    5.80
  -5   5   2   75.89    7.50
   5  -5   2   79.39    7.60
   5  -5   2   76.09    7.50
   5  -5   2   81.49    7.40
   5   5   2   91.59    5.10
   5  -5  -2   76.29    7.10
   5   5   2   81.49    5.20
  -5   5  -2   86.89    7.70
  -5   5  -2   86.49    8.00
  -5   5  -2   85.39    7.40
   5  -5  -2   80.59    6.50
   5   5   2   86.79    5.20
  -5   5  -2   89.69    7.30
   5  -5  -2   81.39    7.50
   5  -5  -2   81.59    7.00
   6  -5   2   69.69    8.10
  -6   5   2   64.19    6.70
   6  -5   2   69.69    7.20
   6  -5   2   80.29    8.30
  -6   5   2   61.59    8.40
   6  -5   2   68.69    8.40
  -6  -5  -2   69.69    5.30
  -6   5   2   69.39    8.30
  -6   5  -2   74.29    8.40
  -6   5  -2   83.29    7.20
   6  -5  -2   90.89    8.40
   6  -5  -2   89.49    7.70
   6  -5  -2   89.69    8.60
  -6   5  -2   85.49    8.70
   6   5   2   95.89    6.00
   6  -5  -2   90.19    7.70
   6   5   2   70.89    6.00
   6   5   2   76.89    5.60
  -6   5  -2   86.69    7.70
  -7   5   2   72.79    8.10
  -7   5   2   39.40    7.20
   7  -5   2   53.79    7.60
  -7   5   2   52.29    7.10
   7  -5   2   44.40    7.00
   7  -5  -2   49.50    7.00
   7   5   2   50.59    5.20
  -7   5  -2   49.10    6.80
   7   5   2   47.40    4.70
  -7   5  -2   38.50    6.80
  -7   5  -2   46.80    7.50
   7  -5  -2   45.80    6.20
   8  -5   2 1230.58   35.40
  -8   5   2 1218.68   34.80
   8  -5   2 1240.88   36.60
   8  -5  -2 1265.97   36.70
  -8   5  -2 1257.47   35.90
  -8   5  -2 1274.77   36.10
   8  -5  -2 1256.47   35.00
   8   5   2 1230.28   33.00
  -9   5   2  108.49    9.60
   9  -5   2   98.99    9.80
   9  -5   2  104.89   10.30
   9  -5  -2  114.79   10.20
   9   5   2  114.79    7.60
  -9   5  -2  108.99    9.80
  -9   5  -2  101.69    9.70
   9  -5  -2  111.09    9.60
  10  -5   2   78.39    8.50
  10  -5   2   84.79    9.20
 -10   5   2   86.09    9.30
  10   5   2   81.09    7.10
  10  -5  -2   88.89    9.30
  10  -5  -2   77.09    8.60
 -10   5  -2   82.69    9.70
 -11   5   2   43.60    7.90
  11  -5   2   48.00    8.00
  11  -5   2   44.20    8.40
  11   5   2   38.30    6.10
 -11   5  -2   47.00    8.80
  11  -5  -2   46.90    7.50
  11  -5  -2   45.50    7.80
   0   6  -2   55.59    5.50
   0  -6  -2   38.50    5.30
   0   6  -2   61.09    4.90
   0  -6  -2   38.30    5.50
   0  -6  -2   46.30    5.80
   0   6  -2   61.09    6.00
   0  -6   2   41.70    5.20
   1  -6   2  147.39    8.20
  -1  -6  -2  128.69    7.10
   1  -6   2  136.19    8.40
   1  -6   2  137.79    8.00
   1   6  -2  123.59    6.60
  -1  -6  -2  128.69    6.40
   1   6  -2  128.69    7.10
  -1  -6  -2  127.89    7.00
  -1  -6  -2  125.89    7.10
   1  -6   2  146.49    7.60
  -1  -6   2  100.89    6.60
  -1  -6   2   94.89    6.10
  -1  -6   2  112.19    6.80
   1  -6  -2  103.19    6.50
  -1   6  -2  104.79    6.90
   1  -6  -2  101.29    7.50
  -1   6  -2  111.39    7.60
   1  -6  -2  106.69    7.30
  -2  -6  -2  705.33   19.90
   2  -6   2  701.33   21.30
  -2  -6  -2  716.63   19.20
   2  -6   2  725.33   24.90
   2  -6   2  737.03   21.10
  -2  -6  -2  717.93   21.30
  -2  -6  -2  722.93   22.80
   2  -6   2  733.13   23.50
   2  -6  -2  714.43   24.90
  -2   6  -2  737.33   23.90
  -2  -6   2  721.33   18.80
   2  -6  -2  751.12   20.90
  -2   6  -2  743.73   25.30
  -2  -6   2  743.93   22.50
   2  -6  -2  739.33   23.30
  -2   6  -2  727.23   21.30
   2  -6  -2  736.43   21.80
  -3  -6  -2  677.23   21.50
   3  -6   2  666.53   20.90
  -3   6   2  638.64   22.00
   3  -6   2  658.23   20.50
   3  -6   2  673.03   22.90
  -3  -6  -2  714.93   18.10
   3  -6   2  682.93   24.30
  -3   6   2  638.44   23.10
   3  -6  -2  697.53   21.40
   3  -6  -2  704.03   20.40
   3   6   2  617.34   18.50
   3  -6  -2  705.23   23.00
  -3   6  -2  686.03   23.50
  -3   6  -2  779.32   21.80
  -3   6  -2  710.13   25.20
  -3   6  -2  701.23   21.20
   4  -6   2   68.79    6.90
   4  -6   2   54.09    7.10
  -4  -6  -2   58.19    5.00
  -4  -6  -2   59.59    5.10
  -4   6   2   63.49    6.90
  -4   6   2   61.79    6.50
   4  -6   2   63.89    7.10
   4  -6   2   66.99    6.60
  -4   6  -2   70.69    7.00
  -4   6  -2   59.29    6.40
   4  -6  -2   64.69    6.70
  -4   6  -2   58.19    7.00
   4   6   2   61.79    4.70
   4  -6  -2   65.89    6.50
   4  -6  -2   57.09    6.40
  -4   6  -2   62.59    7.00
   4  -6  -2   63.79    6.90
   4   6   2   66.19    5.00
   5  -6   2   26.40    5.60
  -5  -6  -2   38.60    4.50
   5  -6   2   34.40    6.50
  -5   6   2   36.60    6.20
  -5   6   2   38.90    6.60
   5  -6   2   30.50    6.30
   5  -6   2   35.10    6.20
   5  -6  -2   45.70    6.90
   5  -6  -2   39.00    6.50
  -5   6  -2   38.60    5.90
  -5   6  -2   31.00    5.90
   5  -6  -2   36.40    5.90
  -5   6  -2   31.70    6.30
   5  -6  -2   35.40    6.20
  -5   6  -2   28.20    6.40
   5   6   2   44.10    4.40
   5   6   2   44.10    4.80
   6  -6   2  308.47   15.50
  -6   6   2  269.97   12.70
   6  -6   2  300.37   14.10
   6  -6   2  322.27   15.30
  -6   6   2  288.37   14.80
  -6   6  -2  296.47   14.20
   6   6   2  260.87    9.70
   6  -6  -2  271.67   13.50
  -6   6  -2  274.57   14.10
   6  -6  -2  279.97   14.10
   6  -6  -2  281.27   14.00
  -6   6  -2  270.37   14.10
  -7   6   2  821.62   29.40
   7  -6   2  886.21   27.30
  -7   6   2  849.32   26.90
  -7   6   2  860.01   26.60
   7  -6   2  869.01   28.00
  -7   6  -2  935.31   28.70
  -7   6  -2  928.41   28.50
   7   6   2  862.21   24.70
   7  -6  -2  913.81   27.50
   7  -6  -2  953.70   29.20
   8  -6   2   93.79    8.70
   8  -6   2   90.49    8.90
  -8   6   2  100.09    8.90
  -8   6  -2   73.59    8.50
  -8   6  -2   83.99    8.70
   8  -6  -2   74.99    8.20
   8   6   2   71.79    6.00
   8  -6  -2   83.99    8.90
   9  -6   2   90.39    9.70
   9  -6   2   84.79   10.10
  -9   6   2   94.69    9.10
   9  -6  -2  103.99   10.40
  -9   6  -2   97.19   10.20
   9  -6  -2  111.79   10.00
   9   6   2  100.49    7.20
  -9   6  -2  104.89    9.90
  10  -6   2   57.89    8.00
  10  -6   2   52.79    8.50
 -10   6   2   50.89    8.10
  10   6   2   50.79    6.80
 -10   6  -2   53.19    8.60
  10  -6  -2   55.69    8.20
  10  -6  -2   49.60    7.70
  11  -6   2  650.03   25.00
  11  -6   2  595.54   23.20
 -11   6   2  613.64   23.10
  11  -6  -2  668.13   23.60
 -11   6  -2  656.63   24.70
   0  -7   2 1533.65   37.40
   0   7  -2 1474.25   41.30
   0  -7  -2 1440.56   43.90
   0  -7  -2 1444.06   38.30
   0  -7  -2 1449.35   41.20
   0  -7  -2 1500.95   37.00
   0   7  -2 1465.45   44.00
   0  -7   2 1509.85   44.30
   1   7  -2  241.38   10.40
  -1  -7  -2  240.18   10.40
  -1  -7  -2  245.88   11.00
   1   7  -2  234.18    9.80
   1  -7   2  217.08   10.10
   1  -7   2  223.08   11.60
  -1  -7  -2  233.18   10.10
  -1  -7  -2  264.57    9.50
   1  -7   2  231.08   11.30
  -1   7  -2  197.38    9.90
   1  -7  -2  209.18    9.60
   1  -7  -2  206.38   10.00
  -1  -7   2  210.48    9.90
   1  -7  -2  211.28    9.10
   1  -7  -2  198.98   10.20
  -1  -7   2  207.08    8.50
  -1   7  -2  206.38   10.70
  -2  -7  -2  141.89    7.00
   2  -7   2  137.39    8.80
   2  -7   2  158.58    9.20
  -2  -7  -2  140.49    8.20
   2  -7   2  152.98    9.50
   2  -7   2  159.68   10.20
   2  -7  -2  156.18    9.70
  -2   7  -2  150.28    9.30
  -2   7  -2  164.78   10.20
   2  -7  -2  183.18    8.90
   2  -7  -2  164.48    9.00
   2  -7  -2  163.78    8.40
  -3  -7  -2  242.78    9.20
   3  -7   2  246.18   11.90
  -3   7   2  258.17   12.70
   3  -7   2  270.77   13.50
   3  -7   2  265.27   13.10
  -3  -7  -2  246.88   11.10
  -3   7   2  259.27   12.00
   3  -7   2  262.17   11.80
  -3   7  -2  274.07   13.80
  -3   7  -2  275.47   12.00
  -3   7  -2  288.47   12.00
   3  -7  -2  288.57   12.40
   3  -7  -2  284.57   14.00
  -3   7  -2  270.67   13.30
   3  -7  -2  278.37   12.70
   3  -7  -2  276.97   11.60
  -4  -7  -2 1102.59   33.90
   4  -7   2 1162.08   32.00
   4  -7   2 1142.89   35.60
  -4   7   2 1089.69   34.90
  -4   7   2 1098.59   37.00
   4  -7   2 1116.39   37.60
  -4  -7  -2 1120.69   28.50
   4  -7   2 1151.08   32.50
  -4   7  -2 1151.48   38.30
  -4   7  -2 1147.89   32.70
   4  -7  -2 1093.09   37.30
   4   7   2 1094.19   29.30
   4  -7  -2 1181.28   35.70
   4  -7  -2 1153.58   32.70
   4  -7  -2 1127.79   31.30
  -4   7  -2 1113.59   35.90
  -4   7  -2 1183.48   32.40
   5  -7   2   58.19    8.70
   5  -7   2   78.39    8.90
  -5   7   2   75.89    8.50
   5  -7   2   94.99    9.50
  -5   7  -2   63.29    8.70
   5  -7  -2   65.09    8.30
   5  -7  -2   63.79    8.80
   5   7   2   81.69    5.50
  -5   7  -2   62.69    8.80
  -5   7  -2   69.99    8.80
  -6   7   2   44.60    7.20
   6  -7   2   46.60    7.50
   6  -7   2   36.50    7.10
   6  -7  -2   62.49    8.30
  -6   7  -2   54.79    7.50
   6   7   2   49.70    4.70
  -6   7  -2   71.59    8.50
   7  -7   2   79.59    9.00
  -7   7   2   79.39    8.40
  -7   7   2   63.99    8.30
   7  -7   2   73.19    8.40
  -7   7  -2   80.59    9.20
  -7   7  -2   74.89    8.60
   7   7   2   65.79    5.20
   7  -7  -2   77.59    9.00
   7  -7  -2   68.49    8.10
   8  -7   2  422.86   18.60
  -8   7   2  414.96   17.10
   8  -7   2  389.26   17.30
  -8   7   2  406.46   17.00
   8  -7  -2  459.35   18.90
   8  -7  -2  447.46   17.90
  -8   7  -2  450.85   18.50
   8   7   2  436.76   14.60
  -8   7  -2  426.16   18.30
  -9   7   2   45.10    8.20
   9  -7   2   41.50    8.50
   9  -7   2   34.20    7.70
   9  -7  -2   21.80    7.10
   9  -7  -2   20.10    6.60
  -9   7  -2   24.40    7.60
   9   7   2   20.30    4.50
  -9   7  -2   15.70    6.20
 -10   7   2    6.60    6.50
  10  -7   2   11.50    6.30
  10  -7   2    8.50    7.00
 -10   7  -2   19.40    7.40
  10  -7  -2   14.40    7.10
  10  -7  -2   10.60    5.70
   0   8  -2   27.90    5.00
   0  -8  -2   29.50    4.90
   0   8  -2   28.10    4.90
   0  -8  -2   25.10    4.80
   0  -8  -2   25.60    4.80
   0  -8   2   30.60    5.40
   0  -8   2   30.10    4.70
  -1  -8  -2  219.08    9.30
   1  -8   2  211.98   11.50
  -1  -8  -2  209.28   10.80
   1   8  -2  219.68    9.90
   1  -8   2  217.08   10.40
   1  -8  -2  185.48    9.80
  -1   8  -2  199.48   10.40
  -1   8  -2  201.68   11.10
   1  -8  -2  197.58   10.90
   1  -8  -2  209.48    9.70
   1  -8  -2  194.28   10.20
  -2  -8  -2  262.87   12.30
   2  -8   2  292.77   12.30
  -2  -8  -2  282.57   10.70
   2  -8   2  275.67   13.70
   2  -8  -2  244.58   12.00
   2  -8  -2  268.77   11.30
   2  -8  -2  238.28   11.60
  -2   8  -2  246.58   12.50
  -2   8  -2  256.57   13.50
   2  -8  -2  266.97   13.30
  -3   8   2  408.56   17.30
   3  -8   2  447.26   15.90
  -3  -8  -2  371.76   15.70
  -3   8   2  397.66   18.10
  -3  -8  -2  395.16   13.20
   3  -8   2  457.35   19.20
   3  -8  -2  445.16   19.00
  -3   8  -2  418.56   18.70
  -3   8  -2  412.46   16.40
  -3   8  -2  431.76   20.20
  -3   8  -2  428.46   16.60
   3  -8  -2  477.25   17.30
   3  -8  -2  461.85   15.90
   3  -8  -2  453.65   18.10
   4  -8   2  211.08   12.00
   4  -8   2  211.38   13.50
   4  -8   2  198.08   11.70
   4  -8   2  195.08   12.60
  -4   8  -2  186.58   11.50
   4  -8  -2  160.98   10.70
  -4   8  -2  170.78   11.00
   4  -8  -2  195.28   12.10
   4  -8  -2  196.68   12.00
  -4   8  -2  179.58   12.80
   5  -8   2   72.39    9.00
   5  -8   2   59.49    8.20
   5  -8   2   63.89    8.90
   5   8   2   72.89    5.70
  -5   8  -2   77.69    8.10
  -5   8  -2   66.69    9.00
  -6   8   2  230.38   12.50
   6  -8   2  238.98   12.90
   6  -8   2  234.48   12.70
   6  -8  -2  241.68   12.20
  -6   8  -2  244.78   12.90
   6   8   2  221.08    9.40
  -6   8  -2  239.78   13.00
   6  -8  -2  250.77   13.40
   7  -8   2  492.85   20.00
  -7   8   2  462.15   18.50
  -7   8   2  476.55   18.80
   7  -8   2  482.95   19.70
  -7   8  -2  480.15   19.70
   7  -8  -2  529.65   20.20
   7  -8  -2  504.85   18.70
  -7   8  -2  482.45   19.50
  -8   8   2  471.05   19.20
  -8   8   2  463.85   18.70
   8  -8   2  438.66   19.20
   8  -8   2  456.15   19.90
   8  -8  -2  453.65   18.50
  -8   8  -2  460.75   19.30
   8   8   2  463.95   15.20
   8  -8  -2  456.15   19.20
  -8   8  -2  469.65   19.70
   9  -8   2   49.80    8.60
   9  -8   2   58.49    9.40
  -9   8   2   36.50    8.30
  -9   8  -2   59.99    8.90
  -9   8  -2   58.39    9.30
   9  -8  -2   64.89    9.20
   9  -8  -2   66.99    8.60
  10  -8   2  117.99   11.50
 -10   8   2  125.69   11.70
  10  -8  -2  126.99   11.10
   0  -9  -2  166.58    9.90
   0  -9  -2  131.19    9.90
   0   9  -2  126.69    9.00
  -1  -9  -2  802.42   28.10
   1   9  -2  817.72   26.10
   1  -9   2  799.32   28.60
   1  -9   2  813.82   24.50
  -1  -9  -2  873.61   24.40
   1  -9  -2  774.12   27.80
  -1   9  -2  812.62   28.20
  -1   9  -2  780.32   26.30
   1  -9  -2  781.92   23.80
   2  -9   2   25.50    6.00
   2  -9   2   29.00    6.80
  -2  -9  -2   36.70    6.00
   2   9  -2   23.40    4.90
  -2  -9  -2   33.10    5.60
  -2   9   2   26.90    6.10
   2  -9  -2   32.90    6.70
  -2   9  -2   13.70    5.60
   2  -9  -2   25.70    6.00
   2  -9  -2   26.80    6.00
   3  -9   2  790.02   29.60
   3  -9   2  842.12   25.50
   3  -9  -2  801.12   28.40
  -3   9  -2  859.91   26.20
   3  -9  -2  846.42   25.40
  -3   9  -2  832.02   30.80
   3  -9  -2  834.82   26.60
   4  -9   2   38.30    6.90
  -4   9  -2   66.79    8.20
  -4   9  -2   50.19    7.40
   4  -9  -2   55.59    8.10
   4  -9  -2   53.39    7.10
   5  -9   2  881.61   28.00
  -5   9  -2  842.32   27.90
   5  -9  -2  870.51   27.20
  -5   9  -2  885.81   28.50
   5  -9  -2  913.21   28.50
   6  -9   2   16.50    7.10
   6  -9   2    7.90    7.90
   6   9   2   14.40    4.40
  -6   9  -2    7.00    5.90
   6  -9  -2    7.70    5.90
  -6   9  -2   -2.60    5.70
   6  -9  -2    3.90    5.70
  -7   9   2  204.58   12.90
  -7   9   2  183.38   12.40
   7  -9   2  216.08   13.10
   7  -9   2  187.58   12.80
   7   9   2  168.18    9.00
   7  -9  -2  184.88   12.70
  -7   9  -2  195.78   13.10
  -7   9  -2  208.78   13.10
   7  -9  -2  192.68   11.60
   8  -9   2   17.80    7.20
   8  -9   2   11.60    6.90
  -8   9   2    8.50    6.90
  -8   9   2   11.70    6.40
  -8   9  -2   18.20    6.50
   8  -9  -2   11.60    6.70
   8  -9  -2    8.20    6.20
  -8   9  -2   20.70    7.60
   9  -9   2  540.25   22.80
   9  -9   2  526.75   22.50
  -9   9   2  595.84   23.10
  -9   9  -2  536.65   22.20
  -9   9  -2  514.55   22.30
   9  -9  -2  559.94   22.80
   9  -9  -2  547.15   21.70
   0 -10  -2   34.50    6.00
   0 -10  -2   44.80    6.90
  -1 -10  -2  214.48   10.50
   1 -10  -2  258.87   12.10
   2 -10   2   14.30    6.30
   2 -10   2   14.40    5.80
  -2  10  -2   16.20    5.50
   2 -10  -2   19.60    5.70
   3 -10   2  377.96   15.70
   3 -10  -2  351.56   14.90
  -3  10  -2  362.26   15.40
   4 -10   2  183.58   11.60
  -4  10  -2  187.68   11.60
   4 -10  -2  176.18   11.40
  -4  10  -2  167.58   10.90
   4 -10  -2  191.18   12.00
   5 -10   2   56.69    8.80
   5 -10  -2   66.69    9.00
  -5  10  -2  107.89   11.20
  -5  10  -2  112.59   11.70
   5 -10  -2   75.29    9.30
  -6  10   2   34.10    7.20
   6 -10   2   34.30    7.90
   6 -10  -2   26.20    7.30
  -6  10  -2   29.90    7.90
  -6  10  -2   30.70    7.60
   6 -10  -2   26.70    7.00
  -7  10   2  384.16   17.90
  -7  10   2  388.06   17.50
   7 -10   2  388.56   18.10
  -7  10  -2  402.76   18.70
  -7  10  -2  399.56   18.30
   7 -10  -2  400.06   17.90
   7 -10  -2  453.15   19.50
   8 -10   2  520.65   21.80
  -8  10   2  495.25   21.30
  -8  10   2  523.85   21.10
   8 -10  -2  529.85   21.40
  -8  10  -2  514.45   22.10
  -8  10  -2  528.25   22.10
   8 -10  -2  539.45   22.00
   0 -11  -2  583.14   19.70
   1 -11  -2   66.79    8.10
   2 -11  -2   71.89    8.80
   3 -11   2    6.70    6.20
   3 -11  -2   12.10    6.50
  -3  11  -2   11.70    6.00
   4 -11   2  328.67   15.70
  -4  11  -2  361.56   16.80
  -4  11  -2  351.96   16.30
   4 -11  -2  353.46   16.40
   5 -11   2   97.09   10.40
  -5  11  -2   97.89   10.40
   5 -11  -2   84.09    9.00
  -5  11  -2   95.59   10.30
   6 -11   2   28.50    7.90
  -6  11   2   26.10    7.50
   6 -11  -2   35.70    7.80
  -6  11  -2   37.70    8.00
  -6  11  -2   26.00    7.90
   7 -11   2   11.90    6.70
  -7  11   2   17.60    7.40
  -7  11   2   16.00    7.30
   7 -11  -2   20.50    6.80
  -7  11  -2   11.60    7.30
  -7  11  -2   20.60    7.20
   7 -11  -2   11.90    7.30
   1 -12  -2  144.49   10.60
   2 -12  -2   18.50    6.90
   3 -12  -2  389.36   17.30
  -3  12  -2  374.06   17.30
   4 -12   2   81.29   10.10
  -4  12  -2   73.29    9.70
  -4  12  -2   66.09    9.20
   4 -12  -2   81.49    9.90
   5 -12   2   27.10    8.00
   5 -12  -2   21.00    7.80
  -5  12  -2   29.80    8.00
  -5  12  -2   31.10    8.30
   6 -12   2   -0.40    6.70
  -6  12   2    8.50    7.20
  -6  12   2    0.80    6.70
   6 -12  -2    0.20    6.60
  -6  12  -2    7.40    7.30
   2 -13  -2  112.69   11.60
  -3  13  -2  365.06   17.80
   3 -13  -2  389.26   17.80
   4 -13  -2  916.51   30.10
  -4  13  -2  875.01   30.80
   0   0   3    2.40    0.70
   0   0   3    1.20    0.90
   0   0  -3    0.40    0.80
   0   0  -3    0.60    0.70
   0   0  -3    1.70    0.80
   0   0   3    1.30    0.80
   0   0   3    1.70    0.90
   0   0  -3    2.30    0.80
   0   0  -3    1.00    0.70
   0   0  -3    2.40    0.90
   0   0   3    3.70    0.90
  -1   0  -3  571.04   15.70
   1   0   3  556.34   14.50
  -1   0  -3  561.34   14.10
   1   0  -3  598.34   15.20
  -1   0  -3  582.44   15.70
  -1   0   3  572.34   15.10
   1   0   3  567.44   14.20
   1   0  -3  598.04   16.20
   1   0  -3  572.84   14.00
  -1   0   3  550.94   13.60
  -1   0  -3  567.64   14.40
   1   0  -3  567.54   13.60
   1   0   3  564.64   16.80
  -1   0  -3  572.84   16.80
  -1   0   3  583.44   16.30
   1   0   3  582.64   15.70
   1   0   3  559.54   15.60
  -1   0  -3  597.74   16.90
   2   0  -3  176.58    5.40
  -2   0  -3  188.18    8.00
   2   0  -3  198.58    5.70
   2   0   3  184.28    7.10
  -2   0   3  175.78    5.90
   2   0  -3  191.78    6.40
   2   0   3  184.08    7.30
  -2   0  -3  173.98    6.80
   2   0   3  191.58    6.90
  -2   0  -3  185.98    7.40
  -2   0  -3  166.48    6.40
   2   0   3  184.98    6.70
   2   0   3  179.38    6.50
  -2   0   3  189.18    6.60
  -2   0  -3  192.28    7.60
   2   0   3  175.08    6.40
   2   0  -3  193.18    6.80
  -2   0  -3  180.38    7.20
   3   0  -3  146.19    5.60
   3   0   3  147.99    5.80
   3   0   3  146.59    6.10
  -3   0   3  144.99    5.70
   3   0  -3  149.49    6.10
  -3   0  -3  153.48    6.50
   3   0  -3  141.89    5.30
   3   0   3  160.08    6.70
  -3   0  -3  150.78    6.10
   3   0  -3  138.69    5.00
  -3   0  -3  142.89    5.40
  -3   0  -3  146.79    5.50
   3   0   3  142.89    5.60
  -3   0   3  142.19    5.70
  -3   0   3  143.89    6.00
  -3   0   3  149.49    6.40
  -4   0   3  243.58    9.60
   4   0  -3  240.78    9.10
   4   0  -3  225.58    7.50
   4   0  -3  242.68    8.30
   4   0   3  225.38    8.90
  -4   0   3  227.68    9.20
   4   0   3  229.58    8.10
  -4   0  -3  236.38    8.30
  -4   0   3  231.48    8.60
   4   0   3  232.48    9.40
   4   0   3  231.38    8.40
  -4   0  -3  226.28    8.10
   4   0  -3  223.48    8.70
  -4   0  -3  238.58    9.70
  -4   0  -3  223.68    8.90
   5   0   3 1146.69   32.70
   5   0   3 1165.18   29.60
   5   0  -3 1137.49   28.80
   5   0   3 1192.68   30.70
   5   0  -3 1186.98   30.20
   5   0   3 1130.09   34.80
   5   0  -3 1173.48   34.20
  -5   0  -3 1179.28   29.90
  -5   0   3 1180.68   28.90
  -5   0   3 1162.48   34.30
  -5   0   3 1208.48   32.00
  -5   0  -3 1152.68   29.60
  -5   0  -3 1145.99   35.10
  -5   0   3 1135.69   28.90
   5   0  -3 1156.58   32.10
  -5   0  -3 1210.98   32.80
   6   0   3  675.23   19.70
   6   0   3  654.93   20.90
   6   0  -3  669.73   18.10
  -6   0  -3  657.73   18.90
  -6   0   3  646.04   21.40
   6   0  -3  677.03   20.40
   6   0   3  659.33   18.90
   6   0   3  675.73   22.30
   6   0  -3  658.23   19.00
  -6   0  -3  656.93   20.80
   6   0  -3  673.73   21.40
  -6   0  -3  659.73   22.50
  -6   0  -3  674.43   19.00
  -6   0   3  643.54   18.20
  -7   0  -3    0.80    2.70
   7   0   3    0.60    3.40
   7   0  -3    2.00    2.90
   7   0  -3    1.90    3.00
   7   0  -3    0.20    2.80
   7   0   3    4.80    3.60
  -7   0  -3    3.30    3.40
  -7   0  -3    7.40    3.90
  -7   0   3    1.40    3.20
   7   0  -3   -0.20    3.30
  -7   0   3    3.90    3.10
   7   0   3    4.00    3.50
  -7   0  -3    8.70    4.00
   7   0   3    5.80    3.40
  -8   0  -3  731.23   21.90
   8   0   3  724.33   25.40
   8   0  -3  704.93   21.60
   8   0   3  718.53   21.60
   8   0   3  748.53   22.80
   8   0  -3  721.13   22.90
  -8   0  -3  755.62   26.00
   9   0  -3 1147.89   32.30
  -9   0  -3 1186.48   32.40
   9   0   3 1175.98   32.30
   9   0   3 1199.08   33.70
 -10   0  -3  486.25   18.10
  10   0  -3  479.95   17.00
  10   0   3  471.45   17.10
  10   0   3  482.75   18.30
  11   0  -3   79.09    7.80
  11   0   3   77.29    8.40
  12   0  -3  364.36   15.40
  12   0   3  360.86   16.50
   0   1   3 1061.19   26.10
   0  -1  -3 1100.19   28.40
   0  -1   3 1038.20   25.30
   0  -1   3 1092.59   28.00
   0   1   3 1120.49   28.40
   0  -1  -3 1057.29   26.20
   0   1  -3 1086.29   25.30
   0  -1  -3 1127.79   30.40
   0   1  -3 1157.08   30.10
   0   1   3 1051.19   25.60
   0   1  -3 1094.09   25.90
   0   1  -3 1106.99   28.00
   0  -1   3 1135.19   28.00
   0  -1  -3 1098.09   25.60
   0   1  -3 1110.19   28.00
   0   1   3 1070.29   30.30
   0  -1   3 1113.49   30.00
   0  -1  -3 1085.79   30.30
   0  -1   3 1085.39   30.00
   0   1  -3 1070.59   29.90
   0  -1  -3 1108.49   28.30
  -1   1   3  709.43   18.90
   1  -1   3  684.13   17.20
  -1  -1  -3  714.43   19.10
  -1  -1  -3  731.33   20.60
  -1   1   3  696.23   20.20
   1   1  -3  683.53   19.40
  -1  -1  -3  737.23   20.50
  -1  -1  -3  708.53   17.70
   1  -1   3  688.83   20.40
   1   1  -3  719.93   18.10
   1   1  -3  735.03   19.40
  -1  -1  -3  722.13   19.20
   1  -1   3  670.43   20.40
  -1  -1  -3  692.73   17.20
   1  -1   3  716.43   19.10
   1  -1   3  690.63   17.60
   1   1  -3  699.43   16.80
   1   1  -3  740.73   18.20
   1  -1   3  712.33   19.10
   1   1   3  693.23   19.30
  -1   1  -3  637.64   16.40
   1   1   3  673.53   19.30
   1  -1  -3  643.94   15.90
  -1  -1   3  678.63   16.90
  -1   1  -3  653.03   17.90
   1  -1  -3  626.04   16.30
   1   1   3  650.83   16.10
  -1  -1   3  699.83   18.20
   1  -1  -3  659.53   17.70
   1   1   3  650.43   17.80
  -1   1  -3  666.63   19.20
  -1   1  -3  631.84   19.00
   1  -1  -3  655.93   18.90
  -1   1  -3  619.74   16.00
  -1   1  -3  661.63   17.80
   1   1   3  637.54   16.50
   1   1   3  684.33   17.90
   2  -1   3  245.08    9.30
   2  -1   3  240.28    8.90
  -2  -1  -3  238.28    8.20
   2  -1   3  245.78    8.50
   2   1  -3  250.77    7.80
  -2  -1  -3  228.88    7.90
  -2  -1  -3  250.57    8.00
  -2  -1  -3  241.58    9.10
   2   1  -3  257.57    7.20
  -2   1   3  252.07    8.40
  -2  -1  -3  249.58    8.90
   2  -1   3  254.77    8.00
  -2   1   3  250.27    9.10
   2  -1   3  238.08    8.30
  -2  -1  -3  264.77    8.40
   2  -1   3  239.08    7.60
   2   1  -3  260.27    6.50
   2   1   3  262.77    8.00
   2  -1  -3  274.57    8.10
  -2  -1   3  269.87    7.50
   2  -1  -3  276.07    8.40
  -2   1  -3  263.87    9.60
  -2  -1   3  291.77    8.20
   2   1   3  248.08    7.90
   2   1   3  248.58    9.40
   2   1   3  280.37    9.10
  -2   1  -3  263.17    8.90
   2   1   3  259.17    8.60
  -2   1  -3  285.87    8.50
  -2   1  -3  246.88    8.20
   2  -1  -3  281.07    9.00
  -2   1  -3  285.07   10.00
   2  -1  -3  275.77    9.60
   2   1   3  261.97    9.30
  -2   1  -3  264.07    9.00
   3  -1   3  531.85   15.90
  -3  -1  -3  517.95   14.00
   3   1  -3  525.85   14.50
   3  -1   3  525.15   14.80
  -3   1   3  538.35   17.00
  -3   1   3  521.45   15.50
  -3  -1  -3  539.35   16.60
   3   1  -3  504.15   13.30
  -3  -1  -3  525.75   15.40
   3  -1   3  523.85   14.40
   3  -1   3  508.65   16.90
  -3  -1  -3  529.85   14.00
   3   1  -3  523.35   15.40
   3   1   3  540.25   15.50
   3  -1  -3  532.85   14.40
  -3  -1   3  522.85   15.40
   3  -1  -3  527.45   16.60
  -3   1  -3  506.45   14.20
  -3  -1   3  536.15   15.50
   3   1   3  536.05   16.60
  -3   1  -3  527.85   14.50
   3   1   3  511.85   14.30
  -3   1  -3  535.25   16.00
   3  -1  -3  524.35   13.80
   3   1   3  521.05   14.00
   3   1   3  511.85   15.40
  -3  -1   3  494.65   14.10
  -3  -1   3  531.45   14.20
  -3   1  -3  532.45   17.20
   3  -1  -3  530.65   15.50
   4   1  -3  982.70   24.90
   4  -1   3 1032.90   25.60
   4  -1   3  994.80   30.10
  -4  -1  -3  988.60   29.50
   4  -1   3  988.60   28.30
  -4   1   3 1022.50   29.80
  -4  -1  -3  999.60   24.90
  -4   1   3  996.10   27.70
  -4  -1  -3  916.91   25.00
   4   1  -3 1001.40   26.60
   4   1  -3  993.30   23.90
  -4  -1  -3  974.60   27.40
  -4   1   3  985.70   25.30
   4   1  -3 1054.49   28.40
   4  -1   3  946.91   26.10
  -4   1  -3 1021.20   26.30
   4   1   3  984.70   30.00
  -4   1  -3 1038.60   31.10
   4  -1  -3  994.20   26.40
  -4  -1   3 1044.90   29.00
   4   1   3 1006.60   26.20
  -4   1  -3 1021.20   26.10
   4  -1  -3 1017.80   28.50
  -4  -1   3 1017.90   24.40
   4   1   3  977.30   25.30
  -4  -1   3 1018.60   29.40
   4  -1  -3 1033.30   30.40
  -4  -1   3 1054.79   26.90
  -4   1  -3 1000.10   28.70
   4  -1  -3 1002.40   25.50
   4   1   3 1011.70   28.10
  -5   1   3  298.17   10.40
   5  -1   3  262.47    9.80
  -5  -1  -3  263.27   11.40
  -5   1   3  275.87   10.90
   5   1  -3  275.27   10.10
   5   1  -3  267.77    9.40
   5  -1   3  261.87   11.40
   5   1  -3  270.27    9.70
   5   1  -3  250.97    8.30
   5   1  -3  258.67    9.30
   5  -1   3  251.37   10.20
   5  -1   3  263.27   10.90
  -5   1   3  274.17    9.50
  -5   1   3  268.57   11.70
  -5  -1  -3  286.17   10.10
  -5  -1  -3  235.08   10.40
   5   1   3  270.67    9.90
  -5   1  -3  274.77   11.90
   5   1   3  263.07   11.00
   5   1   3  269.07    9.60
  -5  -1   3  267.57    8.60
   5  -1  -3  297.07   10.80
  -5  -1   3  280.27   10.70
   5  -1  -3  271.17   10.70
   5  -1  -3  271.47   11.20
  -5  -1   3  275.37    9.00
  -5   1  -3  253.37   10.20
  -5   1  -3  270.27   10.90
   5  -1  -3  271.97    9.60
  -5  -1   3  269.37   10.00
  -5   1  -3  253.07   10.50
   5   1   3  259.47   10.20
   6  -1   3   85.89    6.50
  -6   1   3   91.79    6.10
   6   1  -3   96.79    5.60
  -6  -1  -3   81.29    5.60
  -6  -1  -3   87.99    6.10
   6  -1   3   82.99    6.00
   6   1  -3   88.99    5.30
  -6  -1  -3   89.39    6.10
  -6  -1  -3   86.49    6.60
   6  -1   3   83.69    6.50
  -6   1   3   96.09    6.80
   6   1  -3   85.49    5.50
   6  -1   3   85.39    5.90
   6   1  -3   93.59    5.00
   6   1   3   89.79    6.00
  -6   1  -3   89.29    6.70
  -6   1  -3   97.59    6.00
   6   1   3   88.69    5.60
  -6  -1   3   73.89    5.30
   6   1   3   93.59    5.90
  -6   1  -3  104.79    6.50
  -6  -1   3   85.99    5.80
   6  -1  -3   97.49    6.70
   6  -1  -3   94.89    6.30
   6  -1  -3  102.29    6.70
   6   1   3   98.29    6.50
  -6   1  -3  103.69    7.40
   6  -1  -3   94.49    6.60
   7  -1   3  488.05   16.70
   7  -1   3  480.55   17.60
  -7  -1  -3  494.25   18.10
   7  -1   3  486.15   16.10
   7  -1   3  465.25   18.60
  -7  -1  -3  487.35   15.30
   7   1  -3  510.95   15.10
  -7   1   3  488.35   15.60
   7   1  -3  481.85   15.60
  -7   1   3  472.35   18.10
   7  -1  -3  519.85   16.90
   7  -1  -3  535.75   18.90
  -7   1  -3  508.85   19.80
   7  -1  -3  534.65   18.00
   7  -1  -3  514.75   15.80
   7   1   3  524.25   17.80
  -7   1  -3  515.25   16.70
  -7   1  -3  517.65   16.40
   7   1   3  528.25   18.90
  -7   1  -3  506.15   18.20
   7   1   3  539.95   16.90
   7   1   3  533.15   16.20
   8   1  -3 1488.95   41.50
   8  -1   3 1488.35   47.00
   8  -1   3 1532.25   39.80
   8  -1   3 1535.55   41.40
   8   1  -3 1536.55   39.10
  -8  -1  -3 1464.25   46.00
  -8   1   3 1558.34   39.00
  -8  -1  -3 1526.05   38.90
   8   1   3 1565.74   41.60
   8   1   3 1570.54   40.20
   8  -1  -3 1558.74   44.50
   8  -1  -3 1619.14   41.80
  -8   1  -3 1597.84   41.30
   8   1   3 1563.04   47.60
  -8   1  -3 1530.15   48.80
   8  -1  -3 1607.54   40.20
   9  -1   3  182.78   10.10
   9  -1   3  170.78    9.70
   9   1  -3  167.68    8.70
  -9  -1  -3  174.18    9.50
   9   1   3  171.08    9.50
  -9   1  -3  170.08   10.10
   9  -1  -3  176.58    9.70
   9   1   3  168.68    9.10
  10  -1   3   95.79    9.20
  10   1  -3   91.79    7.40
  10  -1   3   96.39    8.60
 -10  -1  -3   99.89    9.20
  10   1   3  105.59    8.10
  10  -1  -3  116.69    8.50
 -10   1  -3   93.29    9.70
  10   1   3   99.19    8.50
  11  -1   3  276.97   13.50
  11   1  -3  310.17   12.80
  11  -1   3  279.67   14.30
 -11   1  -3  284.77   13.90
  11   1   3  271.77   13.40
  11  -1  -3  269.97   12.90
  12  -1   3  796.32   27.40
  12  -1  -3  861.41   26.60
  12   1   3  775.02   26.80
   0   2   3 1388.46   33.50
   0   2  -3 1362.16   33.80
   0   2  -3 1458.65   39.10
   0  -2  -3 1397.96   37.00
   0   2  -3 1444.46   39.00
   0   2  -3 1446.56   36.50
   0   2   3 1460.35   37.00
   0   2  -3 1419.06   33.00
   0  -2   3 1482.55   39.10
   0  -2   3 1450.85   36.60
   0  -2   3 1430.26   33.00
   0   2   3 1437.46   34.20
   0   2  -3 1454.65   36.50
   0  -2  -3 1395.36   34.30
   0  -2   3 1398.66   39.00
   0  -2   3 1428.26   36.40
   1   2  -3  282.57    8.20
  -1  -2  -3  265.67    9.60
  -1  -2  -3  269.97    8.10
  -1   2   3  278.07    9.00
   1  -2   3  286.77    9.30
   1   2  -3  270.07    7.70
  -1   2   3  273.27    9.50
   1  -2   3  304.77    9.20
   1  -2   3  285.47    8.60
   1  -2   3  266.07    8.40
  -1  -2  -3  263.47    8.50
   1   2  -3  245.38    8.10
   1   2  -3  259.57    7.60
   1  -2   3  309.47    9.90
   1  -2   3  280.67    9.80
  -1  -2  -3  267.07    9.10
   1   2  -3  278.67    7.30
  -1  -2  -3  271.87    8.70
  -1  -2   3  269.87    8.50
  -1   2  -3  300.87   10.40
   1  -2  -3  302.67    9.10
   1  -2  -3  313.27   10.50
  -1   2  -3  270.37    8.80
   1  -2  -3  306.37    9.90
   1  -2  -3  298.37    8.60
   1   2   3  287.07    8.50
  -1  -2   3  322.97    8.40
   1   2   3  289.97    9.40
  -1   2  -3  304.37    9.10
  -1   2  -3  293.67    9.70
  -1  -2   3  314.07    9.00
  -1  -2   3  304.07    8.00
  -1   2  -3  296.37   10.50
  -1   2  -3  299.47    9.70
   1   2   3  280.07    8.40
  -2  -2  -3  217.28    7.00
   2  -2   3  224.78    7.50
  -2  -2  -3  208.48    6.70
   2  -2   3  222.58    7.40
  -2  -2  -3  210.78    7.90
  -2  -2  -3  221.28    7.50
   2  -2   3  222.78    8.70
   2  -2   3  227.18    8.10
  -2   2  -3  206.58    7.00
  -2   2  -3  202.78    8.20
   2   2   3  194.08    6.30
   2   2   3  211.78    7.30
  -2   2  -3  207.38    7.70
   2  -2  -3  189.98    7.00
  -2   2  -3  205.48    7.70
   2  -2  -3  208.78    7.50
  -2   2  -3  192.78    6.80
   2  -2  -3  206.68    8.10
   2   2   3  196.58    7.50
   2   2   3  195.48    6.40
   2   2   3  197.58    6.90
   2  -2  -3  191.88    6.80
  -3  -2  -3  168.38    7.10
  -3  -2  -3  161.48    6.10
   3  -2   3  150.98    6.50
   3  -2   3  153.28    7.10
   3  -2   3  156.58    6.90
   3   2  -3  159.78    4.80
   3  -2   3  149.79    7.50
   3   2  -3  183.58    5.00
   3   2  -3  158.88    4.90
  -3  -2  -3  173.48    6.70
  -3  -2  -3  162.98    6.10
   3   2   3  192.48    6.90
  -3  -2   3  204.98    6.00
   3  -2  -3  199.28    7.90
   3  -2  -3  204.88    8.50
   3  -2  -3  199.78    7.00
  -3   2  -3  190.58    8.70
   3  -2  -3  197.78    7.40
  -3   2  -3  199.28    8.40
   3   2   3  204.98    7.50
   3   2   3  195.88    6.80
  -3   2  -3  178.98    7.20
   3   2   3  199.78    7.50
  -3   2  -3  195.28    7.50
   3   2   3  204.58    8.10
  -3  -2   3  202.98    5.80
  -4  -2  -3  926.71   25.50
   4  -2   3  921.71   25.00
   4   2  -3  891.91   24.30
   4   2  -3  982.70   25.30
  -4   2   3  923.91   28.10
   4   2  -3  921.11   23.80
  -4  -2  -3  897.41   27.40
   4  -2   3  903.51   26.80
  -4   2   3  906.61   26.40
  -4  -2  -3  936.51   23.10
   4  -2   3  918.51   28.60
  -4  -2  -3  898.71   23.30
   4   2  -3  880.41   22.30
   4  -2   3  879.31   24.20
  -4   2  -3  882.31   26.20
   4   2   3  885.31   22.50
   4  -2  -3  888.81   25.80
  -4  -2   3  896.41   24.50
  -4   2  -3  870.71   23.50
  -4  -2   3  827.52   23.00
   4  -2  -3  865.71   22.90
  -4   2  -3  866.61   23.80
   4   2   3  917.21   23.10
  -4  -2   3  917.51   22.70
   4   2   3  897.01   24.90
   4   2   3  902.81   26.70
  -4  -2   3  917.81   25.20
   4  -2  -3  901.51   24.00
   4  -2  -3  873.11   27.40
  -4   2  -3  879.81   28.00
  -5   2   3  545.65   16.90
   5   2  -3  572.34   15.30
  -5  -2  -3  560.74   18.80
  -5   2   3  583.14   18.70
   5  -2   3  564.64   17.30
  -5  -2  -3  582.14   16.20
  -5   2   3  571.84   19.90
   5  -2   3  550.44   20.00
   5  -2   3  563.34   17.70
   5   2  -3  578.14   16.00
   5  -2   3  551.74   19.00
   5   2  -3  616.84   17.10
  -5  -2  -3  580.74   17.60
  -5  -2  -3  587.44   16.20
  -5  -2   3  597.94   14.90
   5   2   3  602.54   16.50
   5   2   3  605.34   17.00
   5  -2  -3  597.84   20.40
   5   2   3  586.64   18.00
  -5   2  -3  582.24   21.00
  -5   2  -3  598.74   17.80
  -5  -2   3  591.54   18.70
   5   2   3  613.44   19.50
  -5   2  -3  585.24   17.80
   5  -2  -3  564.54   17.80
  -5   2  -3  573.24   19.70
   5  -2  -3  567.74   17.00
  -5  -2   3  626.24   17.60
   5  -2  -3  563.64   19.20
   6   2  -3   15.80    2.70
  -6  -2  -3   12.30    3.20
   6  -2   3   15.70    4.10
   6  -2   3   20.00    4.60
  -6  -2  -3   13.50    3.30
  -6   2   3   14.00    4.00
  -6  -2  -3    9.20    2.90
  -6   2   3   19.50    3.80
  -6  -2  -3   13.10    3.60
   6   2  -3   13.70    2.80
  -6   2   3   13.60    4.10
   6  -2   3   15.90    3.90
  -6   2   3   14.10    3.80
   6  -2   3   14.10    3.90
   6  -2  -3    2.60    3.10
  -6   2  -3    9.30    3.90
  -6   2  -3    3.20    3.30
  -6   2  -3   10.60    4.00
   6   2   3   10.50    2.90
   6  -2  -3    9.60    3.60
   6  -2  -3    7.70    3.10
   6   2   3    5.20    2.80
   6   2   3    6.70    2.80
  -6   2  -3   12.20    4.40
   6   2   3    7.60    3.10
   6  -2  -3    3.00    3.10
   7  -2   3  401.56   17.00
  -7   2   3  416.46   14.60
   7   2  -3  398.16   12.40
  -7  -2  -3  390.56   15.50
   7   2  -3  403.56   13.00
  -7  -2  -3  403.16   13.20
   7  -2   3  411.66   15.30
   7  -2   3  383.96   15.70
   7  -2   3  403.86   14.50
   7   2   3  469.15   15.70
   7  -2  -3  540.15   19.10
  -7   2  -3  493.05   16.50
   7   2   3  498.65   15.50
   7  -2  -3  509.15   18.00
  -7   2  -3  468.35   18.00
  -7   2  -3  498.65   16.70
   7  -2  -3  505.55   16.90
   7   2   3  480.25   16.70
  -7   2  -3  489.85   19.70
   7   2   3  490.35   18.00
   7  -2  -3  486.45   15.80
   8  -2   3  649.83   20.90
   8   2  -3  641.64   19.80
  -8   2   3  682.43   20.50
   8  -2   3  671.43   21.80
  -8   2   3  675.03   24.00
   8   2  -3  627.84   18.60
  -8  -2  -3  629.94   22.90
  -8  -2  -3  663.93   19.70
   8   2   3  613.54   21.90
   8   2   3  602.14   19.40
   8  -2  -3  605.44   22.50
  -8   2  -3  614.44   19.90
  -8   2  -3  632.14   20.10
   8   2   3  621.04   18.60
   8  -2  -3  627.14   20.10
   8  -2  -3  610.64   19.00
  -8   2  -3  618.04   22.20
   9   2  -3  262.27   10.40
   9  -2   3  258.27   12.40
   9  -2   3  258.97   12.90
  -9  -2  -3  274.27   11.60
   9  -2  -3  282.27   12.60
   9  -2  -3  288.37   12.00
  -9   2  -3  290.67   13.40
   9   2   3  290.57   11.60
   9   2   3  285.37   12.10
  10  -2   3   55.79    7.50
  10  -2   3   49.00    7.20
  10   2   3   36.10    5.70
  10  -2  -3   36.80    6.30
 -10   2  -3   51.99    8.10
  11  -2   3  377.16   16.10
  11  -2   3  369.06   16.80
  11   2   3  401.96   16.10
  11  -2  -3  390.46   16.10
 -11   2  -3  408.26   17.20
  12  -2   3  119.69   10.50
  12  -2  -3  123.19   10.00
 -12   2  -3  117.09   11.10
  12   2   3  108.79    9.80
   0  -3   3  216.68    7.10
   0   3   3  219.58    7.60
   0  -3   3  215.68    6.60
   0  -3  -3  210.98    7.60
   0   3  -3  209.18    7.70
   0  -3   3  218.58    7.80
   0  -3  -3  226.28    8.30
   0  -3  -3  217.68    6.90
   0   3  -3  208.78    7.20
   0  -3   3  204.28    7.60
   0   3  -3  215.88    7.70
   0   3  -3  221.18    7.40
   0   3  -3  218.88    6.80
   0   3  -3  210.98    6.50
   0  -3  -3  220.78    7.30
   0  -3   3  217.88    7.30
  -1  -3  -3  198.38    7.00
   1  -3   3  190.18    7.80
   1   3  -3  181.98    6.30
  -1  -3  -3  202.18    6.60
   1   3  -3  198.28    6.10
   1  -3   3  204.68    7.40
   1  -3   3  185.38    6.60
   1  -3   3  190.88    7.80
  -1  -3  -3  202.68    7.60
   1   3  -3  198.08    6.10
   1   3  -3  194.98    5.70
   1  -3   3  191.68    6.70
   1   3  -3  199.88    6.30
  -1  -3  -3  195.08    6.40
  -1  -3   3  181.48    5.80
   1   3   3  181.18    5.90
   1  -3  -3  169.08    6.80
  -1  -3   3  184.48    5.20
  -1   3  -3  171.78    6.90
  -1   3  -3  171.98    7.40
   1   3   3  185.18    6.50
   1   3   3  176.78    6.00
  -1   3  -3  173.88    6.40
   1  -3  -3  165.28    6.20
  -1   3  -3  172.58    7.00
   1  -3  -3  177.98    7.40
  -1   3  -3  159.48    6.40
  -1   3  -3  172.98    7.20
   1  -3  -3  178.38    6.20
  -1  -3   3  172.88    5.70
   2  -3   3    7.10    2.40
   2  -3   3    6.00    2.60
  -2  -3  -3    7.70    1.80
   2  -3   3    9.90    2.50
  -2  -3  -3    7.60    1.70
   2  -3   3    5.50    2.50
  -2  -3  -3    6.60    1.80
  -2  -3  -3    6.50    2.10
   2  -3  -3   15.90    2.80
  -2   3  -3   10.60    2.60
   2   3   3   10.00    2.00
  -2   3  -3    9.70    2.60
  -2   3  -3    9.30    2.60
  -2   3  -3    9.70    2.70
  -2   3  -3    7.70    2.20
   2  -3  -3   12.90    3.00
   2  -3  -3   10.70    2.70
   2   3   3   12.80    2.00
   2   3   3   12.50    2.10
   2   3   3   10.30    1.80
   2  -3  -3   12.90    2.60
  -3  -3  -3  499.45   16.20
  -3  -3  -3  511.05   13.70
   3  -3   3  507.85   15.00
  -3  -3  -3  512.75   15.20
   3  -3   3  510.05   17.70
  -3  -3  -3  498.35   13.90
   3  -3   3  520.65   16.70
   3  -3   3  503.65   15.30
   3  -3  -3  489.75   16.00
   3   3   3  494.85   13.50
  -3   3  -3  505.45   16.60
  -3   3  -3  518.35   15.00
   3  -3  -3  499.65   17.00
  -3   3  -3  514.85   17.80
   3   3   3  488.75   14.80
   3   3   3  530.55   15.10
   3  -3  -3  461.15   15.10
  -3   3  -3  514.15   14.90
   3  -3  -3  456.65   14.00
   3   3   3  489.45   13.80
   3   3   3  503.15   15.90
  -4   3   3  308.47   12.30
   4  -3   3  318.17   12.50
  -4  -3  -3  335.67   11.80
   4  -3   3  302.87   12.20
  -4  -3  -3  324.27   10.90
   4   3  -3  347.57    8.90
  -4  -3  -3  335.37   10.10
   4   3  -3  326.67    8.40
  -4   3   3  326.07   12.90
   4  -3   3  303.57   12.90
  -4  -3  -3  327.87   10.10
   4   3  -3  324.87    9.40
   4  -3   3  300.27   13.70
  -4   3  -3  306.17   11.40
  -4   3  -3  303.47   11.50
   4   3   3  325.37   10.10
   4  -3  -3  319.47   13.10
  -4   3  -3  319.97   12.70
   4  -3  -3  310.57   10.80
   4   3   3  328.87   10.30
   4  -3  -3  310.87   12.10
  -4   3  -3  308.07   13.50
   4   3   3  333.27   11.90
   4   3   3  316.37   10.90
   4  -3  -3  325.77   11.70
  -5   3   3  108.69    7.30
  -5  -3  -3  111.59    6.00
   5  -3   3  109.69    7.60
   5   3  -3  108.89    4.20
  -5  -3  -3  100.79    6.60
   5  -3   3  109.49    8.00
   5   3  -3  106.09    4.30
   5  -3   3  117.59    7.70
  -5  -3  -3  111.89    6.00
  -5  -3  -3  115.09    6.40
   5  -3   3  107.59    7.40
  -5   3   3  108.49    7.70
   5  -3  -3  113.19    6.60
   5   3   3  114.39    5.90
   5   3   3  108.39    5.90
  -5   3  -3  111.29    7.00
   5  -3  -3  114.59    7.60
  -5   3  -3  126.29    8.00
   5  -3  -3  118.99    7.30
  -5   3  -3  107.79    8.20
   5  -3  -3  115.89    7.50
   5   3   3  113.39    5.90
  -5   3  -3  112.19    6.90
   5   3   3  113.79    6.40
   6  -3   3   95.49    8.00
  -6   3   3   92.79    8.00
  -6   3   3   88.19    7.70
  -6  -3  -3   99.09    6.60
   6  -3   3   84.69    7.60
  -6  -3  -3   92.39    5.80
  -6   3   3   92.29    6.90
   6  -3   3   96.59    8.00
   6   3  -3  102.99    4.50
   6   3  -3   93.09    4.70
   6  -3   3   90.99    7.10
  -6   3  -3   76.69    7.40
   6  -3  -3   81.59    6.90
  -6   3  -3   89.29    6.90
   6   3   3   89.49    6.10
   6  -3  -3   83.99    6.00
   6   3   3   93.79    5.80
  -6   3  -3   82.19    7.50
   6   3   3   90.79    5.70
  -6   3  -3   88.69    7.20
   6   3   3  100.29    6.10
   6  -3  -3   92.39    7.10
   6  -3  -3   82.69    6.90
  -7   3   3  904.61   31.40
   7  -3   3  935.91   30.10
  -7  -3  -3  905.51   24.50
   7  -3   3  942.21   31.70
  -7   3   3  960.90   26.40
  -7  -3  -3  846.12   28.80
   7  -3   3  925.51   27.80
   7   3  -3  893.91   23.60
   7  -3   3  907.71   26.60
   7   3   3  851.91   24.60
   7  -3  -3  876.71   30.00
  -7   3  -3  895.91   26.00
   7   3   3  831.12   26.30
   7  -3  -3  863.41   28.20
  -7   3  -3  884.61   29.30
   7  -3  -3  889.61   26.30
  -7   3  -3  894.61   26.10
   7  -3  -3  884.91   25.20
   7   3   3  981.30   24.60
   7   3   3  915.81   28.60
  -7   3  -3  878.11   31.00
  -8   3   3  152.48    9.80
   8  -3   3  131.39   10.00
  -8  -3  -3  154.08    8.40
  -8   3   3  161.48   10.60
   8  -3   3  178.78   11.40
   8   3   3  168.58    8.60
  -8   3  -3  156.18   10.00
   8   3   3  168.38    8.40
   8  -3  -3  173.58    9.60
   8  -3  -3  175.18   10.30
   8  -3  -3  164.18   10.60
  -8   3  -3  177.88   11.10
  -8   3  -3  165.88   10.00
   9  -3   3   39.50    6.70
  -9   3   3   41.90    6.40
   9  -3   3   38.90    6.40
   9   3   3   41.10    5.60
  -9   3  -3   39.90    6.70
   9  -3  -3   43.70    6.50
   9  -3  -3   39.60    5.80
  10  -3   3   93.99    9.70
  10  -3   3  103.99    9.40
  10   3   3  113.29    8.40
  10  -3  -3  115.89    9.10
 -10   3  -3  129.39   10.60
  11  -3   3  575.64   21.50
  11  -3   3  545.25   21.60
 -11   3  -3  575.64   21.80
  11   3   3  558.54   20.00
  11  -3  -3  596.84   21.10
  12  -3   3   13.20    6.60
 -12   3  -3   12.10    7.50
  12   3   3   12.20    6.30
   0  -4   3 2538.75   68.49
   0   4  -3 2525.25   64.59
   0   4  -3 2520.85   68.59
   0  -4  -3 2554.84   64.69
   0  -4   3 2508.65   58.29
   0  -4  -3 2517.95   69.09
   0  -4  -3 2492.95   58.29
   0   4  -3 2417.86   58.19
   0  -4   3 2537.45   68.89
   0   4  -3 2469.55   68.89
   0  -4  -3 2503.55   59.99
   0  -4   3 2518.35   64.19
   0   4  -3 2526.65   64.39
   1   4  -3  500.45   14.00
   1   4  -3  463.25   14.20
   1  -4   3  475.35   15.10
  -1  -4  -3  486.15   13.10
  -1  -4  -3  469.95   13.50
   1   4  -3  483.55   12.30
   1  -4   3  465.95   13.70
  -1  -4  -3  500.15   15.70
   1   4  -3  484.05   13.50
   1  -4   3  460.85   16.10
   1  -4   3  460.15   13.60
  -1  -4  -3  495.65   14.70
   1   4  -3  493.45   14.70
  -1   4  -3  428.56   13.20
   1  -4  -3  443.76   12.70
   1  -4  -3  429.46   14.10
   1  -4  -3  445.76   13.30
  -1   4  -3  458.65   14.40
  -1  -4   3  451.35   11.60
  -1   4  -3  436.76   12.90
  -1  -4   3  453.85   13.70
   1   4   3  469.85   12.60
  -1   4  -3  436.06   14.50
   1  -4  -3  438.36   15.10
  -1  -4   3  454.75   12.50
  -1   4  -3  447.86   15.40
  -2  -4  -3   57.19    3.90
  -2  -4  -3   58.79    4.00
   2   4  -3   52.79    2.20
   2   4  -3   57.99    2.40
   2  -4   3   62.59    5.00
  -2  -4  -3   58.49    3.90
   2  -4   3   58.79    5.40
   2  -4   3   59.99    5.40
   2   4  -3   58.59    3.20
  -2  -4  -3   57.09    4.30
   2  -4   3   57.99    5.30
   2  -4  -3   72.49    5.40
  -2   4  -3   79.39    5.70
  -2   4  -3   81.49    5.10
   2  -4  -3   87.59    5.60
   2   4   3   82.19    4.50
   2  -4  -3   75.09    5.50
   2  -4  -3   80.99    5.00
  -2  -4   3   73.09    3.20
  -2   4  -3   81.49    5.80
   2   4   3   76.09    4.30
  -2   4  -3   79.69    6.20
  -3  -4  -3  417.16   14.30
  -3  -4  -3  423.36   13.40
   3  -4   3  451.65   15.50
  -3  -4  -3  419.56   12.30
   3  -4   3  436.56   14.30
   3  -4   3  430.56   16.50
  -3  -4  -3  418.46   12.10
   3  -4   3  422.96   14.20
  -3   4  -3  466.35   14.50
  -3   4  -3  434.96   14.30
   3   4   3  430.76   12.70
   3  -4  -3  438.76   15.10
  -3   4  -3  422.16   16.60
   3  -4  -3  452.85   13.60
   3  -4  -3  438.16   14.20
  -3   4  -3  430.06   15.60
  -4  -4  -3 1638.44   41.50
   4  -4   3 1738.43   47.90
   4  -4   3 1649.73   43.80
  -4   4   3 1711.33   49.99
   4  -4   3 1712.53   50.89
   4  -4   3 1758.12   43.30
  -4  -4  -3 1652.63   48.00
  -4   4   3 1744.83   47.10
  -4  -4  -3 1685.33   45.00
  -4  -4  -3 1689.13   40.70
   4   4   3 1604.74   44.50
  -4   4  -3 1657.03   50.59
  -4   4  -3 1725.53   42.90
  -4   4  -3 1731.73   43.50
   4  -4  -3 1717.53   50.09
   4   4   3 1667.63   47.90
  -4   4  -3 1728.33   47.60
   4  -4  -3 1725.03   43.40
   4  -4  -3 1636.04   46.60
   4  -4  -3 1710.33   42.00
   4   4   3 1695.73   41.50
   4   4   3 1658.63   40.40
  -5  -4  -3  344.67   12.70
   5  -4   3  319.37   13.00
  -5  -4  -3  346.37   11.90
  -5  -4  -3  348.57   10.80
   5  -4   3  328.97   15.10
   5  -4   3  339.67   13.20
   5   4  -3  354.66    9.50
  -5   4   3  347.47   14.80
   5  -4   3  345.47   14.30
  -5   4   3  327.27   13.70
  -5   4  -3  321.67   12.60
  -5   4  -3  317.67   12.10
   5  -4  -3  294.87   11.60
   5   4   3  327.17   10.20
   5   4   3  348.57   10.70
   5   4   3  330.37   12.00
   5  -4  -3  300.67   13.70
  -5   4  -3  306.87   13.50
   5   4   3  320.37   11.10
  -5   4  -3  312.27   14.70
   5  -4  -3  296.37   13.10
   5  -4  -3  311.97   12.50
  -6   4   3   83.39    7.70
   6  -4   3   87.89    8.30
   6  -4   3   88.79    8.00
   6  -4   3   91.59    8.10
   6  -4   3   70.59    7.80
  -6  -4  -3   77.59    5.50
  -6   4   3   90.69    7.60
  -6   4   3   82.89    6.70
  -6  -4  -3   79.09    6.00
  -6   4  -3  115.19    8.70
   6   4   3   86.39    5.60
   6   4   3   94.49    5.80
   6  -4  -3   98.49    7.30
   6  -4  -3   91.09    7.80
   6  -4  -3  110.19    7.60
   6   4   3   91.49    5.90
   6  -4  -3   87.79    8.00
  -6   4  -3   92.09    7.60
  -6   4  -3   99.09    8.80
  -6   4  -3   88.99    7.10
   6   4   3   87.89    6.40
   7  -4   3  922.01   28.80
  -7   4   3  951.50   32.30
  -7  -4  -3  906.11   29.50
  -7   4   3  966.00   27.60
   7  -4   3  986.20   28.20
  -7  -4  -3  917.21   25.10
   7  -4   3  903.71   30.50
   7  -4  -3  971.40   28.60
  -7   4  -3  949.11   30.80
   7  -4  -3  931.21   26.90
   7   4   3  921.21   29.50
   7  -4  -3  908.11   31.50
   7   4   3  948.71   24.90
   7   4   3  916.91   25.70
  -7   4  -3  950.10   28.00
  -7   4  -3  950.50   28.30
   7   4   3  914.31   27.50
  -8   4   3  856.31   25.80
   8  -4   3  846.32   26.20
   8  -4   3  845.52   27.40
  -8   4  -3  845.82   26.20
   8  -4  -3  846.22   26.40
   8   4   3  800.12   23.90
   8  -4  -3  832.12   25.00
  -8   4  -3  888.11   26.60
  -9   4   3  175.18   10.60
   9  -4   3  171.68   11.00
   9  -4   3  173.28   11.00
  -9   4  -3  155.88    9.90
  -9   4  -3  144.59   10.70
   9   4   3  187.98    9.50
   9  -4  -3  158.38   10.10
   9  -4  -3  153.88   10.20
  10  -4   3   51.19    8.30
  10  -4   3   53.39    7.70
 -10   4   3   56.59    7.70
  10   4   3   50.79    6.50
  10  -4  -3   47.70    7.20
  10  -4  -3   51.99    7.00
 -10   4  -3   44.50    7.90
  11  -4   3  882.81   30.40
  11  -4   3  880.71   28.80
  11  -4  -3  874.91   28.70
  11   4   3  845.12   26.60
 -11   4  -3  897.91   29.20
   0  -5   3   96.59    5.70
   0  -5  -3   89.89    5.70
   0  -5  -3   84.89    5.30
   0   5  -3   81.69    5.60
   0   5  -3   96.59    6.10
   0  -5  -3   86.19    5.80
   0   5  -3  101.79    5.60
   0  -5   3   96.79    5.50
   0  -5  -3   80.59    5.70
   0   5  -3  100.09    5.60
   0  -5   3   89.09    5.20
   0   5  -3   93.59    5.20
   1   5  -3  646.54   19.60
   1  -5   3  674.23   22.10
   1   5  -3  677.33   20.50
   1   5  -3  699.23   18.90
  -1  -5  -3  662.23   21.20
  -1  -5  -3  704.73   20.10
  -1  -5  -3  675.03   17.80
   1   5  -3  646.64   17.20
   1  -5   3  662.63   18.70
  -1  -5  -3  679.23   18.60
   1  -5   3  715.03   21.00
   1  -5   3  651.53   18.70
   1   5  -3  662.53   19.40
  -1  -5   3  648.64   16.70
  -1  -5   3  658.73   18.40
  -1   5  -3  631.14   18.00
   1  -5  -3  639.14   21.10
  -1   5  -3  687.43   20.10
  -1   5  -3  642.14   21.40
   1  -5  -3  633.54   18.50
  -1   5  -3  664.23   18.60
  -1   5  -3  618.54   20.20
   1  -5  -3  641.54   19.80
   1  -5  -3  655.53   17.80
  -1  -5   3  642.34   19.70
   2  -5   3  518.65   19.10
   2   5  -3  541.45   16.50
   2  -5   3  514.55   16.30
  -2  -5  -3  538.95   15.20
   2  -5   3  531.85   16.40
  -2  -5  -3  534.15   16.30
   2   5  -3  576.34   15.80
   2   5  -3  513.35   14.20
  -2  -5  -3  509.75   17.30
   2  -5   3  522.95   18.00
   2   5  -3  515.95   15.00
  -2  -5  -3  529.45   14.60
   2  -5  -3  580.94   18.70
  -2   5  -3  552.94   19.10
   2  -5  -3  557.84   17.30
   2   5   3  601.04   15.90
   2   5   3  600.04   16.20
  -2  -5   3  571.54   15.70
  -2  -5   3  585.24   14.60
   2  -5  -3  599.94   20.20
   2  -5  -3  612.64   17.10
  -2   5  -3  545.45   20.30
  -2   5  -3  617.94   18.20
  -2  -5   3  554.54   17.10
  -2   5  -3  583.14   17.40
   3  -5   3  879.91   25.60
   3  -5   3  934.91   25.30
  -3  -5  -3  931.11   25.80
  -3  -5  -3  877.31   23.10
   3  -5   3  931.21   28.30
  -3  -5  -3  907.11   23.90
   3  -5   3  907.81   29.90
  -3  -5  -3  897.21   27.50
   3  -5  -3  936.71   25.80
  -3   5  -3  930.11   25.90
   3  -5  -3  961.40   29.90
   3  -5  -3  914.51   27.90
  -3   5  -3  892.01   30.30
   3   5   3  900.81   23.80
   3   5   3  925.11   23.40
  -3   5  -3  895.61   28.40
  -3   5  -3  911.01   25.60
   3  -5  -3  929.11   24.90
   4  -5   3  320.07   14.80
  -4  -5  -3  356.36   11.70
  -4  -5  -3  335.17   10.80
  -4   5   3  322.27   13.90
  -4   5   3  328.17   13.50
  -4  -5  -3  328.37   10.60
   4  -5   3  330.97   12.90
  -4  -5  -3  328.27   12.50
   4  -5   3  310.37   12.80
   4  -5   3  324.47   14.10
   4   5   3  316.27    9.90
  -4   5  -3  306.77   12.30
   4   5   3  312.77   10.10
   4  -5  -3  308.67   11.40
   4  -5  -3  310.27   13.00
  -4   5  -3  293.17   14.30
  -4   5  -3  288.97   13.10
   4  -5  -3  297.07   13.40
  -4   5  -3  303.47   11.90
   4  -5  -3  301.47   12.30
   5  -5   3  498.15   17.40
  -5   5   3  518.75   19.90
   5  -5   3  480.15   20.00
   5  -5   3  484.35   18.90
  -5  -5  -3  495.65   14.50
  -5   5   3  511.95   18.70
   5  -5   3  490.05   17.50
  -5  -5  -3  516.45   17.30
   5   5   3  523.75   15.20
   5   5   3  510.45   16.10
   5  -5  -3  517.65   16.80
  -5   5  -3  502.95   19.50
  -5   5  -3  511.05   17.30
  -5   5  -3  484.95   20.50
  -5   5  -3  503.45   17.30
   5  -5  -3  501.15   18.80
   5  -5  -3  486.45   19.70
   5   5   3  526.85   17.50
   5  -5  -3  519.65   17.70
   5   5   3  522.05   14.70
   6  -5   3  441.26   18.80
  -6  -5  -3  466.75   14.00
  -6   5   3  438.96   19.60
   6  -5   3  416.16   17.10
  -6   5   3  430.36   16.00
  -6   5   3  488.75   18.60
   6  -5   3  439.46   17.00
   6  -5   3  474.85   20.60
  -6  -5  -3  453.05   16.20
  -6   5  -3  450.95   17.00
  -6   5  -3  412.06   18.40
   6   5   3  473.15   14.00
   6  -5  -3  447.96   16.60
  -6   5  -3  445.66   20.30
   6  -5  -3  451.55   18.70
  -6   5  -3  432.96   16.40
   6  -5  -3  450.35   15.80
   6  -5  -3  457.35   18.00
   6   5   3  436.56   16.10
   6   5   3  459.35   14.30
   6   5   3  422.76   15.10
   7  -5   3  503.15   18.80
   7  -5   3  497.35   18.30
  -7   5   3  477.05   17.30
  -7   5   3  474.15   17.40
  -7   5  -3  524.65   18.10
   7  -5  -3  472.45   17.90
   7   5   3  439.86   14.80
  -7   5  -3  466.95   17.60
   7  -5  -3  473.05   16.80
   8  -5   3  583.44   20.60
   8  -5   3  564.24   21.40
  -8   5   3  588.54   20.20
  -8   5  -3  538.75   19.60
   8   5   3  550.74   17.00
  -8   5  -3  533.15   19.80
   8  -5  -3  530.75   19.60
   8  -5  -3  533.65   18.60
  -9   5   3  211.28   12.40
   9  -5   3  218.48   13.00
   9  -5   3  201.08   12.50
   9  -5  -3  220.48   12.60
   9  -5  -3  194.58   11.50
   9   5   3  199.18    9.90
  -9   5  -3  206.48   12.40
  -9   5  -3  199.18   12.50
  10  -5   3  269.97   14.90
 -10   5   3  261.47   13.80
  10  -5   3  255.87   14.00
  10   5   3  259.47   11.80
 -10   5  -3  254.37   14.40
  10  -5  -3  274.17   14.00
  10  -5  -3  269.07   13.20
  11  -5   3  152.98   11.10
 -11   5   3  139.59   11.30
  11  -5   3  156.28   11.90
  11  -5  -3  156.88   11.30
  11  -5  -3  152.68   11.10
 -11   5  -3  155.58   11.60
  11   5   3  124.29    9.40
   0  -6  -3   55.39    6.00
   0  -6  -3   59.69    5.60
   0  -6   3   58.09    5.90
   0   6  -3   39.90    4.70
   0  -6  -3   56.59    6.20
   0   6  -3   51.29    4.90
   0  -6  -3   58.99    6.00
   0   6  -3   46.50    5.20
   0  -6   3   52.89    5.60
   0  -6   3   47.70    6.10
   1  -6   3  459.45   15.40
   1   6  -3  509.35   15.50
   1   6  -3  497.45   15.60
  -1  -6  -3  508.35   16.20
   1  -6   3  468.85   15.10
  -1  -6  -3  506.65   14.60
  -1  -6  -3  482.85   17.00
   1  -6   3  468.05   16.80
  -1  -6  -3  511.25   15.10
   1   6  -3  501.75   16.50
   1  -6   3  460.05   17.90
  -1   6  -3  407.86   15.30
  -1   6  -3  399.76   13.40
  -1   6  -3  406.56   15.90
  -1   6  -3  423.66   14.90
   1  -6  -3  433.36   13.60
  -1  -6   3  412.46   14.70
   1  -6  -3  474.95   14.90
   1  -6  -3  393.96   14.90
   1  -6  -3  411.06   16.00
  -1  -6   3  437.46   12.70
  -2  -6  -3    5.10    3.90
  -2  -6  -3    9.10    4.00
  -2  -6  -3    8.30    3.60
   2  -6   3    6.20    4.40
   2   6  -3    9.60    2.70
  -2  -6  -3   10.10    3.10
  -2   6  -3   22.60    5.00
   2  -6  -3   17.00    4.10
   2  -6  -3   19.20    4.60
   2  -6  -3   12.60    3.80
  -2   6  -3   15.70    4.40
   2  -6  -3   17.30    4.10
  -2   6  -3   20.80    4.40
  -2   6  -3   21.60    4.50
  -3  -6  -3   98.79    6.20
   3  -6   3  110.69    7.90
   3  -6   3   99.19    7.50
   3  -6   3  108.59    7.80
  -3  -6  -3  101.59    6.70
  -3  -6  -3  103.99    6.50
  -3  -6  -3  101.09    6.10
   3  -6   3  125.79    9.00
   3  -6  -3  130.09    7.70
  -3   6  -3  115.79    8.10
   3  -6  -3  121.79    7.40
   3  -6  -3  129.29    8.60
  -3   6  -3  127.69    9.20
  -3   6  -3  134.29    8.70
   3  -6  -3  135.49    8.00
   3   6   3  122.79    6.00
  -3   6  -3  135.69    8.30
   3   6   3  121.39    6.00
  -4   6   3  206.58   10.80
   4  -6   3  181.18   10.00
   4  -6   3  188.78   11.90
  -4   6   3  202.08   11.10
  -4  -6  -3  193.18    7.70
   4  -6   3  196.78   10.70
  -4  -6  -3  192.58    9.10
   4  -6   3  197.48   11.50
  -4   6  -3  199.08   11.60
   4   6   3  214.38    8.30
  -4   6  -3  224.98   11.10
   4  -6  -3  232.38   10.20
   4  -6  -3  233.78   12.30
  -4   6  -3  219.38   10.50
   4  -6  -3  227.68   10.50
   4   6   3  215.38    8.50
  -4   6  -3  236.78   13.20
   4  -6  -3  235.38   11.60
  -5  -6  -3  596.24   20.30
   5  -6   3  591.94   23.80
  -5  -6  -3  587.04   17.00
  -5   6   3  650.63   22.40
   5  -6   3  598.24   20.80
   5  -6   3  607.04   20.30
   5  -6   3  637.34   23.00
  -5   6   3  601.94   23.20
   5   6   3  582.54   16.00
   5  -6  -3  525.75   20.00
   5   6   3  543.65   16.10
  -5   6  -3  505.25   20.30
  -5   6  -3  558.14   18.70
  -5   6  -3  515.75   21.90
   5  -6  -3  531.85   21.40
  -5   6  -3  531.85   18.60
   5  -6  -3  546.85   19.00
   5  -6  -3  543.15   18.10
   6  -6   3   54.89    7.20
  -6   6   3   69.69    8.10
   6  -6   3   43.00    7.20
   6  -6   3   41.40    7.40
   6  -6  -3   39.00    7.30
   6   6   3   34.60    4.60
   6  -6  -3   43.10    6.20
   7  -6   3   39.10    7.00
  -7   6   3   44.30    6.90
  -7   6   3   45.50    7.40
  -7   6   3   43.90    6.50
   7  -6   3   37.50    7.00
  -7   6  -3   32.40    6.90
   7  -6  -3   24.70    5.80
   7   6   3   37.50    5.00
  -7   6  -3   30.20    6.10
   7  -6  -3   34.40    6.10
   8  -6   3  404.26   17.10
  -8   6   3  392.56   16.40
   8  -6   3  403.66   17.70
   8  -6  -3  408.46   16.20
  -8   6  -3  418.86   17.40
  -8   6  -3  397.16   16.40
   8   6   3  396.66   14.00
   8  -6  -3  416.96   17.20
   9  -6   3  367.36   17.00
  -9   6   3  371.26   16.20
   9  -6   3  338.27   16.10
  -9   6  -3  328.37   16.20
   9   6   3  359.26   13.30
   9  -6  -3  342.37   15.60
   9  -6  -3  326.57   14.80
  -9   6  -3  340.77   15.60
  10  -6   3   49.50    8.30
  10  -6   3   54.79    8.30
 -10   6   3   45.70    7.90
 -10   6  -3   52.69    8.30
  10  -6  -3   72.89    8.80
  10  -6  -3   67.79    8.90
  10   6   3   44.40    6.40
 -11   6   3   94.79   10.40
  11   6   3   99.69    8.80
  11  -6  -3  109.09   10.10
   0  -7  -3  200.78   10.10
   0  -7  -3  206.78    9.90
   0   7  -3  196.58    8.70
   0  -7  -3  204.68    8.50
   0  -7   3  197.88   10.20
   0  -7   3  199.78    9.00
   0   7  -3  206.58    9.60
   0   7  -3  208.08   10.20
   0  -7  -3  203.98    9.50
  -1  -7  -3  262.27   11.20
   1   7  -3  275.17   10.80
   1  -7   3  269.97   12.80
  -1  -7  -3  279.17   11.00
  -1  -7  -3  262.97   10.00
   1  -7   3  290.07   11.30
  -1  -7  -3  263.47   11.90
   1  -7  -3  258.47   11.40
   1  -7  -3  255.77   10.60
  -1   7  -3  263.57   10.60
  -1   7  -3  267.27   11.90
  -1   7  -3  252.57   12.10
   1  -7  -3  241.98   10.00
   1  -7  -3  249.58   11.80
  -2  -7  -3   40.80    5.00
  -2  -7  -3   39.70    5.40
   2  -7   3   44.40    5.80
   2  -7   3   48.90    6.90
   2   7  -3   50.89    5.00
   2  -7   3   55.19    7.00
   2  -7  -3   40.30    5.30
  -2   7  -3   53.49    6.50
   2  -7  -3   39.80    5.40
   2  -7  -3   39.10    4.90
  -2   7  -3   31.60    6.10
  -2   7  -3   36.50    5.30
   2  -7  -3   38.60    5.50
  -2   7  -3   37.20    6.00
  -3  -7  -3  186.78    9.60
  -3  -7  -3  197.08    8.40
   3   7  -3  186.48    7.50
   3  -7   3  185.78   10.00
   3  -7   3  202.18   11.20
   3  -7   3  195.78   10.50
   3  -7   3  187.28   11.40
  -3   7  -3  214.88   11.80
   3  -7  -3  206.08   10.30
   3  -7  -3  200.68    9.90
  -3   7  -3  202.48   10.40
   3  -7  -3  193.38   10.30
  -3   7  -3  190.08   10.60
  -3   7  -3  213.18   10.60
   3  -7  -3  194.68   11.00
   4  -7   3  394.56   15.60
  -4   7   3  417.36   16.90
  -4  -7  -3  409.16   12.90
   4  -7   3  423.56   17.90
   4  -7   3  410.06   18.50
   4  -7   3  377.76   15.40
  -4   7   3  424.56   17.80
  -4  -7  -3  397.96   15.30
   4  -7  -3  387.86   16.60
   4  -7  -3  400.16   15.20
   4  -7  -3  382.56   17.20
   4  -7  -3  405.16   14.60
   4   7   3  403.16   12.80
  -4   7  -3  399.36   18.60
  -4   7  -3  397.76   15.50
  -4   7  -3  385.16   15.40
  -4   7  -3  392.86   17.40
   5  -7   3  119.99   10.10
   5  -7   3  141.59   11.10
  -5   7   3  130.49   10.20
   5  -7   3  120.59    9.90
  -5   7  -3  166.38   11.00
   5  -7  -3  103.09   10.70
   5   7   3  134.39    6.90
   5  -7  -3  129.29   10.10
   5  -7  -3  106.59    9.40
  -5   7  -3  160.28   10.80
   6  -7   3   47.20    7.70
   6  -7   3   44.70    7.40
   6  -7   3   40.70    7.10
  -6   7  -3   30.80    6.20
   6   7   3   26.30    4.20
   6  -7  -3   37.10    6.40
  -6   7  -3   32.40    7.10
   7  -7   3   80.79    9.20
   7  -7   3   71.19    9.00
  -7   7   3   71.39    7.60
   7  -7  -3   96.49    8.60
  -7   7  -3   84.39    9.00
   7  -7  -3   94.69    9.20
   7   7   3   95.99    6.50
  -7   7  -3   94.39    9.70
   8  -7   3  645.14   23.50
   8  -7   3  672.63   24.40
  -8   7   3  655.53   22.80
  -8   7  -3  707.33   24.60
   8   7   3  670.53   20.60
   8  -7  -3  700.63   23.30
  -8   7  -3  731.13   24.90
   8  -7  -3  672.63   24.30
   9  -7   3   56.69    8.30
   9  -7   3   58.39    8.80
  -9   7   3   60.49    8.60
  -9   7  -3   47.70    8.20
   9  -7  -3   59.19    8.50
   9   7   3   60.89    6.40
   9  -7  -3   56.09    7.80
  -9   7  -3   50.39    8.20
  10  -7   3   60.49    9.20
  10  -7   3   65.69    9.80
 -10   7   3   62.99    8.90
 -10   7  -3   37.90    8.60
  10   7   3   39.50    5.90
  10  -7  -3   40.20    8.20
  10  -7  -3   38.80    7.30
 -10   7  -3   32.40    8.00
   0  -8  -3  856.51   25.10
   0  -8  -3  847.22   28.80
   0  -8  -3  858.31   27.10
   0   8  -3  858.21   24.00
   0  -8   3  877.01   24.10
   0  -8  -3  880.01   24.30
   0   8  -3  870.41   27.00
   1   8  -3   73.59    6.80
  -1  -8  -3   60.99    6.20
   1  -8   3   57.09    6.60
   1  -8   3   53.49    6.80
  -1  -8  -3   59.59    6.10
   1  -8  -3   50.39    5.90
  -1   8  -3   63.59    7.70
  -1   8  -3   69.99    7.20
  -1   8  -3   58.49    7.20
   1  -8  -3   55.79    6.30
   1  -8  -3   60.79    6.50
   1  -8  -3   60.59    6.80
   2  -8   3  115.19    8.60
  -2  -8  -3   95.09    7.20
  -2  -8  -3  100.19    7.80
   2   8  -3   91.19    7.30
   2  -8   3  117.99    9.70
   2  -8  -3  114.59    8.60
  -2   8  -3  108.49    9.70
   2  -8  -3  102.29    8.70
  -2   8  -3  118.19    8.40
   2  -8  -3  120.09    8.60
  -2   8  -3   92.79    8.80
   2  -8  -3  114.59    7.90
  -3  -8  -3  105.09    9.40
  -3  -8  -3  115.99    8.00
   3  -8   3  105.99   10.30
   3  -8   3   96.49    9.70
   3  -8  -3  154.68   10.30
   3  -8  -3  150.08   11.00
   3  -8  -3  116.09    8.70
  -3   8  -3  100.49   10.20
  -3   8  -3  124.39    9.90
  -3   8  -3  104.19    9.50
   3  -8  -3  121.19   10.60
  -4  -8  -3  918.31   24.80
   4  -8   3  916.41   28.00
   4  -8   3  900.01   32.90
   4  -8  -3  875.91   27.30
  -4   8  -3  886.51   32.20
   4  -8  -3  866.61   29.50
  -4   8  -3  884.91   27.40
   4  -8  -3  836.02   25.80
  -4   8  -3  894.71   27.30
   5  -8   3  105.59    9.60
   5  -8   3  106.09    9.60
   5  -8  -3  112.69    9.50
  -5   8  -3  119.39   10.20
  -5   8  -3  102.39    9.70
   5   8   3  130.19    6.90
   5  -8  -3  105.29    8.70
   6  -8   3  160.68   11.30
   6  -8   3  160.68   11.30
  -6   8  -3  173.88   11.50
  -6   8  -3  160.08   11.00
   6   8   3  142.59    7.60
   6  -8  -3  174.18   10.70
   6  -8  -3  160.88   11.10
   7  -8   3  299.07   15.80
   7  -8   3  265.37   14.60
  -7   8   3  279.47   14.20
  -7   8  -3  231.48   13.40
   7   8   3  251.47   10.30
   7  -8  -3  255.07   13.80
   7  -8  -3  250.27   12.60
  -7   8  -3  253.27   14.10
   8  -8   3  374.46   18.30
   8  -8   3  385.86   18.00
  -8   8   3  408.46   17.50
  -8   8   3  379.46   17.00
   8   8   3  341.97   13.00
   8  -8  -3  347.77   15.40
   8  -8  -3  354.66   16.90
  -8   8  -3  374.76   17.50
  -8   8  -3  344.47   16.70
   9  -8   3  271.27   16.10
   9  -8   3  218.08   14.70
  -9   8   3  206.78   14.10
  -9   8  -3  219.98   14.40
   9   8   3  236.48   10.70
  -9   8  -3  240.48   14.80
   9  -8  -3  225.68   13.50
   9  -8  -3  229.28   14.30
 -10   8   3  173.48   13.20
  10  -8   3  207.78   14.80
 -10   8  -3  199.28   13.90
   0   9  -3  862.81   27.60
   0  -9  -3  851.81   29.50
   0  -9  -3  857.41   24.80
   1   9  -3  347.87   14.20
  -1  -9  -3  343.87   15.70
   1  -9   3  366.76   13.90
  -1  -9  -3  355.36   13.50
  -1   9  -3  298.47   12.80
   1  -9  -3  288.67   14.10
  -1   9  -3  279.37   14.00
   1  -9  -3  306.27   13.40
   1  -9  -3  302.17   12.40
   2  -9   3  622.14   23.90
  -2  -9  -3  608.64   18.60
   2   9  -3  563.34   19.70
   2  -9   3  638.64   20.40
  -2  -9  -3  573.24   22.20
  -2   9  -3  625.24   20.70
   2  -9  -3  635.54   21.10
   2  -9  -3  601.84   22.50
   2  -9  -3  612.34   19.80
  -2   9  -3  629.84   21.00
  -2   9  -3  635.04   24.80
   3  -9   3  572.04   23.50
  -3  -9  -3  576.24   18.10
   3  -9   3  588.14   20.30
   3  -9  -3  582.34   19.70
   3  -9  -3  579.74   20.20
  -3   9  -3  560.44   20.00
  -3   9  -3  551.84   23.40
   3  -9  -3  598.14   22.00
  -3   9  -3  543.45   20.30
   4  -9   3  701.03   23.50
   4  -9  -3  673.73   23.00
  -4   9  -3  683.13   23.40
   4  -9  -3  656.03   22.10
  -4   9  -3  683.33   23.00
   5  -9   3  189.48   11.90
  -5   9  -3  200.18   12.00
   5  -9  -3  192.78   11.60
   5  -9  -3  196.28   12.20
  -5   9  -3  189.48   12.00
   6  -9   3  161.58   12.30
   6   9   3  173.88    9.10
   6  -9  -3  190.28   11.70
   6  -9  -3  206.98   12.70
  -6   9  -3  184.48   13.30
  -6   9  -3  194.58   13.40
   7  -9   3  718.63   25.60
  -7   9   3  688.33   24.70
  -7   9  -3  731.23   25.90
   7   9   3  663.63   21.40
  -7   9  -3  738.33   26.00
   7  -9  -3  735.13   24.70
   7  -9  -3  759.32   25.80
  -8   9   3  360.96   17.20
   8  -9   3  370.56   18.60
   8  -9   3  359.56   17.40
  -8   9   3  371.96   17.40
   8  -9  -3  380.96   16.60
  -8   9  -3  367.06   17.60
   8  -9  -3  376.56   17.90
   8   9   3  361.86   14.00
  -8   9  -3  374.06   17.70
  -9   9   3   21.20    7.90
   9  -9   3   13.00    7.50
   9  -9   3   14.70    7.50
   9  -9  -3    8.70    6.70
   9  -9  -3    9.80    6.80
  -9   9  -3   12.20    7.30
  -9   9  -3   11.80    7.70
   0 -10  -3  578.04   19.10
  -1 -10  -3  555.84   18.40
   1 -10  -3  554.34   18.80
   2 -10   3  378.56   15.60
  -2 -10  -3  375.26   14.20
  -2  10  -3  348.07   14.50
   2 -10  -3  340.77   14.40
  -2  10  -3  354.66   15.30
   3 -10   3  525.45   19.30
  -3  10  -3  540.15   20.30
  -3  10  -3  541.75   19.90
   3 -10  -3  572.04   19.70
   3 -10  -3  547.95   20.50
   4 -10   3  470.95   18.80
  -4  10  -3  508.65   19.60
   4 -10  -3  487.45   18.80
   4 -10  -3  539.75   20.40
  -4  10  -3  489.55   19.30
   5 -10   3  360.06   16.40
  -5  10  -3  376.46   17.60
   5 -10  -3  366.96   16.70
  -5  10  -3  359.96   16.80
   5 -10  -3  362.36   16.40
   6 -10   3  104.29   10.70
   6 -10  -3  100.49    9.80
  -6  10  -3   99.29   10.60
   6 -10  -3  102.59    9.10
  -6  10  -3   90.09   10.30
  -7  10   3  282.17   15.30
   7 -10   3  279.07   15.70
  -7  10   3  265.17   15.00
   7 -10  -3  318.47   16.40
   7 -10  -3  305.07   15.50
  -7  10  -3  302.57   16.10
  -7  10  -3  324.57   16.70
  -8  10   3  225.98   14.50
   8 -10   3  226.08   14.90
  -8  10   3  211.38   13.90
   8 -10  -3  240.28   14.80
  -8  10  -3  199.08   13.40
  -8  10  -3  216.88   14.80
   8 -10  -3  200.38   13.40
   0 -11  -3   13.30    5.60
  -1 -11  -3  159.98   10.20
   1 -11  -3  146.49   10.30
   2 -11  -3  197.18   12.50
  -2  11  -3  232.08   13.00
   3 -11   3  198.98   12.20
  -3  11  -3  214.58   13.00
  -3  11  -3  236.78   13.00
   3 -11  -3  265.97   13.90
   4 -11   3   18.70    6.90
  -4  11  -3   20.20    7.00
   4 -11  -3   33.30    7.40
  -4  11  -3   26.40    6.60
   5 -11   3   41.30    8.00
   5 -11  -3   28.60    7.40
  -5  11  -3   32.40    7.80
  -5  11  -3   36.90    7.60
   6 -11   3  129.09   12.10
  -6  11  -3   97.69   11.50
  -6  11  -3   98.99   10.90
   6 -11  -3  133.69   12.10
   6 -11  -3   96.09   10.20
  -7  11   3  111.09   10.90
  -7  11   3  117.49   10.80
   7 -11   3  114.59   11.80
   7 -11  -3  144.19   11.20
  -7  11  -3  124.79   12.10
   7 -11  -3  135.09   12.20
  -7  11  -3  127.69   12.10
   0 -12  -3   74.79    8.70
   1 -12  -3  276.87   14.00
   2 -12  -3   96.09    9.90
  -2  12  -3  100.59    9.80
  -3  12  -3  219.18   13.40
   3 -12  -3  205.58   13.00
   4 -12   3  107.79   11.40
   4 -12  -3  103.09    9.80
  -4  12  -3   77.99   10.00
  -4  12  -3   91.39   10.90
   5 -12   3  182.18   13.00
   5 -12  -3  178.48   12.80
  -5  12  -3  184.68   13.40
  -5  12  -3  192.18   13.50
   6 -12   3   37.50    8.70
  -6  12  -3   54.69    9.40
   1 -13  -3  286.37   15.80
  -2  13  -3  123.49   11.80
   2 -13  -3  115.19   11.30
  -3  13  -3  441.96   19.80
   3 -13  -3  444.86   19.40
   4 -13  -3  294.37   16.10
   0   0   4 5137.29  133.69
   0   0   4 5038.10  132.99
   0   0  -4 5244.98  119.39
   0   0   4 5024.80  142.99
   0   0  -4 5239.68  124.89
   0   0   4 5041.30  122.79
   0   0  -4 5309.97  132.19
   0   0  -4 5218.88  143.29
   0   0   4 4940.61  120.49
   0   0  -4 5467.25  132.29
   0   0  -4 5568.04  141.69
   0   0   4 5105.79  140.69
   1   0   4 1223.68   29.90
  -1   0  -4 1222.98   32.90
   1   0  -4 1278.57   32.40
   1   0   4 1263.77   33.10
   1   0   4 1245.48   35.30
  -1   0  -4 1280.97   35.30
   1   0  -4 1257.77   34.70
  -1   0   4 1272.97   34.80
   1   0   4 1256.47   30.50
   1   0  -4 1282.27   32.40
   1   0   4 1296.27   35.50
  -1   0  -4 1268.07   30.00
   1   0   4 1242.58   33.00
  -1   0  -4 1280.07   35.50
  -1   0   4 1236.28   29.30
  -1   0   4 1273.67   32.50
  -1   0  -4 1262.67   33.10
   1   0  -4 1278.07   30.10
  -1   0  -4 1267.57   30.60
   1   0  -4 1283.57   34.70
   1   0  -4 1219.38   29.20
   2   0  -4    6.10    1.60
  -2   0   4    4.10    1.60
   2   0   4    4.60    2.20
  -2   0  -4    5.60    1.70
   2   0   4    5.70    1.80
  -2   0  -4    5.40    1.80
   2   0   4    8.40    2.10
  -2   0  -4    3.80    1.90
  -2   0  -4    5.40    1.70
   2   0   4    5.40    1.70
   2   0  -4    6.40    1.50
  -2   0   4    4.80    1.50
   2   0  -4    8.00    1.40
  -2   0  -4    5.20    1.70
   2   0  -4    8.20    1.60
  -3   0  -4  132.99    5.80
  -3   0  -4  130.69    5.40
   3   0  -4  133.09    5.40
   3   0  -4  126.39    5.10
   3   0   4  135.29    6.70
  -3   0  -4  133.59    6.10
   3   0  -4  133.39    4.80
   3   0   4  136.59    6.00
  -3   0  -4  137.99    6.60
   3   0   4  128.19    6.20
  -3   0   4  129.89    5.80
   3   0  -4  134.79    5.70
   3   0   4  130.99    5.80
   4   0  -4 3393.16   81.09
   4   0  -4 3605.14   96.19
  -4   0   4 3600.24   96.19
   4   0  -4 3554.04   83.29
   4   0  -4 3496.95   89.79
  -4   0  -4 3588.24   82.19
   4   0   4 3523.95   97.19
   4   0   4 3628.74   84.49
   4   0   4 3593.74   90.99
  -4   0   4 3532.65   96.29
  -4   0  -4 3515.05   97.19
   4   0   4 3634.04   82.29
  -4   0   4 3482.05   89.79
  -4   0  -4 3448.46   90.69
  -4   0  -4 3565.54   83.89
   5   0  -4 1642.64   46.40
  -5   0  -4 1662.03   40.30
   5   0   4 1609.84   44.50
  -5   0   4 1627.94   39.40
   5   0  -4 1606.44   39.10
  -5   0  -4 1667.03   47.80
  -5   0  -4 1637.04   44.50
   5   0   4 1623.64   47.70
  -5   0  -4 1563.84   40.70
   5   0  -4 1608.64   40.50
   5   0  -4 1604.84   43.50
  -5   0   4 1654.33   43.50
   5   0   4 1659.73   40.30
   5   0   4 1633.34   41.40
  -5   0   4 1661.83   46.60
  -6   0   4  100.99    6.10
   6   0   4  101.69    6.80
  -6   0   4  105.99    6.70
   6   0  -4   98.09    6.20
   6   0   4  105.69    7.30
  -6   0  -4  101.39    6.70
   6   0  -4   91.79    5.80
   6   0   4  102.19    6.60
   6   0  -4   85.19    6.40
  -6   0  -4   98.19    6.70
   6   0  -4  116.89    6.50
  -6   0  -4   98.79    6.20
  -6   0  -4   99.69    7.40
   6   0   4   95.99    6.50
  -7   0  -4   17.20    4.50
  -7   0  -4   25.30    4.30
  -7   0  -4   15.50    4.20
   7   0   4   18.60    4.00
   7   0   4   17.60    4.50
   7   0   4   18.50    4.40
  -7   0  -4   11.70    4.40
   7   0   4   24.30    4.60
   7   0  -4   27.40    4.30
   7   0  -4   21.30    4.00
   8   0   4 1329.97   36.30
   8   0  -4 1315.57   35.00
   8   0   4 1307.07   35.00
  -8   0  -4 1313.97   41.60
  -8   0  -4 1317.17   35.00
   8   0  -4 1284.67   37.20
  -9   0  -4  213.88   11.10
   9   0   4  233.28   11.00
   9   0   4  228.08   11.50
   9   0  -4  221.58   10.10
  10   0  -4  188.48   10.00
  10   0   4  191.98   10.90
  10   0   4  210.08   11.40
 -10   0  -4  207.88   11.70
  11   0  -4   57.99    7.20
  11   0   4   59.79    8.10
  11   0   4   54.99    7.60
 -11   0  -4   59.49    8.10
  12   0  -4  235.58   12.40
   0  -1  -4 1547.65   39.10
   0  -1  -4 1495.25   35.30
   0   1   4 1515.15   35.20
   0  -1   4 1462.35   34.90
   0  -1  -4 1533.25   38.90
   0  -1  -4 1524.25   41.80
   0   1  -4 1505.95   41.40
   0   1  -4 1529.15   38.70
   0   1   4 1517.05   41.70
   0   1   4 1521.85   39.10
   0   1  -4 1494.95   38.60
   0  -1   4 1519.15   38.60
   0   1   4 1454.35   35.90
   0   1  -4 1527.45   35.80
   0  -1  -4 1531.15   36.20
   0  -1  -4 1513.55   41.60
   0  -1   4 1520.55   41.30
   0  -1   4 1525.15   38.60
   0   1  -4 1489.25   41.20
   0  -1   4 1534.75   41.40
   0   1  -4 1445.36   34.90
   1   1  -4    6.20    1.50
  -1  -1  -4    2.10    1.80
   1   1  -4    6.10    1.30
  -1  -1  -4    6.80    2.20
   1   1  -4    4.90    1.40
   1   1  -4    4.20    1.10
  -1   1   4    2.40    2.10
   1  -1   4    7.70    2.00
   1  -1   4   12.80    2.50
  -1  -1  -4    5.00    1.80
   1  -1   4    3.00    1.70
  -1  -1  -4    3.90    2.00
  -1   1   4    2.60    2.10
  -1  -1  -4    4.60    2.10
   1   1  -4    7.90    1.80
   1   1   4    5.30    1.40
   1   1   4   -1.60    2.40
   1  -1  -4    6.20    2.10
   1   1   4    4.40    2.30
  -1  -1   4    7.70    1.70
   1   1   4    2.20    1.40
   1  -1  -4    2.50    2.00
   1   1   4    2.60    1.40
   1   1   4    0.90    1.30
   1  -1  -4   -2.90    1.60
  -1  -1   4    2.70    1.00
   1  -1  -4    0.70    2.10
   2  -1   4  691.83   19.70
  -2  -1  -4  692.43   17.90
   2   1  -4  673.33   19.30
  -2  -1  -4  721.43   21.20
   2   1  -4  685.43   18.10
   2  -1   4  686.83   21.10
  -2  -1  -4  708.63   17.70
  -2  -1  -4  708.73   19.60
   2  -1   4  688.53   18.30
   2   1  -4  672.63   16.70
   2   1  -4  707.63   19.50
   2  -1   4  695.23   17.90
  -2   1   4  717.13   20.70
   2   1   4  685.73   17.80
   2   1   4  700.83   17.60
  -2   1  -4  685.23   17.90
   2   1   4  686.63   20.80
  -2   1  -4  658.63   17.50
  -2  -1   4  700.13   17.90
  -2   1  -4  685.93   19.40
   2   1   4  699.13   19.40
  -2   1  -4  701.53   20.90
  -2   1  -4  664.03   19.40
   2  -1  -4  691.23   17.60
  -2  -1   4  705.63   19.30
   2  -1  -4  667.13   17.00
   2  -1  -4  708.33   20.40
   2  -1  -4  691.73   19.00
   3   1  -4  496.05   12.80
  -3  -1  -4  507.35   15.20
   3  -1   4  518.85   14.70
   3   1  -4  479.45   12.50
  -3  -1  -4  470.05   16.10
  -3  -1  -4  494.05   13.70
   3   1  -4  501.15   13.90
   3  -1   4  505.05   16.70
   3  -1   4  517.95   15.80
   3   1  -4  518.65   14.90
   3  -1   4  515.05   14.30
  -3  -1  -4  495.95   13.90
  -3   1  -4  461.75   15.50
   3  -1  -4  450.85   12.70
  -3  -1   4  451.45   12.30
  -3  -1   4  457.05   13.40
   3   1   4  432.16   14.90
   3  -1  -4  456.35   13.70
   3   1   4  441.76   12.70
   3   1   4  439.06   13.90
   3  -1  -4  443.46   12.20
   3  -1  -4  457.15   14.60
  -3   1  -4  456.75   13.00
  -3  -1   4  435.46   12.50
  -3   1  -4  467.35   14.40
  -3   1  -4  476.95   13.20
   3   1   4  444.56   13.10
  -4  -1  -4  973.00   29.70
  -4  -1  -4  978.70   25.40
  -4  -1  -4  992.10   25.10
   4   1  -4  984.30   26.50
   4   1  -4  985.30   24.50
   4  -1   4  991.90   26.40
   4  -1   4 1018.60   25.70
   4  -1   4  991.50   28.30
   4   1  -4  967.80   23.70
   4  -1   4  978.80   30.20
  -4   1   4  956.90   27.50
  -4   1   4 1019.20   29.50
  -4  -1  -4  995.30   27.70
   4   1  -4  977.80   28.10
  -4  -1   4 1069.59   29.70
   4  -1  -4 1063.09   26.80
  -4   1  -4 1023.20   26.70
   4   1   4 1050.99   26.40
   4   1   4 1028.50   27.10
  -4   1  -4 1028.70   29.50
  -4  -1   4 1061.89   27.60
   4  -1  -4 1021.20   25.90
   4   1   4 1041.90   31.20
   4  -1  -4 1066.59   29.00
  -4   1  -4  998.30   31.50
  -4  -1   4 1046.20   29.70
   4   1   4 1046.90   29.20
  -4   1  -4 1032.40   27.00
   4  -1  -4 1052.59   30.90
  -5  -1  -4  176.88    8.00
   5   1  -4  174.88    6.40
   5   1  -4  159.68    6.90
  -5   1   4  165.38    7.80
  -5  -1  -4  159.18    8.70
   5  -1   4  159.78    8.70
  -5  -1  -4  162.48    7.40
  -5   1   4  170.38    7.60
   5   1  -4  167.68    7.50
   5  -1   4  163.18    8.40
   5  -1   4  157.48    7.90
  -5  -1  -4  175.78    8.20
  -5   1   4  169.78    8.50
   5   1  -4  158.88    6.90
   5  -1   4  163.18    7.90
  -5   1  -4  145.39    7.90
   5   1   4  159.48    7.30
  -5   1  -4  151.28    7.20
  -5  -1   4  157.18    7.20
  -5  -1   4  134.09    6.20
  -5   1  -4  152.88    9.10
   5  -1  -4  142.99    6.90
  -5  -1   4  141.99    7.70
   5   1   4  148.89    6.80
   5   1   4  156.78    7.30
   5  -1  -4  150.78    7.80
   5  -1  -4  141.99    7.80
   5  -1  -4  148.29    7.20
   5   1   4  148.69    7.70
  -5   1  -4  143.99    7.80
  -6   1   4  489.95   17.80
  -6   1   4  492.05   15.20
  -6  -1  -4  521.55   15.40
   6  -1   4  488.95   15.70
  -6  -1  -4  505.85   16.90
  -6  -1  -4  518.05   18.40
   6   1  -4  498.85   15.70
   6  -1   4  492.85   17.60
  -6  -1  -4  518.55   15.40
   6  -1   4  498.85   16.50
   6   1  -4  508.95   14.90
   6  -1   4  489.25   18.50
   6  -1  -4  454.95   15.50
  -6   1  -4  450.45   14.70
   6   1   4  478.45   17.00
   6  -1  -4  445.26   16.30
  -6   1  -4  435.26   16.00
   6  -1  -4  456.25   13.90
   6   1   4  453.45   15.70
   6   1   4  462.25   14.40
  -6   1  -4  441.66   14.60
  -6   1  -4  445.76   17.40
   6  -1  -4  439.96   14.50
   6   1   4  482.75   15.10
   7  -1   4  949.31   27.20
   7   1  -4  908.11   26.30
  -7  -1  -4  925.91   25.30
  -7   1   4  960.90   30.10
  -7  -1  -4  855.21   25.10
  -7  -1  -4  906.71   27.80
   7  -1   4  940.11   30.70
   7  -1   4  911.21   25.90
   7  -1   4  905.01   28.70
  -7   1   4  950.90   25.40
  -7  -1  -4  905.31   30.00
   7   1  -4  898.71   24.80
   7   1   4  911.91   26.60
  -7   1  -4  938.81   26.60
  -7   1  -4  920.41   29.10
   7  -1  -4 1053.29   25.70
   7   1   4  928.21   30.60
  -7   1  -4  921.41   31.50
   7  -1  -4  982.60   26.70
   7  -1  -4  976.50   30.20
   7   1   4  878.01   28.40
  -7   1  -4  968.10   26.70
   7   1   4  895.81   25.70
   7  -1  -4  959.30   28.50
  -8  -1  -4  519.35   20.60
  -8  -1  -4  540.25   17.50
   8   1  -4  543.05   17.50
   8   1  -4  543.15   16.70
   8  -1   4  533.95   18.90
   8  -1   4  541.85   18.20
   8   1   4  531.05   17.00
   8   1   4  528.95   17.80
   8   1   4  519.35   19.70
   8  -1  -4  497.95   17.20
  -8   1  -4  522.55   17.50
  -8   1  -4  487.65   17.50
   9  -1   4  138.49    9.20
   9   1  -4  148.09    8.30
   9  -1   4  144.79    9.80
  -9  -1  -4  149.99    9.10
   9   1   4  133.29    8.40
   9  -1  -4  128.89    8.70
   9   1   4  128.79    8.80
  -9   1  -4  130.09    9.40
  10  -1   4  253.97   12.90
 -10  -1  -4  286.27   13.00
  10   1  -4  270.07   11.50
  10  -1   4  275.47   13.70
  10  -1  -4  266.07   12.10
  10   1   4  274.97   13.00
  10   1   4  269.77   12.50
 -10   1  -4  245.48   13.20
  11  -1   4  787.42   25.90
  11  -1   4  813.42   27.20
  11  -1  -4  784.22   24.70
  11   1   4  750.62   25.40
 -11   1  -4  793.92   25.60
  12  -1   4  227.28   13.10
 -12   1  -4  222.98   13.70
  12  -1  -4  228.08   12.20
   0   2   4   55.59    3.30
   0  -2  -4   56.59    3.40
   0  -2   4   57.99    3.20
   0  -2   4   61.89    3.20
   0  -2   4   60.59    2.90
   0   2  -4   59.19    3.10
   0  -2  -4   53.99    3.70
   0   2   4   57.29    3.10
   0   2  -4   63.69    3.10
   0  -2   4   56.79    2.90
   0   2  -4   57.99    3.00
   0  -2   4   64.39    3.60
   0   2  -4   65.39    3.10
   0   2  -4   57.79    3.30
   0  -2  -4   61.29    3.60
   0  -2  -4   56.59    3.50
   0   2  -4   61.69    3.30
   1   2  -4 1247.48   30.90
  -1  -2  -4 1197.18   29.10
   1  -2   4 1203.48   32.00
   1   2  -4 1162.58   32.90
   1  -2   4 1122.69   29.50
   1  -2   4 1198.48   29.00
   1  -2   4 1202.58   34.30
   1  -2   4 1251.77   34.40
  -1  -2  -4 1238.58   34.50
   1   2  -4 1251.27   33.00
  -1  -2  -4 1235.28   32.30
   1   2  -4 1218.98   28.60
   1   2  -4 1253.67   30.90
  -1  -2  -4 1217.08   29.80
   1   2   4 1059.09   26.00
  -1   2  -4 1063.89   30.70
  -1  -2   4 1054.59   29.20
  -1   2  -4 1087.29   26.60
   1  -2  -4 1087.19   28.70
   1  -2  -4 1086.59   30.80
  -1  -2   4 1101.19   29.40
   1   2   4 1061.99   26.50
   1  -2  -4 1060.49   25.90
   1  -2  -4 1032.10   26.50
  -1  -2   4 1113.39   27.50
  -1   2  -4 1081.09   28.70
  -1   2  -4 1095.09   30.60
  -1   2  -4 1075.69   28.60
  -1   2  -4 1068.39   25.90
  -2  -2  -4   83.99    4.20
  -2  -2  -4   83.99    4.20
   2  -2   4   73.29    4.90
   2   2  -4   86.99    2.90
   2   2  -4   81.19    2.70
   2   2  -4   82.89    2.70
   2  -2   4   75.09    4.20
   2  -2   4   81.89    4.50
  -2  -2  -4   81.59    4.30
   2   2  -4   75.49    2.70
   2   2  -4   83.49    2.60
  -2  -2  -4   82.69    4.80
   2  -2   4   87.69    4.80
   2   2   4   79.09    4.00
  -2  -2   4   76.79    2.70
   2  -2  -4   71.89    4.60
  -2   2  -4   69.29    4.40
   2  -2  -4   71.59    3.90
  -2   2  -4   70.49    4.40
   2   2   4   73.99    4.10
  -2   2  -4   78.19    4.70
   2   2   4   74.29    4.40
   2  -2  -4   75.89    4.30
   2   2   4   79.49    4.10
  -2   2  -4   66.19    5.00
  -2   2  -4   74.89    4.20
   2  -2  -4   75.99    4.40
  -3  -2  -4  463.45   14.50
   3  -2   4  472.65   14.20
   3   2  -4  463.15   12.50
   3  -2   4  471.75   13.70
   3   2  -4  531.35   13.20
  -3  -2  -4  468.15   13.20
  -3  -2  -4  471.55   15.60
   3   2  -4  469.05   11.50
  -3  -2  -4  448.86   13.10
   3  -2   4  473.85   15.30
   3  -2   4  459.55   16.00
   3   2  -4  422.26   12.80
  -3  -2   4  501.05   13.90
  -3   2  -4  487.65   14.60
  -3   2  -4  488.85   17.00
   3  -2  -4  491.75   15.30
  -3  -2   4  526.65   13.70
   3  -2  -4  507.05   14.40
   3   2   4  501.75   13.80
   3   2   4  497.75   14.00
   3  -2  -4  501.55   13.80
   3   2   4  480.25   15.10
   3  -2  -4  488.85   16.30
  -3   2  -4  490.25   14.30
   3   2   4  497.45   16.20
  -3   2  -4  482.85   15.80
   4   2  -4   41.50    2.80
  -4   2   4   35.70    4.30
   4  -2   4   37.10    5.00
  -4  -2  -4   29.10    3.70
  -4  -2  -4   27.30    3.70
   4   2  -4   35.50    2.90
  -4   2   4   35.20    4.30
   4   2  -4   31.10    3.00
  -4  -2  -4   29.20    3.70
   4  -2   4   38.70    5.20
   4  -2   4   36.30    5.30
   4  -2   4   37.90    4.90
  -4  -2  -4   35.10    3.80
   4  -2  -4   48.10    4.80
   4   2   4   50.19    4.80
  -4   2  -4   53.49    5.40
   4  -2  -4   56.29    4.70
  -4   2  -4   58.19    5.10
  -4  -2   4   45.30    2.80
   4  -2  -4   52.59    4.60
  -4   2  -4   49.10    5.10
  -4  -2   4   45.50    2.30
   4  -2  -4   54.19    4.60
  -4  -2   4   52.99    3.10
  -4  -2   4   47.50    2.20
   4   2   4   36.90    4.20
  -4   2  -4   58.79    5.10
  -5  -2  -4 1032.20   26.10
   5  -2   4  994.20   27.10
   5  -2   4 1048.10   28.30
   5   2  -4 1029.40   26.80
  -5  -2  -4  978.80   30.90
   5  -2   4 1014.50   32.20
  -5   2   4 1024.10   31.50
  -5   2   4 1011.10   29.50
  -5  -2  -4 1003.80   26.50
  -5  -2  -4 1025.30   29.00
   5   2  -4 1000.00   25.30
   5  -2   4 1018.60   30.30
   5   2   4  920.61   26.40
   5   2   4  916.11   28.30
  -5   2  -4  896.91   25.00
   5  -2  -4  913.91   24.20
  -5   2  -4  887.81   27.50
   5  -2  -4  943.71   25.20
  -5   2  -4  904.71   29.70
   5  -2  -4  921.61   27.10
   5  -2  -4  912.31   28.80
   5   2   4  936.11   24.00
  -5   2  -4  889.41   24.80
   5   2   4  912.91   24.50
   6  -2   4   43.60    6.00
   6   2  -4   33.00    3.60
  -6  -2  -4   44.90    4.90
   6  -2   4   37.60    5.60
  -6   2   4   47.40    6.10
  -6  -2  -4   41.40    5.10
  -6  -2  -4   39.10    4.60
  -6  -2  -4   39.10    5.10
   6  -2   4   37.40    5.10
   6  -2   4   42.00    5.80
   6   2  -4   38.20    4.30
  -6   2  -4   36.30    5.70
   6  -2  -4   30.70    4.90
   6   2   4   30.60    4.70
   6   2   4   39.20    4.50
   6  -2  -4   38.60    5.00
   6  -2  -4   36.40    4.30
   6  -2  -4   34.70    4.80
   6   2   4   39.30    4.60
  -6   2  -4   37.00    5.40
  -6   2  -4   32.80    4.80
  -6   2  -4   28.90    4.60
   6   2   4   39.30    5.20
   7  -2   4   22.00    5.10
   7  -2   4   18.40    5.30
  -7  -2  -4   19.50    4.40
   7   2  -4   21.90    3.60
  -7  -2  -4   17.00    4.80
   7  -2   4   42.00    7.70
   7  -2   4   15.90    6.20
   7   2   4   29.30    4.60
  -7   2  -4   24.30    5.70
   7  -2  -4   24.30    4.50
   7  -2  -4   29.50    5.00
  -7   2  -4   29.70    6.20
   7   2   4   22.50    5.40
  -7   2  -4   21.10    4.90
   7   2   4   26.20    4.90
  -7   2  -4   19.40    5.00
  -8  -2  -4   17.50    4.90
  -8  -2  -4   20.90    5.60
  -8   2   4   24.50    5.40
   8  -2   4    2.10    5.80
   8  -2   4   13.40    5.30
  -8   2  -4   24.80    5.60
   8  -2  -4   22.20    5.00
   8  -2  -4   25.10    5.00
   8   2   4   24.30    5.00
  -8   2  -4   28.30    6.30
  -8   2  -4   17.70    6.30
   8   2   4   24.50    4.90
   8   2   4   28.30    4.80
  -9  -2  -4  238.88   11.00
   9  -2   4  237.88   11.70
   9  -2   4  255.07   12.90
  -9   2  -4  220.68   11.40
   9  -2  -4  208.48   10.60
   9   2   4  205.28   10.40
   9   2   4  197.68    9.90
  10  -2   4   53.19    7.60
  10  -2   4   65.29    8.10
 -10   2  -4   65.89    8.90
  10  -2  -4   70.09    7.80
  10   2   4   60.99    7.30
  11  -2   4   59.19    8.60
  11  -2   4   73.59    9.30
  11  -2  -4   81.59    8.50
  11   2   4   95.69    9.00
 -11   2  -4   66.39    9.10
  12  -2   4   42.30    7.90
 -12   2  -4   36.10    8.40
  12  -2  -4   33.00    7.10
   0  -3  -4  123.09    5.60
   0   3  -4  135.29    5.40
   0   3  -4  125.29    5.40
   0  -3   4  131.49    4.80
   0  -3   4  127.89    5.00
   0   3  -4  133.19    5.00
   0   3  -4  132.09    5.20
   0  -3  -4  133.49    6.10
   0  -3   4  131.19    5.40
   0  -3  -4  149.99    5.70
   0   3  -4  128.29    4.60
   0   3  -4  130.39    5.60
   0  -3   4  129.09    5.60
   0  -3  -4  127.79    5.00
  -1  -3  -4   41.60    3.60
   1   3  -4   43.90    2.60
   1  -3   4   48.30    3.50
   1  -3   4   52.49    3.50
   1   3  -4   45.00    2.80
   1  -3   4   48.50    4.00
  -1  -3  -4   44.00    3.70
  -1  -3  -4   39.60    3.60
   1  -3   4   46.60    3.70
   1   3  -4   42.20    2.50
   1  -3   4   48.00    3.30
  -1  -3  -4   40.70    3.20
   1   3  -4   44.00    2.40
   1   3  -4   42.90    2.50
  -1   3  -4   71.79    4.60
   1  -3  -4   70.59    4.60
  -1  -3   4   64.59    3.00
   1  -3  -4   67.69    4.40
  -1  -3   4   67.19    3.40
  -1   3  -4   73.29    4.10
  -1  -3   4   60.09    2.90
   1   3   4   60.99    4.00
  -1   3  -4   74.99    4.70
  -1   3  -4   68.79    4.20
   1  -3  -4   70.69    4.50
  -1   3  -4   70.59    4.00
  -1   3  -4   71.09    4.30
   1  -3  -4   66.09    3.90
   1   3   4   52.79    3.50
   2   3  -4  154.98    4.30
   2  -3   4  160.58    6.80
  -2  -3  -4  165.88    7.20
   2  -3   4  166.78    7.50
  -2  -3  -4  172.98    6.70
  -2  -3  -4  169.08    6.20
   2  -3   4  147.29    7.80
  -2  -3  -4  162.88    6.10
   2  -3   4  160.68    7.10
  -2   3  -4  117.69    6.70
   2   3   4  129.49    5.70
  -2   3  -4  125.29    5.90
   2  -3  -4  126.49    6.00
  -2   3  -4  122.39    6.40
   2  -3  -4  133.19    5.80
  -2   3  -4  130.89    5.90
   2   3   4  147.19    5.70
   2   3   4  134.09    5.60
  -2   3  -4  128.59    6.40
   2  -3  -4  130.89    6.10
   2  -3  -4  137.19    6.80
  -3  -3  -4   49.99    3.90
  -3  -3  -4   50.39    3.90
   3  -3   4   52.79    5.10
  -3  -3  -4   56.49    4.40
   3  -3   4   51.59    5.20
   3  -3   4   55.29    5.10
  -3  -3  -4   54.99    4.30
   3  -3   4   57.69    5.40
   3  -3  -4   44.20    4.40
   3  -3  -4   52.99    4.70
   3   3   4   48.80    3.80
   3   3   4   47.30    4.00
  -3   3  -4   50.99    4.90
   3   3   4   47.60    4.00
   3   3   4   49.30    4.40
   3  -3  -4   43.90    4.80
  -3   3  -4   48.90    4.80
  -3   3  -4   50.19    4.50
   3  -3  -4   37.00    5.00
  -3   3  -4   47.40    4.80
   4  -3   4  730.63   21.00
  -4  -3  -4  699.73   20.90
   4   3  -4  699.73   17.10
  -4  -3  -4  692.33   19.00
  -4  -3  -4  700.93   22.40
  -4   3   4  719.53   21.90
   4  -3   4  712.53   20.50
   4  -3   4  708.43   22.60
  -4  -3  -4  682.93   19.30
   4  -3   4  734.93   24.10
   4   3   4  659.13   21.50
   4  -3  -4  703.93   18.90
  -4   3  -4  699.03   20.10
   4   3   4  638.04   19.90
   4   3   4  673.13   18.20
  -4   3  -4  692.63   22.20
   4   3   4  688.93   18.70
  -4   3  -4  706.53   20.00
   4  -3  -4  671.73   22.40
   4  -3  -4  670.83   21.00
   4  -3  -4  697.93   19.90
  -4   3  -4  646.94   23.20
  -5   3   4   17.50    4.10
  -5  -3  -4    8.50    2.90
   5  -3   4   13.60    3.80
   5  -3   4    9.70    4.00
  -5  -3  -4   11.20    3.30
  -5  -3  -4    8.80    3.10
  -5  -3  -4   14.90    3.10
   5   3  -4   13.40    1.80
   5   3  -4   11.60    1.50
   5  -3   4   13.70    4.00
  -5   3   4   11.80    3.80
   5  -3   4   13.00    3.80
   5   3   4   18.70    3.40
  -5   3  -4   17.20    4.90
   5  -3  -4   13.80    3.90
  -5   3  -4   17.70    4.10
   5   3   4   17.00    3.10
   5  -3  -4   18.40    3.80
  -5   3  -4   19.60    4.40
   5  -3  -4   15.20    4.00
   5   3   4   14.80    3.10
   5   3   4   18.80    3.20
   5  -3  -4   11.80    3.40
  -5   3  -4   15.90    4.50
   6  -3   4  244.58   12.70
   6  -3   4  255.97   11.60
   6  -3   4  259.77   12.20
  -6   3   4  246.98   12.00
  -6  -3  -4  230.68   10.90
   6  -3   4  239.68   11.40
  -6  -3  -4  250.57    9.70
  -6   3  -4  229.68   12.40
   6   3   4  228.28    9.30
   6  -3  -4  211.48   10.70
  -6   3  -4  216.08   10.80
   6  -3  -4  210.18    9.50
   6   3   4  220.98    8.90
   6   3   4  228.58   10.30
   6  -3  -4  219.18   10.60
   6   3   4  222.68    9.50
  -6   3  -4  220.28   10.60
  -6   3  -4  235.38   11.60
   6  -3  -4  212.28   10.60
  -7   3   4   56.19    7.20
   7  -3   4   67.69    9.00
   7  -3   4   76.39    7.90
  -7   3   4   74.09    9.20
   7  -3   4   60.19    7.30
  -7  -3  -4   62.19    6.60
   7  -3   4   76.19    9.50
  -7  -3  -4   81.19    8.00
   7   3   4   58.29    6.00
  -7   3  -4   91.59    8.80
   7  -3  -4   63.29    7.00
  -7   3  -4   66.69    8.50
   7   3   4   61.79    6.20
   7  -3  -4   82.69    7.90
  -7   3  -4   67.69    8.30
   7  -3  -4   63.19    7.20
   7  -3  -4   75.89    7.60
   7   3   4   74.49    6.00
  -7   3  -4   76.19    9.00
  -8  -3  -4  930.21   31.20
  -8  -3  -4  967.60   26.50
   8  -3   4  970.60   28.60
  -8   3   4  946.71   32.50
   8  -3   4  970.50   29.80
  -8   3   4  970.40   27.60
  -8   3  -4  991.70   28.50
  -8   3  -4  906.61   28.50
   8  -3  -4  948.31   28.30
   8  -3  -4  963.20   27.10
   8   3   4  950.50   27.10
   8  -3  -4  902.61   31.70
   8   3   4  966.90   31.30
   8   3   4 1014.90   26.60
  -8   3  -4  946.31   31.30
  -9   3   4   48.90    6.80
  -9  -3  -4   51.59    6.30
   9  -3   4   42.90    6.80
   9  -3   4   51.29    7.60
   9  -3  -4   40.00    6.00
   9  -3  -4   43.30    6.30
  -9   3  -4   44.60    7.50
  -9   3  -4   46.60    6.90
   9   3   4   50.69    6.10
   9   3   4   55.29    6.70
  10  -3   4  344.07   15.70
  10  -3   4  342.87   16.40
  10   3   4  271.37   12.50
  10  -3  -4  262.87   13.00
 -10   3  -4  289.87   14.70
  11  -3   4  141.99   12.10
  11  -3   4  128.09   10.80
  11   3   4  127.79    9.80
 -11   3  -4  119.49   11.60
  11  -3  -4  146.39   10.30
   0  -4  -4  727.33   18.40
   0   4  -4  695.13   21.10
   0  -4  -4  719.03   22.00
   0  -4  -4  701.83   19.00
   0   4  -4  666.23   17.70
   0  -4   4  693.63   21.00
   0  -4   4  698.93   21.20
   0   4  -4  694.73   19.80
   0   4  -4  702.23   18.60
   0  -4  -4  707.93   20.50
   0  -4   4  683.43   19.50
   0  -4   4  722.23   17.90
   0   4  -4  720.13   20.10
   0   4  -4  679.33   21.10
  -1  -4  -4 1174.08   33.90
  -1  -4  -4 1193.28   29.40
   1  -4   4 1136.29   28.80
   1   4  -4 1186.88   30.40
   1  -4   4 1143.89   34.00
   1  -4   4 1149.08   31.60
   1   4  -4 1179.98   30.30
   1   4  -4 1116.39   27.00
   1   4  -4 1131.79   32.20
   1   4  -4 1173.18   28.30
   1   4  -4 1179.28   32.10
  -1  -4  -4 1155.68   31.60
  -1  -4  -4 1159.28   28.40
   1  -4   4 1111.79   29.00
  -1   4  -4 1195.28   32.80
  -1   4  -4 1173.58   30.20
   1   4   4 1190.98   29.10
   1   4   4 1190.98   29.80
   1  -4  -4 1178.08   34.90
  -1   4  -4 1183.08   29.50
  -1  -4   4 1225.78   27.90
   1  -4  -4 1156.98   32.60
  -1  -4   4 1189.38   33.00
  -1   4  -4 1238.58   32.80
  -1  -4   4 1178.28   32.80
   1  -4  -4 1179.68   30.30
   1  -4  -4 1156.38   29.20
  -1   4  -4 1176.38   34.90
   2  -4   4   10.10    3.00
  -2  -4  -4   12.50    2.50
   2  -4   4   12.60    3.50
  -2  -4  -4   10.00    2.50
   2   4  -4   11.20    1.40
   2   4  -4    8.10    1.50
   2  -4   4   14.30    3.30
  -2  -4  -4   11.40    2.90
   2   4  -4    8.50    1.30
   2  -4   4    8.30    2.70
  -2  -4  -4   10.50    2.50
   2   4   4    6.30    2.20
   2  -4  -4    1.70    2.50
  -2   4  -4    5.60    2.80
  -2   4  -4    7.00    3.20
   2  -4  -4    2.70    2.80
   2   4   4    4.80    2.20
  -2   4  -4    5.00    2.80
  -2   4  -4    4.30    3.00
   2  -4  -4    4.80    2.70
   2  -4  -4    2.90    2.90
  -3  -4  -4 1239.38   30.00
   3  -4   4 1168.88   30.90
   3  -4   4 1166.78   31.30
  -3  -4  -4 1147.69   32.30
   3  -4   4 1215.08   34.10
  -3  -4  -4 1155.28   34.60
   3  -4   4 1135.99   36.20
  -3  -4  -4 1166.38   29.30
  -3   4  -4 1104.09   32.30
   3  -4  -4 1044.60   31.30
   3  -4  -4 1077.89   33.60
  -3   4  -4 1152.08   34.70
  -3   4  -4 1114.39   29.20
   3  -4  -4 1092.29   28.20
  -3   4  -4 1162.98   29.80
   3   4   4 1095.39   28.20
   3  -4  -4 1086.59   29.30
  -4  -4  -4  580.14   16.30
  -4  -4  -4  583.04   15.90
   4  -4   4  558.04   17.80
   4  -4   4  533.25   19.20
   4  -4   4  527.85   20.30
   4  -4   4  553.64   17.50
  -4   4   4  559.94   18.80
  -4  -4  -4  585.84   17.80
  -4  -4  -4  571.54   18.80
   4   4   4  576.04   18.50
   4   4   4  578.44   16.10
  -4   4  -4  567.14   17.40
   4  -4  -4  541.65   16.30
   4  -4  -4  541.45   18.30
   4  -4  -4  530.25   19.40
  -4   4  -4  545.25   19.20
  -4   4  -4  528.65   17.10
  -4   4  -4  530.45   20.50
   4  -4  -4  535.95   17.20
   4   4   4  565.64   17.10
   4   4   4  576.94   15.60
   5  -4   4 1300.27   38.80
   5  -4   4 1336.27   36.00
   5  -4   4 1343.67   41.70
  -5   4   4 1317.87   40.50
  -5  -4  -4 1273.57   38.70
  -5  -4  -4 1304.77   32.70
   5  -4   4 1332.37   35.00
  -5   4   4 1295.37   38.10
  -5  -4  -4 1303.07   36.30
  -5  -4  -4 1323.97   33.40
   5  -4  -4 1267.87   37.10
   5  -4  -4 1289.17   39.60
   5   4   4 1261.67   37.80
   5  -4  -4 1302.07   33.30
  -5   4  -4 1321.57   34.70
   5   4   4 1249.88   31.90
  -5   4  -4 1255.57   33.90
   5   4   4 1241.78   35.20
  -5   4  -4 1234.68   40.40
   5  -4  -4 1309.17   34.60
   5   4   4 1292.37   32.80
  -5   4  -4 1295.17   38.10
  -6   4   4    9.80    4.80
   6  -4   4   26.80    5.90
   6  -4   4   14.40    4.60
   6  -4   4   10.70    4.50
  -6  -4  -4   15.00    4.00
   6  -4   4   18.50    5.30
  -6  -4  -4   18.00    3.70
  -6   4   4   13.40    5.20
   6   4   4   16.60    3.70
   6  -4  -4   28.90    4.90
   6   4   4   21.50    4.20
  -6   4  -4   23.10    5.20
  -6   4  -4   24.90    5.30
   6  -4  -4   23.80    4.80
  -6   4  -4   23.80    5.70
  -6   4  -4   20.30    5.30
   6  -4  -4   20.90    5.00
   6   4   4   22.40    3.80
   6  -4  -4   26.60    5.30
   7  -4   4  296.07   13.20
  -7   4   4  293.97   14.70
  -7  -4  -4  307.47   11.60
  -7  -4  -4  286.57   12.90
   7  -4   4  305.27   14.10
   7  -4  -4  307.77   13.70
  -7   4  -4  320.97   15.10
   7  -4  -4  307.77   14.50
  -7   4  -4  309.97   13.30
   7   4   4  306.07   13.20
  -7   4  -4  310.57   13.70
   7  -4  -4  305.17   12.50
   7   4   4  304.87   11.20
   7   4   4  322.37   11.70
   8  -4   4  149.99   10.40
  -8   4   4  154.38    9.70
  -8  -4  -4  176.98    8.80
   8  -4   4  156.88   10.50
   8  -4  -4  135.29    9.40
  -8   4  -4  132.89   10.30
   8   4   4  160.48    8.30
   8  -4  -4  125.69    8.50
   8   4   4  156.58    8.20
  -8   4  -4  144.69    9.40
   9  -4   4  835.32   26.60
   9  -4   4  810.02   27.50
  -9   4   4  812.52   25.90
   9  -4  -4  818.22   26.30
   9  -4  -4  803.72   25.10
   9   4   4  816.12   24.90
  -9   4  -4  837.12   26.70
  -9   4  -4  843.52   26.50
  10  -4   4   68.69    9.40
  10  -4   4   70.39    8.90
  10  -4  -4   63.19    8.10
 -10   4  -4   73.29    9.70
  10   4   4   68.09    7.70
  11  -4   4   34.60    7.80
  11  -4   4   36.90    7.80
  11   4   4   15.80    5.70
 -11   4  -4   34.00    8.80
  11  -4  -4   17.40    6.50
   0  -5  -4  187.78    7.70
   0  -5   4  173.98    7.70
   0  -5  -4  185.68    8.00
   0  -5   4  196.18    8.70
   0   5  -4  188.48    8.00
   0  -5  -4  180.98    8.10
   0   5  -4  180.08    7.20
   0   5  -4  189.38    7.90
   0   5  -4  187.08    7.70
   0  -5  -4  178.08    8.70
   0  -5   4  218.18    7.90
   0   5  -4  186.08    8.50
   1   5  -4  328.97   10.50
  -1  -5  -4  342.77   11.80
   1  -5   4  322.07   12.90
   1   5  -4  342.27   11.90
   1   5  -4  315.67   11.20
  -1  -5  -4  331.07   12.70
  -1  -5  -4  358.46   11.40
   1   5  -4  311.97   10.30
   1  -5   4  327.17   11.20
   1  -5   4  324.87   10.90
   1   5  -4  323.57   10.90
  -1  -5  -4  351.26   10.90
   1  -5   4  333.47   12.40
   1  -5  -4  350.86   11.30
  -1  -5   4  323.57   11.20
  -1   5  -4  342.67   12.10
   1  -5  -4  331.57   13.20
  -1   5  -4  328.67   12.40
   1  -5  -4  325.57   12.30
   1  -5  -4  343.77   11.60
  -1   5  -4  330.37   13.00
  -1   5  -4  345.57   11.30
  -1   5  -4  328.17   12.20
  -2  -5  -4   28.10    4.10
  -2  -5  -4   34.20    3.90
   2  -5   4   44.70    5.40
   2  -5   4   32.80    5.20
  -2  -5  -4   30.70    4.60
   2   5  -4   38.20    3.10
   2  -5   4   35.00    5.20
  -2  -5  -4   39.90    4.30
   2  -5   4   38.90    4.80
   2   5  -4   46.60    3.70
  -2   5  -4   49.90    6.40
   2   5   4   34.00    4.30
   2  -5  -4   35.60    5.40
   2  -5  -4   39.10    5.00
  -2   5  -4   32.70    4.50
   2  -5  -4   26.00    4.80
   2  -5  -4   30.30    5.10
  -2  -5   4   27.00    2.90
  -2   5  -4   38.70    5.50
   3  -5   4  967.10   29.10
  -3  -5  -4  943.11   27.10
   3  -5   4  957.00   26.30
  -3  -5  -4  938.91   24.30
   3  -5   4  915.21   26.30
  -3  -5  -4  950.20   29.10
   3  -5   4  921.21   30.60
  -3  -5  -4  958.30   25.10
  -3   5  -4  960.00   25.90
   3  -5  -4  912.21   29.70
  -3   5  -4  942.11   30.60
   3  -5  -4  921.41   24.90
  -3   5  -4  949.51   28.70
  -3   5  -4  942.61   26.10
   3  -5  -4  940.91   26.10
   3   5   4  906.31   23.80
   3   5   4  890.61   24.30
   3  -5  -4  914.41   27.80
  -4  -5  -4  280.87   10.70
   4  -5   4  288.47   12.00
  -4  -5  -4  270.07   11.20
   4  -5   4  284.07   13.70
  -4  -5  -4  263.27    9.60
  -4   5   4  300.77   12.50
  -4  -5  -4  272.17    9.90
   4  -5   4  291.07   13.00
   4  -5   4  275.47   11.50
   4  -5  -4  307.97   12.80
  -4   5  -4  308.77   14.40
   4  -5  -4  297.27   11.30
   4   5   4  293.57   10.30
  -4   5  -4  307.57   12.30
   4  -5  -4  306.97   11.80
   4   5   4  287.97   10.00
  -4   5  -4  308.37   12.00
   4  -5  -4  295.47   13.40
  -4   5  -4  300.57   13.30
   5  -5   4   46.80    6.20
   5  -5   4   47.10    6.30
   5  -5   4   48.10    6.40
  -5  -5  -4   46.20    5.10
  -5  -5  -4   48.90    5.10
  -5   5   4   56.29    6.50
  -5   5   4   46.70    6.30
   5  -5   4   45.80    6.90
  -5   5  -4   55.09    7.40
  -5   5  -4   55.19    7.30
   5  -5  -4   61.69    6.80
   5   5   4   51.29    5.10
  -5   5  -4   64.09    7.70
   5  -5  -4   58.69    6.40
   5   5   4   57.89    5.00
   5   5   4   48.10    4.50
   5   5   4   54.79    5.00
   5  -5  -4   57.89    7.40
  -5   5  -4   55.49    6.90
   5  -5  -4   64.59    6.60
  -6  -5  -4    2.40    3.60
   6  -5   4    7.80    5.50
  -6   5   4   14.60    5.60
   6  -5   4   -6.70    6.00
   6  -5   4    8.20    5.30
  -6   5   4    4.40    4.20
   6   5   4    2.30    3.30
   6  -5  -4   15.10    5.80
   6   5   4    4.10    3.30
  -6   5  -4   -3.20    5.10
   6  -5  -4    4.60    4.40
  -6   5  -4    6.60    5.10
   6   5   4    5.00    3.80
   6  -5  -4   12.80    4.70
   6  -5  -4   -5.40    5.00
   6   5   4    5.00    3.10
  -7  -5  -4 1336.77   34.60
   7  -5   4 1361.66   38.20
   7  -5   4 1376.56   39.20
   7   5   4 1337.87   36.00
  -7   5  -4 1367.66   38.50
  -7   5  -4 1393.96   38.70
   7  -5  -4 1417.76   38.90
   7  -5  -4 1367.66   36.90
   7   5   4 1398.56   35.30
   8  -5   4  292.57   13.70
   8  -5   4  290.87   14.60
  -8   5   4  284.77   13.30
   8  -5  -4  306.07   12.90
  -8   5  -4  295.57   13.90
  -8   5  -4  295.77   13.60
   8   5   4  261.47   11.10
   8  -5  -4  299.97   13.70
  -9   5   4   14.00    5.90
   9  -5   4   12.70    6.50
   9  -5   4   26.60    6.40
   9  -5  -4   15.20    5.50
   9  -5  -4   12.50    5.50
  -9   5  -4   17.80    6.80
   9   5   4   17.30    4.60
  -9   5  -4    9.50    6.10
  10  -5   4   46.90    7.80
 -10   5   4   35.70    7.00
  10  -5   4   43.20    8.10
  10  -5  -4   46.80    6.90
  10  -5  -4   50.69    7.60
 -10   5  -4   46.10    8.50
  10   5   4   35.00    5.80
  11  -5   4 1037.00   34.70
  11  -5   4 1018.10   33.10
  11  -5  -4  942.51   31.10
  11   5   4  954.70   29.20
 -11   5  -4 1056.29   32.80
   0   6  -4 1025.00   31.80
   0   6  -4 1020.50   29.90
   0  -6   4 1055.99   31.80
   0   6  -4 1052.29   27.80
   0  -6  -4 1075.39   30.60
   0   6  -4 1021.00   26.80
   0  -6  -4 1030.30   32.40
   0  -6  -4 1060.99   28.30
   0  -6  -4 1088.29   27.20
   0  -6   4 1055.09   27.00
   1   6  -4  622.14   20.40
  -1  -6  -4  652.03   18.20
  -1  -6  -4  642.94   18.80
   1  -6   4  726.93   19.50
   1  -6   4  587.04   20.60
  -1  -6  -4  646.54   20.40
   1   6  -4  632.44   19.40
   1  -6   4  726.53   22.80
  -1  -6  -4  635.14   21.70
  -1   6  -4  699.83   22.90
   1  -6  -4  675.23   18.90
  -1  -6   4  672.83   20.80
  -1   6  -4  667.73   19.80
   1  -6  -4  675.33   21.50
  -1   6  -4  666.23   19.20
   1  -6  -4  674.83   22.70
  -1   6  -4  619.94   21.10
   1  -6  -4  659.93   19.80
   2  -6   4   15.00    4.20
   2   6  -4   26.20    3.20
   2  -6   4   23.20    4.90
   2  -6   4   21.90    5.30
   2  -6   4   26.20    5.10
  -2  -6  -4   36.80    4.80
  -2  -6  -4   27.70    4.40
  -2  -6  -4   35.00    4.70
  -2  -6  -4   25.70    4.00
  -2   6  -4   17.60    4.70
  -2   6  -4   17.60    4.60
   2  -6  -4   18.30    4.60
  -2   6  -4   14.00    4.50
   2  -6  -4   19.40    4.10
   2  -6  -4   16.30    4.10
   2  -6  -4   24.80    4.70
  -3  -6  -4  260.37    9.50
  -3  -6  -4  268.47   10.60
  -3  -6  -4  270.07   10.00
   3  -6   4  265.37   11.30
   3  -6   4  263.17   12.40
   3  -6   4  259.77   13.00
  -3  -6  -4  257.87   11.20
   3  -6   4  252.87   11.40
   3   6   4  253.27    9.20
   3  -6  -4  248.38   10.80
  -3   6  -4  244.38   12.70
  -3   6  -4  224.18   11.70
   3  -6  -4  251.17   10.20
   3   6   4  242.98    9.10
   3  -6  -4  251.27   12.00
  -3   6  -4  237.18   10.90
   3  -6  -4  261.57   11.50
  -3   6  -4  252.47   11.10
   4  -6   4  798.92   24.60
  -4  -6  -4  815.82   21.90
   4  -6   4  844.02   27.30
  -4   6   4  830.42   26.40
   4  -6   4  769.42   24.40
   4  -6   4  804.02   28.60
  -4  -6  -4  813.62   26.00
   4   6   4  831.32   22.70
  -4   6  -4  822.52   29.30
  -4   6  -4  814.52   25.00
   4  -6  -4  851.71   25.10
   4  -6  -4  841.82   26.80
   4   6   4  835.52   22.20
  -4   6  -4  837.12   24.80
   4  -6  -4  823.12   23.70
   4  -6  -4  839.32   28.50
  -4   6  -4  778.42   27.10
   5  -6   4  497.05   20.70
  -5   6   4  531.45   21.50
  -5  -6  -4  535.25   15.70
   5  -6   4  498.85   22.00
   5  -6   4  517.55   18.90
  -5   6   4  541.95   20.30
   5  -6   4  516.55   18.90
  -5  -6  -4  525.65   18.60
   5  -6  -4  513.25   19.60
   5   6   4  517.15   15.70
   5  -6  -4  470.25   19.90
   5   6   4  514.75   15.60
  -5   6  -4  478.15   21.50
  -5   6  -4  491.95   18.10
   5  -6  -4  493.55   17.00
   5  -6  -4  551.14   18.30
  -5   6  -4  488.35   17.70
  -5   6  -4  457.25   19.70
   6  -6   4   62.19    8.00
   6  -6   4   54.99    7.30
  -6   6   4   82.69    9.60
  -6  -6  -4   50.19    6.20
   6  -6   4   64.69    8.50
   6   6   4   52.39    5.30
  -6   6  -4   46.30    7.20
   6  -6  -4   54.59    7.10
   6   6   4   54.69    5.30
   6  -6  -4   55.29    6.60
  -6   6  -4   58.19    7.60
   7  -6   4   97.99    9.30
   7  -6   4   84.19    9.30
  -7   6   4  111.39    8.80
  -7   6  -4   98.89    9.30
   7  -6  -4   95.79    8.20
   7  -6  -4   99.19    8.10
   7   6   4   92.59    6.60
  -7   6  -4   92.29    8.30
   8  -6   4  275.67   14.20
   8  -6   4  249.68   14.40
  -8   6   4  267.97   12.80
   8   6   4  229.18   10.80
   8  -6  -4  232.58   12.10
  -8   6  -4  254.17   13.60
  -8   6  -4  260.07   13.50
   8  -6  -4  256.07   13.00
   9  -6   4  115.29   10.60
   9  -6   4  125.49   11.20
  -9   6   4  123.69   10.20
   9  -6  -4  114.89    9.40
  -9   6  -4  116.09   11.10
   9   6   4  117.89    7.90
   9  -6  -4  127.99   10.10
  -9   6  -4  110.29    9.80
  10  -6   4  176.48   12.80
  10  -6   4  168.08   13.60
 -10   6   4  156.68   12.10
 -10   6  -4  147.89   12.60
 -10   6  -4  159.28   12.60
  10  -6  -4  155.18   11.30
  10  -6  -4  149.69   11.20
  10   6   4  148.99    9.30
   0  -7  -4  525.55   19.30
   0  -7  -4  515.05   16.90
   0  -7   4  537.65   16.00
   0  -7  -4  521.45   16.00
   0   7  -4  521.85   18.70
   0  -7   4  543.05   18.70
   0   7  -4  517.75   15.80
   0   7  -4  526.85   17.90
   0  -7  -4  510.95   18.00
   1  -7   4    9.80    4.30
  -1  -7  -4    9.60    3.90
  -1  -7  -4    5.10    3.00
   1  -7   4    8.60    4.50
  -1  -7  -4    4.40    3.80
  -1  -7  -4    9.50    3.90
   1  -7  -4    6.20    3.70
   1  -7  -4    0.90    3.80
   1  -7  -4    3.40    3.90
  -1   7  -4    2.80    4.00
  -1   7  -4    7.60    3.70
  -1   7  -4    0.70    3.80
   1  -7  -4    6.90    3.70
  -1   7  -4    2.60    4.50
  -2  -7  -4   34.20    5.60
  -2  -7  -4   39.80    5.60
  -2  -7  -4   40.30    5.20
   2  -7   4   33.80    5.40
   2   7  -4   39.10    4.20
   2  -7   4   32.40    5.80
  -2  -7  -4   41.40    5.30
   2  -7  -4   29.40    4.80
  -2   7  -4   17.20    5.30
  -2   7  -4   27.80    5.10
   2  -7  -4   21.30    5.30
  -2   7  -4   33.40    5.70
   2  -7  -4   20.50    5.20
  -2   7  -4   31.00    5.30
   2  -7  -4   29.30    5.10
  -3  -7  -4  217.48    8.90
  -3  -7  -4  214.38   10.50
   3  -7   4  212.98   12.20
   3  -7   4  212.38   10.90
   3  -7  -4  222.88    9.90
   3  -7  -4  221.48   11.20
   3   7   4  210.48    8.80
   3  -7  -4  225.78   11.00
  -3   7  -4  213.08   11.00
   3  -7  -4  211.68   11.60
  -3   7  -4  221.88   10.90
  -3   7  -4  223.68   12.50
  -3   7  -4  219.18   11.80
   4  -7   4  334.87   15.00
  -4   7   4  340.47   15.40
   4  -7   4  323.97   15.30
   4  -7   4  294.47   16.50
   4  -7   4  337.97   14.80
  -4   7   4  324.37   15.50
  -4  -7  -4  336.77   13.80
  -4  -7  -4  327.67   11.90
   4  -7  -4  313.37   15.10
  -4   7  -4  287.27   15.40
   4  -7  -4  316.67   15.70
  -4   7  -4  332.77   17.10
   4  -7  -4  319.67   13.40
  -4   7  -4  315.77   13.90
   4   7   4  287.57   11.00
   4   7   4  333.27   12.00
  -4   7  -4  315.07   14.00
   4  -7  -4  295.07   12.70
  -5   7   4  159.28   11.50
   5  -7   4  157.18   11.40
   5  -7   4  159.38   10.00
  -5  -7  -4  147.79    7.80
   5  -7   4  149.99   10.70
  -5  -7  -4  137.79    8.70
   5  -7  -4  131.09    8.60
   5  -7  -4  123.39    9.10
  -5   7  -4  130.49   10.10
   5   7   4  124.79    7.00
   5   7   4  138.39    7.20
  -5   7  -4  125.29    9.70
   6  -7   4   64.99    7.70
   6  -7   4   69.89    8.70
  -6   7  -4   69.79    7.60
   6  -7  -4   60.19    7.80
  -6   7  -4   74.39    8.80
   6  -7  -4   56.29    6.80
   6   7   4   69.99    5.60
   7  -7   4  486.25   19.00
   7  -7   4  492.45   19.80
  -7   7   4  478.05   17.90
   7  -7  -4  460.65   18.30
   7  -7  -4  454.65   17.10
  -7   7  -4  464.15   18.40
  -7   7  -4  464.15   18.20
   7   7   4  422.96   14.80
   8  -7   4  152.38   11.70
  -8   7   4  143.79   11.00
   8  -7   4  146.69   11.60
   8  -7  -4  116.09   10.40
  -8   7  -4  122.89   11.10
   8   7   4  129.89    7.90
   8  -7  -4  125.69    9.90
  -8   7  -4  133.19   10.30
  -9   7   4  125.99   10.70
   9  -7   4  140.49   11.70
   9  -7   4  137.49   12.10
   9   7   4  124.79    8.30
   9  -7  -4  115.69    9.70
  -9   7  -4  112.39   11.30
  -9   7  -4  113.49   11.00
   9  -7  -4  111.19   10.30
  10  -7   4   36.80    8.30
  10  -7   4   29.10    8.40
 -10   7   4   16.40    7.40
  10  -7  -4   23.00    6.90
  10   7   4   23.60    5.60
 -10   7  -4   26.40    8.40
 -10   7  -4   23.10    7.20
  10  -7  -4   20.20    6.70
   0  -8  -4  756.02   26.20
   0  -8  -4  756.42   23.10
   0  -8  -4  769.32   24.90
   0   8  -4  727.63   24.30
   0  -8  -4  780.82   22.10
  -1  -8  -4 1113.79   34.70
  -1  -8  -4 1122.49   30.30
   1   8  -4 1065.49   31.80
  -1  -8  -4 1089.79   28.80
   1  -8   4 1034.90   34.60
   1  -8   4 1020.20   29.20
  -1   8  -4  951.50   30.40
   1  -8  -4  974.90   30.50
   1  -8  -4 1013.80   28.60
   1  -8  -4  991.20   27.10
   1  -8  -4 1003.20   32.70
  -1   8  -4  952.40   32.50
  -1   8  -4 1032.20   28.30
  -1   8  -4  903.11   27.20
  -2  -8  -4   18.00    4.60
   2  -8   4    0.80    6.20
  -2   8  -4   17.60    6.60
   2  -8  -4   -0.40    4.30
   2  -8  -4    3.60    4.50
   2  -8  -4    8.70    5.10
  -2   8  -4    6.90    5.00
  -2   8  -4   -0.10    6.00
   2  -8  -4    2.80    4.80
   3  -8   4  542.25   18.70
   3  -8   4  511.55   21.60
  -3  -8  -4  559.64   17.30
  -3  -8  -4  506.25   19.70
  -3   8  -4  585.44   19.90
   3  -8  -4  641.64   20.10
  -3   8  -4  561.64   20.50
  -3   8  -4  572.24   23.40
   3  -8  -4  581.34   21.50
   4  -8   4  587.24   20.50
  -4  -8  -4  569.24   17.40
  -4  -8  -4  560.44   20.90
   4  -8  -4  600.34   21.00
  -4   8  -4  609.14   20.90
   4  -8  -4  602.94   20.00
  -4   8  -4  615.44   21.30
   4   8   4  584.04   18.10
   5  -8   4  834.92   26.70
  -5   8  -4  761.22   25.40
   5   8   4  794.72   22.50
   5  -8  -4  746.03   25.20
   5  -8  -4  787.32   24.40
  -5   8  -4  781.32   25.30
   6  -8   4   43.40    7.50
   6  -8   4   55.29    8.20
   6  -8  -4   41.70    6.70
   6   8   4   50.09    5.70
  -6   8  -4   45.60    7.50
  -6   8  -4   56.79    8.20
   6  -8  -4   48.20    7.60
   7  -8   4  178.98   13.00
   7  -8   4  206.48   13.40
  -7   8   4  171.58   11.50
   7   8   4  174.28    9.00
  -7   8  -4  154.08   12.60
  -7   8  -4  175.28   12.30
   7  -8  -4  174.08   12.10
   7  -8  -4  156.78   10.90
   8  -8   4  340.37   17.10
   8  -8   4  303.57   16.30
  -8   8   4  323.07   15.80
  -8   8  -4  337.87   16.40
  -8   8  -4  327.07   16.50
   8  -8  -4  314.77   15.90
   8   8   4  300.17   12.40
   8  -8  -4  320.57   14.60
   9  -8   4  363.16   17.70
  -9   8   4  381.16   17.60
   9  -8   4  380.06   19.00
   9  -8  -4  335.77   16.00
   9   8   4  356.16   13.80
   9  -8  -4  336.97   16.70
  -9   8  -4  345.97   17.10
  -9   8  -4  326.57   17.00
   0   9  -4  280.77   13.10
   0  -9  -4  290.37   12.40
   0  -9  -4  282.07   14.10
  -1  -9  -4  144.59    8.90
   1   9  -4  143.09    8.90
  -1  -9  -4  130.59   10.00
   1  -9  -4  118.99    8.80
   1  -9  -4  132.09    9.50
  -1   9  -4  122.99    8.80
   2  -9   4  608.04   20.30
  -2  -9  -4  613.54   19.00
  -2  -9  -4  592.74   22.60
  -2   9  -4  626.34   21.20
   2  -9  -4  604.54   20.10
   2  -9  -4  627.84   21.00
   2  -9  -4  619.24   22.60
  -2   9  -4  620.04   20.60
   3  -9   4   76.59    8.40
  -3  -9  -4   75.79    7.80
  -3  -9  -4   86.29    7.20
   3  -9   4   68.79    8.70
  -3   9  -4   84.49    8.50
  -3   9  -4   90.79    9.40
   3  -9  -4   77.59    9.10
   3  -9  -4   67.19    8.00
  -3   9  -4   87.19    8.80
   4  -9   4  301.47   14.20
  -4   9  -4  317.47   14.60
  -4   9  -4  318.07   14.80
   4  -9  -4  310.97   13.60
   4  -9  -4  341.27   15.10
   5  -9   4  121.49   10.30
   5  -9  -4  100.49    9.10
  -5   9  -4  106.99    9.60
  -5   9  -4  113.69    9.90
   5  -9  -4  107.79    9.20
   6  -9   4  746.13   26.30
   6  -9  -4  712.43   25.00
   6   9   4  679.13   21.40
  -6   9  -4  713.03   26.00
  -6   9  -4  731.33   25.50
   6  -9  -4  738.53   24.20
  -7   9   4   57.29    8.40
   7  -9   4   41.80    8.50
   7  -9  -4   47.40    8.10
  -7   9  -4   50.49    8.80
  -7   9  -4   45.60    8.40
   7   9   4   52.99    6.30
   7  -9  -4   47.30    7.60
   8  -9   4  552.14   22.80
  -8   9   4  562.64   22.20
   8  -9  -4  546.85   20.50
   8  -9  -4  526.75   21.30
  -8   9  -4  532.75   21.90
   8   9   4  523.45   18.00
  -8   9  -4  535.75   22.10
  -9   9   4  103.79   10.40
   9  -9  -4  102.39   10.30
  -9   9  -4  100.99   11.60
   9   9   4  100.09    8.30
   0 -10  -4 1192.48   33.10
  -1 -10  -4  288.67   12.70
   1 -10  -4  238.78   11.70
  -1  10  -4  258.97   12.20
  -2 -10  -4    7.20    4.90
   2 -10  -4    5.90    5.10
  -2  10  -4    3.60    4.90
   3 -10   4  178.28   11.70
  -3  10  -4  173.48   11.20
  -3  10  -4  170.88   11.00
   3 -10  -4  182.98   11.70
   3 -10  -4  163.48   10.60
   4 -10   4  768.02   25.70
   4 -10  -4  765.42   26.10
  -4  10  -4  764.92   26.00
   4 -10  -4  772.12   25.20
  -4  10  -4  752.52   25.60
   5 -10   4  309.67   15.70
   5 -10  -4  251.47   14.60
  -5  10  -4  260.87   14.40
  -5  10  -4  248.58   14.00
   5 -10  -4  255.77   13.80
   6 -10   4   16.70    6.60
   6 -10  -4   22.70    6.60
   6 -10  -4    9.10    6.10
  -6  10  -4    9.80    6.30
  -6  10  -4   15.10    6.80
  -7  10   4   48.50    9.30
   7 -10   4   50.59    9.80
  -7  10  -4   71.49    9.70
  -7  10  -4   67.49   10.20
   7 -10  -4   68.59    9.00
   7 -10  -4   66.69    9.60
   8 -10   4  211.68   14.70
  -8  10   4  234.68   14.20
   8 -10  -4  291.37   15.60
   8  10   4  259.47   11.90
   8 -10  -4  269.47   14.80
  -8  10  -4  268.17   16.00
  -8  10  -4  248.68   15.00
   0 -11  -4   31.70    6.90
  -1 -11  -4   40.90    6.90
  -1  11  -4   36.60    7.10
   1 -11  -4   15.30    6.90
   2 -11  -4   28.50    6.90
  -2  11  -4   42.40    7.50
  -3  11  -4  164.98   11.50
   3 -11  -4  169.58   12.10
   4 -11   4   82.09    9.50
  -4  11  -4   67.39    9.00
  -4  11  -4   69.19    9.20
   4 -11  -4   66.39    8.30
   5 -11   4   21.10    7.40
   5 -11  -4   14.10    6.30
  -5  11  -4   13.20    6.60
  -5  11  -4    8.60    6.60
   5 -11  -4    7.10    6.70
   6 -11   4   81.49   10.90
   6 -11  -4  110.99   11.80
   6 -11  -4  110.89   11.00
  -6  11  -4  106.79   11.50
  -6  11  -4   87.89   11.00
  -7  11   4  205.78   14.10
   7 -11   4  214.58   14.70
   7 -11  -4  253.17   15.40
  -7  11  -4  243.78   15.60
   0  12  -4  922.81   28.90
   0 -12  -4  927.21   28.70
  -1  12  -4    9.00    6.20
   1 -12  -4   18.40    6.60
   2 -12  -4   27.60    7.20
  -2  12  -4   34.00    7.40
  -3  12  -4   36.60    7.80
   3 -12  -4   31.90    7.50
  -4  12  -4  669.63   25.30
   4 -12  -4  686.33   24.70
   5 -12   4   21.20    7.60
   5 -12  -4   11.00    7.10
  -5  12  -4   12.20    7.20
  -5  12  -4    9.70    7.10
   0  13  -4    3.80    6.30
   1 -13  -4  122.99   11.30
  -1  13  -4  125.69   11.30
   2 -13  -4  236.78   14.00
  -2  13  -4  247.08   14.60
  -3  13  -4  265.87   15.90
   3 -13  -4  283.17   15.40
   0   0  -5    1.90    1.70
   0   0   5    4.50    1.50
   0   0  -5    6.40    1.80
   0   0  -5    5.30    1.70
   0   0  -5    4.10    1.70
   0   0  -5    5.20    1.80
   0   0   5    3.50    1.60
   0   0  -5    7.20    1.70
   0   0   5    3.30    1.40
   0   0   5    2.20    1.80
   0   0   5    1.10    1.30
   1   0   5 2536.15   60.29
   1   0  -5 2639.34   70.59
  -1   0  -5 2656.93   61.69
   1   0  -5 2566.84   70.49
  -1   0  -5 2740.83   71.49
  -1   0   5 2617.14   70.69
   1   0  -5 2692.93   65.99
  -1   0  -5 2653.93   66.59
   1   0   5 2563.44   71.19
  -1   0   5 2530.45   59.59
   1   0   5 2661.23   66.59
   1   0   5 2385.86   61.29
   1   0  -5 2562.44   59.59
   1   0  -5 2696.53   65.99
  -1   0  -5 2597.64   60.29
   1   0  -5 2609.54   61.19
  -1   0  -5 2691.13   66.69
  -2   0  -5 2416.46   57.69
   2   0  -5 2452.35   65.69
   2   0   5 2478.95   62.49
  -2   0  -5 2383.36   66.79
  -2   0  -5 2397.06   56.49
  -2   0   5 2505.65   65.79
   2   0   5 2384.96   66.79
   2   0   5 2421.06   57.79
   2   0  -5 2343.67   55.39
   2   0  -5 2423.76   56.89
   2   0  -5 2423.66   61.29
  -2   0  -5 2422.86   62.49
   2   0   5 2461.05   56.69
  -3   0  -5 1667.63   47.10
  -3   0  -5 1682.53   39.80
   3   0   5 1671.83   43.90
   3   0  -5 1641.04   39.40
   3   0  -5 1587.04   38.30
   3   0  -5 1640.24   45.50
   3   0   5 1645.74   46.90
   3   0   5 1660.73   40.60
  -3   0   5 1633.84   45.50
  -3   0  -5 1606.24   43.70
  -3   0  -5 1645.54   40.40
   3   0  -5 1584.54   42.50
   3   0   5 1686.13   39.80
   4   0  -5  104.49    5.70
   4   0   5  102.29    6.70
  -4   0   5  104.49    5.40
   4   0  -5   97.49    4.70
  -4   0  -5  101.99    6.90
   4   0  -5   95.29    5.30
   4   0   5  118.39    6.80
  -4   0  -5   97.69    6.20
   4   0   5   94.09    6.40
  -4   0  -5   99.79    5.80
  -4   0  -5   97.49    5.60
  -4   0   5  112.19    5.70
   4   0  -5   96.49    5.40
   4   0   5  105.89    7.10
   5   0   5  774.52   21.40
   5   0  -5  740.53   20.10
  -5   0  -5  772.82   21.30
  -5   0  -5  792.72   21.60
   5   0   5  767.82   25.30
  -5   0   5  764.12   23.90
   5   0   5  777.62   22.10
   5   0  -5  760.62   23.90
   5   0  -5  777.52   22.50
  -5   0  -5  794.32   23.70
   5   0  -5  765.02   20.80
   5   0   5  778.92   23.70
   6   0  -5  707.53   20.00
   6   0   5  723.53   20.80
  -6   0  -5  728.63   20.70
   6   0  -5  712.73   21.40
   6   0   5  697.53   24.20
  -6   0  -5  690.83   20.40
   6   0   5  712.93   21.40
  -6   0  -5  689.23   22.60
   6   0   5  731.83   23.00
  -6   0  -5  684.23   24.30
   7   0  -5  657.23   19.50
   7   0   5  677.93   20.40
  -7   0  -5  649.34   23.90
  -7   0  -5  651.73   20.10
  -7   0  -5  663.73   20.00
   7   0  -5  647.84   21.00
   7   0   5  657.03   22.40
  -7   0  -5  664.83   22.50
   7   0   5  685.13   21.40
   7   0   5  655.03   23.80
   8   0   5  159.58   10.20
  -8   0  -5  159.68    8.90
  -8   0  -5  164.08    9.40
   8   0   5  154.68    9.30
   8   0  -5  177.78    9.00
   8   0  -5  160.78    8.80
   9   0   5   79.19    8.00
   9   0  -5   83.59    7.00
  -9   0  -5   89.29    8.40
   9   0   5   83.39    7.70
  10   0  -5  174.68    9.60
 -10   0  -5  163.48   11.30
  10   0   5  188.28   11.50
  10   0   5  178.18   10.60
  11   0  -5  216.98   11.30
 -11   0  -5  212.38   12.60
  11   0   5  220.98   13.20
  11   0   5  202.48   12.00
   0  -1  -5 1593.24   43.00
   0   1  -5 1531.05   42.50
   0   1  -5 1578.64   42.60
   0  -1  -5 1563.64   36.30
   0  -1   5 1498.45   39.60
   0  -1   5 1490.25   35.90
   0  -1   5 1506.65   36.50
   0   1   5 1500.25   36.20
   0  -1  -5 1543.15   40.20
   0   1  -5 1534.65   36.80
   0  -1   5 1615.54   42.70
   0   1  -5 1563.64   39.80
   0   1  -5 1542.55   36.00
   0  -1  -5 1537.55   37.20
   0  -1   5 1504.85   42.50
   0  -1  -5 1573.14   40.10
   0   1  -5 1524.95   39.70
  -1   1   5  786.02   18.90
   1   1  -5  729.43   18.20
   1   1  -5  775.82   20.30
   1  -1   5  763.92   22.60
   1   1  -5  767.62   21.60
   1   1  -5  758.02   18.80
  -1  -1  -5  725.33   19.60
   1  -1   5  776.22   19.20
  -1  -1  -5  758.92   22.80
   1  -1   5  787.82   19.50
   1  -1   5  790.62   21.20
  -1  -1  -5  751.92   21.30
   1   1  -5  770.72   21.70
   1   1  -5  777.12   20.40
  -1  -1  -5  749.62   19.20
   1  -1  -5  837.92   20.60
  -1   1  -5  815.42   22.40
   1  -1  -5  833.92   23.70
  -1  -1   5  823.42   23.20
  -1   1  -5  841.32   24.00
   1  -1  -5  846.42   22.20
   1  -1  -5  822.72   19.90
  -1  -1   5  833.52   21.60
   1   1   5  793.02   20.60
  -1   1  -5  799.52   20.20
  -1  -1   5  782.52   19.30
   1   1   5  774.92   23.90
   1   1   5  789.32   20.20
  -1   1  -5  823.62   22.40
   1   1   5  774.32   22.30
  -1   1  -5  848.12   20.70
  -2  -1  -5   93.19    5.10
   2   1  -5   94.69    4.10
   2  -1   5  107.29    4.90
  -2  -1  -5   94.59    4.60
   2   1  -5   97.69    3.80
   2   1  -5   95.29    3.60
  -2  -1  -5   94.49    4.60
  -2  -1  -5   91.89    5.20
   2   1  -5   95.29    3.80
   2   1  -5   91.29    3.90
   2  -1   5  103.19    4.70
   2  -1   5  104.39    5.30
   2  -1   5  104.79    5.60
   2   1  -5   97.69    3.50
   2  -1  -5  101.09    4.50
   2   1   5  100.49    5.30
   2  -1  -5  103.29    4.70
  -2   1  -5  103.59    5.50
  -2  -1   5  100.49    4.30
  -2   1  -5  100.59    4.70
  -2  -1   5   94.49    3.90
   2  -1  -5  100.99    5.20
  -2   1  -5  101.89    5.00
  -2   1  -5  109.39    4.90
   2   1   5  107.49    4.90
   2   1   5  105.49    5.50
   2  -1  -5  101.69    4.50
   2   1   5   92.49    4.90
   3  -1   5  899.61   23.40
   3   1  -5  909.51   23.80
  -3  -1  -5  894.91   27.40
   3  -1   5  877.91   23.70
  -3  -1  -5  905.81   25.50
   3   1  -5  864.21   21.40
  -3  -1  -5  918.71   23.10
   3  -1   5  925.61   25.90
   3   1  -5  909.71   25.50
   3  -1   5  870.51   27.50
   3   1  -5  886.51   21.90
  -3  -1  -5  936.31   23.50
  -3   1  -5  872.11   26.50
   3   1   5  849.32   24.40
   3   1   5  864.11   22.60
   3  -1  -5  852.01   22.10
   3  -1  -5  836.12   25.40
   3  -1  -5  849.72   21.40
   3  -1  -5  838.22   23.80
  -3  -1   5  878.91   24.20
   3   1   5  861.31   22.10
  -3   1  -5  873.11   22.60
   3   1   5  851.31   26.20
  -3   1  -5  839.12   24.50
  -3   1  -5  848.62   22.30
  -4  -1  -5 1092.29   28.90
   4  -1   5 1123.69   32.20
   4   1  -5 1167.98   32.00
  -4  -1  -5 1167.98   31.70
   4  -1   5 1107.59   29.00
  -4   1   5 1179.68   31.20
   4   1  -5 1134.89   27.80
   4   1  -5 1123.19   29.90
   4   1  -5 1096.29   26.90
  -4  -1  -5 1127.79   34.00
   4  -1   5 1115.99   29.80
   4  -1   5 1056.79   34.10
  -4  -1  -5 1142.49   28.70
  -4  -1   5 1115.49   31.10
  -4   1  -5 1069.79   31.30
   4   1   5 1156.78   28.30
  -4   1  -5 1089.69   28.40
  -4   1  -5 1114.89   28.90
   4  -1  -5 1092.39   27.30
   4   1   5 1105.09   28.90
   4   1   5 1109.09   31.10
  -4   1  -5 1056.29   33.50
   4  -1  -5 1083.19   30.40
   4  -1  -5 1133.49   28.40
   4   1   5 1117.99   33.40
  -4  -1   5 1127.69   31.40
  -4  -1   5 1089.19   29.10
   4  -1  -5 1088.69   32.50
   5  -1   5  410.36   14.90
  -5  -1  -5  409.36   13.10
   5   1  -5  419.26   13.70
  -5   1   5  418.96   14.90
   5  -1   5  400.76   15.70
  -5  -1  -5  397.16   15.30
   5  -1   5  416.76   14.00
   5   1  -5  412.86   13.00
  -5  -1  -5  423.66   13.40
   5  -1   5  416.76   13.50
   5   1  -5  388.96   12.10
  -5  -1  -5  406.66   14.40
   5   1   5  409.46   13.40
   5  -1  -5  423.56   14.70
   5   1   5  416.06   13.90
   5   1   5  405.76   14.80
   5  -1  -5  503.45   16.10
  -5   1  -5  428.26   14.00
  -5   1  -5  431.36   15.50
  -5  -1   5  489.45   14.90
  -5   1  -5  419.56   16.50
   5   1   5  418.56   15.90
   5  -1  -5  432.86   13.70
  -5   1  -5  435.66   14.00
   6   1  -5   67.89    5.50
  -6  -1  -5   78.59    6.50
   6  -1   5   87.49    6.70
  -6  -1  -5   70.59    6.50
   6  -1   5   92.49    7.40
   6  -1   5   86.69    7.20
  -6  -1  -5   75.59    6.30
   6   1  -5   72.09    5.20
  -6   1   5   73.39    6.10
   6  -1   5   85.59    7.00
  -6  -1  -5   70.69    6.00
   6   1   5   65.09    5.80
   6  -1  -5   76.29    6.10
   6  -1  -5   76.89    6.20
   6   1   5   65.69    5.70
  -6   1  -5   64.29    6.20
  -6   1  -5   58.39    7.10
   6   1   5   60.59    5.30
   6   1   5   55.79    6.30
   6  -1  -5   87.99    5.80
  -6   1  -5   71.99    6.20
   6  -1  -5   70.39    5.90
  -6   1  -5   67.89    6.60
  -7  -1  -5  394.26   16.70
   7   1  -5  402.96   13.80
  -7  -1  -5  383.36   13.80
   7  -1   5  383.66   16.70
   7   1  -5  387.46   13.20
   7  -1   5  368.16   15.50
   7  -1   5  414.06   15.40
   7  -1   5  395.26   15.70
  -7  -1  -5  391.46   15.40
  -7  -1  -5  408.26   14.00
   7   1   5  400.26   14.90
   7  -1  -5  421.66   15.70
  -7   1  -5  415.06   15.00
   7   1   5  410.86   16.70
   7   1   5  421.66   15.10
  -7   1  -5  446.96   15.50
   7   1   5  397.66   15.60
  -7   1  -5  389.56   16.70
   7  -1  -5  404.86   14.40
  -7   1  -5  406.26   18.30
   8   1  -5  289.87   11.30
   8  -1   5  282.57   13.60
   8  -1   5  324.87   12.90
  -8  -1  -5  301.67   12.70
   8  -1  -5  292.07   12.30
  -8   1  -5  285.17   13.70
   8   1   5  291.67   12.50
   8   1   5  302.07   12.10
  -8   1  -5  291.87   12.80
  -8   1  -5  280.47   12.50
   9  -1   5  118.39    8.90
   9  -1   5  122.19    8.90
  -9  -1  -5  117.39    8.70
   9   1  -5  112.09    7.20
   9   1   5  127.19    9.00
  -9   1  -5  141.29    9.80
   9   1   5  139.59    8.80
   9  -1  -5  132.99    8.30
 -10  -1  -5   89.89    9.40
  10  -1   5   97.99    9.10
  10  -1   5   95.89    9.30
 -10   1  -5  106.89   10.00
  10   1   5   93.69    8.60
  10  -1  -5  102.89    8.30
  10   1   5   99.09    8.40
  11  -1   5  313.67   15.90
  11  -1   5  297.57   14.60
 -11  -1  -5  313.97   14.60
  11   1   5  294.97   14.90
  11   1   5  312.77   13.90
 -11   1  -5  299.17   15.10
  11  -1  -5  284.77   13.40
   0   2  -5  120.49    4.90
   0  -2   5  119.89    5.00
   0  -2  -5  125.79    5.50
   0   2  -5  119.39    5.20
   0  -2  -5  124.39    5.70
   0   2  -5  113.59    4.70
   0  -2  -5  118.69    4.80
   0   2   5  118.79    4.80
   0   2  -5  111.89    4.30
   0   2  -5  116.99    5.10
   0   2   5  120.29    4.70
   0  -2   5  116.69    4.60
   0  -2  -5  125.49    5.20
   0  -2   5  114.69    4.40
   0   2  -5  119.69    4.60
   0  -2   5  121.19    5.10
  -1  -2  -5  545.15   16.00
   1  -2   5  542.75   14.20
  -1  -2  -5  529.65   14.40
   1   2  -5  565.24   15.60
  -1  -2  -5  528.25   14.80
   1   2  -5  550.24   14.60
   1   2  -5  543.75   14.60
   1  -2   5  508.15   14.20
   1  -2   5  519.05   16.70
  -1  -2  -5  549.85   17.10
   1  -2   5  535.65   15.70
   1   2  -5  530.25   15.50
   1   2  -5  521.55   13.10
   1   2  -5  540.15   13.60
   1  -2  -5  560.64   16.30
  -1   2  -5  553.94   17.30
  -1   2  -5  542.55   14.50
  -1   2  -5  559.04   16.10
   1  -2  -5  548.45   15.00
   1  -2  -5  547.15   14.60
  -1   2  -5  554.84   14.90
  -1  -2   5  547.85   15.90
  -1   2  -5  558.34   16.20
   1   2   5  534.95   14.90
  -1  -2   5  584.04   16.20
  -1  -2   5  551.84   14.80
   1   2   5  566.24   14.90
  -1  -2   5  565.84   15.00
   1  -2  -5  556.84   17.40
  -1  -2   5  552.54   13.50
  -2  -2  -5  142.19    6.30
   2  -2   5  142.59    6.10
   2   2  -5  150.18    4.60
   2   2  -5  147.09    4.40
   2   2  -5  150.48    4.80
  -2  -2  -5  147.29    6.10
  -2  -2  -5  144.19    6.00
   2   2  -5  145.99    5.00
   2   2  -5  155.38    5.00
  -2  -2  -5  147.79    7.00
   2  -2   5  153.48    6.70
   2  -2   5  134.69    6.30
   2  -2   5  148.09    6.90
   2   2   5  166.98    7.50
  -2   2  -5  161.18    7.50
   2  -2  -5  164.28    7.30
  -2  -2   5  171.58    5.00
   2  -2  -5  161.18    6.10
   2   2   5  159.68    6.40
   2   2   5  168.78    6.60
  -2  -2   5  170.88    5.50
   2  -2  -5  158.38    6.60
   2   2   5  159.88    6.90
  -2   2  -5  160.88    6.70
  -2   2  -5  165.38    6.90
   2  -2  -5  167.38    6.40
  -2   2  -5  158.88    6.50
   3   2  -5  583.54   14.90
   3  -2   5  547.15   18.90
  -3  -2  -5  569.04   17.40
   3   2  -5  543.95   13.90
   3   2  -5  605.24   16.20
  -3  -2  -5  568.64   15.90
   3  -2   5  549.65   16.40
  -3  -2  -5  573.54   15.70
   3  -2   5  577.44   17.90
   3   2  -5  541.15   15.70
  -3  -2  -5  574.24   18.60
   3  -2   5  562.94   16.30
   3   2  -5  568.34   15.10
   3   2   5  589.54   16.80
   3   2   5  605.64   16.50
  -3  -2   5  572.44   15.50
   3  -2  -5  598.84   19.30
  -3  -2   5  625.74   16.70
   3   2   5  563.64   19.20
  -3   2  -5  602.74   16.90
  -3   2  -5  618.74   17.20
  -3   2  -5  592.34   18.60
   3  -2  -5  612.44   16.80
   3   2   5  592.54   18.00
   3  -2  -5  586.94   18.00
  -3   2  -5  602.84   19.90
   3  -2  -5  594.34   16.10
  -4  -2  -5   21.90    3.60
   4   2  -5   14.50    2.10
   4  -2   5   16.50    4.10
   4  -2   5   15.40    3.60
  -4  -2  -5   12.90    3.40
  -4  -2  -5   15.80    3.60
   4  -2   5   15.40    3.90
   4   2  -5   14.80    2.20
  -4  -2  -5   15.00    3.10
   4   2  -5   22.70    2.80
   4  -2   5   22.90    4.20
  -4   2  -5   20.00    4.90
   4   2   5   20.20    3.20
   4  -2  -5   28.40    4.30
   4   2   5   23.40    3.30
   4  -2  -5   39.40    4.40
   4   2   5   21.90    3.60
   4   2   5   23.00    3.80
   4  -2  -5   35.50    4.50
   4  -2  -5   21.10    4.10
  -4   2  -5   28.70    4.50
  -4   2  -5   24.30    4.20
  -4  -2   5   23.50    3.10
  -5   2   5  135.39    7.60
   5  -2   5  128.79    8.20
  -5  -2  -5  139.59    6.60
   5  -2   5  129.79    7.30
   5   2  -5  136.89    5.60
  -5  -2  -5  134.19    7.10
   5  -2   5  126.19    7.40
   5  -2   5  138.09    8.00
   5   2  -5  129.79    5.30
  -5  -2  -5  145.39    7.30
  -5   2   5  141.59    7.70
  -5  -2  -5  127.89    7.80
   5  -2  -5  135.39    7.40
  -5   2  -5  134.59    8.70
   5  -2  -5  132.39    6.80
   5   2   5  143.49    7.70
   5   2   5  141.59    7.10
   5  -2  -5  128.89    7.10
  -5   2  -5  142.49    8.30
   5  -2  -5  133.99    8.00
   5   2   5  147.89    6.90
  -5   2  -5  144.39    7.70
  -5   2  -5  144.29    7.70
   5   2   5  151.88    6.90
  -6  -2  -5   33.10    4.80
  -6  -2  -5   24.60    4.60
  -6  -2  -5   33.00    4.40
   6   2  -5   35.20    3.40
  -6   2   5   26.40    4.80
   6  -2   5   26.80    5.20
   6  -2   5   31.80    5.20
   6   2  -5   34.50    3.90
   6  -2   5   31.30    5.50
  -6  -2  -5   24.90    4.20
   6  -2   5   30.80    4.90
   6   2   5   42.20    5.40
   6   2   5   51.39    5.50
   6   2   5   46.40    5.60
   6  -2  -5   41.10    5.20
   6  -2  -5   44.80    5.40
  -6   2  -5   32.00    5.50
  -6   2  -5   47.70    6.20
   6  -2  -5   42.20    5.20
  -6   2  -5   37.40    5.40
  -6   2  -5   40.70    5.40
   6   2   5   41.60    5.00
   6  -2  -5   35.60    4.40
  -7  -2  -5  249.18   11.30
  -7  -2  -5  260.47   13.30
  -7   2   5  256.27   12.50
   7  -2   5  308.17   13.20
   7  -2   5  270.17   13.50
   7   2  -5  251.97    9.70
   7  -2   5  254.77   12.60
   7  -2   5  272.47   13.80
  -7   2   5  250.37   11.20
   7  -2  -5  271.57   12.10
   7  -2  -5  277.07   12.70
   7   2   5  284.87   13.00
   7  -2  -5  333.97   12.60
   7  -2  -5  291.27   11.40
  -7   2  -5  297.57   15.30
  -7   2  -5  285.77   13.30
   7   2   5  253.77   11.40
   7   2   5  276.27   11.40
  -7   2  -5  263.57   12.60
  -7   2  -5  273.47   13.00
   8  -2   5    7.60    4.70
   8  -2   5    7.80    4.70
  -8   2  -5   -6.20    6.20
  -8   2  -5   14.50    5.40
   8   2   5   16.60    4.50
   8  -2  -5   17.50    4.80
   8   2   5   12.80    4.30
  -8   2  -5   17.10    5.20
  -9  -2  -5    8.20    4.90
   9  -2   5   -0.20    4.40
   9  -2   5    3.50    4.70
   9  -2  -5    1.80    4.00
  -9   2  -5   -0.10    5.40
   9   2   5    3.30    4.30
   9   2   5    2.70    4.00
  10  -2   5   41.80    7.40
 -10  -2  -5   37.30    6.60
  10  -2   5   43.50    6.90
  10  -2  -5   33.10    6.00
  10   2   5   35.10    6.00
 -10   2  -5   47.60    7.60
  10   2   5   36.40    6.30
  11  -2   5   89.59    9.70
  11  -2   5   73.39    8.50
  11  -2  -5   91.29    9.10
  11   2   5   93.49    9.30
 -11   2  -5  109.19   10.10
   0  -3  -5 3152.28   73.19
   0   3  -5 3154.08   72.39
   0  -3   5 3096.49   79.79
   0  -3  -5 3133.29   75.09
   0  -3   5 3260.57   85.69
   0   3  -5 3232.68   80.09
   0   3  -5 3217.58   85.59
   0   3  -5 3228.08   85.59
   0  -3   5 3121.09   85.49
   0   3  -5 3187.18   74.29
   0   3   5 3134.99   73.19
   0   3  -5 3172.88   79.99
   0  -3  -5 3208.68   86.59
   0  -3   5 3147.29   72.39
   0  -3  -5 3104.69   80.89
   1   3  -5  328.07    8.70
  -1  -3  -5  293.17   11.40
   1  -3   5  318.37   11.40
   1  -3   5  316.77    9.70
   1   3  -5  309.27    8.20
   1  -3   5  310.57    9.70
   1   3  -5  339.07    9.40
   1   3  -5  331.77    9.80
  -1  -3  -5  295.17   10.60
   1   3  -5  319.87   10.00
  -1  -3  -5  324.97    9.70
   1  -3   5  315.37   10.50
   1   3  -5  317.47    9.20
  -1  -3   5  320.47    9.90
  -1  -3   5  303.47    8.20
   1  -3  -5  307.27    9.90
  -1  -3   5  329.57    9.30
   1  -3  -5  313.17    9.60
   1  -3  -5  314.77   11.60
  -1   3  -5  320.97   10.60
  -1  -3   5  312.87    8.80
  -1   3  -5  319.37   10.00
  -1   3  -5  321.17   11.50
  -1  -3   5  301.67    9.60
   1  -3  -5  306.67   10.70
  -1   3  -5  311.77    9.70
   1   3   5  282.57    9.50
  -1   3  -5  325.17   10.90
  -2  -3  -5  166.68    6.90
   2   3  -5  169.48    5.20
   2   3  -5  173.78    5.10
   2   3  -5  152.58    5.20
   2  -3   5  181.28    7.30
  -2  -3  -5  154.68    7.10
  -2  -3  -5  155.48    7.50
   2  -3   5  162.88    6.90
  -2  -3  -5  161.38    6.50
   2   3  -5  173.88    5.00
   2  -3   5  173.08    7.60
   2  -3   5  169.38    7.90
   2   3   5  177.58    7.00
   2  -3  -5  172.68    8.30
  -2  -3   5  188.68    5.90
   2  -3  -5  191.08    7.90
   2  -3  -5  181.28    7.20
  -2   3  -5  197.78    8.80
  -2   3  -5  188.78    7.20
  -2   3  -5  188.58    8.00
  -2   3  -5  185.88    7.50
   2  -3  -5  185.88    7.50
   2   3   5  173.68    7.00
  -3  -3  -5  118.39    5.80
  -3  -3  -5  109.09    5.60
   3  -3   5   92.79    6.40
  -3  -3  -5  106.29    6.00
  -3  -3  -5  111.69    6.40
   3  -3   5  113.99    7.30
   3  -3   5   99.59    7.00
   3  -3   5  110.79    7.30
  -3   3  -5  102.09    7.00
   3   3   5  105.69    6.00
   3  -3  -5  109.19    6.30
   3  -3  -5  106.09    5.60
  -3   3  -5   90.49    6.10
  -3   3  -5  103.09    6.50
  -3   3  -5  106.29    7.00
   3  -3  -5  103.79    6.40
   3   3   5  104.99    5.50
   3   3   5  102.29    6.20
   3  -3  -5  102.59    6.50
   3   3   5  111.59    5.70
  -4  -3  -5 1819.82   48.80
   4   3  -5 1782.62   42.50
   4  -3   5 1793.22   53.49
  -4  -3  -5 1824.52   45.00
   4  -3   5 1893.71   50.39
  -4  -3  -5 1857.91   44.10
   4  -3   5 1848.32   46.50
   4  -3   5 1763.52   45.20
  -4  -3  -5 1811.52   52.19
  -4   3  -5 1764.22   44.20
   4  -3  -5 1787.52   51.39
   4  -3  -5 1820.32   43.30
   4   3   5 1773.62   47.40
   4   3   5 1819.52   44.10
   4   3   5 1773.22   50.89
  -4   3  -5 1747.83   48.90
   4  -3  -5 1763.52   44.70
  -4   3  -5 1682.93   52.19
   4   3   5 1856.61   43.10
   4  -3  -5 1705.53   48.00
  -4   3  -5 1798.82   45.10
  -5  -3  -5  561.94   19.60
  -5   3   5  592.04   19.20
   5  -3   5  566.34   17.90
  -5  -3  -5  546.85   16.60
  -5   3   5  580.64   20.20
   5  -3   5  577.54   19.90
   5  -3   5  559.44   20.90
  -5  -3  -5  539.45   18.00
   5  -3   5  593.64   18.70
  -5  -3  -5  584.24   16.70
   5  -3  -5  580.74   20.50
   5  -3  -5  571.74   17.10
   5   3   5  592.14   20.10
   5   3   5  585.04   16.90
  -5   3  -5  578.14   21.70
   5   3   5  588.04   18.70
  -5   3  -5  573.14   18.10
   5   3   5  578.14   17.30
  -5   3  -5  602.34   20.40
  -5   3  -5  616.24   18.50
   5  -3  -5  578.74   19.30
   5  -3  -5  603.94   18.10
   6  -3   5  112.59    8.20
  -6   3   5   94.19    7.90
  -6  -3  -5   98.49    6.70
  -6  -3  -5   88.89    7.10
  -6  -3  -5   95.39    6.60
   6  -3   5  104.19    7.50
   6  -3   5  107.69    8.30
   6  -3   5  106.79    8.50
  -6  -3  -5  101.59    6.40
   6   3   5  113.79    7.60
   6   3   5  105.49    6.80
   6  -3  -5  127.89    7.40
   6  -3  -5  121.09    7.90
   6   3   5  123.89    7.10
   6  -3  -5  120.59    8.00
   6   3   5  133.29    7.10
  -6   3  -5  137.69    8.50
  -6   3  -5  135.69    8.50
  -6   3  -5  129.79    9.00
  -6   3  -5  131.89    9.50
   6  -3  -5  126.19    8.50
  -7  -3  -5  395.36   16.10
  -7   3   5  392.06   16.80
   7  -3   5  410.66   16.40
  -7  -3  -5  398.46   13.80
   7  -3   5  402.46   15.70
   7  -3  -5  363.66   13.30
   7   3   5  383.06   13.20
   7   3   5  390.06   13.70
  -7   3  -5  367.36   16.30
   7  -3  -5  358.86   15.60
  -7   3  -5  377.26   15.10
  -7   3  -5  383.26   15.90
   7  -3  -5  344.37   14.50
   7   3   5  377.36   15.50
  -8   3   5  389.06   14.50
   8  -3   5  372.36   15.70
  -8  -3  -5  375.66   13.90
   8  -3   5  394.66   16.50
   8   3   5  369.26   13.90
   8  -3  -5  363.76   14.60
   8   3   5  375.46   13.50
  -8   3  -5  375.36   15.20
   8  -3  -5  353.26   13.50
  -8   3  -5  374.56   15.70
  -9  -3  -5  423.16   15.60
   9  -3   5  439.46   17.60
   9  -3   5  440.86   18.30
   9  -3  -5  410.56   16.00
  -9   3  -5  434.56   16.60
  -9   3  -5  424.16   17.40
   9   3   5  412.86   15.80
   9   3   5  400.96   15.10
  10  -3   5   66.69    9.10
  10  -3   5   67.49    8.60
  10   3   5   88.39    8.10
  10  -3  -5   91.39    8.40
 -10   3  -5   98.59   10.20
  11  -3   5  294.57   15.90
  11  -3   5  264.67   14.70
  11  -3  -5  282.57   13.70
 -11   3  -5  283.97   15.80
  11   3   5  284.67   14.10
   0   4  -5  926.11   25.20
   0   4  -5  913.51   26.80
   0  -4  -5  898.11   24.00
   0  -4   5  906.01   26.70
   0   4  -5  894.91   23.40
   0   4  -5  912.01   25.20
   0  -4   5  911.41   24.80
   0   4  -5  911.31   26.80
   0  -4   5  908.21   22.60
   0  -4  -5  939.31   26.10
   0  -4  -5  930.71   28.00
   0  -4  -5  909.61   23.30
   0  -4   5  964.20   27.10
   0   4  -5  912.71   22.60
  -1  -4  -5 1233.78   33.50
   1   4  -5 1166.78   33.80
  -1  -4  -5 1202.48   30.90
  -1  -4  -5 1241.08   30.20
   1  -4   5 1216.48   30.10
   1  -4   5 1205.68   30.40
   1   4  -5 1215.58   29.50
   1  -4   5 1203.88   35.50
   1   4  -5 1234.88   31.60
   1   4  -5 1178.68   28.40
   1   4  -5 1235.58   31.90
   1   4  -5 1244.18   33.70
   1  -4   5 1222.48   33.20
  -1  -4   5 1196.68   32.90
  -1   4  -5 1142.69   34.30
   1  -4  -5 1164.78   30.10
   1  -4  -5 1188.08   29.20
  -1   4  -5 1207.48   32.20
   1  -4  -5 1142.89   32.50
  -1   4  -5 1160.48   29.90
  -1  -4   5 1174.98   27.50
   1   4   5 1222.98   29.70
   1  -4  -5 1154.98   34.70
  -1   4  -5 1150.18   28.90
   1   4   5 1192.28   29.20
  -1   4  -5 1117.99   32.30
  -1  -4   5 1161.18   32.30
   2  -4   5  164.08    9.00
   2  -4   5  177.48    8.30
   2  -4   5  179.98    8.50
  -2  -4  -5  182.48    8.00
  -2  -4  -5  221.28    8.70
   2  -4   5  182.58    7.90
   2  -4  -5  125.49    6.70
  -2   4  -5  136.69    7.50
   2  -4  -5  162.58    7.90
   2   4   5  154.88    6.70
  -2   4  -5  127.49    7.40
   2   4   5  156.18    6.80
  -2   4  -5  126.29    7.70
  -2   4  -5  125.69    6.80
   3  -4   5  998.40   26.40
   3  -4   5  974.10   26.60
   3  -4   5  977.60   28.90
  -3  -4  -5  971.70   25.70
   3  -4   5  931.71   30.60
  -3  -4  -5  974.00   25.10
  -3  -4  -5  979.20   27.80
  -3  -4  -5  980.60   29.80
  -3   4  -5  962.30   28.80
   3   4   5  958.60   25.20
  -3   4  -5  959.00   26.20
  -3   4  -5  949.11   30.50
   3  -4  -5  935.11   25.00
   3  -4  -5  937.81   28.00
   3   4   5  944.71   24.50
   3  -4  -5  936.41   30.00
   3  -4  -5  967.30   26.10
  -3   4  -5  984.60   25.70
   4  -4   5  424.86   14.50
   4  -4   5  422.66   14.60
  -4  -4  -5  445.76   13.50
  -4  -4  -5  420.16   15.50
  -4  -4  -5  430.66   13.30
   4  -4   5  431.66   15.90
  -4  -4  -5  437.66   14.70
   4  -4   5  414.46   16.80
   4  -4  -5  442.66   14.70
   4   4   5  448.76   15.80
   4   4   5  465.55   13.70
   4  -4  -5  433.66   15.70
  -4   4  -5  440.66   17.70
  -4   4  -5  431.46   16.50
  -4   4  -5  424.16   14.90
   4  -4  -5  427.36   13.90
   4   4   5  463.65   13.40
  -4   4  -5  449.46   15.00
   4   4   5  461.95   14.80
   4  -4  -5  414.16   16.50
   5  -4   5  715.73   23.80
  -5   4   5  716.13   24.20
   5  -4   5  706.83   21.90
  -5  -4  -5  704.13   19.90
  -5   4   5  710.03   23.00
  -5  -4  -5  714.03   19.50
  -5  -4  -5  691.83   21.70
   5  -4   5  696.53   25.30
   5  -4   5  681.03   22.00
  -5  -4  -5  693.93   23.20
   5   4   5  677.03   19.30
   5  -4  -5  654.23   23.30
   5   4   5  629.14   20.30
   5  -4  -5  659.63   19.40
   5  -4  -5  641.64   20.20
  -5   4  -5  642.64   22.80
  -5   4  -5  654.93   24.60
  -5   4  -5  632.54   20.50
  -5   4  -5  685.13   20.80
   5   4   5  710.43   18.90
   5   4   5  677.03   22.10
   5  -4  -5  666.03   21.90
  -6   4   5  231.38   13.10
   6  -4   5  251.17   13.20
  -6  -4  -5  234.18   11.10
  -6  -4  -5  245.48    9.70
   6  -4   5  248.48   12.40
   6  -4   5  221.28   13.50
   6  -4   5  229.98   11.90
   6  -4  -5  197.88   10.40
  -6   4  -5  199.58   12.00
   6   4   5  220.08    9.80
  -6   4  -5  222.78   11.30
   6   4   5  239.68    9.90
   6   4   5  240.48   10.90
  -6   4  -5  212.28   11.30
   6  -4  -5  198.78    9.50
   6   4   5  212.18    9.60
   6  -4  -5  221.68   11.40
   6  -4  -5  223.68   12.20
  -6   4  -5  190.18   12.70
  -7  -4  -5  493.65   19.60
   7  -4   5  593.64   19.90
   7  -4   5  541.45   19.80
  -7   4   5  553.44   21.50
  -7  -4  -5  525.25   16.80
   7   4   5  533.25   19.90
   7  -4  -5  571.84   19.20
  -7   4  -5  555.04   19.40
   7  -4  -5  551.14   17.70
   7  -4  -5  538.45   21.00
   7   4   5  515.75   17.20
  -7   4  -5  559.44   19.50
   7   4   5  534.25   16.80
  -8  -4  -5  362.06   13.20
   8  -4   5  333.17   14.80
  -8   4   5  362.56   14.60
   8  -4   5  344.97   15.90
   8  -4  -5  295.97   13.30
  -8   4  -5  306.07   14.10
  -8   4  -5  299.67   14.00
   8  -4  -5  285.57   12.30
   8   4   5  331.67   12.10
   8   4   5  322.57   12.30
   9  -4   5   68.69    8.20
   9  -4   5   63.19    8.80
  -9   4   5   69.29    8.20
   9  -4  -5   47.20    7.20
  -9   4  -5   57.79    8.40
  -9   4  -5   68.39    9.00
   9  -4  -5   53.99    6.70
   9   4   5   57.09    7.00
  10  -4   5  129.89   11.00
  10  -4   5  134.69   11.50
 -10   4  -5  120.49   11.50
  10   4   5  123.39    8.90
  10  -4  -5  125.79    9.60
  11  -4   5  196.68   12.60
  11  -4   5  210.68   14.20
 -11   4  -5  222.88   13.70
  11  -4  -5  216.58   12.40
  11   4   5  191.28   11.30
   0   5  -5  881.01   24.80
   0  -5   5  878.21   22.30
   0   5  -5  902.21   23.10
   0  -5   5  861.01   26.00
   0  -5  -5  864.81   23.00
   0  -5  -5  876.91   25.60
   0  -5  -5  910.71   24.00
   0  -5   5  833.42   24.00
   0  -5  -5  871.51   27.40
   0   5  -5  838.32   21.90
   0   5  -5  843.02   26.10
   1   5  -5 1123.79   29.90
   1   5  -5 1172.88   28.10
  -1  -5  -5 1120.99   33.70
  -1  -5  -5 1127.09   29.30
   1  -5   5 1118.99   33.60
   1  -5   5 1077.79   31.10
  -1  -5  -5 1164.78   28.40
   1  -5   5 1050.19   28.40
  -1  -5  -5 1102.39   31.40
   1  -5   5 1089.69   28.30
  -1   5  -5 1022.90   26.70
  -1  -5   5 1014.30   24.20
   1  -5  -5 1051.89   26.20
  -1   5  -5  978.00   25.80
  -1   5  -5  980.30   28.70
   1  -5  -5 1029.20   27.20
  -1  -5   5  977.40   28.30
   1  -5  -5 1012.90   31.10
  -1   5  -5  971.80   30.60
  -1   5  -5 1002.10   28.70
   1  -5  -5  975.70   29.00
  -2  -5  -5  446.46   13.50
  -2  -5  -5  422.36   15.60
   2  -5   5  439.46   14.40
   2   5  -5  411.56   11.70
   2  -5   5  445.96   15.50
  -2  -5  -5  417.86   14.60
   2  -5   5  412.56   16.20
  -2  -5  -5  426.16   13.00
   2  -5   5  405.76   14.10
   2   5  -5  408.36   11.40
  -2   5  -5  384.66   15.10
   2  -5  -5  373.96   14.00
  -2   5  -5  413.96   13.40
   2   5   5  392.36   12.20
  -2   5  -5  377.96   12.70
   2  -5  -5  389.16   15.00
   2  -5  -5  372.26   12.30
  -2   5  -5  376.76   14.20
   2  -5  -5  391.76   13.20
   2   5   5  384.26   12.10
   3  -5   5  549.85   18.60
  -3  -5  -5  524.75   15.30
   3  -5   5  496.35   16.70
   3  -5   5  533.75   19.80
  -3  -5  -5  521.95   18.30
   3  -5   5  522.65   16.80
  -3  -5  -5  535.35   17.20
  -3  -5  -5  540.65   15.90
  -3   5  -5  621.04   18.20
   3  -5  -5  557.14   20.50
  -3   5  -5  612.14   20.30
  -3   5  -5  635.54   18.60
   3   5   5  576.74   16.90
   3   5   5  574.64   16.60
   3  -5  -5  564.94   19.30
   3  -5  -5  564.74   17.20
  -3   5  -5  592.34   21.40
   3  -5  -5  581.54   18.10
  -4  -5  -5  610.84   20.80
   4  -5   5  639.34   19.80
  -4  -5  -5  616.34   17.60
   4  -5   5  648.04   21.80
   4  -5   5  625.04   23.00
  -4  -5  -5  603.14   17.80
  -4  -5  -5  585.74   19.30
   4  -5   5  609.04   19.60
  -4   5  -5  670.13   20.50
  -4   5  -5  646.04   22.40
  -4   5  -5  676.33   24.10
   4  -5  -5  657.03   20.10
   4   5   5  621.94   18.20
   4  -5  -5  677.83   21.70
   4  -5  -5  656.13   19.10
  -4   5  -5  657.43   20.00
   4   5   5  618.44   18.70
   4  -5  -5  635.84   22.80
   5  -5   5 1009.50   32.50
  -5   5   5 1060.29   33.60
   5  -5   5 1037.90   29.80
   5  -5   5 1000.80   29.30
  -5  -5  -5 1021.30   26.80
   5  -5   5  986.20   34.50
  -5  -5  -5 1013.80   31.70
  -5   5   5 1022.30   31.50
   5   5   5  967.70   28.40
   5   5   5 1028.30   26.60
  -5   5  -5  964.10   33.40
   5   5   5  981.00   30.60
  -5   5  -5  930.11   27.80
  -5   5  -5  936.11   28.10
   5  -5  -5  974.10   32.10
   5  -5  -5  944.61   30.00
   5  -5  -5  983.40   26.90
   5  -5  -5  975.40   28.10
   5   5   5  999.50   25.80
  -5   5  -5  936.61   31.20
   6  -5   5  451.95   17.50
   6  -5   5  457.95   18.60
   6  -5   5  453.25   16.90
  -6  -5  -5  438.76   14.90
  -6  -5  -5  432.26   16.90
  -6   5   5  443.86   18.80
  -6   5  -5  428.26   16.20
   6   5   5  385.06   13.50
   6   5   5  381.76   15.40
  -6   5  -5  392.26   15.80
   6  -5  -5  411.46   16.40
   6   5   5  390.46   13.20
   6  -5  -5  394.26   17.30
   6  -5  -5  368.66   14.60
   7  -5   5  186.88   11.50
   7  -5   5  186.88   11.40
  -7  -5  -5  181.68    8.80
  -7  -5  -5  161.68    9.80
   7  -5  -5  170.38    9.50
   7   5   5  169.28    8.60
  -7   5  -5  179.88   11.50
   7   5   5  167.28    8.40
   7   5   5  165.38    9.60
   7  -5  -5  177.68   10.60
  -7   5  -5  185.28   11.20
   8  -5   5  293.47   14.20
   8  -5   5  264.77   13.90
  -8   5   5  294.37   13.30
   8   5   5  267.77   11.40
   8   5   5  243.08   10.80
  -8   5  -5  276.67   13.60
   8  -5  -5  264.27   11.90
   8  -5  -5  247.58   12.60
  -8   5  -5  265.97   13.70
   9  -5   5  728.13   25.10
  -9   5   5  730.73   24.00
   9  -5   5  748.43   26.60
  -9   5  -5  711.23   25.00
   9   5   5  690.13   22.10
  -9   5  -5  700.33   24.60
   9  -5  -5  717.53   22.80
   9  -5  -5  710.23   24.00
  10  -5   5  181.28   13.00
  10  -5   5  191.28   13.60
 -10   5  -5  159.68   12.80
  10   5   5  208.58   10.90
 -10   5  -5  168.28   11.60
  10  -5  -5  172.58   11.20
  11  -5   5  102.99   11.50
  11   5   5   68.09    8.40
   0  -6  -5  310.87   10.80
   0  -6   5  318.07   10.50
   0   6  -5  326.17   11.00
   0   6  -5  310.47   12.10
   0   6  -5  299.07   11.50
   0  -6  -5  305.37   12.90
   0  -6  -5  303.77   11.60
   0  -6   5  313.27   12.00
   0  -6  -5  308.37   12.20
   0   6  -5  310.37   10.20
   1   6  -5  525.95   16.20
  -1  -6  -5  559.34   16.10
  -1  -6  -5  536.45   16.40
   1  -6   5  535.15   16.20
   1  -6   5  553.64   19.00
  -1  -6  -5  530.05   17.80
   1   6  -5  536.65   15.40
  -1  -6  -5  526.75   19.10
  -1   6  -5  523.35   16.40
   1  -6  -5  530.25   16.00
  -1   6  -5  529.45   15.90
  -1   6  -5  530.65   17.80
  -1   6  -5  525.95   18.80
   1  -6  -5  536.75   16.80
   1  -6  -5  517.35   19.20
   1  -6  -5  522.55   18.00
   2   6  -5  354.16   10.90
   2  -6   5  372.86   13.20
   2   6  -5  370.06   10.80
   2  -6   5  366.06   15.10
  -2  -6  -5  352.16   14.20
  -2  -6  -5  358.56   11.90
  -2  -6  -5  360.36   12.20
  -2  -6  -5  346.57   13.20
   2  -6  -5  310.37   12.40
  -2   6  -5  309.37   13.30
   2  -6  -5  317.87   14.00
   2  -6  -5  318.17   13.00
   2   6   5  337.67   11.10
  -2   6  -5  317.07   14.00
  -2   6  -5  344.87   12.70
  -2   6  -5  332.37   12.10
   2  -6  -5  330.37   11.80
   3  -6   5  378.26   15.30
  -3  -6  -5  384.36   15.00
  -3  -6  -5  390.36   13.20
   3  -6   5  392.26   14.60
  -3  -6  -5  406.36   14.20
   3  -6   5  380.46   13.90
   3  -6   5  394.56   16.60
  -3  -6  -5  388.56   12.70
  -3   6  -5  402.46   14.90
   3  -6  -5  392.76   15.40
   3  -6  -5  407.26   16.50
   3  -6  -5  409.36   14.60
   3   6   5  401.96   13.10
  -3   6  -5  405.66   17.10
  -3   6  -5  386.86   14.40
   3  -6  -5  396.06   13.70
   3   6   5  406.66   12.90
  -3   6  -5  377.86   15.70
   4  -6   5  431.76   16.10
  -4  -6  -5  448.56   14.10
   4  -6   5  434.06   18.80
  -4  -6  -5  445.66   16.80
   4  -6   5  466.25   18.10
   4  -6   5  478.75   16.80
  -4   6  -5  438.96   17.60
   4   6   5  421.56   13.70
  -4   6  -5  430.06   15.70
  -4   6  -5  435.36   18.50
   4  -6  -5  428.86   15.60
   4  -6  -5  432.46   14.60
  -4   6  -5  428.06   15.90
   4  -6  -5  416.66   16.30
   4   6   5  421.66   13.60
   4  -6  -5  418.46   17.30
   5  -6   5  230.28   11.90
  -5   6   5  221.38   11.70
  -5  -6  -5  201.28    9.60
  -5  -6  -5  195.48   10.80
   5  -6   5  206.08   12.30
   5  -6   5  206.48   12.20
  -5   6   5  217.18   12.00
   5  -6   5  199.98   12.80
   5  -6  -5  178.28   10.50
   5   6   5  198.98    8.70
  -5   6  -5  181.48   12.10
  -5   6  -5  232.08   12.90
   5  -6  -5  177.98   11.50
   5   6   5  180.18    8.60
  -5   6  -5  224.78   12.60
   5  -6  -5  220.88   11.20
  -6   6   5  165.28   11.20
   6  -6   5  173.88   11.30
  -6  -6  -5  169.28    9.80
   6  -6   5  169.08   10.50
  -6  -6  -5  172.78    8.70
   6  -6   5  169.68   11.60
   6  -6  -5  167.68   10.20
   6   6   5  156.88    8.00
   6  -6  -5  173.68    9.60
  -6   6  -5  172.98   10.90
   6   6   5  159.98    8.30
  -6   6  -5  159.98   10.90
  -7  -6  -5  228.78    9.90
   7  -6   5  201.98   12.30
   7  -6   5  214.58   12.60
   7   6   5  236.78   10.00
   7  -6  -5  239.48   11.50
  -7   6  -5  223.28   12.60
   7  -6  -5  232.78   12.40
   7   6   5  234.08   10.20
  -7   6  -5  228.08   12.80
   8  -6   5  451.25   18.60
   8  -6   5  447.16   19.40
   8  -6  -5  457.75   17.00
  -8   6  -5  436.36   18.10
  -8   6  -5  454.45   18.60
   8   6   5  424.16   15.70
   8  -6  -5  460.45   18.40
  -9   6   5   18.20    6.40
   9  -6   5   13.20    6.30
   9  -6   5   19.90    6.90
   9   6   5    7.90    4.60
  -9   6  -5    9.00    6.00
   9  -6  -5    0.70    4.80
  -9   6  -5   11.50    7.20
   9  -6  -5    4.00    5.40
  10  -6   5   46.30    9.00
  10  -6   5   46.70    8.40
 -10   6   5   70.89    9.20
 -10   6  -5   46.10    9.60
  10   6   5   36.10    6.20
 -10   6  -5   36.10    8.30
  10  -6  -5   45.80    7.20
  10  -6  -5   52.49    8.40
   0   7  -5   14.50    3.70
   0  -7  -5   10.90    3.60
   0   7  -5    9.30    3.70
   0  -7  -5    7.00    4.00
   0  -7  -5   11.70    4.50
   0  -7  -5    9.80    4.30
  -1  -7  -5  343.97   13.60
   1  -7   5  332.17   12.40
  -1  -7  -5  348.97   13.00
   1   7  -5  337.37   12.10
   1  -7   5  333.17   14.20
   1   7  -5  337.17   11.70
  -1  -7  -5  327.97   14.40
  -1  -7  -5  360.66   12.40
   1  -7  -5  314.87   12.70
  -1   7  -5  326.87   12.50
  -1   7  -5  284.17   11.00
  -1   7  -5  293.67   13.10
  -1   7  -5  310.17   12.80
   1  -7  -5  296.57   13.80
   1  -7  -5  316.67   11.90
   1  -7  -5  295.47   12.80
  -2  -7  -5  106.69    7.30
   2  -7   5  101.19    8.10
  -2  -7  -5  100.79    7.10
  -2  -7  -5   99.39    6.80
  -2  -7  -5   99.59    7.40
   2  -7   5  119.29    8.00
   2  -7  -5   99.49    7.30
  -2   7  -5   93.39    8.00
  -2   7  -5   95.39    7.70
  -2   7  -5   89.09    7.60
   2  -7  -5   98.59    6.90
  -2   7  -5   90.99    7.30
   2  -7  -5   99.59    8.00
   2  -7  -5   98.49    7.80
   3  -7   5  279.97   14.60
   3  -7   5  288.07   12.60
  -3  -7  -5  243.88   10.10
  -3  -7  -5  235.78   12.00
   3  -7  -5  282.67   12.00
   3   7   5  242.88   10.20
   3  -7  -5  265.47   11.20
  -3   7  -5  245.38   13.10
  -3   7  -5  283.77   14.80
   3  -7  -5  266.27   13.50
  -3   7  -5  268.57   12.10
   3  -7  -5  273.37   12.90
  -4  -7  -5   50.69    5.90
   4  -7   5   66.89    7.80
  -4  -7  -5   47.20    6.20
   4  -7   5   64.99    8.50
   4   7   5   35.80    4.70
   4  -7  -5   49.99    6.50
   4  -7  -5   58.49    8.00
   4   7   5   40.60    5.20
  -4   7  -5   57.49    8.60
  -4   7  -5   52.19    8.10
   4  -7  -5   54.19    7.30
  -5   7   5  186.08   11.60
  -5  -7  -5  189.18    9.30
  -5  -7  -5  189.18   10.30
   5  -7   5  176.08   11.20
   5  -7   5  177.28   11.00
   5   7   5  198.68    9.00
  -5   7  -5  182.78   10.80
  -5   7  -5  169.48   10.60
   5   7   5  201.88    8.80
   5  -7  -5  186.68   10.80
   5  -7  -5  198.48   10.30
  -6  -7  -5  141.79    8.00
   6  -7   5  150.38   10.60
   6  -7   5  146.49   10.20
   6   7   5  172.48    8.60
   6   7   5  157.98    8.20
   6  -7  -5  178.58   10.60
   6  -7  -5  171.38   10.10
  -6   7  -5  172.68   11.10
  -6   7  -5  178.08   10.80
   7  -7   5   30.80    7.80
   7  -7   5   31.70    7.30
   7   7   5   26.90    5.20
  -7   7  -5   25.10    6.50
   7  -7  -5   27.20    5.80
   7  -7  -5   25.20    6.30
  -7   7  -5   35.20    7.10
   8  -7   5  123.39   11.30
   8  -7   5  124.59   11.10
  -8   7  -5  124.49   11.20
  -8   7  -5  140.99   11.70
   8  -7  -5  105.49    9.10
   8   7   5  111.99    7.70
   8  -7  -5  104.49    9.40
   9  -7   5   57.79    8.80
   9  -7   5   57.49    9.60
  -9   7   5   67.19    8.80
   9   7   5   57.09    7.50
   9  -7  -5   53.79    7.60
  -9   7  -5   56.39    8.90
  -9   7  -5   78.49   10.30
   9  -7  -5   51.99    8.00
  10  -7   5  197.28   14.70
 -10   7   5  198.38   13.00
  10  -7  -5  188.48   11.90
  10   7   5  178.38   10.60
 -10   7  -5  195.58   13.90
   0  -8  -5  439.06   18.10
   0  -8  -5  430.66   14.90
   0  -8  -5  447.36   17.70
   0   8  -5  424.86   16.40
   0   8  -5  442.76   15.90
   0  -8  -5  460.25   16.10
   1   8  -5  488.65   16.30
  -1  -8  -5  472.35   19.30
  -1  -8  -5  502.55   16.10
  -1  -8  -5  481.55   16.80
   1   8  -5  460.85   16.30
  -1  -8  -5  472.25   18.40
   1  -8  -5  431.26   15.20
  -1   8  -5  444.96   17.00
   1  -8  -5  438.76   16.50
   1  -8  -5  424.76   18.60
   1  -8  -5  442.26   17.80
  -1   8  -5  475.05   16.60
   2  -8   5  327.07   15.40
   2  -8   5  344.37   13.90
  -2  -8  -5  319.37   13.10
  -2  -8  -5  314.07   14.70
  -2   8  -5  321.57   15.60
   2  -8  -5  344.67   14.00
  -2   8  -5  315.77   14.80
  -2   8  -5  348.87   13.80
   2  -8  -5  348.17   15.10
  -2   8  -5  357.26   14.80
   2  -8  -5  351.16   14.80
   3  -8   5  804.42   24.80
  -3  -8  -5  827.72   23.00
  -3  -8  -5  773.62   27.20
   3  -8   5  779.82   28.80
   3  -8  -5  868.51   26.80
   3  -8  -5  863.31   25.60
  -3   8  -5  870.61   31.20
  -3   8  -5  893.31   27.10
   3  -8  -5  862.31   28.70
  -3   8  -5  881.21   26.30
   4  -8   5  250.27   13.00
  -4  -8  -5  266.77   12.90
  -4  -8  -5  273.07   11.00
  -4   8  -5  270.37   13.40
   4   8   5  274.47   10.90
   4  -8  -5  253.27   12.40
   4  -8  -5  260.97   12.80
  -4   8  -5  262.17   13.20
  -5  -8  -5  246.78   11.00
   5  -8   5  257.57   13.30
  -5   8  -5  216.58   12.20
   5  -8  -5  217.48   11.00
  -5   8  -5  208.58   12.10
   5   8   5  208.08    9.40
   5  -8  -5  218.68   12.10
   5   8   5  204.08    9.40
   6  -8   5   94.39    9.40
  -6   8  -5   93.29    8.90
   6   8   5  102.29    7.20
   6  -8  -5   95.09    9.30
  -6   8  -5   86.09    8.60
   6  -8  -5   93.59    8.70
   7  -8   5  759.52   26.40
   7  -8  -5  844.52   26.90
   7  -8  -5  854.61   28.50
  -7   8  -5  835.82   28.20
  -7   8  -5  878.61   28.50
   7   8   5  831.32   24.90
   8  -8   5   48.60    8.70
   8  -8   5   49.10    8.80
   8   8   5   44.30    5.90
   8  -8  -5   47.70    7.40
  -8   8  -5   37.00    8.40
   8  -8  -5   39.10    7.70
  -8   8  -5   37.70    8.10
  -9   8   5   68.29    9.20
   9  -8   5   67.59   10.00
   9  -8   5   66.49    9.60
   9  -8  -5   60.39    9.00
   9   8   5   55.39    7.20
   9  -8  -5   68.49    8.80
  -9   8  -5   63.79    9.60
  -9   8  -5   59.49    9.90
   0   9  -5 1035.50   32.80
   0  -9  -5 1141.99   32.00
   0  -9  -5 1079.89   30.20
   0   9  -5 1096.99   30.80
  -1  -9  -5   24.10    5.20
   1   9  -5   31.80    5.20
   1  -9  -5   26.60    6.30
   1  -9  -5   29.10    6.10
   1  -9  -5   16.30    5.50
  -1   9  -5   14.10    5.70
  -2  -9  -5    6.60    4.70
   2  -9  -5   18.00    5.30
   2  -9  -5   18.10    5.80
  -2   9  -5    8.00    5.30
   2  -9  -5   10.90    5.30
  -3  -9  -5  230.98   10.70
   3  -9   5  217.78   11.90
  -3   9  -5  224.18   12.00
  -3   9  -5  205.28   11.40
   3  -9  -5  217.78   12.00
   3  -9  -5  213.18   11.20
  -4  -9  -5  842.82   24.20
   4  -9   5  820.02   26.60
   4  -9  -5  834.62   26.40
  -4   9  -5  863.11   27.70
   4  -9  -5  884.71   27.90
  -4   9  -5  868.51   27.30
   5  -9   5  118.09   11.00
  -5   9  -5  107.79    9.80
  -5   9  -5  100.09   10.50
   5  -9  -5   95.89    9.10
   5  -9  -5  106.19    9.30
   6  -9   5   55.09    8.60
   6  -9  -5   66.09    8.20
  -6   9  -5   83.49    9.70
   6  -9  -5   77.39    9.80
  -6   9  -5   69.59    8.60
   6   9   5   65.29    6.50
   7  -9   5  283.37   15.60
  -7   9  -5  287.87   15.60
  -7   9  -5  281.67   15.00
   7  -9  -5  307.17   14.70
   7  -9  -5  297.77   15.40
   7   9   5  282.17   12.10
   8  -9   5  382.56   18.60
  -8   9  -5  409.36   19.40
   8  -9  -5  400.66   18.60
  -8   9  -5  386.46   18.60
   8   9   5  376.56   14.90
   8  -9  -5  381.16   17.50
   0 -10  -5   33.70    5.90
   0  10  -5   29.70    5.80
  -1 -10  -5  204.18   10.80
  -1  10  -5  174.88   10.70
   1 -10  -5  168.68    9.80
  -2 -10  -5  160.08    9.60
   2 -10  -5  149.69    9.40
   2 -10  -5  157.88   10.80
  -2  10  -5  141.59    9.90
  -3 -10  -5  262.17   12.10
   3 -10  -5  246.68   12.20
   3 -10  -5  264.37   14.00
  -3  10  -5  258.17   13.30
   4 -10   5  185.48   12.10
   4 -10  -5  143.39   10.90
   4 -10  -5  145.29   10.60
  -4  10  -5  139.99   10.80
  -4  10  -5  162.18   11.70
   5 -10   5   76.99    9.80
  -5  10  -5   84.59    9.80
  -5  10  -5   86.89   10.00
   5 -10  -5   72.49    9.60
   5 -10  -5   83.19    9.10
   6 -10   5  197.28   12.80
   6 -10  -5  225.68   12.70
  -6  10  -5  220.38   13.80
   6 -10  -5  226.18   14.10
  -6  10  -5  232.58   14.00
   7 -10   5  185.38   13.40
   7 -10  -5  182.28   13.40
  -7  10  -5  158.08   13.20
   7  10   5  146.69    9.60
   7 -10  -5  190.38   12.60
  -7  10  -5  173.68   13.40
   8 -10  -5  292.97   15.80
   8  10   5  275.17   12.80
   0 -11  -5  280.27   13.60
   0  11  -5  264.87   13.00
  -1 -11  -5  228.28   12.80
   1 -11  -5  180.48   11.50
  -1  11  -5  199.88   11.80
  -2 -11  -5   -6.30    6.10
   2 -11  -5   19.20    7.30
  -2  11  -5   12.60    5.80
  -3  11  -5   25.20    6.90
   3 -11  -5   31.60    7.20
  -4  11  -5  202.98   13.00
   4 -11  -5  209.88   13.60
   4 -11  -5  210.08   12.30
   5 -11   5  406.36   18.70
   5 -11  -5  366.56   17.00
  -5  11  -5  378.96   17.90
   5 -11  -5  392.86   17.90
  -5  11  -5  391.86   18.10
   6 -11   5   14.10    7.30
   6 -11  -5    3.60    6.30
  -6  11  -5   12.50    7.50
  -6  11  -5   10.10    7.00
   7 -11  -5   41.90    8.70
   0  12  -5    8.60    5.60
   0 -12  -5    1.30    5.50
  -1 -12  -5  312.37   14.80
   1 -12  -5  283.27   14.30
  -1  12  -5  273.77   14.40
   2 -12  -5  105.29   10.10
  -2  12  -5   91.89   10.20
   3 -12  -5  232.58   13.40
  -3  12  -5  192.38   13.60
   4 -12  -5  140.49   11.40
  -4  12  -5  132.49   11.90
   5 -12  -5  139.09   12.00
  -5  12  -5  133.39   12.20
   0 -13  -5   27.60    7.50
  -1  13  -5  198.38   13.10
   1 -13  -5  187.58   12.80
   2 -13  -5  184.38   12.80
  -2  13  -5  175.68   12.60
   3 -13  -5  178.68   12.90
  -3  13  -5  151.78   13.10
   0   0  -6  331.77    9.70
   0   0  -6  318.07   10.30
   0   0   6  308.07    9.30
   0   0  -6  332.37   10.40
   0   0   6  330.47   10.20
   0   0  -6  319.67    9.30
   0   0   6  311.37    9.30
   0   0   6  314.07   10.90
   0   0  -6  323.97   11.00
   1   0   6  904.51   23.30
  -1   0   6  926.01   22.30
  -1   0  -6  905.91   23.50
  -1   0  -6  933.71   27.30
   1   0  -6  955.10   24.90
   1   0   6  926.21   23.00
   1   0  -6  922.71   24.80
  -1   0  -6  940.01   25.60
  -1   0  -6  919.11   22.90
   1   0  -6  903.11   22.30
   1   0  -6  929.01   23.00
   1   0   6  908.01   25.30
   1   0   6  916.31   27.20
   1   0  -6  911.01   26.50
  -2   0  -6   17.20    3.60
   2   0  -6   17.00    2.90
   2   0   6   21.90    3.20
   2   0  -6   13.40    2.50
  -2   0  -6   15.40    2.70
   2   0  -6   19.30    3.00
   2   0  -6   16.60    2.20
   2   0   6   17.00    3.00
  -2   0  -6   15.30    3.10
  -2   0  -6   20.60    3.30
   2   0   6   22.90    3.80
   2   0   6   22.30    3.00
   2   0  -6   16.50    3.00
   3   0   6 1453.35   37.30
   3   0  -6 1521.55   38.90
  -3   0  -6 1544.95   37.30
   3   0  -6 1486.45   36.00
  -3   0  -6 1470.65   40.40
   3   0   6 1467.55   43.30
   3   0  -6 1516.65   41.70
  -3   0  -6 1478.35   36.50
   3   0   6 1515.15   36.70
   3   0   6 1474.65   40.40
  -3   0  -6 1461.55   43.20
   3   0  -6 1463.05   35.00
   4   0   6  187.68    8.30
  -4   0  -6  179.48    9.60
   4   0  -6  186.58    6.70
   4   0  -6  201.08    8.20
   4   0  -6  175.88    7.50
   4   0   6  198.08    8.90
   4   0   6  189.48    8.00
  -4   0  -6  181.08    8.10
   4   0   6  202.78    9.40
  -4   0  -6  195.78    8.40
  -4   0  -6  193.18    9.30
   4   0  -6  194.98    7.70
   5   0  -6   73.69    4.90
   5   0  -6   80.69    5.20
   5   0   6   83.39    6.20
  -5   0  -6   75.49    5.70
  -5   0  -6   78.49    5.90
   5   0  -6   75.49    5.00
   5   0   6   74.19    6.30
   5   0  -6   77.39    5.50
   5   0   6   92.09    6.40
   5   0   6   82.29    5.70
  -5   0  -6   71.79    6.30
  -5   0   6   65.79    5.20
  -5   0  -6   74.09    6.10
  -6   0  -6   39.80    5.10
   6   0   6   42.00    5.20
  -6   0  -6   46.10    5.30
  -6   0  -6   39.80    6.10
   6   0   6   41.10    5.30
   6   0  -6   41.10    4.60
   6   0   6   51.49    5.80
   6   0  -6   44.80    5.00
  -6   0  -6   44.00    5.50
   6   0   6   40.70    5.90
   7   0   6 1019.50   28.60
   7   0  -6 1023.40   29.60
   7   0   6 1016.00   29.60
  -7   0  -6 1061.39   29.20
  -7   0  -6 1002.80   31.40
   7   0  -6 1003.10   27.70
  -7   0  -6 1008.70   28.90
   8   0  -6   83.89    6.60
   8   0   6   76.89    6.90
   8   0  -6   72.89    6.50
  -8   0  -6   65.59    7.20
  -8   0  -6   84.99    7.50
   8   0   6   75.49    7.20
   9   0   6   20.40    5.60
  -9   0  -6   25.60    6.20
   9   0   6   20.00    5.60
   9   0  -6   34.00    5.00
  10   0   6   20.30    5.80
  10   0  -6   24.20    5.10
  10   0   6   17.80    5.90
 -10   0  -6   18.90    6.60
  11   0   6  644.94   22.70
 -11   0  -6  670.63   23.60
  11   0   6  647.54   23.90
   0  -1  -6 2333.87   54.29
   0   1   6 2321.87   55.39
   0  -1   6 2306.37   53.99
   0   1  -6 2389.06   55.39
   0  -1   6 2369.16   59.49
   0  -1  -6 2382.36   55.89
   0  -1  -6 2358.66   64.29
   0   1  -6 2360.16   59.79
   0  -1  -6 2383.16   60.19
   0   1  -6 2261.87   53.89
   0  -1   6 2243.38   54.99
   0  -1   6 2310.47   63.79
   0   1   6 2302.77   54.29
   0   1  -6 2392.16   63.89
   0   1  -6 2341.87   59.69
   1   1  -6 1630.14   38.20
   1   1  -6 1660.83   39.40
  -1   1   6 1644.94   38.80
  -1  -1  -6 1668.63   39.30
   1  -1   6 1588.24   39.20
   1  -1   6 1616.04   39.80
   1   1  -6 1663.13   42.40
   1   1  -6 1701.53   45.30
   1  -1   6 1589.24   46.30
  -1  -1  -6 1682.03   46.60
   1   1  -6 1677.33   42.50
   1  -1   6 1574.64   43.10
   1   1  -6 1670.43   45.40
  -1  -1  -6 1668.73   40.30
  -1  -1  -6 1663.93   43.60
  -1   1  -6 1565.24   38.30
   1   1   6 1534.05   41.40
   1  -1  -6 1544.55   37.10
   1   1   6 1594.04   38.40
  -1  -1   6 1585.84   36.70
   1  -1  -6 1633.64   41.30
  -1  -1   6 1670.53   43.70
   1   1   6 1602.74   37.70
   1  -1  -6 1560.54   38.20
  -1   1  -6 1518.55   41.40
   1  -1  -6 1515.75   41.10
  -1   1  -6 1567.94   37.50
  -1   1  -6 1578.44   41.40
   1  -1  -6 1578.04   44.10
  -1   1  -6 1553.84   44.50
   1   1   6 1569.64   44.50
  -2  -1  -6   16.10    2.60
   2   1  -6   16.50    2.10
   2   1  -6   22.80    2.60
  -2  -1  -6   25.90    3.70
   2   1  -6   17.60    2.40
  -2  -1  -6   15.60    2.90
   2   1  -6   21.40    2.70
   2  -1   6   11.00    2.60
   2   1  -6   19.50    2.60
   2  -1   6   12.60    2.90
  -2  -1  -6   14.70    3.20
   2   1  -6   13.40    1.80
   2  -1   6   12.40    2.60
   2  -1   6   16.80    2.90
   2   1   6    7.80    2.60
   2   1   6    9.60    2.40
  -2  -1   6   17.20    2.60
   2   1   6    8.40    2.70
  -2   1  -6   12.00    2.60
  -2   1  -6   11.00    2.70
   2   1   6    7.30    2.50
   2  -1  -6   20.40    3.50
  -2   1  -6   13.40    3.20
   2  -1  -6   13.50    2.90
  -2   1  -6   11.20    2.50
   2  -1  -6   18.60    3.00
   3   1  -6 1238.18   29.90
   3   1  -6 1290.17   35.50
  -3  -1  -6 1270.77   37.80
   3   1  -6 1325.97   35.60
   3  -1   6 1236.58   32.60
   3  -1   6 1265.67   37.90
   3   1  -6 1266.87   33.20
   3   1  -6 1254.67   30.70
  -3  -1  -6 1287.57   35.20
   3  -1   6 1264.97   32.00
  -3  -1  -6 1278.27   31.90
  -3  -1  -6 1307.07   32.40
   3  -1   6 1295.87   35.60
   3   1   6 1305.77   36.40
  -3   1  -6 1374.16   33.80
  -3  -1   6 1411.16   37.00
   3  -1  -6 1329.07   38.00
  -3   1  -6 1304.07   33.00
  -3   1  -6 1297.87   39.20
   3   1   6 1315.77   39.10
   3   1   6 1362.56   33.20
   3  -1  -6 1322.57   32.80
   3  -1  -6 1276.27   31.90
  -3   1  -6 1293.17   36.50
   3   1   6 1351.96   33.70
   3  -1  -6 1296.07   35.50
  -4  -1  -6  799.92   26.30
  -4  -1  -6  826.22   22.20
   4  -1   6  816.32   24.90
   4  -1   6  886.01   22.80
  -4  -1  -6  776.72   24.40
  -4  -1  -6  787.92   22.20
   4   1  -6  798.92   22.50
   4  -1   6  834.12   26.70
   4  -1   6  846.42   23.00
   4   1  -6  838.92   24.10
   4   1  -6  819.42   20.90
  -4   1  -6  854.81   23.10
   4   1   6  796.62   26.50
  -4   1  -6  847.12   27.20
   4  -1  -6  846.92   21.50
  -4   1  -6  872.41   23.00
   4   1   6  824.02   22.60
   4  -1  -6  808.72   23.80
   4  -1  -6  862.51   22.30
   4  -1  -6  861.21   25.70
   4   1   6  788.32   24.60
   4   1   6  823.02   22.90
  -4   1  -6  830.72   25.20
  -5  -1  -6  747.03   20.40
   5  -1   6  706.93   24.50
  -5  -1  -6  740.73   20.50
  -5  -1  -6  702.33   24.00
  -5   1   6  729.33   23.00
   5   1  -6  705.03   20.50
   5   1  -6  731.73   19.10
   5  -1   6  744.83   21.50
  -5  -1  -6  720.53   22.50
   5  -1   6  693.53   22.90
   5  -1   6  699.53   20.80
   5  -1  -6  687.63   22.40
  -5   1  -6  699.03   22.30
   5   1   6  706.83   23.50
  -5   1  -6  686.03   20.30
   5  -1  -6  679.13   19.40
   5   1   6  724.33   20.50
  -5   1  -6  669.83   20.10
   5  -1  -6  677.03   20.90
   5   1   6  754.32   20.20
  -5   1  -6  664.13   23.80
   5  -1  -6  680.43   18.70
   5   1   6  710.23   22.00
  -6  -1  -6    4.80    3.90
   6  -1   6   10.60    4.50
   6  -1   6    5.50    3.90
   6   1  -6    6.30    2.90
   6  -1   6    5.70    3.80
  -6  -1  -6    5.80    3.70
  -6  -1  -6    9.70    3.80
   6  -1   6    3.80    3.50
  -6  -1  -6    9.10    4.00
   6   1  -6    9.50    2.80
   6  -1  -6    9.30    3.20
   6  -1  -6    9.20    3.30
  -6   1  -6    4.50    4.30
   6  -1  -6    8.20    3.40
   6   1   6   11.60    3.60
   6   1   6   17.00    4.50
  -6   1  -6    6.70    4.30
   6   1   6    6.70    3.40
  -6   1  -6    9.10    3.70
   6   1   6    9.20    3.70
  -6   1  -6    7.30    4.10
   7   1  -6  492.35   15.00
  -7  -1  -6  494.85   17.10
  -7  -1  -6  490.65   16.50
  -7  -1  -6  464.95   19.10
   7   1  -6  480.35   15.70
   7  -1   6  472.05   17.20
   7  -1   6  474.95   16.80
  -7  -1  -6  471.05   17.70
  -7   1  -6  432.76   16.10
   7  -1  -6  416.56   15.00
  -7   1  -6  429.26   17.20
   7   1   6  461.95   15.60
   7  -1  -6  430.76   15.80
  -7   1  -6  470.45   17.10
   7   1   6  469.85   16.10
   8   1  -6   90.09    6.50
  -8  -1  -6   82.79    8.00
   8  -1   6   90.39    7.90
   8  -1   6   73.39    7.70
   8   1   6   68.79    6.70
  -8   1  -6   74.09    8.40
   8   1   6   66.69    6.90
  -8   1  -6   67.69    8.00
   8  -1  -6   72.99    6.40
  -8   1  -6   77.79    7.10
   9  -1   6  306.77   14.20
   9  -1   6  282.87   13.70
  -9  -1  -6  317.97   13.20
   9   1   6  319.27   14.00
  -9   1  -6  301.87   14.10
   9   1   6  326.27   13.80
   9  -1  -6  297.37   12.80
 -10  -1  -6   23.10    6.70
  10  -1   6   27.40    6.80
  10  -1   6   27.10    6.40
  10   1   6   14.70    5.70
  10  -1  -6   19.40    5.00
  10   1   6   14.80    5.40
 -10   1  -6   22.30    6.90
  11  -1   6   29.80    7.40
  11  -1   6   30.40    6.90
 -11  -1  -6   17.00    7.60
  11  -1  -6   34.50    6.40
  11   1   6   35.00    6.80
 -11   1  -6   44.60    9.00
  11   1   6   33.90    7.10
   0  -2  -6  150.58    6.30
   0  -2   6  172.48    5.80
   0   2  -6  165.98    6.70
   0   2  -6  135.29    5.90
   0  -2   6  140.09    5.20
   0  -2   6  167.88    6.00
   0   2  -6  157.68    5.60
   0  -2  -6  139.89    6.40
   0   2   6  144.69    5.90
   0  -2   6  157.08    6.40
   0  -2  -6  148.69    6.90
   0   2  -6  138.19    6.10
   0   2  -6  147.39    6.50
   0   2   6  145.69    6.00
   0  -2  -6  146.19    5.80
   0   2  -6  153.48    6.20
   1   2  -6   18.30    2.60
   1  -2   6    8.70    2.50
   1  -2   6    8.00    2.20
   1   2  -6   10.70    1.90
  -1  -2  -6    9.10    2.80
   1   2  -6   10.70    2.20
  -1  -2  -6    7.30    2.60
  -1  -2  -6    6.90    2.50
   1  -2   6    9.10    2.20
  -1  -2  -6    8.50    2.90
   1  -2   6   10.00    2.10
   1   2  -6   11.20    1.90
   1   2  -6    9.60    1.90
  -1  -2   6    6.00    1.70
   1  -2  -6    5.50    2.50
   1  -2  -6    8.60    2.70
   1  -2  -6    3.20    2.40
   1   2   6    3.00    2.20
  -1   2  -6    5.70    2.30
  -1   2  -6    7.00    2.20
  -1  -2   6    3.30    1.70
  -1   2  -6    6.30    2.40
   1   2   6    3.10    1.90
  -1  -2   6    4.80    1.40
   1  -2  -6    8.90    2.30
  -1  -2   6    8.50    1.50
   2   2  -6  651.03   16.90
   2  -2   6  611.04   20.10
   2   2  -6  606.94   15.10
  -2  -2  -6  625.94   17.40
  -2  -2  -6  620.74   20.20
  -2  -2  -6  634.34   17.00
   2   2  -6  631.94   17.90
   2  -2   6  650.83   19.00
   2   2  -6  608.94   16.70
   2   2  -6  642.84   17.90
   2   2  -6  622.44   15.60
   2  -2   6  625.04   17.20
   2  -2   6  617.34   17.30
  -2  -2  -6  627.54   18.90
   2   2   6  624.04   20.10
  -2   2  -6  600.74   18.60
  -2   2  -6  605.04   20.00
   2  -2  -6  608.44   16.90
   2   2   6  644.24   17.40
   2  -2  -6  614.04   19.60
  -2  -2   6  672.23   18.00
   2  -2  -6  616.84   16.40
   2   2   6  623.44   18.60
  -2   2  -6  619.34   16.90
   2   2   6  645.14   17.10
   2  -2  -6  590.64   18.20
  -2   2  -6  603.14   17.20
  -2  -2   6  616.64   14.90
   3   2  -6   73.89    3.40
  -3  -2  -6   84.29    6.00
  -3  -2  -6   82.99    5.60
   3  -2   6   76.49    5.30
   3   2  -6   91.89    4.20
   3  -2   6   78.89    5.80
   3  -2   6   72.99    5.70
  -3  -2  -6   70.49    5.80
   3   2  -6   81.19    3.70
   3   2  -6   76.09    3.70
  -3  -2  -6   79.89    5.40
   3  -2   6   72.09    5.60
   3  -2  -6   59.99    4.80
   3  -2  -6   54.59    4.60
  -3   2  -6   51.69    5.00
   3   2   6   60.69    5.00
  -3   2  -6   48.90    5.20
  -3   2  -6   61.19    6.10
   3   2   6   70.39    4.80
  -3  -2   6   62.29    3.30
   3   2   6   59.49    4.80
  -3   2  -6   50.69    5.50
   3   2   6   60.09    4.70
   3  -2  -6   54.59    5.10
   3  -2  -6   57.19    4.90
  -4  -2  -6  172.58    8.40
   4   2  -6  172.28    6.10
  -4  -2  -6  182.18    7.70
   4   2  -6  166.18    6.00
   4  -2   6  177.08    8.70
   4  -2   6  179.18    9.40
  -4  -2  -6  176.08    8.80
  -4  -2  -6  169.68    7.80
   4  -2   6  174.88    8.40
   4  -2   6  180.58    8.40
   4  -2  -6  166.98    7.70
   4   2   6  186.58    8.10
   4   2   6  169.28    7.30
  -4   2  -6  172.58    8.20
   4  -2  -6  159.28    7.00
   4  -2  -6  167.88    7.90
  -4   2  -6  163.28    8.70
  -4   2  -6  159.48    9.00
   4   2   6  165.28    8.40
   4  -2  -6  161.28    8.20
   4   2   6  165.38    7.30
  -4   2  -6  158.28    8.20
  -5  -2  -6   80.19    6.10
   5  -2   6   94.09    7.10
  -5  -2  -6   81.89    6.70
   5  -2   6   81.09    6.90
  -5   2   6   95.19    6.70
   5  -2   6   77.39    6.80
  -5  -2  -6   77.79    5.80
   5   2  -6   80.09    4.60
  -5  -2  -6   81.09    6.30
   5   2  -6   83.49    4.50
   5  -2   6   89.59    7.50
  -5   2  -6   67.09    6.40
   5  -2  -6   64.09    5.70
   5   2   6   72.69    5.60
   5   2   6   69.49    6.20
   5  -2  -6   67.99    5.80
   5   2   6   68.39    5.90
  -5   2  -6   71.79    7.00
  -5   2  -6   76.59    6.60
   5  -2  -6   69.19    5.40
  -5   2  -6   66.19    5.60
   5   2   6   64.69    5.30
   5  -2  -6   64.29    5.00
   6  -2   6  264.87   11.90
  -6  -2  -6  261.77   10.70
  -6  -2  -6  239.98   11.10
   6  -2   6  270.37   11.70
   6  -2   6  251.77   12.30
   6  -2   6  248.78   13.00
  -6  -2  -6  252.67   12.00
  -6  -2  -6  249.88   10.30
  -6   2   6  252.17   12.00
   6  -2  -6  251.07   10.40
   6   2   6  245.88   11.90
   6  -2  -6  246.78    9.80
   6   2   6  265.07   10.40
   6  -2  -6  260.47   11.80
   6  -2  -6  261.27   11.30
  -6   2  -6  261.47   11.30
  -6   2  -6  258.07   11.50
   6   2   6  244.18   11.00
  -6   2  -6  248.18   13.10
  -6   2  -6  244.08   11.90
   6   2   6  246.38   10.70
   7  -2   6   99.29    8.70
   7  -2   6  101.29    8.60
  -7  -2  -6  100.99    7.00
  -7  -2  -6   96.79    8.50
  -7  -2  -6  108.89    8.20
   7   2   6   87.09    7.30
   7   2   6   88.89    7.20
   7  -2  -6   84.09    7.50
   7  -2  -6   90.79    6.90
  -7   2  -6   92.99    8.70
  -7   2  -6   83.89    8.90
  -7   2  -6   92.69    7.60
   7  -2  -6   85.09    7.40
   8  -2   6  250.17   12.20
   8  -2   6  236.28   12.20
  -8  -2  -6  237.48   11.20
   8   2   6  223.48   11.00
  -8   2  -6  233.38   12.20
   8  -2  -6  234.98   11.00
   8   2   6  227.28   10.80
  -8   2  -6  231.28   11.70
   9  -2   6  215.48   12.60
   9  -2   6  225.78   13.20
  -9  -2  -6  257.77   12.40
   9   2   6  166.38   10.60
   9  -2  -6  193.28   10.60
  -9   2  -6  187.08   11.70
   9   2   6  171.78   10.20
  -9   2  -6  187.98   11.20
 -10  -2  -6   42.70    7.30
  10  -2   6   50.99    7.70
  10  -2   6   47.90    7.90
  10  -2  -6   42.20    6.30
 -10   2  -6   49.50    8.30
  10   2   6   54.19    7.10
  10   2   6   51.19    7.10
  11  -2   6   27.70    7.10
  11  -2   6   34.10    7.80
  11  -2  -6   29.50    6.40
  11   2   6   30.60    6.90
 -11   2  -6   19.70    8.10
   0  -3   6  281.97   10.00
   0  -3  -6  289.17    9.60
   0   3  -6  282.57    8.60
   0  -3  -6  296.87    9.30
   0   3  -6  299.07    9.60
   0   3  -6  308.17    9.60
   0  -3  -6  278.17   10.20
   0   3  -6  302.87   10.30
   0  -3   6  295.57    9.40
   0  -3   6  290.57    8.70
   0  -3  -6  277.67   11.00
   0   3  -6  289.67    9.00
   0   3   6  285.67    9.50
   1  -3   6 2387.46   55.89
   1  -3   6 2277.37   56.69
  -1  -3  -6 2416.66   56.09
   1  -3   6 2377.86   65.99
  -1  -3  -6 2367.56   66.49
   1   3  -6 2445.86   55.99
  -1  -3  -6 2309.37   61.99
   1   3  -6 2303.27   54.39
   1   3  -6 2383.36   60.29
   1  -3   6 2385.66   61.59
   1   3  -6 2502.35   64.49
  -1  -3  -6 2376.96   57.49
   1   3  -6 2431.96   60.29
   1   3  -6 2397.56   64.49
  -1  -3   6 2363.66   59.29
  -1  -3   6 2352.76   53.89
  -1   3  -6 2297.57   55.09
  -1   3  -6 2355.46   56.59
  -1   3  -6 2349.76   61.09
   1  -3  -6 2282.77   61.29
   1  -3  -6 2308.67   56.89
   1  -3  -6 2417.26   65.89
   1  -3  -6 2422.96   55.49
  -1  -3   6 2332.07   63.59
   1   3   6 2392.06   56.79
  -1   3  -6 2384.36   60.99
  -1   3  -6 2350.86   65.29
   1   3   6 2409.66   55.59
   2  -3   6   50.29    5.20
  -2  -3  -6   61.29    5.10
  -2  -3  -6   45.50    4.50
  -2  -3  -6   50.19    5.40
   2  -3   6   49.40    4.90
  -2  -3  -6   50.59    4.60
   2  -3   6   45.80    5.00
   2   3  -6   40.80    3.10
   2  -3   6   53.09    5.00
  -2   3  -6   73.89    5.40
  -2   3  -6   62.59    5.30
   2   3   6   71.29    5.30
   2  -3  -6   52.49    4.30
   2  -3  -6   54.29    4.90
  -2   3  -6   71.59    5.50
   2  -3  -6   53.29    4.90
   2  -3  -6   59.99    5.10
  -2   3  -6   67.39    5.80
  -2  -3   6   62.09    3.10
   2   3   6   83.29    5.60
   3  -3   6 1910.61   55.59
   3   3  -6 1961.90   48.00
  -3  -3  -6 1876.81   54.79
   3   3  -6 1893.91   44.70
   3  -3   6 1919.51   47.00
   3  -3   6 1958.60   48.00
  -3  -3  -6 1898.11   51.29
  -3  -3  -6 1951.30   47.50
   3  -3   6 1945.41   51.99
  -3  -3  -6 1897.31   46.40
   3   3   6 1935.51   47.50
  -3   3  -6 1971.60   55.79
  -3   3  -6 1949.51   47.00
   3   3   6 1900.91   51.19
   3  -3  -6 1911.91   54.89
   3  -3  -6 1902.11   47.60
   3   3   6 1872.71   54.79
  -3   3  -6 1872.71   51.89
  -3   3  -6 1930.71   48.00
   3   3   6 1941.81   46.30
   3  -3  -6 1896.41   51.39
   3  -3  -6 1972.50   46.20
  -4  -3  -6  175.98    8.00
  -4  -3  -6  180.68    9.20
   4  -3   6  186.98    9.00
   4  -3   6  183.98    8.90
  -4  -3  -6  176.98    8.50
  -4  -3  -6  185.98    8.00
   4  -3   6  191.18   10.20
   4  -3   6  197.78    9.60
  -4   3  -6  207.98    9.50
   4   3   6  200.88    8.20
   4  -3  -6  198.78    9.10
  -4   3  -6  215.68    9.10
   4   3   6  198.98    8.20
  -4   3  -6  199.78    9.70
   4  -3  -6  209.08    9.80
   4  -3  -6  207.88    8.90
   4  -3  -6  196.08    8.10
   4   3   6  197.08    9.40
  -4   3  -6  201.88   10.80
   4   3   6  201.08    8.70
   5  -3   6  638.14   20.40
   5  -3   6  633.04   19.80
  -5  -3  -6  611.74   18.50
  -5  -3  -6  613.24   20.20
   5  -3   6  632.04   21.80
  -5  -3  -6  641.94   21.90
   5  -3   6  618.34   23.10
  -5  -3  -6  676.33   18.60
   5  -3  -6  588.14   21.00
   5   3   6  619.64   21.00
  -5   3  -6  570.24   18.70
  -5   3  -6  557.84   22.20
   5   3   6  660.13   18.10
   5  -3  -6  588.84   17.60
   5  -3  -6  615.04   19.90
   5   3   6  613.84   18.20
  -5   3  -6  600.04   19.10
   5  -3  -6  604.24   18.40
   5   3   6  611.24   19.40
  -5   3  -6  597.64   21.00
  -6  -3  -6   60.99    6.70
   6  -3   6   53.49    7.90
   6  -3   6   55.79    7.10
  -6  -3  -6   50.29    6.00
   6  -3   6   46.70    8.00
  -6   3   6   47.30    7.30
  -6  -3  -6   51.99    6.10
   6  -3   6   67.49    7.80
   6  -3  -6   51.79    6.20
  -6   3  -6   43.60    7.60
   6   3   6   56.09    5.80
   6   3   6   48.80    5.70
   6  -3  -6   66.09    7.50
   6   3   6   46.80    5.60
   6  -3  -6   63.89    6.00
   6   3   6   45.50    5.70
  -6   3  -6   48.00    6.40
  -6   3  -6   49.99    6.80
  -7  -3  -6  603.54   18.90
   7  -3   6  600.84   21.40
   7  -3   6  588.54   20.50
  -7   3   6  619.34   22.60
  -7   3  -6  567.34   19.50
   7   3   6  571.84   17.80
   7   3   6  577.84   18.40
   7  -3  -6  552.64   17.60
   7  -3  -6  548.65   20.80
   7  -3  -6  544.25   18.50
  -7   3  -6  558.44   19.60
   8  -3   6   96.99    8.20
  -8  -3  -6  104.39    8.00
   8  -3   6  105.39    9.50
  -8   3  -6   99.09    9.40
   8   3   6   99.29    7.40
   8  -3  -6  100.49    8.30
   8   3   6  103.39    7.70
  -8   3  -6   89.09    8.60
  -9  -3  -6   54.29    7.10
   9  -3   6   64.59    8.60
   9  -3   6   59.99    8.00
  -9   3  -6   26.10    7.30
   9   3   6   31.10    5.80
   9   3   6   33.80    5.90
  -9   3  -6   26.70    7.00
   9  -3  -6   22.90    6.00
  10  -3   6   10.10    6.00
 -10  -3  -6    6.20    5.60
  10  -3   6   13.80    6.40
  10   3   6   18.40    5.40
 -10   3  -6   21.90    7.50
  10   3   6   19.60    5.60
  10  -3  -6   14.90    5.30
  11  -3   6   22.90    7.60
  11  -3   6   21.10    6.60
  11  -3  -6   25.70    6.50
  11   3   6   26.40    6.60
 -11   3  -6   26.30    8.00
   0   4  -6   15.00    3.00
   0  -4   6   19.90    3.00
   0   4  -6   15.00    3.40
   0  -4  -6    8.10    3.70
   0  -4  -6   12.40    3.60
   0  -4  -6    9.20    3.30
   1   4  -6   37.30    3.30
  -1  -4  -6   46.60    4.50
   1   4  -6   33.20    3.20
   1  -4   6   38.40    4.30
   1   4  -6   39.80    4.00
   1   4  -6   46.70    3.70
   1  -4   6   33.20    4.20
   1   4  -6   48.70    3.90
   1  -4   6   50.59    4.20
  -1  -4  -6   44.70    4.70
   1  -4   6   50.49    4.10
  -1  -4  -6   38.80    4.60
  -1   4  -6   31.30    3.70
   1  -4  -6   30.60    4.20
  -1   4  -6   34.20    4.40
  -1  -4   6   33.50    3.20
   1   4   6   34.40    4.30
  -1  -4   6   24.70    3.50
   1  -4  -6   42.00    5.20
  -1   4  -6   23.80    3.60
  -1   4  -6   30.40    4.60
   1  -4  -6   26.40    4.50
  -1   4  -6   27.00    4.00
   1  -4  -6   35.20    5.00
  -1  -4   6   35.30    3.00
   1   4   6   30.70    3.90
   2   4  -6 2715.43   63.49
   2  -4   6 2670.63   65.79
   2   4  -6 2774.12   68.09
   2  -4   6 2878.01   71.59
  -2  -4  -6 2628.24   64.19
   2  -4   6 2778.32   64.79
  -2  -4  -6 2689.33   76.19
  -2  -4  -6 2712.43   65.89
  -2  -4  -6 2672.03   71.09
   2  -4   6 2753.12   76.49
   2  -4  -6 2835.02   67.79
   2  -4  -6 2849.42   65.79
  -2   4  -6 2841.92   67.79
  -2   4  -6 2818.12   66.09
   2   4   6 2705.43   65.59
   2   4   6 2719.93   67.09
   2  -4  -6 2772.72   78.09
   2  -4  -6 2745.73   72.99
  -2   4  -6 2775.62   73.09
  -2   4  -6 2869.11   78.39
  -3  -4  -6  336.47   11.50
  -3  -4  -6  348.97   11.50
  -3  -4  -6  340.27   13.30
  -3  -4  -6  352.76   12.40
   3  -4   6  317.87   12.10
   3  -4   6  323.77   13.70
   3  -4   6  341.67   12.20
   3  -4   6  326.57   13.10
  -3   4  -6  342.67   14.90
   3  -4  -6  380.86   13.00
   3   4   6  393.66   12.20
   3   4   6  397.56   12.10
   3  -4  -6  375.36   12.30
  -3   4  -6  357.16   12.80
  -3   4  -6  346.47   12.50
   3  -4  -6  377.76   13.80
  -3   4  -6  357.86   13.90
   3  -4  -6  386.16   14.70
  -4  -4  -6   77.09    6.10
   4  -4   6   83.89    7.50
  -4  -4  -6   74.39    5.70
   4  -4   6  100.39    7.30
  -4  -4  -6   80.59    6.00
   4  -4   6   86.69    6.90
   4  -4   6   95.59    7.40
  -4  -4  -6   83.09    5.50
  -4   4  -6   90.29    7.50
   4  -4  -6   90.99    6.20
   4   4   6   74.09    5.70
   4  -4  -6   87.39    6.10
  -4   4  -6   92.79    6.90
   4   4   6   81.19    6.00
   4  -4  -6   93.29    6.90
  -4   4  -6   91.49    6.60
   4   4   6   73.79    5.80
   4  -4  -6   82.29    5.90
  -4   4  -6   91.09    6.90
   4   4   6   83.29    6.50
  -5  -4  -6   24.70    4.00
  -5  -4  -6   18.50    4.10
   5  -4   6   28.30    5.80
   5  -4   6   22.10    5.10
  -5  -4  -6   22.50    4.20
  -5   4   6   34.50    5.40
  -5  -4  -6   22.10    4.10
   5  -4   6   23.80    5.20
  -5   4  -6   37.90    5.90
   5   4   6   27.70    4.40
   5   4   6   36.30    5.10
   5  -4  -6   33.20    4.70
   5   4   6   28.60    4.20
  -5   4  -6   32.20    5.80
  -5   4  -6   29.90    6.30
   5  -4  -6   36.30    5.20
  -5   4  -6   32.80    5.30
   5  -4  -6   35.80    5.30
   5   4   6   43.80    4.80
   5  -4  -6   38.50    5.80
  -6  -4  -6 1130.99   37.30
  -6   4   6 1217.78   38.60
   6  -4   6 1208.08   34.10
   6  -4   6 1256.47   35.10
   6  -4   6 1303.97   38.30
  -6  -4  -6 1145.69   31.70
   6   4   6 1200.98   32.30
  -6   4  -6 1288.57   35.30
   6   4   6 1215.98   38.40
   6  -4  -6 1284.17   39.60
   6   4   6 1248.68   33.40
   6  -4  -6 1275.77   34.80
   6  -4  -6 1237.08   33.10
  -6   4  -6 1190.28   38.30
  -6   4  -6 1281.27   35.60
   7  -4   6  430.46   17.10
   7  -4   6  441.46   17.40
  -7  -4  -6  443.16   15.00
  -7   4   6  439.86   18.60
  -7   4  -6  439.16   17.70
  -7   4  -6  444.96   17.40
   7  -4  -6  424.96   16.30
   7   4   6  468.35   15.10
   7   4   6  461.65   15.50
   7  -4  -6  426.46   15.30
  -8  -4  -6  123.69    8.60
   8  -4   6  123.79   10.10
   8  -4   6  125.29   10.00
  -8   4  -6  139.89   10.70
   8  -4  -6  139.49    9.10
   8   4   6  115.39    7.90
   8  -4  -6  131.49    8.70
   8   4   6  111.69    7.90
  -8   4  -6  140.69   10.10
   9  -4   6  129.59   11.00
  -9  -4  -6  124.69    9.00
   9  -4   6  109.89   10.10
  -9   4  -6  144.49   11.80
   9   4   6  132.79    9.00
  -9   4  -6  129.59   10.70
   9  -4  -6  139.69    9.70
   9   4   6  133.09    8.70
  10  -4   6  323.67   16.20
  10  -4   6  332.87   17.20
  10  -4  -6  311.37   14.30
 -10   4  -6  314.07   16.20
  10   4   6  291.97   13.70
  11  -4   6  301.57   17.00
  11  -4   6  308.67   16.30
  11   4   6  326.67   14.90
  11  -4  -6  333.27   15.30
 -11   4  -6  327.27   17.30
   0   5  -6 2485.15   58.79
   0  -5   6 2428.46   56.99
   0  -5  -6 2487.95   64.59
   0   5  -6 2360.66   56.89
   0   5  -6 2428.76   67.39
   0  -5   6 2420.66   67.29
   0   5  -6 2401.96   63.09
   0  -5  -6 2485.75   59.79
   0  -5  -6 2432.76   58.09
   0  -5  -6 2450.75   69.09
  -1  -5  -6  707.43   20.40
   1  -5   6  724.13   23.00
  -1  -5  -6  713.83   22.00
   1  -5   6  706.53   19.50
  -1  -5  -6  712.33   19.60
  -1  -5  -6  699.53   23.40
   1   5  -6  714.53   18.70
   1   5  -6  724.93   19.90
  -1   5  -6  757.12   22.60
   1  -5  -6  735.53   20.50
  -1   5  -6  738.03   23.80
   1  -5  -6  766.22   24.70
   1  -5  -6  743.93   23.00
  -1   5  -6  751.52   21.00
  -1   5  -6  730.73   20.10
   2  -5   6   39.10    5.00
   2   5  -6   40.40    3.00
   2  -5   6   34.00    4.70
  -2  -5  -6   38.50    5.10
   2   5  -6   36.50    2.50
  -2  -5  -6   36.30    5.00
   2  -5   6   28.90    4.90
  -2  -5  -6   37.50    4.80
  -2  -5  -6   31.80    4.10
  -2   5  -6   37.20    4.60
   2   5   6   40.00    4.50
  -2   5  -6   40.60    5.20
   2  -5  -6   37.30    5.00
   2  -5  -6   33.80    4.40
   2  -5  -6   33.30    4.90
   2  -5  -6   36.00    5.00
  -2   5  -6   27.00    5.00
  -2   5  -6   35.20    5.30
   2   5   6   42.00    4.60
  -3  -5  -6  902.81   29.40
  -3  -5  -6  938.21   24.80
   3  -5   6  941.01   30.70
  -3  -5  -6  911.11   25.30
   3  -5   6  915.91   26.20
   3  -5   6  963.00   26.10
   3  -5   6  975.90   28.80
  -3  -5  -6  913.61   27.40
   3   5   6  910.41   25.00
   3  -5  -6  943.61   28.80
  -3   5  -6  949.40   26.20
   3  -5  -6  971.40   26.90
  -3   5  -6  949.11   26.80
  -3   5  -6  994.90   31.50
  -3   5  -6  968.60   29.50
   3   5   6  906.61   25.60
   3  -5  -6  954.00   25.70
   3  -5  -6  959.20   30.80
   4  -5   6 1653.03   42.70
  -4  -5  -6 1650.93   41.70
  -4  -5  -6 1662.43   45.30
  -4  -5  -6 1648.34   48.50
   4  -5   6 1644.34   47.10
   4  -5   6 1589.44   43.20
   4  -5   6 1632.54   50.29
  -4  -5  -6 1669.03   41.00
   4   5   6 1588.34   38.30
   4  -5  -6 1472.35   43.20
  -4   5  -6 1581.54   40.90
   4  -5  -6 1517.25   38.70
  -4   5  -6 1497.65   39.70
  -4   5  -6 1523.75   47.30
   4  -5  -6 1516.85   46.20
  -4   5  -6 1456.55   44.00
   4   5   6 1611.14   39.20
   4  -5  -6 1457.05   40.20
  -5   5   6  231.98   11.60
   5  -5   6  194.38   12.60
   5  -5   6  217.18   11.70
   5  -5   6  241.98   12.00
  -5  -5  -6  195.08   10.90
   5  -5   6  223.68   11.90
  -5  -5  -6  209.18    9.40
   5   5   6  229.18   10.40
   5  -5  -6  248.58   12.50
   5  -5  -6  234.28   11.20
  -5   5  -6  251.37   13.50
   5   5   6  230.08   11.30
   5   5   6  217.38   10.00
   5  -5  -6  266.57   13.60
  -5   5  -6  280.07   15.60
  -5   5  -6  262.07   11.80
  -5   5  -6  252.77   12.20
   5   5   6  213.18   10.00
   5  -5  -6  255.17   10.80
   6  -5   6   96.79    9.40
  -6  -5  -6  118.99    8.50
   6  -5   6   89.49    8.50
   6  -5   6  114.69    9.70
  -6  -5  -6  110.29    7.60
   6  -5  -6   85.59    7.50
  -6   5  -6   77.19    8.00
   6  -5  -6   93.49    8.20
  -6   5  -6   81.99    8.00
   6   5   6   93.69    7.40
   6   5   6   97.69    6.90
   6   5   6   96.69    6.80
   7  -5   6  351.86   15.30
  -7  -5  -6  320.87   12.50
   7  -5   6  335.47   15.60
   7  -5  -6  357.46   13.80
   7   5   6  335.47   12.80
   7  -5  -6  364.36   14.90
   7   5   6  339.97   13.20
  -7   5  -6  361.86   15.60
  -7   5  -6  355.96   15.40
  -8  -5  -6  450.65   16.20
   8  -5   6  481.95   20.00
   8  -5   6  465.85   18.70
  -8   5  -6  503.25   19.60
   8   5   6  514.75   17.10
   8  -5  -6  502.15   18.80
  -8   5  -6  499.45   19.50
   8   5   6  508.25   17.70
   8  -5  -6  537.65   18.30
  -9   5   6   59.99    8.00
   9  -5   6   62.49    8.90
   9  -5   6   54.19    8.60
  -9   5  -6   59.29    9.10
   9   5   6   74.29    7.30
   9  -5  -6   51.19    7.30
   9  -5  -6   54.99    7.20
  -9   5  -6   70.19    9.30
  10  -5   6   90.19   10.80
  10  -5   6   94.59   11.10
  10  -5  -6  104.09    9.80
 -10   5  -6  108.79   11.40
  10   5   6  108.59    8.80
 -10   5  -6  125.99   12.30
   0  -6  -6  282.97   11.70
   0   6  -6  284.47   10.20
   0  -6  -6  286.97   10.60
   0  -6  -6  275.37   12.60
   0  -6  -6  291.47   11.20
   0   6  -6  278.17   10.70
  -1  -6  -6    7.10    3.50
   1   6  -6    9.20    2.80
   1  -6   6   12.00    3.90
  -1  -6  -6    7.40    4.10
   1  -6   6   13.60    3.70
  -1  -6  -6   10.80    3.70
  -1  -6  -6    8.80    3.90
   1   6  -6    7.00    2.60
  -1   6  -6   12.30    3.80
  -1   6  -6   10.50    4.00
   1  -6  -6   12.90    4.10
  -1   6  -6   11.20    3.60
   1  -6  -6   13.80    4.10
   1  -6  -6    9.30    3.90
   1  -6  -6   12.90    3.70
  -1   6  -6   10.30    3.60
  -2  -6  -6   10.80    3.90
  -2  -6  -6   17.10    4.60
   2  -6   6   19.00    4.50
  -2  -6  -6   14.10    3.90
  -2  -6  -6   19.70    3.90
   2  -6   6   16.10    4.30
   2  -6  -6   21.20    4.90
  -2   6  -6   24.30    4.60
   2  -6  -6   25.40    4.10
  -2   6  -6   22.90    4.90
  -2   6  -6   24.70    4.80
  -2   6  -6   23.90    4.90
   2   6   6   14.30    3.40
   2  -6  -6   24.20    5.10
   2  -6  -6   21.10    4.70
  -3  -6  -6  254.17   10.80
  -3  -6  -6  258.17   10.30
  -3  -6  -6  255.17   11.60
   3  -6   6  271.17   11.50
   3  -6   6  249.78   12.80
  -3  -6  -6  256.27    9.80
   3  -6  -6  271.07   12.00
   3  -6  -6  264.57   12.80
   3   6   6  252.07    9.90
  -3   6  -6  266.47   12.60
  -3   6  -6  272.07   13.30
   3   6   6  262.87   10.20
   3  -6  -6  264.67   11.80
  -3   6  -6  272.77   11.70
   3  -6  -6  263.47   11.00
  -3   6  -6  254.57   11.30
   4  -6   6  288.07   14.90
  -4  -6  -6  315.07   11.30
   4  -6   6  308.07   14.00
  -4  -6  -6  287.17   11.40
   4  -6   6  271.07   13.10
  -4  -6  -6  294.97   13.30
   4   6   6  315.37   12.20
   4  -6  -6  312.67   14.70
   4  -6  -6  318.17   12.30
   4  -6  -6  309.97   13.30
  -4   6  -6  321.07   16.20
  -4   6  -6  333.47   16.00
   4  -6  -6  313.67   14.00
   4   6   6  333.37   12.10
  -4   6  -6  325.37   13.40
  -4   6  -6  317.67   13.70
   5  -6   6  136.59   10.20
   5  -6   6  137.09    9.60
  -5  -6  -6  128.09    8.50
  -5  -6  -6  140.29    7.50
  -5   6   6  129.59   10.00
   5  -6   6  128.19    9.80
  -5   6  -6  118.79    9.30
   5  -6  -6  110.99    8.80
   5  -6  -6  122.89    7.90
   5   6   6  111.89    7.20
   5   6   6  136.49    7.50
  -5   6  -6  133.29    9.80
   6  -6   6   55.79    7.30
  -6  -6  -6   57.29    6.40
   6  -6   6   53.19    7.90
   6  -6   6   65.79    8.30
   6   6   6   62.89    6.00
  -6   6  -6   74.19    8.80
   6  -6  -6   70.69    7.80
   6   6   6   74.59    6.20
   6  -6  -6   67.79    7.20
  -6   6  -6   75.79    7.80
   7  -6   6  375.26   16.80
   7  -6   6  379.36   16.10
  -7  -6  -6  362.66   13.50
  -7   6  -6  383.26   16.70
   7  -6  -6  400.76   16.30
   7   6   6  381.76   13.80
   7   6   6  378.16   14.10
  -7   6  -6  387.06   16.70
   7  -6  -6  405.36   15.30
   8  -6   6  230.18   14.50
   8  -6   6  234.88   13.80
   8  -6  -6  260.07   13.50
   8  -6  -6  250.97   12.30
  -8   6  -6  261.07   14.30
  -8   6  -6  248.48   14.30
   8   6   6  256.07   11.50
  -9   6   6  250.97   13.30
   9  -6   6  243.88   15.10
   9  -6   6  236.18   14.20
   9  -6  -6  249.38   12.30
  -9   6  -6  230.98   14.50
   9  -6  -6  248.48   13.30
  -9   6  -6  255.77   14.60
   9   6   6  240.58   11.80
  10  -6   6  108.69   11.50
  10  -6   6  114.99   12.00
 -10   6   6  110.09   10.50
 -10   6  -6  129.99   12.70
 -10   6  -6  114.39   11.40
  10   6   6  118.99    9.00
  10  -6  -6  120.89   10.40
  10  -6  -6  128.89   10.30
   0  -7  -6  863.51   27.20
   0   7  -6  881.61   26.00
   0  -7  -6  857.51   29.10
   0  -7  -6  891.51   25.40
   0   7  -6  866.01   24.30
   0  -7  -6  871.21   24.30
  -1  -7  -6  275.17   11.10
  -1  -7  -6  260.77   11.90
   1   7  -6  252.47   10.20
   1   7  -6  301.87   10.40
  -1  -7  -6  266.57   10.80
  -1  -7  -6  264.17   12.70
   1  -7  -6  225.68   11.80
   1  -7  -6  214.08   10.90
  -1   7  -6  221.18   10.20
  -1   7  -6  219.18   10.50
   1  -7  -6  212.18   10.00
   1  -7  -6  218.68   10.40
  -2  -7  -6  164.68    8.50
   2  -7   6  137.99   10.50
   2  -7   6  172.98   10.20
  -2  -7  -6  148.09    9.20
  -2  -7  -6  155.48   10.00
  -2  -7  -6  159.78    8.90
  -2   7  -6  183.18   11.70
  -2   7  -6  168.48   10.70
   2  -7  -6  161.78    9.00
   2  -7  -6  161.48   10.80
   2  -7  -6  143.29    9.50
  -2   7  -6  177.38    9.20
  -2   7  -6  178.68    9.60
   2  -7  -6  157.98    9.20
  -3  -7  -6  128.09    9.80
   3  -7   6  166.98    9.70
  -3  -7  -6  149.09    8.40
   3  -7   6  140.29   10.30
  -3   7  -6  156.58   10.30
   3  -7  -6  178.78   10.50
  -3   7  -6  173.98   11.00
  -3   7  -6  177.38   10.90
   3  -7  -6  148.59    9.80
   3  -7  -6  146.89    8.80
  -3   7  -6  163.38   10.90
   3   7   6  151.28    8.30
   4  -7   6  464.05   17.40
   4  -7   6  465.35   20.30
  -4  -7  -6  475.45   15.40
  -4  -7  -6  469.85   18.10
   4  -7  -6  427.96   16.80
   4  -7  -6  459.05   15.90
  -4   7  -6  440.36   16.80
  -4   7  -6  442.96   20.00
   4   7   6  486.65   15.20
  -4   7  -6  441.36   17.10
   4   7   6  486.25   15.50
   5  -7   6  261.07   13.10
  -5  -7  -6  281.37   11.20
   5   7   6  264.27   10.70
  -5   7  -6  252.77   12.40
   5  -7  -6  227.28   12.40
   5   7   6  263.97   10.60
  -5   7  -6  252.97   13.00
   5  -7  -6  245.78   11.70
  -6  -7  -6   57.09    6.40
   6  -7   6   64.69    8.20
   6   7   6   56.49    5.90
   6  -7  -6   61.59    7.30
  -6   7  -6   57.69    8.10
   6   7   6   66.09    6.10
  -6   7  -6   63.39    8.40
   6  -7  -6   59.09    7.30
   7  -7   6   66.69    8.60
   7  -7   6   45.30    8.00
   7   7   6   64.49    6.50
   7  -7  -6   95.99    8.90
  -7   7  -6   97.09   10.20
   7  -7  -6   75.99    8.40
  -7   7  -6   72.49    9.60
   8  -7   6   39.40    8.10
   8  -7   6   44.80    8.40
   8  -7  -6   69.79    7.90
  -8   7  -6   58.89    9.30
   8  -7  -6   73.89    8.80
   8   7   6   73.29    7.00
  -8   7  -6   55.89    8.50
   9  -7   6  154.88   12.40
  -9   7   6  170.88   12.10
   9  -7   6  138.59   12.50
  -9   7  -6  129.19   12.50
   9  -7  -6  135.69   10.30
  -9   7  -6  138.59   12.50
   9   7   6  141.49    9.10
   9  -7  -6  131.39   10.80
   0   8  -6   23.40    5.10
   0   8  -6   27.40    5.10
   0  -8  -6   22.00    5.80
   0  -8  -6   20.90    6.00
  -1  -8  -6  146.99    9.60
  -1  -8  -6  130.59    9.50
  -1  -8  -6  158.88    9.70
  -1  -8  -6  135.09    8.70
   1   8  -6  151.28    8.20
   1  -8  -6  164.78   10.60
  -1   8  -6  154.18    9.50
  -1   8  -6  169.68   10.00
   1  -8  -6  193.88   10.60
   1  -8  -6  163.68   10.70
  -2  -8  -6  199.88    9.40
   2  -8   6  182.48   10.60
   2  -8  -6  168.08   10.90
   2  -8  -6  179.18   10.10
   2  -8  -6  199.88   11.20
  -2   8  -6  192.88   10.30
  -2   8  -6  181.48   10.70
   3  -8   6  169.88   11.10
   3  -8   6  158.38   10.10
  -3  -8  -6  153.48    8.60
  -3   8  -6  155.18   11.50
   3  -8  -6  141.89   10.40
  -3   8  -6  158.48   10.00
  -3   8  -6  147.79   10.10
  -4  -8  -6  336.77   12.70
   4  -8   6  325.47   14.40
   4   8   6  344.47   12.90
   4  -8  -6  333.57   14.40
   4  -8  -6  325.37   13.70
  -4   8  -6  338.37   14.50
  -4   8  -6  354.26   15.00
   5  -8   6  119.19    9.70
  -5  -8  -6  109.29    7.70
   5   8   6  138.59    8.00
   5  -8  -6  139.59    9.10
   5   8   6  134.09    8.00
   5  -8  -6  128.09   10.00
  -5   8  -6  142.39   10.40
  -5   8  -6  146.99   10.60
   6  -8   6  145.59   11.70
   6  -8  -6  188.88   11.20
  -6   8  -6  128.19   11.40
   6  -8  -6  153.08   11.10
   6   8   6  160.18    9.00
  -6   8  -6  196.48   13.00
   7  -8   6  184.38   12.30
   7   8   6  175.48    9.60
   7  -8  -6  178.18   11.20
   7  -8  -6  204.68   12.10
  -7   8  -6  176.98   12.00
  -7   8  -6  169.88   11.90
   8  -8   6  482.05   20.50
   8  -8  -6  517.95   19.70
  -8   8  -6  541.75   22.10
  -8   8  -6  548.15   22.20
   8   8   6  509.95   18.30
   8  -8  -6  550.54   21.40
  -9   8   6  113.49   11.00
   9  -8   6  102.19   10.70
  -9   8  -6  110.69   11.90
   9  -8  -6  104.59    9.80
   9   8   6   99.79    8.20
   9  -8  -6  107.39    9.80
  -9   8  -6  104.29   11.10
   0   9  -6   14.60    5.00
   0   9  -6    5.80    4.20
   0  -9  -6   14.10    5.00
   0  -9  -6    6.10    5.30
  -1  -9  -6 1201.38   32.90
   1  -9  -6 1126.79   35.80
  -1   9  -6 1097.79   32.00
   1  -9  -6 1187.18   33.30
   1  -9  -6 1123.69   31.70
  -2  -9  -6   48.10    6.40
  -2   9  -6   48.40    6.60
   2  -9  -6   46.70    6.60
   2  -9  -6   52.49    7.50
  -3  -9  -6  697.23   21.20
   3  -9   6  675.33   22.40
   3  -9  -6  719.23   23.80
  -3   9  -6  697.53   22.90
  -3   9  -6  728.73   23.90
   3  -9  -6  735.43   23.00
  -4  -9  -6   48.90    6.60
   4  -9  -6   56.29    7.70
  -4   9  -6   51.89    7.40
   4  -9  -6   52.79    7.00
  -4   9  -6   50.29    7.40
   5  -9   6  775.82   26.10
   5  -9  -6  818.92   25.90
  -5   9  -6  797.92   26.60
  -5   9  -6  802.52   27.60
   5  -9  -6  808.62   27.10
   6  -9   6   64.59    9.10
  -6   9  -6   71.29    9.50
   6  -9  -6   79.59    8.80
   6   9   6   72.99    6.90
  -6   9  -6   76.79    9.70
   6  -9  -6   85.59    9.10
   7  -9   6  216.88   13.50
  -7   9  -6  229.38   13.70
   7  -9  -6  214.28   13.60
   7  -9  -6  213.98   12.30
  -7   9  -6  243.18   14.50
   7   9   6  212.78   11.00
   8  -9   6   70.19   10.20
  -8   9  -6   71.89   10.40
   8  -9  -6   66.69    8.80
   8  -9  -6   76.69    9.30
   8   9   6   73.89    7.90
  -8   9  -6   84.59   11.30
   0 -10  -6    6.90    5.50
   0  10  -6    7.80    4.60
  -1 -10  -6   49.80    6.60
  -1  10  -6   43.60    6.40
   1 -10  -6   47.90    6.90
  -2 -10  -6  136.29    9.60
   2 -10  -6  142.29   10.20
  -2  10  -6  124.59    9.50
   2 -10  -6  124.39    9.40
  -3 -10  -6  276.97   12.80
   3 -10  -6  319.87   15.70
   3 -10  -6  313.47   14.40
  -3  10  -6  324.67   15.60
   4 -10   6   67.39    8.80
  -4 -10  -6   54.99    7.30
  -4  10  -6   83.99    9.00
   4 -10  -6   66.29    8.90
  -4  10  -6   78.89    9.20
   4 -10  -6   73.49    9.80
   5 -10   6   27.20    7.40
   5 -10  -6   32.00    7.60
   5 -10  -6   33.90    7.20
  -5  10  -6   29.30    7.30
  -5  10  -6   31.40    7.50
   6 -10   6  114.19   11.40
  -6  10  -6  110.99   11.00
  -6  10  -6  112.09   11.20
   6 -10  -6  111.39   10.90
   6 -10  -6  113.89   10.40
   7 -10   6  513.85   21.90
  -7  10  -6  548.55   23.00
   7  10   6  539.55   19.30
  -7  10  -6  587.84   23.30
   7 -10  -6  572.44   23.00
   7 -10  -6  567.04   21.80
   0  11  -6  100.19    8.80
   0 -11  -6  116.39   10.30
  -1 -11  -6  219.88   12.50
  -1  11  -6  225.18   12.60
   1 -11  -6  248.08   13.20
  -2 -11  -6   21.80    6.60
  -2  11  -6   11.70    6.00
   2 -11  -6   14.60    6.10
  -3 -11  -6  311.07   14.50
   3 -11  -6  273.47   14.10
  -3  11  -6  290.07   15.00
   4 -11  -6  131.89   11.00
   4 -11  -6  148.29   12.10
  -4  11  -6  135.59   11.20
  -5  11  -6   33.20    8.40
   5 -11  -6   34.70    7.20
   5 -11  -6   32.30    8.20
   6 -11   6   80.59   10.30
  -6  11  -6   96.19   11.20
  -6  11  -6   96.09   11.10
   6 -11  -6   94.89   11.30
   6 -11  -6   93.89   10.50
   0 -12  -6   49.20    8.00
  -1 -12  -6   41.30    7.70
  -1  12  -6   31.90    7.20
   1 -12  -6   30.00    7.10
  -2  12  -6  191.78   13.10
   2 -12  -6  194.18   12.60
  -3  12  -6  319.67   16.70
   3 -12  -6  321.27   15.80
  -4  12  -6   92.09   10.80
   4 -12  -6   83.49   10.30
   0 -13  -6  525.75   20.70
  -1  13  -6  100.29   10.40
   1 -13  -6   99.69   10.70
   2 -13  -6   86.39   10.50
  -2  13  -6   81.19   10.00
   0   0   7    1.70    1.90
   0   0  -7    4.80    2.20
   0   0  -7    3.40    2.00
   0   0   7    2.90    1.90
   0   0   7    4.10    1.80
   0   0  -7    3.60    1.90
   0   0  -7    3.30    2.00
   0   0  -7    2.80    2.00
   1   0  -7 1780.22   45.00
  -1   0   7 1732.63   40.50
  -1   0  -7 1688.43   45.60
   1   0  -7 1762.52   41.70
   1   0  -7 1757.62   44.90
   1   0  -7 1745.33   48.00
  -1   0  -7 1659.33   48.60
   1   0   7 1697.13   48.70
   1   0   7 1706.63   41.10
  -1   0  -7 1743.43   41.10
   1   0   7 1683.53   41.80
  -1   0  -7 1730.83   42.10
   1   0   7 1676.13   45.20
   2   0   7 1381.66   40.90
  -2   0  -7 1400.56   38.30
   2   0  -7 1371.76   36.80
   2   0   7 1371.06   35.00
  -2   0  -7 1465.55   34.70
  -2   0  -7 1455.45   35.40
   2   0  -7 1411.56   39.50
   2   0  -7 1345.97   33.20
   2   0   7 1426.36   38.30
   2   0  -7 1439.86   37.10
   2   0   7 1388.06   34.60
   2   0  -7 1362.16   34.20
  -2   0  -7 1419.36   41.10
  -3   0  -7  578.64   20.20
   3   0  -7  591.64   17.00
   3   0   7  583.04   16.90
   3   0   7  581.04   19.90
   3   0  -7  574.44   15.20
   3   0   7  578.84   18.50
   3   0  -7  591.94   15.90
   3   0  -7  585.84   18.20
  -3   0  -7  596.24   18.70
  -3   0  -7  586.54   17.00
   3   0   7  556.14   16.80
  -3   0  -7  607.24   17.20
   4   0  -7   15.20    3.00
   4   0  -7   13.70    2.70
  -4   0  -7   20.20    4.30
   4   0   7   18.80    3.70
  -4   0  -7   17.90    3.50
  -4   0  -7   26.50    4.20
   4   0   7   14.70    3.60
  -4   0  -7   12.00    3.70
   4   0   7   13.40    3.40
   4   0  -7   11.40    2.80
   4   0   7   14.50    3.40
  -5   0  -7 1241.18   36.30
  -5   0  -7 1233.38   38.90
  -5   0  -7 1226.28   32.60
   5   0   7 1289.67   39.10
   5   0  -7 1208.48   34.10
   5   0   7 1268.77   36.40
   5   0  -7 1233.18   31.70
   5   0   7 1248.38   32.90
  -5   0  -7 1269.47   33.20
   5   0   7 1298.07   33.80
   6   0   7  738.33   22.80
   6   0   7  791.52   22.90
  -6   0  -7  738.53   24.60
  -6   0  -7  770.62   22.40
   6   0  -7  755.82   21.00
  -6   0  -7  776.62   22.60
   6   0  -7  744.63   22.70
  -6   0  -7  729.13   26.50
   6   0   7  733.03   26.40
   6   0   7  757.92   24.90
   7   0   7  157.58    8.90
   7   0   7  128.09    9.20
  -7   0  -7  136.69    8.90
   7   0  -7  134.69    7.80
  -7   0  -7  137.09    8.80
  -7   0  -7  115.29    9.40
   7   0  -7  127.39    7.40
  -8   0  -7    3.80    4.70
   8   0   7    2.20    4.00
  -8   0  -7    7.20    4.60
   8   0  -7    2.10    3.40
   8   0   7    2.40    4.50
   9   0   7  677.33   23.40
   9   0   7  676.63   22.60
  -9   0  -7  663.83   22.80
   9   0  -7  702.13   21.10
 -10   0  -7  164.08   11.60
  10   0   7  180.98   11.30
  10   0   7  179.18   11.30
  11   0   7    9.90    6.30
 -11   0  -7    8.40    6.80
  11   0   7    0.90    5.70
   0  -1   7  452.85   14.60
   0   1  -7  455.55   14.70
   0   1   7  459.75   12.90
   0  -1   7  455.15   13.60
   0   1  -7  457.75   12.90
   0  -1  -7  447.76   15.10
   0   1  -7  457.65   13.90
   0  -1  -7  457.85   13.30
   0  -1   7  449.16   12.50
   0  -1  -7  448.96   14.10
   0   1   7  457.65   12.80
   0   1  -7  459.95   13.80
   0   1  -7  450.35   12.40
   0  -1  -7  456.55   12.80
   0  -1   7  436.56   12.30
   1  -1   7  651.23   21.20
   1  -1   7  672.23   18.10
  -1   1   7  690.03   17.80
   1  -1   7  672.03   18.10
   1   1  -7  684.53   17.70
   1   1  -7  699.73   19.10
  -1  -1  -7  674.03   21.40
   1   1  -7  688.93   17.10
   1   1  -7  707.63   19.30
   1   1  -7  704.93   20.40
  -1  -1  -7  667.33   18.10
   1  -1   7  698.43   19.90
  -1  -1  -7  661.33   20.00
  -1  -1  -7  681.53   18.60
  -1   1  -7  668.73   17.80
  -1   1  -7  662.83   19.30
  -1   1  -7  647.24   17.30
   1   1   7  639.44   19.20
   1  -1  -7  645.34   17.60
   1  -1  -7  636.94   16.90
   1  -1  -7  654.23   18.90
   1   1   7  642.74   20.80
   1   1   7  669.53   17.80
   1  -1  -7  657.33   20.20
   1   1   7  643.74   17.60
  -1   1  -7  663.83   20.70
  -1  -1   7  666.13   16.50
   2   1  -7  576.74   17.00
  -2  -1  -7  554.14   19.00
   2   1  -7  547.45   15.80
   2   1  -7  564.84   17.20
   2  -1   7  559.04   18.70
   2   1  -7  562.24   14.30
   2  -1   7  576.04   17.50
   2  -1   7  567.54   16.10
  -2  -1  -7  560.14   17.90
   2  -1   7  570.64   16.00
   2   1  -7  558.44   14.80
  -2  -1  -7  548.05   16.10
  -2  -1  -7  575.34   16.40
  -2   1  -7  554.74   18.50
   2  -1  -7  551.74   14.80
  -2   1  -7  545.85   17.20
   2  -1  -7  559.04   15.20
   2   1   7  548.25   18.40
   2   1   7  525.35   17.00
   2   1   7  527.95   15.70
  -2   1  -7  567.04   15.80
   2  -1  -7  570.84   17.70
   2   1   7  554.14   15.70
  -2   1  -7  533.35   15.90
   2  -1  -7  539.75   16.30
  -3  -1  -7 1666.03   46.60
   3  -1   7 1763.62   46.70
   3   1  -7 1740.33   47.40
   3   1  -7 1715.73   44.30
   3  -1   7 1700.23   49.90
   3   1  -7 1683.03   40.00
  -3  -1  -7 1722.73   42.90
  -3  -1  -7 1687.93   42.10
   3  -1   7 1720.93   43.00
   3   1  -7 1674.43   41.00
   3   1  -7 1778.12   47.50
   3  -1   7 1779.72   42.40
  -3  -1  -7 1687.13   49.90
  -3   1  -7 1878.61   45.10
   3   1   7 1760.32   44.80
  -3   1  -7 1846.32   49.90
   3   1   7 1834.12   49.70
   3   1   7 1794.92   45.80
   3  -1  -7 1872.01   48.60
   3  -1  -7 1910.11   52.09
  -3  -1   7 1945.41   51.09
   3  -1  -7 1880.01   45.10
  -3   1  -7 1856.31   53.49
   3   1   7 1709.63   52.99
   3  -1  -7 1865.91   43.80
  -3   1  -7 1875.21   46.00
   4  -1   7  589.14   17.10
   4  -1   7  576.14   18.70
  -4  -1  -7  551.64   16.60
  -4  -1  -7  549.25   16.70
   4   1  -7  545.05   16.10
   4  -1   7  553.54   19.80
  -4  -1  -7  532.95   19.60
  -4  -1  -7  540.85   18.10
   4  -1   7  543.35   16.90
   4   1  -7  573.84   15.00
   4   1   7  563.84   16.70
  -4   1  -7  552.74   16.90
   4  -1  -7  554.84   17.30
   4  -1  -7  556.34   15.40
   4  -1  -7  563.04   18.40
  -4   1  -7  547.35   20.00
   4  -1  -7  533.55   15.90
  -4   1  -7  561.44   18.60
   4   1   7  557.14   16.80
  -4   1  -7  581.84   17.00
   4   1   7  548.95   18.30
   4   1   7  542.35   19.50
  -5  -1  -7   42.20    5.20
  -5  -1  -7   41.30    5.20
   5  -1   7   50.59    5.70
   5  -1   7   53.49    6.30
   5   1  -7   47.20    4.40
  -5  -1  -7   36.30    5.70
   5  -1   7   54.59    5.70
   5   1  -7   45.70    4.10
   5  -1   7   58.29    6.00
  -5  -1  -7   45.00    5.00
  -5   1  -7   58.89    6.50
   5  -1  -7   53.49    4.70
  -5   1  -7   56.09    5.80
   5  -1  -7   54.39    5.10
   5   1   7   47.40    5.50
   5  -1  -7   52.69    5.20
   5  -1  -7   54.39    5.20
  -5   1  -7   46.50    5.80
  -5   1  -7   52.89    5.80
   5   1   7   45.50    5.90
   5   1   7   44.20    5.50
   5   1   7   46.90    5.40
   6   1  -7  291.77   10.80
   6  -1   7  344.57   14.40
  -6  -1  -7  325.07   12.70
   6   1  -7  336.87   12.10
  -6  -1  -7  322.47   12.40
  -6  -1  -7  314.27   14.80
   6  -1   7  359.46   13.80
   6  -1   7  328.27   13.30
   6  -1   7  323.87   15.00
  -6  -1  -7  303.87   13.40
  -6   1  -7  319.97   15.50
  -6   1  -7  346.27   14.90
   6   1   7  362.86   14.00
  -6   1  -7  331.77   13.20
   6   1   7  326.67   14.10
   6  -1  -7  360.36   12.40
   6   1   7  337.67   13.60
  -6   1  -7  362.96   13.70
   6  -1  -7  366.56   13.50
   6   1   7  334.87   15.10
  -7  -1  -7  961.30   27.50
  -7  -1  -7  946.01   30.30
   7   1  -7  946.61   25.80
   7  -1   7  977.60   28.30
  -7  -1  -7  971.50   27.60
   7  -1   7  976.10   29.00
  -7   1  -7 1098.69   33.60
  -7   1  -7 1063.39   30.30
   7   1   7 1019.20   29.60
   7  -1  -7 1050.49   29.00
  -7   1  -7 1025.90   30.00
   7  -1  -7 1071.69   31.30
   7   1   7 1050.69   30.60
   8  -1   7  402.56   16.50
  -8  -1  -7  395.26   15.40
   8  -1   7  400.26   15.50
   8   1   7  412.86   16.20
  -8   1  -7  413.36   16.10
  -8   1  -7  442.56   16.40
   8   1   7  403.76   15.50
   8  -1  -7  435.86   15.00
  -9  -1  -7  118.89    9.20
   9  -1   7   89.99    9.00
   9  -1   7  101.09    9.00
   9   1   7  116.89    9.10
   9   1   7  102.69    8.40
  -9   1  -7   88.49    9.70
   9  -1  -7   95.49    7.90
 -10  -1  -7  106.19   10.10
  10  -1   7  124.79   10.10
  10  -1   7  130.69   10.70
  10   1   7  109.89    8.80
  10   1   7  127.99    9.90
  10  -1  -7  127.59    8.80
 -10   1  -7  141.79   11.00
  11  -1   7  345.97   17.00
 -11  -1  -7  349.17   16.50
  11  -1   7  309.67   15.70
  11   1   7  371.56   17.10
 -11   1  -7  345.07   17.00
  11   1   7  373.66   16.30
   0  -2   7  413.46   14.10
   0   2   7  424.46   12.50
   0  -2   7  439.06   13.10
   0  -2   7  428.16   12.10
   0  -2  -7  438.66   13.90
   0  -2  -7  419.66   12.50
   0   2  -7  412.96   11.90
   0   2  -7  425.76   12.40
   0  -2  -7  433.46   15.00
   0   2  -7  436.96   13.30
   0  -2   7  435.56   11.80
   0   2  -7  443.06   14.20
   0   2  -7  444.16   13.30
   0   2   7  448.56   12.80
   1  -2   7  176.08    7.10
  -1  -2  -7  179.08    8.30
   1   2  -7  180.88    6.60
   1   2  -7  184.48    6.00
   1  -2   7  193.18    7.00
   1   2  -7  197.68    7.10
   1  -2   7  174.78    7.60
   1   2  -7  180.78    6.90
   1   2  -7  172.68    6.60
  -1  -2  -7  172.78    7.20
   1  -2   7  169.68    7.90
  -1  -2  -7  173.08    7.70
   1   2  -7  190.48    7.30
  -1  -2  -7  173.88    7.70
   1   2   7  196.48    7.70
  -1  -2   7  194.48    6.50
  -1  -2   7  200.38    7.40
  -1   2  -7  194.28    7.50
  -1   2  -7  186.08    8.40
   1  -2  -7  192.38    8.40
  -1   2  -7  184.98    7.80
   1  -2  -7  183.88    7.80
  -1   2  -7  195.98    7.50
   1   2   7  191.78    7.40
   1  -2  -7  189.38    7.50
   1  -2  -7  191.58    7.20
  -1   2  -7  194.48    8.10
   2   2  -7   80.09    3.60
   2  -2   7   84.19    5.10
   2   2  -7   90.79    4.40
   2  -2   7   87.19    5.40
   2   2  -7   79.29    3.90
  -2  -2  -7   75.19    5.60
  -2  -2  -7   65.59    6.20
  -2  -2  -7   77.59    5.50
   2   2  -7   84.39    4.40
  -2  -2  -7   76.19    6.00
   2  -2   7   82.39    5.40
   2   2  -7   78.29    3.80
   2  -2   7   79.19    5.70
  -2   2  -7   85.49    5.80
   2  -2  -7   97.89    5.90
  -2  -2   7   95.99    4.70
  -2  -2   7   82.49    4.00
   2   2   7   80.59    5.70
  -2   2  -7   86.49    5.90
   2  -2  -7  102.69    5.50
   2   2   7   80.19    5.40
   2  -2  -7   95.29    5.40
   2   2   7   84.79    5.20
   2  -2  -7   92.99    5.10
  -2   2  -7   83.59    5.70
  -2   2  -7   96.19    5.90
   2   2   7   79.19    5.50
  -3  -2  -7   27.10    3.80
   3   2  -7   22.00    2.30
   3   2  -7   22.20    2.80
   3  -2   7   22.10    3.70
  -3  -2  -7   27.30    4.20
   3  -2   7   22.70    3.70
   3  -2   7   28.80    4.20
  -3  -2  -7   24.10    4.00
   3  -2   7   26.30    4.40
  -3  -2  -7   20.90    3.60
   3   2   7   22.00    3.80
  -3   2  -7   22.10    4.00
   3   2   7   21.50    3.60
   3  -2  -7   19.90    3.40
   3   2   7   20.20    3.40
  -3   2  -7   18.30    3.80
   3  -2  -7   20.90    3.90
   3  -2  -7   20.50    3.20
   3   2   7   20.30    3.40
   3  -2  -7   18.90    3.30
  -3   2  -7   21.20    3.60
  -3   2  -7   24.50    4.50
  -4  -2  -7  370.96   13.70
   4  -2   7  362.56   13.00
  -4  -2  -7  374.86   12.50
   4  -2   7  373.26   12.80
   4  -2   7  337.57   14.60
  -4  -2  -7  357.76   14.50
   4   2  -7  368.66   10.20
   4  -2   7  386.86   14.20
   4   2  -7  369.36   10.90
  -4  -2  -7  375.76   12.60
   4  -2  -7  373.66   12.00
   4  -2  -7  373.66   14.20
  -4   2  -7  371.56   15.30
   4  -2  -7  390.96   12.70
  -4   2  -7  367.86   14.30
   4   2   7  381.46   12.70
   4   2   7  376.86   14.80
  -4   2  -7  399.46   13.10
  -4   2  -7  387.76   13.10
   4   2   7  382.46   12.70
   4   2   7  380.46   13.70
   4  -2  -7  383.56   13.40
  -5  -2  -7  309.97   13.70
  -5  -2  -7  320.37   12.10
   5   2  -7  318.57    9.70
   5  -2   7  327.67   13.00
  -5  -2  -7  312.77   11.80
  -5  -2  -7  319.97   12.70
   5  -2   7  320.27   14.50
   5  -2   7  315.47   12.60
   5  -2   7  322.57   13.60
  -5   2  -7  354.46   14.10
   5  -2  -7  351.86   12.20
   5   2   7  348.07   13.60
   5  -2  -7  335.97   11.40
   5   2   7  335.77   14.30
  -5   2  -7  343.97   15.20
  -5   2  -7  330.87   13.20
  -5   2  -7  362.66   13.10
   5   2   7  346.17   12.60
   5  -2  -7  339.07   13.60
   5   2   7  345.77   12.40
   5  -2  -7  344.47   12.70
   6  -2   7  167.48   10.00
  -6  -2  -7  193.48   10.50
  -6  -2  -7  181.88    9.10
   6  -2   7  180.58   11.30
  -6  -2  -7  177.48   11.10
   6  -2   7  161.68   10.60
   6  -2  -7  170.18    8.50
   6   2   7  171.58    9.20
  -6   2  -7  148.59    9.80
   6  -2  -7  166.78    8.50
  -6   2  -7  162.28    9.60
   6   2   7  163.28    9.70
   6  -2  -7  159.08    9.20
   6  -2  -7  167.48    9.60
   6   2   7  144.89    8.60
   6   2   7  155.18    9.40
  -7  -2  -7   17.00    5.00
   7  -2   7   10.40    5.30
  -7  -2  -7   35.80    5.80
   7  -2   7   18.80    5.10
  -7   2  -7   26.30    5.90
   7   2   7   30.70    5.10
  -7   2  -7   23.20    5.70
   7  -2  -7   12.70    4.60
   7   2   7   38.20    5.80
   8  -2   7  162.08   10.80
   8  -2   7  166.78   10.10
  -8  -2  -7  169.18    9.40
   8  -2  -7  195.98   10.10
   8   2   7  194.98   10.10
  -8   2  -7  190.68   11.00
  -8   2  -7  187.28   10.50
   8   2   7  187.68   10.50
   9  -2   7  275.97   14.70
   9  -2   7  271.97   13.50
  -9  -2  -7  300.07   13.70
   9  -2  -7  291.47   12.60
   9   2   7  310.77   13.90
  -9   2  -7  307.57   14.30
  -9   2  -7  284.37   14.20
   9   2   7  283.27   13.10
  10  -2   7  290.27   15.60
  10  -2   7  293.97   14.80
 -10  -2  -7  294.17   14.00
 -10   2  -7  273.47   14.80
  10  -2  -7  260.87   12.50
  10   2   7  263.47   13.40
  10   2   7  262.37   13.00
 -11  -2  -7   80.49    9.40
  11  -2   7   81.39   10.50
  11  -2   7   73.39    9.60
  11   2   7   80.59    8.80
 -11   2  -7   70.09   10.00
  11   2   7   78.69    9.30
  11  -2  -7   73.69    8.00
   0   3   7  376.66   11.70
   0  -3  -7  376.16   13.80
   0  -3  -7  369.16   11.60
   0   3  -7  363.46   10.80
   0   3  -7  386.56   11.90
   0  -3  -7  357.26   12.30
   0   3  -7  367.36   11.90
   0  -3   7  370.76   12.50
   0   3  -7  380.16   12.70
   0  -3   7  374.96   10.80
   0  -3  -7  380.06   12.90
   0  -3   7  376.16   11.60
   0   3  -7  379.56   11.30
  -1  -3  -7  351.46   11.60
   1  -3   7  357.36   12.80
   1   3  -7  360.26   11.50
   1   3  -7  370.06   11.60
   1  -3   7  346.87   10.70
   1   3  -7  349.07   10.80
  -1  -3  -7  338.37   12.60
   1  -3   7  360.86   10.90
  -1  -3  -7  341.97   12.10
   1   3  -7  353.56   10.30
  -1  -3  -7  347.77   13.50
   1  -3   7  365.36   11.90
   1   3  -7  343.07    9.70
  -1   3  -7  350.66   11.50
  -1   3  -7  326.17   10.50
   1  -3  -7  319.87   11.60
  -1   3  -7  342.67   12.50
  -1  -3   7  320.67    9.20
   1   3   7  310.87   10.90
  -1   3  -7  351.46   10.90
   1   3   7  324.47   10.60
  -1  -3   7  333.17   10.80
  -1  -3   7  355.96   11.50
   1  -3  -7  326.57   11.20
   1  -3  -7  335.97   12.70
   1  -3  -7  324.47   10.60
  -1   3  -7  324.17   11.50
  -2  -3  -7   47.30    4.60
  -2  -3  -7   56.59    5.50
  -2  -3  -7   57.69    5.20
   2   3  -7   59.79    3.70
  -2  -3  -7   53.39    5.50
   2   3  -7   47.80    3.10
   2  -3  -7   52.39    5.10
   2  -3  -7   59.29    5.50
  -2   3  -7   67.49    5.20
   2   3   7   60.49    4.90
   2  -3  -7   62.69    4.80
  -2   3  -7   69.99    5.30
  -2   3  -7   76.29    5.40
   2  -3  -7   61.79    4.60
   2   3   7   53.99    4.80
  -2   3  -7   66.99    5.40
   3   3  -7  938.31   24.00
  -3  -3  -7  928.41   24.60
  -3  -3  -7  914.61   27.30
  -3  -3  -7  948.91   25.20
  -3  -3  -7  889.51   29.00
   3   3  -7  912.01   22.40
   3  -3   7  963.30   27.90
   3  -3   7  943.11   25.30
   3  -3   7  923.71   25.40
   3  -3   7  925.71   29.70
  -3   3  -7  962.80   30.50
   3   3   7  996.90   26.00
   3  -3  -7  937.81   24.90
   3  -3  -7  953.90   27.90
   3   3   7  951.90   30.00
  -3   3  -7  970.40   28.70
   3   3   7  968.30   28.00
   3   3   7  981.80   25.40
   3  -3  -7  968.10   29.90
  -3   3  -7  960.90   26.20
  -3   3  -7  935.41   25.80
   3  -3  -7  952.60   25.80
  -4  -3  -7  225.58   10.00
  -4  -3  -7  221.78   10.50
   4  -3   7  210.38   10.00
   4  -3   7  205.78   10.50
   4  -3   7  225.48   10.00
  -4  -3  -7  238.28    9.10
   4  -3   7  207.58   11.00
  -4  -3  -7  232.08    9.20
  -4   3  -7  191.58   10.80
  -4   3  -7  193.68    9.30
   4   3   7  206.58    9.80
  -4   3  -7  195.18    9.40
   4  -3  -7  200.28    8.30
   4   3   7  220.88    8.80
   4  -3  -7  186.28    9.10
   4  -3  -7  200.28    9.80
   4   3   7  216.88    9.20
  -4   3  -7  185.48    9.70
   4  -3  -7  200.28    8.90
   4   3   7  232.58    9.20
  -5  -3  -7   97.09    6.70
   5  -3   7   93.99    7.20
   5  -3   7   96.19    8.50
  -5  -3  -7   95.69    6.40
  -5  -3  -7   92.99    7.10
  -5  -3  -7  102.19    6.40
   5  -3   7  109.99    8.10
   5  -3   7  108.09    7.90
  -5   3  -7   75.19    7.50
   5  -3  -7   78.39    6.60
   5  -3  -7   82.49    6.40
   5   3   7   80.49    6.40
   5   3   7   88.69    6.90
   5  -3  -7   83.39    6.00
  -5   3  -7   93.59    7.80
   5  -3  -7   89.49    7.00
   5   3   7   85.39    6.10
  -5   3  -7   95.09    7.80
  -5   3  -7   78.09    7.20
   5   3   7   84.29    6.40
  -6  -3  -7   90.39    7.50
   6  -3   7   80.69    7.60
   6  -3   7   83.09    8.20
  -6  -3  -7   76.59    7.70
  -6  -3  -7   69.79    7.00
  -6   3   7   80.39    7.40
   6  -3   7   85.49    7.70
  -6  -3  -7   81.99    7.50
  -6   3  -7  116.29    9.20
   6   3   7   86.19    6.40
   6  -3  -7   80.59    6.60
  -6   3  -7  119.59   10.50
   6   3   7   75.29    6.90
   6   3   7   82.09    6.70
   6  -3  -7   90.19    7.60
  -7  -3  -7  700.03   21.50
   7  -3   7  707.53   23.90
   7  -3   7  719.43   23.20
  -7   3  -7  767.22   24.50
  -7   3  -7  766.12   24.80
   7  -3  -7  786.52   23.70
   7   3   7  774.82   23.40
   7  -3  -7  793.32   22.50
   7   3   7  762.32   22.80
  -8  -3  -7    9.30    5.00
   8  -3   7   11.80    5.50
   8  -3   7    6.30    4.70
   8  -3  -7    5.30    4.40
   8   3   7   11.10    4.40
  -8   3  -7    9.30    5.50
  -8   3  -7   14.20    5.90
   8   3   7    4.60    4.00
   9  -3   7   57.59    8.00
  -9  -3  -7   50.99    7.40
   9  -3   7   57.69    8.00
  -9   3  -7   61.89    8.80
  -9   3  -7   57.09    8.20
   9   3   7   70.39    7.20
   9  -3  -7   68.59    7.80
   9   3   7   68.49    7.50
 -10  -3  -7   17.10    6.20
  10  -3   7   10.90    6.30
  10  -3   7   16.40    7.00
 -10   3  -7    5.80    7.00
  10   3   7   14.40    5.80
  10  -3  -7   14.30    5.50
  10   3   7   11.10    5.30
  11  -3  -7  491.25   18.90
   0  -4   7  740.13   19.00
   0  -4  -7  732.33   22.50
   0   4  -7  767.52   19.80
   0  -4  -7  731.03   20.10
   0   4  -7  739.43   21.10
   0   4  -7  741.63   19.00
   0   4  -7  772.52   22.70
   0  -4  -7  714.03   20.70
   0  -4  -7  721.43   24.00
   0  -4   7  737.23   22.40
   1  -4   7  346.47   11.20
  -1  -4  -7  343.67   11.80
   1   4  -7  346.17   11.30
  -1  -4  -7  330.07   11.20
   1   4  -7  355.86   10.70
   1   4  -7  343.87   10.10
  -1  -4  -7  331.67   12.50
  -1  -4  -7  338.77   13.40
   1  -4   7  338.47   12.90
   1  -4  -7  322.87   11.60
  -1   4  -7  326.57   12.50
   1   4   7  333.87   11.00
   1  -4  -7  328.67   13.30
  -1   4  -7  334.27   11.90
  -1   4  -7  318.37   10.60
   1   4   7  351.46   11.20
   1  -4  -7  312.87   12.20
   1  -4  -7  331.77   11.20
  -1   4  -7  339.77   11.20
  -1  -4   7  326.17   10.70
   2  -4   7   40.30    5.30
  -2  -4  -7   41.80    4.50
   2  -4   7   41.80    5.30
  -2  -4  -7   47.60    5.10
   2   4  -7   47.10    2.80
   2  -4   7   40.70    4.70
  -2  -4  -7   42.40    5.00
   2  -4   7   42.40    5.20
   2   4  -7   45.40    3.10
  -2  -4  -7   43.20    4.50
   2  -4  -7   45.70    4.80
  -2   4  -7   54.59    5.30
   2  -4  -7   40.60    5.40
  -2   4  -7   41.70    5.40
   2   4   7   49.00    4.30
   2   4   7   42.10    4.60
   2  -4  -7   48.80    5.10
   2  -4  -7   50.69    5.10
  -3  -4  -7  277.97   11.40
  -3  -4  -7  267.27   12.00
  -3  -4  -7  278.17   10.30
   3  -4   7  293.07   11.20
   3  -4   7  281.27   11.80
   3  -4   7  298.47   13.00
  -3  -4  -7  284.07   10.30
   3  -4   7  283.97   11.10
   3  -4  -7  255.77   11.70
  -3   4  -7  265.97   12.50
   3  -4  -7  246.98   10.70
   3   4   7  266.27    9.90
   3   4   7  266.47    9.90
  -3   4  -7  260.47   10.70
  -3   4  -7  269.47   10.30
   3  -4  -7  270.27   10.60
  -3   4  -7  255.07   11.40
   3  -4  -7  257.37    9.80
  -4  -4  -7  679.33   21.80
  -4  -4  -7  681.63   20.20
   4  -4   7  714.33   23.20
  -4  -4  -7  672.63   23.30
  -4  -4  -7  690.83   19.80
   4  -4   7  706.23   21.00
   4  -4   7  701.13   24.80
   4  -4   7  691.33   21.20
  -4   4  -7  746.13   24.60
   4  -4  -7  745.83   25.20
   4  -4  -7  742.23   23.60
   4   4   7  763.22   21.70
   4   4   7  719.03   23.10
   4  -4  -7  763.42   21.20
   4  -4  -7  766.52   22.40
  -4   4  -7  752.22   22.50
  -4   4  -7  768.12   22.40
  -4   4  -7  745.53   26.30
   4   4   7  742.13   21.10
   4   4   7  741.63   25.10
  -5  -4  -7  256.17   10.40
   5  -4   7  264.17   13.00
  -5  -4  -7  249.18   11.60
  -5  -4  -7  254.97   12.20
   5  -4   7  243.98   12.70
   5  -4   7  228.88   13.50
   5  -4   7  253.97   13.00
  -5  -4  -7  258.47   10.30
  -5   4  -7  220.28   12.80
   5   4   7  220.88   10.30
   5  -4  -7  247.68   10.80
   5  -4  -7  214.78   11.10
  -5   4  -7  205.48   10.60
   5   4   7  234.08   10.30
   5  -4  -7  256.87   12.60
   5   4   7  231.48   11.30
  -5   4  -7  216.58   11.40
   5   4   7  263.67   10.70
   5  -4  -7  195.08    9.50
   6  -4   7  322.77   15.10
  -6  -4  -7  296.87   12.00
   6  -4   7  301.47   13.70
   6  -4   7  292.07   13.40
  -6   4   7  314.97   14.20
   6   4   7  350.26   12.90
   6  -4  -7  358.46   15.70
  -6   4  -7  343.87   14.70
   6  -4  -7  364.66   13.10
   6   4   7  343.17   13.20
   6  -4  -7  342.57   13.60
  -6   4  -7  349.37   14.50
  -7  -4  -7  126.79    8.20
   7  -4   7  120.29    9.30
   7  -4   7  114.99    9.50
   7  -4  -7  118.69    8.00
   7  -4  -7  120.09    8.50
  -7   4  -7  131.89   10.10
   7   4   7  124.29    8.00
  -7   4  -7  133.89    9.70
   7   4   7  122.19    7.70
   8  -4   7  288.47   14.50
   8  -4   7  293.07   15.30
  -8  -4  -7  284.07   12.50
  -8   4  -7  299.57   14.50
  -8   4  -7  295.17   14.80
   8   4   7  290.27   12.50
   8  -4  -7  345.07   13.50
   8  -4  -7  302.37   13.70
   8   4   7  318.27   13.30
   9  -4   7  134.29   11.00
   9  -4   7  131.89   11.30
  -9  -4  -7  148.99    9.70
  -9   4  -7  151.98   11.50
   9  -4  -7  138.29    9.70
   9   4   7  165.08    9.50
  -9   4  -7  136.09   11.60
   9   4   7  157.88    9.20
  10  -4   7  264.77   15.10
  10  -4   7  267.87   15.90
 -10   4  -7  279.27   15.70
  10  -4  -7  296.97   14.10
 -10   4  -7  270.77   15.80
  10   4   7  270.07   13.60
   0   5  -7  154.08    7.40
   0  -5  -7  148.49    7.80
   0   5  -7  152.68    6.90
   0  -5  -7  148.69    8.20
   0  -5  -7  148.69    7.50
   0  -5   7  150.28    7.20
   0   5  -7  159.68    6.80
   0  -5  -7  144.99    8.80
  -1  -5  -7  640.84   18.10
   1  -5   7  587.74   20.50
   1   5  -7  640.64   16.80
  -1  -5  -7  651.53   20.40
   1   5  -7  642.24   17.90
  -1  -5  -7  635.84   18.60
   1  -5   7  608.94   17.60
  -1  -5  -7  627.74   21.60
   1   5   7  634.64   18.00
  -1   5  -7  621.84   20.80
  -1   5  -7  636.24   18.40
   1  -5  -7  621.84   21.70
  -1   5  -7  628.34   19.60
   1  -5  -7  645.34   20.50
  -1   5  -7  603.24   17.40
   1  -5  -7  638.64   18.20
   1  -5  -7  622.64   18.90
  -2  -5  -7 1215.18   32.10
  -2  -5  -7 1195.98   37.20
  -2  -5  -7 1206.98   34.80
   2   5  -7 1224.68   29.50
  -2  -5  -7 1233.68   31.30
   2  -5   7 1221.48   31.80
   2  -5   7 1207.78   37.30
  -2   5  -7 1180.38   34.50
   2  -5  -7 1203.98   32.10
  -2   5  -7 1173.38   36.90
   2   5   7 1195.98   30.90
   2  -5  -7 1211.28   34.70
   2  -5  -7 1189.78   37.00
  -2   5  -7 1186.18   31.90
  -2   5  -7 1162.98   30.90
   2  -5  -7 1205.08   30.90
   2   5   7 1231.08   31.60
  -3  -5  -7  696.63   23.80
  -3  -5  -7  697.93   22.10
   3  -5   7  676.43   24.40
  -3  -5  -7  698.13   20.00
   3  -5   7  717.13   21.00
  -3  -5  -7  691.73   20.30
  -3   5  -7  671.33   24.30
   3  -5  -7  705.63   21.20
   3  -5  -7  666.63   22.30
  -3   5  -7  681.83   22.80
  -3   5  -7  664.53   20.40
  -3   5  -7  732.33   21.40
   3   5   7  687.03   20.00
   3  -5  -7  670.13   20.00
   3  -5  -7  690.33   23.90
   3   5   7  714.13   19.90
  -4  -5  -7  177.58    8.80
   4  -5   7  237.38   13.20
  -4  -5  -7  181.18   10.40
  -4  -5  -7  189.28    9.00
   4  -5   7  190.48   10.90
  -4  -5  -7  186.68    9.40
   4  -5   7  210.18   10.80
   4  -5   7  185.78   11.70
   4  -5  -7  185.58   10.30
   4  -5  -7  178.38    9.20
   4   5   7  186.88    8.90
  -4   5  -7  176.68    9.90
  -4   5  -7  159.18   11.00
  -4   5  -7  171.88   10.70
   4   5   7  174.18    9.10
   4  -5  -7  180.08    8.80
  -4   5  -7  181.48   10.10
   4  -5  -7  176.88    9.50
   5  -5   7  251.77   12.10
   5  -5   7  237.88   12.00
  -5  -5  -7  227.48   11.50
  -5  -5  -7  222.98   10.70
  -5  -5  -7  242.58   10.50
   5  -5   7  239.38   12.60
   5  -5  -7  274.57   11.60
   5  -5  -7  280.87   13.70
   5   5   7  286.17   11.40
   5   5   7  271.47   10.80
  -5   5  -7  264.17   13.10
   5  -5  -7  323.37   12.90
  -5   5  -7  295.57   13.10
  -6  -5  -7  554.14   18.00
   6  -5   7  568.04   20.20
   6  -5   7  586.24   22.50
   6  -5   7  569.14   20.30
   6  -5  -7  603.44   19.30
   6  -5  -7  596.44   20.30
  -6   5  -7  628.64   21.20
   6   5   7  594.14   18.80
   6   5   7  609.34   19.40
  -6   5  -7  644.94   21.60
   7  -5   7  459.75   18.50
  -7  -5  -7  457.75   15.90
   7  -5   7  464.05   18.70
   7   5   7  412.26   14.50
   7  -5  -7  397.16   15.90
   7  -5  -7  403.56   15.10
  -7   5  -7  413.26   17.00
  -7   5  -7  407.26   17.30
   7   5   7  410.06   14.90
   8  -5   7  263.17   14.50
   8  -5   7  249.08   14.80
  -8  -5  -7  272.57   12.20
  -8   5  -7  242.98   13.90
   8   5   7  252.17   11.70
   8  -5  -7  245.08   12.80
  -8   5  -7  220.18   14.20
   8   5   7  257.67   11.30
   8  -5  -7  236.98   11.50
   9  -5   7   59.99    9.10
  -9  -5  -7   66.99    7.90
   9  -5   7   63.79    8.90
   9   5   7   59.09    7.20
  -9   5  -7   64.89    8.80
   9  -5  -7   66.69    8.10
  -9   5  -7   62.29    9.40
   9   5   7   59.69    7.20
  10  -5   7  197.28   14.20
  10  -5   7  203.98   13.70
 -10   5  -7  225.98   14.30
  10   5   7  223.58   12.20
  10  -5  -7  231.78   12.80
 -10   5  -7  238.58   15.20
   0   6  -7  185.38    8.40
   0  -6  -7  203.38    9.20
   0  -6  -7  195.28   10.50
   0  -6  -7  192.88    9.60
   0   6  -7  182.48    8.30
   0  -6  -7  188.18    9.40
   1   6  -7  587.04   16.40
   1   6  -7  626.84   17.30
   1  -6   7  575.94   17.00
  -1  -6  -7  598.04   18.40
  -1  -6  -7  577.54   17.70
  -1  -6  -7  583.24   19.70
  -1  -6  -7  563.44   20.90
   1  -6   7  562.24   19.90
  -1   6  -7  576.14   18.80
  -1   6  -7  563.14   16.70
   1  -6  -7  577.14   17.60
  -1   6  -7  575.44   17.80
  -1   6  -7  568.84   20.00
   1  -6  -7  580.04   18.50
   1  -6  -7  589.74   19.80
   2  -6   7   10.10    4.40
  -2  -6  -7   11.60    3.70
  -2  -6  -7   11.10    4.00
  -2  -6  -7    6.90    3.80
   2  -6   7    7.90    4.20
  -2  -6  -7    8.90    3.70
  -2   6  -7    4.50    4.40
   2  -6  -7   11.60    4.20
  -2   6  -7    9.30    4.10
  -2   6  -7    9.10    4.40
   2  -6  -7   13.50    4.40
   2  -6  -7   12.40    4.50
   2   6   7   15.50    3.60
   2   6   7    9.90    3.20
  -2   6  -7    9.20    4.00
   2  -6  -7    8.80    3.90
   3  -6   7  245.28   12.70
  -3  -6  -7  225.68   11.50
  -3  -6  -7  224.38   11.00
  -3  -6  -7  228.08    9.60
  -3  -6  -7  229.78   10.00
   3  -6   7  275.87   12.30
  -3   6  -7  246.98   11.50
   3  -6  -7  256.27   10.80
   3  -6  -7  270.27   13.30
  -3   6  -7  298.57   14.80
   3  -6  -7  242.48   11.40
  -3   6  -7  265.37   11.90
   3   6   7  237.98   10.60
  -3   6  -7  250.57   13.20
   3   6   7  291.47   11.40
   3  -6  -7  245.68   12.20
   4  -6   7   75.89    8.00
   4  -6   7   87.29    8.60
  -4  -6  -7   80.09    7.90
  -4  -6  -7   96.99    7.90
  -4  -6  -7  100.69    7.50
   4   6   7  101.69    7.00
   4  -6  -7   92.19    7.60
  -4   6  -7  100.49    8.60
   4   6   7  103.19    6.90
   4  -6  -7   73.99    9.20
  -4   6  -7   97.69    9.00
  -5  -6  -7  601.24   18.80
   5  -6   7  604.14   20.40
  -5   6  -7  579.94   20.30
   5   6   7  557.64   18.10
   5  -6  -7  564.44   19.50
  -5   6  -7  580.14   20.00
   5   6   7  556.64   17.60
   5  -6  -7  569.24   18.30
   6  -6   7   15.40    5.90
  -6  -6  -7   19.60    4.90
   6  -6   7   14.60    5.30
   6   6   7   20.30    4.50
   6  -6  -7   23.60    5.20
  -6   6  -7   28.20    6.70
   6   6   7   19.00    4.40
  -6   6  -7   24.80    6.00
   6  -6  -7   31.80    5.50
  -7  -6  -7  158.58    9.80
   7  -6   7  161.78   12.40
   7  -6   7  140.29   11.20
   7   6   7  181.98    9.70
   7   6   7  190.68    9.70
   7  -6  -7  193.68   11.00
   7  -6  -7  185.88   10.80
  -7   6  -7  197.08   11.70
  -7   6  -7  200.58   12.50
   8  -6   7   32.80    7.30
  -8  -6  -7   29.20    6.30
   8  -6   7   35.70    7.90
  -8   6  -7   56.89    9.20
   8   6   7   44.80    6.00
   8  -6  -7   57.29    7.20
   8   6   7   44.10    6.00
   8  -6  -7   55.49    7.70
  -8   6  -7   49.30    8.40
   9  -6   7  242.38   14.80
  -9   6   7  282.57   14.40
   9  -6   7  233.68   14.90
   9  -6  -7  280.87   13.40
  -9   6  -7  284.07   15.50
   9  -6  -7  278.87   14.10
  -9   6  -7  273.67   15.30
   9   6   7  255.97   12.80
  10  -6   7   13.20    7.90
 -10   6  -7   12.80    7.80
   0  -7  -7    7.60    4.30
   0  -7  -7    4.10    5.20
   0   7  -7   -6.60    4.10
   0  -7  -7   17.90    5.60
   0  -7  -7    1.30    4.10
  -1  -7  -7  522.35   19.80
   1   7  -7  574.84   16.40
  -1  -7  -7  525.05   17.80
  -1  -7  -7  513.05   21.00
  -1  -7  -7  531.95   17.20
   1  -7  -7  497.35   19.00
   1  -7  -7  497.65   16.60
   1  -7  -7  497.85   20.50
  -1   7  -7  498.05   17.20
  -1   7  -7  491.25   17.80
   1  -7  -7  510.15   17.40
  -2  -7  -7  309.07   12.80
  -2  -7  -7  291.47   13.20
  -2  -7  -7  292.27   12.40
  -2  -7  -7  287.47   14.20
   2  -7   7  305.57   12.10
   2  -7  -7  327.47   14.80
  -2   7  -7  347.97   13.30
   2  -7  -7  336.57   13.50
  -2   7  -7  321.27   13.80
   2  -7  -7  353.96   14.90
  -2   7  -7  344.97   14.60
  -3  -7  -7  858.91   24.40
   3  -7   7  873.41   25.70
  -3  -7  -7  885.51   25.20
   3  -7   7  821.42   29.70
   3  -7  -7  910.01   26.20
  -3   7  -7  916.11   26.40
   3   7   7  929.81   26.00
   3   7   7  885.11   25.10
   3  -7  -7  886.71   27.10
  -3   7  -7  915.81   27.40
  -3   7  -7  909.61   31.60
  -4  -7  -7   88.79    7.20
   4  -7   7   89.69    8.30
   4  -7  -7  104.69    8.20
   4  -7  -7   69.69    8.80
   4   7   7   74.09    6.60
   4   7   7   89.19    6.70
  -4   7  -7  105.89    9.00
  -4   7  -7  102.49    9.10
   5  -7   7   52.59    7.50
  -5  -7  -7   55.89    6.40
   5  -7  -7   62.99    7.60
   5  -7  -7   59.69    6.50
  -5   7  -7   60.29    8.10
   5   7   7   57.59    6.10
  -5   7  -7   61.79    8.10
   5   7   7   54.19    6.00
  -6  -7  -7  199.08   10.00
   6  -7   7  194.68   12.60
   6  -7  -7  242.58   12.60
  -6   7  -7  248.88   13.30
  -6   7  -7  255.47   13.40
   6   7   7  227.08   10.90
   6  -7  -7  234.78   11.80
   6   7   7  235.88   10.90
   7  -7   7  507.65   20.30
  -7  -7  -7  551.24   18.30
   7   7   7  608.44   19.10
   7  -7  -7  579.54   21.60
  -7   7  -7  604.74   22.40
  -7   7  -7  571.84   22.00
   7   7   7  577.74   19.40
   7  -7  -7  577.84   20.50
   8  -7   7  145.09   11.30
   8  -7  -7  169.28   11.60
   8  -7  -7  169.68   10.70
  -8   7  -7  176.48   12.90
  -8   7  -7  180.78   12.50
   8   7   7  165.48    9.70
   9  -7   7   23.20    8.10
  -9   7   7   26.30    7.30
   9   7   7   33.50    6.10
   9  -7  -7   29.10    6.40
   9  -7  -7   22.20    7.00
  -9   7  -7   23.20    8.70
  -9   7  -7   24.60    8.10
   0   8  -7  830.32   23.60
   0  -8  -7  811.92   27.10
   0   8  -7  787.72   25.00
   0  -8  -7  806.72   24.00
   0  -8  -7  809.62   25.10
  -1  -8  -7  174.38   10.00
  -1  -8  -7  179.58   10.50
  -1  -8  -7  189.38   11.10
   1  -8  -7  208.88   12.30
  -1   8  -7  235.88   11.10
   1  -8  -7  223.58   11.20
   1  -8  -7  219.88   11.90
  -1   8  -7  219.88   11.20
  -2  -8  -7  751.12   22.50
  -2  -8  -7  741.23   23.30
  -2   8  -7  785.62   24.20
   2  -8  -7  722.73   23.00
   2  -8  -7  774.72   24.80
  -3  -8  -7  125.19    8.50
   3  -8   7  139.49    9.60
   3  -8  -7  103.79    8.00
  -3   8  -7  109.19    9.10
   3  -8  -7  101.49    8.60
  -3   8  -7  113.69    8.70
  -4  -8  -7  522.95   17.20
   4  -8   7  509.95   18.80
   4  -8  -7  521.45   17.90
  -4   8  -7  521.35   18.80
  -4   8  -7  538.45   19.50
   4  -8  -7  511.25   19.10
   4   8   7  502.05   17.30
   5  -8   7  233.18   12.70
  -5  -8  -7  236.28   11.00
   5  -8  -7  299.07   14.10
   5   8   7  254.57   11.80
   5  -8  -7  307.17   13.30
  -5   8  -7  282.97   14.00
  -5   8  -7  293.57   14.40
   5   8   7  265.37   11.90
   6  -8   7  393.16   17.50
  -6  -8  -7  393.46   15.00
   6   8   7  401.76   15.70
   6   8   7  425.46   15.50
   6  -8  -7  463.85   17.70
  -6   8  -7  451.95   19.10
   6  -8  -7  434.06   18.30
  -6   8  -7  456.05   18.60
   7  -8   7  224.68   13.40
   7   8   7  221.88   11.00
  -7   8  -7  211.68   13.20
   7  -8  -7  226.68   12.60
  -7   8  -7  231.08   14.10
   7  -8  -7  228.08   13.40
   8  -8   7  159.18   12.90
   8  -8  -7  151.68   11.10
   8  -8  -7  165.88   12.10
  -8   8  -7  175.78   13.70
  -8   8  -7  165.08   13.00
   8   8   7  163.98    9.80
  -9   8   7  241.28   14.40
   9  -8  -7  241.18   13.30
   0  -9  -7  384.76   15.00
   0   9  -7  376.06   14.10
   0  -9  -7  390.26   15.70
  -1  -9  -7  266.17   12.20
  -1   9  -7  274.77   12.30
   1  -9  -7  251.87   11.80
   1  -9  -7  278.07   13.20
  -2  -9  -7   64.59    7.60
   2  -9  -7   72.19    8.50
   2  -9  -7   62.19    7.60
  -2   9  -7   68.79    7.90
  -3  -9  -7  655.93   20.80
   3  -9  -7  741.03   24.50
   3  -9  -7  702.43   23.00
  -3   9  -7  740.13   24.20
   4  -9   7  330.87   15.00
  -4  -9  -7  313.57   13.70
  -4   9  -7  293.37   14.60
   4  -9  -7  300.77   14.70
  -4   9  -7  295.07   14.50
   4  -9  -7  325.67   14.10
  -5  -9  -7   39.10    6.30
   5  -9   7   21.80    6.80
   5  -9  -7   28.30    7.50
   5   9   7   33.60    5.60
  -5   9  -7   34.30    7.40
   5  -9  -7   30.30    7.00
  -5   9  -7   36.90    7.40
   6  -9   7   26.20    7.40
   6  -9  -7   17.10    6.20
   6  -9  -7   18.50    6.80
   6   9   7   32.00    5.70
  -6   9  -7   24.10    7.50
  -6   9  -7   27.00    7.60
   7  -9   7  603.94   23.80
   7   9   7  607.84   21.50
  -7   9  -7  640.84   25.00
  -7   9  -7  701.13   25.70
   7  -9  -7  693.63   23.70
   7  -9  -7  696.53   24.90
   8  -9   7  104.59   10.90
   8  -9  -7   90.39    9.60
  -8   9  -7  102.19   11.90
   8   9   7  117.09    8.90
   0 -10  -7  171.48   11.30
   0  10  -7  194.48   11.70
  -1 -10  -7  326.87   14.60
   1 -10  -7  260.37   14.60
  -1  10  -7  259.97   13.50
   1 -10  -7  272.07   13.60
  -2 -10  -7   46.00    7.20
   2 -10  -7   42.80    7.20
  -2  10  -7   51.69    7.50
   2 -10  -7   65.79    8.90
  -3 -10  -7  151.58   10.30
   3 -10  -7  218.08   13.10
   3 -10  -7  204.28   12.10
  -3  10  -7  200.68   12.40
  -4 -10  -7  237.08   12.00
  -4  10  -7  233.98   13.40
   4 -10  -7  240.38   13.80
   4 -10  -7  236.18   12.80
   5 -10   7  374.16   17.50
  -5  10  -7  359.36   16.70
  -5  10  -7  363.46   17.20
   5 -10  -7  367.86   16.40
   5 -10  -7  370.56   17.40
   6 -10   7   46.00    8.80
  -6  10  -7   59.39    9.60
   6 -10  -7   65.29    9.00
  -6  10  -7   71.99   10.10
   6 -10  -7   74.49    9.60
   7 -10   7   52.39    9.40
   7  10   7   48.70    6.90
  -7  10  -7   53.69    9.70
   7 -10  -7   50.69    8.70
   0 -11  -7    4.40    6.30
  -1 -11  -7    2.30    6.00
   1 -11  -7    0.90    5.80
  -1  11  -7    6.10    5.10
  -2 -11  -7  192.98   11.80
  -2  11  -7  239.38   13.30
   2 -11  -7  235.08   12.50
  -3 -11  -7   12.10    6.20
  -3  11  -7   15.70    6.40
   3 -11  -7   13.60    7.00
   3 -11  -7   23.40    6.80
   4 -11  -7   47.00    8.40
   4 -11  -7   43.80    7.90
  -4  11  -7   30.80    7.90
  -5  11  -7   29.10    8.10
   5 -11  -7   26.80    8.00
   5 -11  -7   24.90    7.30
   6 -11   7   97.19   11.40
  -6  11  -7  126.99   12.30
   6 -11  -7  136.99   11.80
   0 -12  -7   36.80    7.70
  -1 -12  -7  380.26   17.40
   1 -12  -7  359.16   16.50
  -1  12  -7  337.37   15.80
  -2 -12  -7    9.00    7.10
   2 -12  -7   15.80    7.40
  -2  12  -7    9.80    6.80
   3 -12  -7  187.78   12.90
  -3  12  -7  198.88   13.70
  -4  12  -7   80.39   10.70
   0   0  -8 1065.29   31.30
   0   0  -8 1083.69   27.40
   0   0   8 1061.29   26.80
   0   0   8 1026.60   31.20
   0   0   8 1053.99   26.40
   0   0  -8 1072.89   29.40
   0   0  -8 1054.89   26.40
  -1   0   8   51.59    3.70
  -1   0  -8   54.29    4.80
  -1   0  -8   53.29    5.00
   1   0  -8   70.89    4.80
  -1   0  -8   58.49    5.10
   1   0   8   59.19    4.50
   1   0  -8   51.59    4.20
   1   0  -8   49.60    4.60
   1   0   8   55.99    4.50
   1   0   8   58.99    4.00
   1   0   8   55.39    4.30
  -1   0  -8   53.39    5.00
   1   0  -8   54.99    3.90
   1   0  -8   48.60    4.00
   2   0   8   22.60    3.70
   2   0  -8   23.10    3.70
   2   0   8   20.90    3.40
   2   0  -8   27.30    3.70
   2   0  -8   30.30    3.70
   2   0   8   16.10    3.10
  -2   0  -8   19.40    3.80
  -2   0  -8   20.50    4.20
   2   0  -8   23.00    3.10
  -2   0  -8   19.80    3.60
  -2   0  -8   17.70    3.40
   2   0   8   18.10    3.70
  -3   0  -8  197.38    8.30
  -3   0  -8  192.28    9.20
  -3   0  -8  184.58    8.60
   3   0  -8  201.18    7.80
   3   0   8  200.18    8.30
   3   0   8  197.18    9.10
   3   0   8  191.48    9.50
   3   0  -8  206.78    8.60
  -3   0  -8  201.08   10.10
   3   0  -8  214.78    7.20
   3   0   8  194.88    8.20
   3   0  -8  228.58    7.80
  -4   0  -8 1163.18   30.80
   4   0   8 1161.88   31.10
   4   0   8 1160.58   36.20
   4   0  -8 1146.09   29.10
  -4   0  -8 1161.98   30.40
  -4   0  -8 1148.29   36.20
   4   0   8 1138.29   30.50
   4   0   8 1178.38   33.80
  -4   0  -8 1110.89   33.40
   4   0  -8 1149.29   31.50
  -5   0  -8    1.90    3.90
  -5   0  -8    6.30    3.70
   5   0   8    5.00    3.50
   5   0   8    1.20    3.40
  -5   0  -8    1.50    3.60
  -5   0  -8    1.50    3.60
   5   0   8    0.40    3.50
   5   0   8    2.30    3.80
   5   0  -8    5.10    2.60
   5   0  -8    2.20    2.80
   6   0   8  386.76   14.80
  -6   0  -8  358.66   14.60
   6   0   8  339.27   13.60
   6   0  -8  379.36   12.50
  -6   0  -8  370.26   15.60
  -6   0  -8  419.66   15.20
   6   0  -8  391.16   13.40
   6   0   8  355.76   15.40
  -7   0  -8  189.48   10.40
  -7   0  -8  183.48   10.80
   7   0   8  215.68   11.10
   7   0   8  190.78   10.40
   7   0  -8  205.58    9.10
  -8   0  -8  466.95   17.30
   8   0  -8  470.45   15.70
   8   0   8  485.55   17.60
   8   0   8  472.95   17.90
  -8   0  -8  460.35   17.50
   9   0   8   12.80    5.50
  -9   0  -8   24.30    6.70
   9   0   8    5.80    5.30
 -10   0  -8  411.16   17.70
  10   0   8  426.76   18.20
  10   0   8  393.86   17.50
 -11   0  -8   67.59    9.60
  11   0   8   56.39    8.50
   0  -1   8    3.90    1.80
   0   1  -8    9.70    2.70
   0  -1  -8    2.60    2.40
   0   1  -8    5.00    2.30
   0  -1  -8    6.00    3.00
   0  -1   8    4.20    2.10
   0   1   8    1.90    2.10
   0   1  -8    6.00    2.90
   0  -1  -8    3.40    2.60
   0  -1  -8    5.30    2.70
   0  -1   8    1.70    2.20
   0   1   8    3.10    2.20
   0   1  -8    7.80    2.90
   0   1  -8    5.30    2.50
   0  -1   8    2.90    2.00
  -1  -1  -8  208.48    9.00
   1  -1   8  209.68    9.10
   1   1  -8  211.38    7.10
  -1  -1  -8  201.58    8.10
   1   1  -8  204.68    7.80
   1  -1   8  198.48    7.50
   1   1  -8  214.38    7.70
  -1  -1  -8  198.58    9.40
   1  -1   8  210.58    8.30
  -1  -1  -8  217.28    8.20
   1   1  -8  214.18    8.40
   1  -1   8  202.08    7.80
  -1   1   8  212.88    7.50
  -1   1  -8  183.08    8.30
   1  -1  -8  198.48    8.40
   1   1   8  179.48    7.10
   1   1   8  186.78    7.40
   1  -1  -8  195.18    7.30
   1  -1  -8  188.38    7.90
   1   1   8  182.98    7.80
  -1   1  -8  186.38    8.80
   1   1   8  185.48    8.60
  -1  -1   8  187.08    6.60
   1  -1  -8  194.58    7.60
  -1   1  -8  197.98    7.90
  -1   1  -8  189.78    7.70
   2  -1   8  602.14   17.30
   2   1  -8  639.04   18.90
   2  -1   8  585.44   20.30
   2   1  -8  609.54   16.30
  -2  -1  -8  611.44   17.40
  -2  -1  -8  611.94   19.20
  -2  -1  -8  606.34   17.70
   2  -1   8  640.44   17.60
   2   1  -8  606.04   17.50
   2   1  -8  613.74   15.80
  -2  -1  -8  597.84   20.50
   2  -1   8  635.14   19.20
  -2  -1   8  645.04   16.40
   2  -1  -8  656.23   20.50
   2  -1  -8  612.34   18.80
   2   1   8  621.94   21.10
  -2   1  -8  644.94   19.90
   2   1   8  630.44   17.90
  -2   1  -8  648.54   18.30
   2   1   8  653.23   19.70
   2   1   8  654.43   18.20
   2  -1  -8  651.23   17.60
  -2   1  -8  637.34   17.90
  -2   1  -8  637.14   21.30
   2  -1  -8  637.74   17.00
  -3  -1  -8   73.89    6.10
   3  -1   8   68.99    6.00
  -3  -1  -8   67.79    5.80
  -3  -1  -8   76.59    5.40
   3  -1   8   81.09    5.90
  -3  -1  -8   75.99    5.50
   3  -1   8   77.19    5.60
   3  -1   8   77.79    5.50
   3   1  -8   72.49    4.40
   3   1  -8   74.49    4.40
   3   1  -8   78.09    4.80
   3   1   8   66.99    5.20
   3  -1  -8   60.19    4.70
   3   1   8   66.69    5.40
   3   1   8   60.29    5.40
  -3   1  -8   67.49    5.30
   3  -1  -8   64.99    5.20
   3  -1  -8   65.19    4.60
   3   1   8   61.59    5.30
  -3   1  -8   77.09    6.40
  -3   1  -8   61.79    5.00
   4  -1   8   97.49    6.70
  -4  -1  -8  106.89    6.70
   4   1  -8   99.19    4.90
  -4  -1  -8   95.59    7.00
  -4  -1  -8  101.49    7.60
   4  -1   8  125.39    7.80
  -4  -1  -8   99.89    6.90
   4  -1   8  102.09    7.50
   4   1  -8  106.09    5.70
   4  -1   8  106.99    6.70
   4   1   8  103.49    6.70
  -4   1  -8  105.29    7.10
   4   1   8  106.99    7.40
   4   1   8  104.49    6.60
   4  -1  -8  110.09    5.90
  -4   1  -8  111.19    7.00
  -4   1  -8  105.99    8.00
   4  -1  -8  107.19    6.90
  -4   1  -8  105.79    7.40
   4   1   8  103.09    7.30
   4  -1  -8  103.89    5.90
   4  -1  -8  109.89    6.20
   5  -1   8  504.35   17.00
  -5  -1  -8  504.75   16.20
   5  -1   8  494.05   16.90
   5  -1   8  510.15   18.80
   5   1  -8  505.35   14.50
  -5  -1  -8  505.25   18.10
  -5  -1  -8  480.85   19.10
  -5  -1  -8  522.75   16.50
   5   1  -8  522.65   15.60
   5  -1   8  490.15   19.80
  -5   1  -8  474.75   19.20
   5   1   8  487.15   16.20
  -5   1  -8  470.25   17.50
  -5   1  -8  487.45   16.20
   5   1   8  440.36   18.40
   5  -1  -8  489.95   14.90
   5  -1  -8  492.05   15.90
   5   1   8  467.75   15.70
  -5   1  -8  498.35   16.40
   5   1   8  467.15   17.60
  -6  -1  -8  806.92   24.10
  -6  -1  -8  837.12   24.30
   6  -1   8  812.22   27.00
  -6  -1  -8  807.92   26.40
   6   1  -8  785.72   21.80
   6  -1   8  836.72   25.10
   6  -1   8  801.12   24.40
   6   1   8  873.41   26.20
  -6   1  -8  833.82   28.20
   6  -1  -8  899.81   26.40
   6  -1  -8  858.31   24.30
  -6   1  -8  911.81   26.40
  -6   1  -8  904.21   26.50
   6   1   8  876.91   25.40
  -7  -1  -8  537.05   18.50
   7  -1   8  563.54   19.30
   7  -1   8  580.24   19.80
  -7  -1  -8  557.94   18.70
  -7   1  -8  565.34   19.40
   7   1   8  542.15   18.90
   7   1   8  515.65   18.10
   7  -1  -8  554.54   17.30
  -7   1  -8  570.74   19.10
   8  -1   8  192.88   11.20
  -8  -1  -8  222.28   11.60
   8  -1   8  198.08   11.30
  -8  -1  -8  215.18   11.10
  -8   1  -8  202.68   11.90
   8   1   8  223.98   11.50
   8   1   8  218.38   11.30
  -8   1  -8  220.18   11.70
   8  -1  -8  221.28   10.30
   9  -1   8  421.66   18.20
  -9  -1  -8  452.45   17.50
   9  -1   8  415.06   17.30
   9  -1  -8  420.06   15.40
  -9   1  -8  467.55   18.40
   9   1   8  409.46   17.00
   9   1   8  412.96   16.90
  -9   1  -8  428.16   17.30
  10  -1   8  482.45   20.70
 -10  -1  -8  509.35   19.40
  10  -1   8  461.75   19.10
 -10   1  -8  512.25   20.20
  10   1   8  526.45   20.10
  10   1   8  509.15   20.20
 -11  -1  -8  617.34   23.10
 -11   1  -8  617.04   23.30
  11   1   8  563.54   21.80
   0   2   8   57.19    4.60
   0  -2  -8   56.99    4.40
   0   2  -8   44.80    4.20
   0   2  -8   44.00    4.50
   0  -2  -8   45.50    5.00
   0  -2   8   48.70    3.80
   0  -2   8   47.10    4.00
   0   2  -8   47.40    4.80
   0  -2  -8   58.59    5.10
   0  -2   8   45.80    4.00
   0   2   8   50.99    4.50
   0  -2  -8   54.69    4.50
   0   2  -8   52.29    4.10
   1  -2   8  698.93   17.80
  -1  -2  -8  624.94   19.80
  -1  -2  -8  630.44   17.80
  -1  -2  -8  641.04   18.40
  -1  -2  -8  625.94   21.10
   1  -2   8  657.43   17.80
   1   2  -8  626.84   16.40
   1   2  -8  641.34   17.10
   1  -2   8  637.34   19.40
   1   2  -8  630.24   19.40
   1  -2   8  641.14   20.80
   1   2  -8  618.04   18.20
  -1  -2   8  644.24   16.70
  -1   2  -8  657.13   17.90
   1  -2  -8  641.74   19.70
  -1   2  -8  676.43   18.30
  -1   2  -8  661.33   19.70
   1  -2  -8  663.03   21.10
  -1  -2   8  653.33   19.70
   1  -2  -8  669.53   17.70
   1   2   8  637.74   18.10
   1  -2  -8  659.03   18.40
  -1   2  -8  651.63   21.10
   1   2   8  634.44   18.10
  -2  -2  -8  277.17   10.20
   2  -2   8  277.17    9.80
   2   2  -8  273.37    8.40
   2   2  -8  274.67    9.40
   2   2  -8  260.47    8.70
   2  -2   8  270.47   10.00
  -2  -2  -8  260.17   11.30
   2  -2   8  256.97   11.20
  -2  -2  -8  275.27   11.00
   2  -2   8  281.37   10.70
  -2  -2  -8  268.27    9.80
   2   2   8  279.87    9.80
   2  -2  -8  257.87    9.70
   2   2   8  272.77    9.90
   2  -2  -8  302.97   10.60
   2   2   8  271.87   10.70
  -2   2  -8  275.17   10.20
  -2   2  -8  304.77   11.90
  -2   2  -8  281.67   11.20
   2   2   8  278.47   11.50
   2  -2  -8  252.37    9.30
   2  -2  -8  263.97   11.20
  -3  -2  -8  543.35   18.30
  -3  -2  -8  569.74   16.60
  -3  -2  -8  558.04   16.70
   3   2  -8  558.04   15.70
   3  -2   8  524.65   16.70
   3  -2   8  543.65   19.60
  -3  -2  -8  562.04   19.70
   3  -2   8  561.14   16.90
   3   2  -8  576.04   14.60
   3  -2   8  557.44   18.50
  -3   2  -8  526.95   19.30
  -3   2  -8  563.24   16.70
   3   2   8  546.55   19.10
  -3   2  -8  529.05   16.30
   3  -2  -8  536.65   18.40
   3  -2  -8  521.65   15.20
   3   2   8  554.74   17.80
   3  -2  -8  529.15   17.10
   3  -2  -8  535.95   15.90
   3   2   8  571.64   16.40
   3   2   8  562.34   16.40
  -3   2  -8  513.25   17.90
   4  -2   8   58.09    6.10
   4   2  -8   57.99    3.90
   4  -2   8   61.39    6.40
   4  -2   8   49.30    5.80
   4  -2   8   63.49    6.10
  -4  -2  -8   49.10    5.30
  -4  -2  -8   56.79    5.90
   4   2  -8   58.39    3.90
  -4  -2  -8   57.99    5.90
  -4  -2  -8   59.89    5.60
   4  -2  -8   36.30    4.80
   4   2   8   38.30    4.90
   4  -2  -8   39.70    5.00
   4   2   8   44.60    5.60
  -4   2  -8   38.40    5.60
   4  -2  -8   60.99    5.50
   4   2   8   43.40    4.90
  -4   2  -8   42.50    5.80
   4  -2  -8   51.69    5.70
   4   2   8   44.60    5.10
  -4   2  -8   49.40    5.70
  -4   2  -8   39.80    5.10
  -5  -2  -8  392.76   16.60
   5  -2   8  407.46   17.70
  -5  -2  -8  415.36   15.90
  -5  -2  -8  414.56   14.50
   5  -2   8  422.26   15.10
   5  -2   8  420.76   15.40
   5  -2   8  426.06   16.90
  -5  -2  -8  413.26   14.30
   5   2   8  461.35   15.30
   5  -2  -8  466.65   15.60
   5   2   8  399.66   17.00
   5  -2  -8  430.06   16.20
   5  -2  -8  430.76   13.50
  -5   2  -8  428.46   15.10
   5   2   8  420.96   16.30
  -5   2  -8  407.46   17.80
  -5   2  -8  445.16   15.50
   5  -2  -8  421.96   14.30
  -5   2  -8  421.86   16.60
   5   2   8  435.56   14.70
   6  -2   8  273.17   12.90
  -6  -2  -8  292.57   13.40
  -6  -2  -8  289.27   12.20
  -6  -2  -8  296.17   12.00
   6  -2   8  272.87   12.80
   6  -2   8  294.17   13.80
   6  -2  -8  268.87   10.90
  -6   2  -8  254.37   12.50
  -6   2  -8  264.47   12.40
   6   2   8  266.27   11.40
   6   2   8  269.87   11.40
   6  -2  -8  278.67   11.90
  -7  -2  -8  252.97   12.40
  -7  -2  -8  249.18   11.40
   7  -2   8  239.18   12.10
  -7  -2  -8  251.07   11.30
   7  -2   8  253.27   12.10
   7   2   8  242.48   10.90
   7  -2  -8  242.88   10.60
   7   2   8  243.38   11.20
  -7   2  -8  247.58   12.10
  -7   2  -8  241.88   12.10
   8  -2   8   50.79    7.30
  -8  -2  -8   49.60    7.00
   8  -2   8   44.50    7.30
   8   2   8   29.80    5.90
   8   2   8   30.00    5.80
   8  -2  -8   32.10    5.20
  -8   2  -8   30.70    6.60
  -8   2  -8   29.10    6.80
  -9  -2  -8  134.19    9.50
   9  -2   8  143.29   11.10
   9  -2   8  139.09   10.10
   9   2   8  153.98   10.00
   9  -2  -8  160.88    9.40
  -9   2  -8  165.38   11.40
  -9   2  -8  158.78   11.40
   9   2   8  151.88   10.00
  10  -2   8  232.08   13.80
 -10  -2  -8  218.38   12.70
  10  -2   8  219.68   14.30
  10  -2  -8  210.78   11.30
  10   2   8  195.38   11.60
 -10   2  -8  224.28   14.00
  10   2   8  226.58   13.10
  11  -2  -8   52.09    7.30
   0   3  -8   83.79    5.50
   0  -3   8   88.49    5.00
   0   3  -8   81.29    4.80
   0  -3  -8   86.09    5.60
   0  -3  -8   91.09    5.80
   0  -3   8   85.59    4.70
   0   3  -8   81.39    5.20
   0  -3  -8   93.49    5.60
   0  -3  -8   84.89    6.30
   0   3  -8   87.69    5.00
   0   3   8   87.99    5.40
   1   3  -8    9.60    2.40
   1  -3   8    5.50    2.60
  -1  -3  -8    4.60    3.10
   1   3  -8    6.20    2.20
   1  -3   8    4.70    2.70
  -1  -3  -8    8.10    2.90
   1   3  -8    7.80    2.20
  -1  -3  -8    5.70    3.20
  -1  -3  -8    6.50    3.00
   1   3   8   10.00    2.70
   1   3   8    7.70    2.60
  -1   3  -8   12.20    3.50
   1  -3  -8    8.00    3.10
   1  -3  -8    7.40    3.20
  -1   3  -8   16.00    3.30
   1  -3  -8    8.90    3.20
   1  -3  -8   11.90    2.90
  -1  -3   8    9.30    2.10
  -1  -3   8    7.60    1.90
  -1   3  -8   16.00    3.50
  -2  -3  -8  370.26   12.50
   2  -3   8  366.66   12.20
   2   3  -8  376.16   10.40
   2   3  -8  359.16   10.90
  -2  -3  -8  362.86   14.30
   2  -3   8  364.46   13.30
   2  -3   8  363.66   14.20
  -2  -3  -8  356.26   13.30
   2  -3   8  364.26   12.20
  -2  -3  -8  368.06   12.20
   2  -3  -8  381.26   12.00
   2  -3  -8  370.76   13.30
   2  -3  -8  375.76   12.30
   2  -3  -8  383.46   14.40
  -2   3  -8  363.16   12.20
  -2   3  -8  369.66   12.70
   2   3   8  369.66   12.20
   2   3   8  378.46   12.30
  -2   3  -8  372.66   14.50
  -2   3  -8  378.66   13.60
   3   3  -8  100.79    4.30
   3   3  -8   97.89    4.00
  -3  -3  -8   98.29    6.70
   3  -3   8   92.39    7.10
  -3  -3  -8   97.09    6.50
   3  -3   8   82.69    7.00
   3  -3   8   84.69    6.20
   3  -3   8   91.69    6.50
  -3  -3  -8  104.39    6.20
  -3  -3  -8  104.29    7.20
   3  -3  -8   79.59    6.70
   3   3   8   90.19    6.70
  -3   3  -8   80.49    6.50
  -3   3  -8   91.29    6.50
  -3   3  -8   85.59    7.30
  -3   3  -8   82.89    6.60
   3  -3  -8   94.49    6.20
   3  -3  -8   76.89    5.60
   3   3   8   96.89    6.80
   3   3   8   96.09    6.50
   3  -3  -8   77.29    6.00
   3   3   8   98.79    6.30
   4  -3   8  212.98   10.70
  -4  -3  -8  220.48    9.40
  -4  -3  -8  187.38   10.10
  -4  -3  -8  194.58    9.10
  -4  -3  -8  201.38    9.80
   4  -3   8  214.28   10.00
   4  -3   8  213.68   10.00
   4  -3   8  200.48   11.30
   4   3   8  212.28    9.40
   4  -3  -8  221.68    9.10
  -4   3  -8  223.68   11.80
   4   3   8  208.68    9.40
   4   3   8  219.98   10.20
  -4   3  -8  217.08   10.80
   4  -3  -8  226.78    9.90
   4   3   8  214.48   10.70
  -4   3  -8  222.98   10.30
   4  -3  -8  221.48   10.80
  -4   3  -8  230.48   10.40
   4  -3  -8  231.88   10.20
  -5  -3  -8  219.38   12.60
   5  -3   8  260.97   12.40
   5  -3   8  234.38   13.00
   5  -3   8  246.18   12.30
  -5  -3  -8  235.08   10.50
  -5  -3  -8  238.08   10.50
   5  -3   8  231.58   11.60
  -5  -3  -8  262.37   12.30
   5   3   8  270.47   11.50
   5  -3  -8  251.07   10.70
   5  -3  -8  251.97   12.50
  -5   3  -8  289.67   12.50
   5  -3  -8  248.68   11.80
   5   3   8  244.88   12.10
   5   3   8  251.37   11.40
  -5   3  -8  248.88   11.70
   5  -3  -8  241.08   10.70
  -5   3  -8  242.28   12.70
  -5   3  -8  268.87   14.30
   5   3   8  249.38   10.80
   6  -3   8  498.65   18.30
  -6  -3  -8  505.25   17.00
  -6  -3  -8  473.75   18.30
  -6  -3  -8  503.55   16.70
   6  -3   8  505.85   18.40
   6  -3   8  544.65   20.40
   6  -3  -8  493.55   16.60
  -6   3  -8  486.95   17.90
   6   3   8  476.35   16.30
  -6   3  -8  480.25   17.90
   6  -3  -8  514.65   19.20
   6   3   8  535.65   17.60
   6  -3  -8  492.15   15.90
   7  -3   8  187.08   11.20
   7  -3   8  171.38   11.10
  -7  -3  -8  199.98   10.40
   7   3   8  184.88    9.60
  -7   3  -8  182.58   11.20
  -7   3  -8  177.08   10.40
   7  -3  -8  183.18    9.90
   7   3   8  178.98    9.70
   8  -3   8  434.26   18.00
   8  -3   8  442.86   18.80
  -8  -3  -8  428.66   16.40
   8   3   8  410.86   15.50
   8   3   8  417.56   16.30
   8  -3  -8  401.66   15.90
  -8   3  -8  432.36   17.60
  -8   3  -8  427.36   17.40
   9  -3   8  396.56   18.00
   9  -3   8  382.56   17.10
  -9  -3  -8  351.36   15.30
   9   3   8  368.46   15.00
  -9   3  -8  380.36   17.40
  -9   3  -8  378.86   16.80
   9   3   8  373.26   15.60
   9  -3  -8  366.06   15.00
  10  -3   8  276.67   14.70
 -10  -3  -8  269.17   14.10
  10  -3   8  264.27   15.70
  10   3   8  273.57   13.80
 -10   3  -8  265.57   15.10
  10  -3  -8  274.57   13.50
  10   3   8  262.37   13.00
   0  -4  -8  570.54   17.10
   0  -4  -8  572.04   18.50
   0   4  -8  556.14   15.10
   0  -4   8  531.75   17.80
   0   4  -8  556.84   16.90
   0   4  -8  559.94   18.00
   0   4  -8  567.54   15.80
   0  -4  -8  562.14   16.40
   0  -4   8  554.14   15.20
   0  -4  -8  565.04   19.60
  -1  -4  -8 1647.44   45.90
   1  -4   8 1630.14   47.90
   1  -4   8 1630.24   40.60
  -1  -4  -8 1661.43   42.30
   1   4  -8 1663.43   43.40
   1   4  -8 1749.53   40.50
  -1  -4  -8 1668.43   49.10
  -1  -4  -8 1692.33   41.30
   1   4   8 1689.53   42.80
   1  -4  -8 1723.93   50.79
   1  -4  -8 1740.73   44.00
   1  -4  -8 1716.53   47.50
   1   4   8 1804.72   43.80
  -1   4  -8 1720.83   42.00
   1  -4  -8 1754.62   42.70
  -1   4  -8 1761.52   43.40
  -1   4  -8 1728.43   49.90
  -1   4  -8 1732.33   46.70
   2   4  -8   41.20    3.00
  -2  -4  -8   34.80    5.20
  -2  -4  -8   38.40    4.90
   2  -4   8   40.40    5.20
  -2  -4  -8   36.40    4.50
   2   4  -8   35.50    3.30
   2  -4   8   33.10    4.80
  -2  -4  -8   35.70    4.50
   2  -4  -8   34.80    4.80
  -2   4  -8   42.60    5.00
   2  -4  -8   37.80    4.70
  -2   4  -8   32.00    4.40
  -2   4  -8   36.60    5.10
   2  -4  -8   36.40    4.40
  -2   4  -8   34.40    5.40
   2   4   8   36.80    4.60
   2   4   8   37.90    4.70
   2  -4  -8   42.70    5.70
   3  -4   8 1069.49   34.70
  -3  -4  -8 1067.49   34.20
  -3  -4  -8 1101.89   29.00
  -3  -4  -8 1085.89   32.00
  -3  -4  -8 1080.59   29.50
   3  -4   8 1125.59   29.50
   3  -4  -8 1037.80   27.40
   3   4   8 1063.29   28.30
  -3   4  -8 1025.60   31.20
  -3   4  -8 1048.80   28.10
  -3   4  -8 1035.70   33.30
   3  -4  -8 1048.80   28.60
  -3   4  -8 1047.70   29.00
   3  -4  -8 1015.20   32.60
   3  -4  -8 1018.90   30.60
   3   4   8 1051.89   27.80
  -4  -4  -8  434.46   15.30
  -4  -4  -8  393.76   13.40
   4  -4   8  364.06   17.00
   4  -4   8  389.76   15.10
   4  -4   8  373.66   14.90
   4  -4   8  393.76   16.00
  -4  -4  -8  388.36   13.70
  -4  -4  -8  393.76   15.90
  -4   4  -8  403.66   18.00
   4   4   8  467.75   15.00
   4  -4  -8  419.96   16.00
  -4   4  -8  423.16   15.50
   4   4   8  444.56   14.60
   4  -4  -8  424.06   13.90
   4   4   8  437.46   17.00
  -4   4  -8  420.36   17.00
   4  -4  -8  441.16   15.10
   4  -4  -8  436.56   17.10
  -4   4  -8  405.06   14.90
   4   4   8  435.56   15.70
   5  -4   8  968.30   28.40
   5  -4   8  963.10   27.90
  -5  -4  -8  920.31   29.10
  -5  -4  -8  935.91   26.60
  -5  -4  -8  918.61   26.70
   5  -4   8  962.90   30.70
   5  -4  -8  999.80   28.00
   5  -4  -8  956.00   31.60
   5   4   8  976.70   27.40
   5   4   8  970.20   26.80
  -5   4  -8  945.71   28.70
  -5   4  -8  962.00   28.20
   5  -4  -8  952.00   26.40
  -6  -4  -8   15.60    4.90
   6  -4   8    7.50    4.80
  -6  -4  -8   20.00    4.80
  -6   4   8   13.50    4.70
   6  -4   8   10.80    5.20
   6  -4   8   11.10    4.70
  -6   4  -8   14.20    5.50
   6  -4  -8   27.90    5.50
   6  -4  -8   29.20    5.00
  -6   4  -8   12.00    6.10
   6   4   8   26.40    4.50
   6   4   8   23.50    4.80
   6  -4  -8   22.30    5.00
   7  -4   8  538.35   19.90
  -7  -4  -8  518.55   17.70
   7  -4   8  546.65   20.40
   7  -4  -8  591.14   18.60
   7   4   8  554.24   19.00
   7   4   8  568.24   18.60
   7  -4  -8  580.04   19.60
  -7   4  -8  586.34   20.90
  -7   4  -8  596.54   20.80
  -8  -4  -8  106.89    8.80
   8  -4   8  111.89   10.80
   8  -4   8   79.99    9.80
   8   4   8  110.49    8.50
   8  -4  -8  104.29    9.30
   8   4   8  119.09    8.40
  -8   4  -8  129.19   11.10
  -8   4  -8  108.49   11.20
  -9  -4  -8  428.86   16.90
   9  -4   8  487.45   20.50
   9  -4   8  475.25   19.40
  -9   4  -8  528.35   21.00
   9  -4  -8  500.45   18.50
   9   4   8  482.65   18.40
   9   4   8  467.05   17.50
  -9   4  -8  526.25   20.30
  10  -4   8   39.60    8.80
  10  -4   8   46.90    8.60
 -10  -4  -8   47.70    7.60
 -10   4  -8   40.00    7.90
 -10   4  -8   41.90    9.30
  10   4   8   44.90    7.10
  10  -4  -8   41.20    6.90
  10   4   8   42.90    6.60
   0  -5  -8   90.19    7.60
   0  -5  -8   80.09    6.60
   0  -5  -8   96.99    6.70
   0   5  -8   85.79    5.80
   0  -5  -8   82.99    6.90
   0   5  -8   89.89    5.50
   1  -5   8  104.09    6.10
   1  -5   8  110.79    6.80
  -1  -5  -8  109.89    7.50
   1   5  -8  109.49    5.40
  -1  -5  -8  108.19    7.30
   1   5  -8  111.99    5.40
  -1  -5  -8  100.99    6.90
  -1  -5  -8  104.69    6.60
   1  -5  -8   95.39    6.80
   1   5   8  100.99    6.20
  -1   5  -8   96.39    6.70
  -1   5  -8  101.69    6.50
  -1   5  -8  101.79    6.70
   1  -5  -8   93.89    6.40
  -1   5  -8  103.09    6.10
   1  -5  -8   86.09    7.10
   1  -5  -8   94.49    7.20
  -2  -5  -8  107.59    7.40
  -2  -5  -8   99.69    7.00
   2  -5   8  113.69    8.00
  -2  -5  -8   99.29    7.70
  -2  -5  -8   97.99    6.90
   2  -5   8  111.29    7.00
   2  -5  -8  112.69    6.80
  -2   5  -8  114.29    7.20
   2  -5  -8  114.89    7.50
   2  -5  -8  103.59    7.10
   2   5   8  103.69    6.70
  -2   5  -8  107.69    6.90
   2  -5  -8  108.09    7.70
  -2   5  -8  113.19    7.70
   2   5   8   96.49    6.80
  -2   5  -8  113.19    7.80
  -3  -5  -8  558.44   20.50
  -3  -5  -8  537.65   17.30
  -3  -5  -8  537.35   16.90
   3  -5   8  540.55   21.00
  -3  -5  -8  563.74   19.10
   3  -5   8  569.44   18.30
  -3   5  -8  594.14   19.20
   3   5   8  582.24   18.10
   3   5   8  579.94   18.40
   3  -5  -8  634.04   22.10
  -3   5  -8  575.94   20.80
   3  -5  -8  617.74   19.10
  -3   5  -8  610.24   18.80
   3  -5  -8  609.24   20.70
   3  -5  -8  592.64   18.10
  -3   5  -8  586.84   22.40
   4  -5   8  114.49    8.50
  -4  -5  -8   92.09    7.60
   4  -5   8  115.79    9.20
  -4  -5  -8   87.49    8.50
  -4  -5  -8   88.69    8.20
  -4   5  -8  105.89    9.10
   4  -5  -8  105.79    9.10
   4   5   8   99.69    7.20
  -4   5  -8  104.69    8.80
  -4   5  -8  130.59   10.20
   4   5   8  108.39    7.40
   4  -5  -8  112.39    8.60
  -5  -5  -8   61.59    6.40
   5  -5   8   61.99    6.90
  -5  -5  -8   65.79    7.10
  -5   5  -8   79.49    8.30
   5   5   8   63.99    6.40
   5  -5  -8   67.99    6.70
   5  -5  -8   87.49    7.90
  -5   5  -8   71.99    8.50
   5   5   8   72.59    7.00
   6  -5   8  198.28   11.50
   6  -5   8  191.98   11.30
  -6  -5  -8  178.88    9.70
   6   5   8  185.48    9.40
  -6   5  -8  194.28   11.60
  -6   5  -8  193.78   10.90
   6   5   8  175.38    9.30
   6  -5  -8  197.28   10.40
   6  -5  -8  196.98    9.80
  -7  -5  -8  832.32   24.90
   7  -5   8  850.41   27.70
   7  -5   8  805.12   27.80
   7  -5  -8  882.81   26.20
  -7   5  -8  897.91   28.50
   7  -5  -8  895.11   27.40
  -7   5  -8  898.41   28.70
   7   5   8  913.81   26.20
   7   5   8  852.51   26.40
  -8  -5  -8  116.39    9.00
   8  -5   8  123.89   10.90
   8  -5   8  110.39   10.80
   8   5   8   98.29    8.20
  -8   5  -8  126.19   11.40
   8   5   8  109.69    8.30
   8  -5  -8  111.89    9.10
   8  -5  -8  116.29    8.50
  -8   5  -8  133.69   11.10
  -9  -5  -8  190.08   10.90
   9  -5   8  157.28   12.20
   9  -5   8  158.38   13.20
  -9   5  -8  181.88   13.20
   9  -5  -8  175.58   10.90
   9   5   8  144.89   10.30
  -9   5  -8  169.58   12.00
   9   5   8  151.48    9.70
[truncated: 130,310 more chars]
